# Supplementary material for: Motif and conserved module analysis in DNA (promoters, enhancers) and RNA (lncRNA, mRNA) using AlModules
Source: Sci Rep. 2022 Oct 20;12:17588. doi: 10.1038/s41598-022-21732-0 (PMC9584888; doi:10.1038/s41598-022-21732-0)
Supplement: Supplementary file 1 — Supplementary Information 1. [file 41598_2022_21732_MOESM1_ESM.zip]

Archive with 16 entries (13 files):
- Common_TFBS_Common_Modules/
- Common_TFBS_Common_Modules/AIModules/
- Common_TFBS_Common_Modules/AIModules/IL10_modules.xls
- Common_TFBS_Common_Modules/AIModules/IL10_modules_tfbs_hits.xls
- Common_TFBS_Common_Modules/AIModules/IL10_only_tfbs_hits.xls
- Common_TFBS_Common_Modules/AIModules/cathepsins_modules.xls
- Common_TFBS_Common_Modules/AIModules/cathepsins_modules_tfbs_hits.xls
- Common_TFBS_Common_Modules/AIModules/cathepsins_only_tfbs_hits.xls
- Common_TFBS_Common_Modules/CommonHitsAndModules.py
- Common_TFBS_Common_Modules/Comparison_aimodules_genomatix_tfbss_FINAL_result.xls
- Common_TFBS_Common_Modules/Genomatix/
- Common_TFBS_Common_Modules/Genomatix/Modules_matches_cathepsin.xls
- Common_TFBS_Common_Modules/Genomatix/Modules_matches_il10.xls
- Common_TFBS_Common_Modules/Genomatix/TFBSs_IL10.xls
- Common_TFBS_Common_Modules/Genomatix/TFBSs_cathepsin.xls
- contrav3_vs_aimodules_vs_softberry.xls
