# Supplementary material for: Motif and conserved module analysis in DNA (promoters, enhancers) and RNA (lncRNA, mRNA) using AlModules
Source: Sci Rep. 2022 Oct 20;12:17588. doi: 10.1038/s41598-022-21732-0 (PMC9584888; doi:10.1038/s41598-022-21732-0)
Supplement: Supplementary file 1 — Supplementary Information 1. [file 41598_2022_21732_MOESM1_ESM.zip › Common_TFBS_Common_Modules/AIModules/IL10_modules.xls]

## Sheet: Tabelle1
Sequence Name	Module	Module Start	Module End	Sense
X73536.1_H.sapiens_promoter_region_of_human_IL-10_gene	MA1558.1 SNAI1::MA1117.1 RELB	8	41	N
	MA1558.1 SNAI1::MA0597.1 THAP1	8	41	N
	MA1117.1 RELB::MA0597.1 THAP1	31	41	N
	MA1117.1 RELB::MA0109.1 HLTF	31	86	N
	MA1558.1 SNAI1::MA0662.1 MIXL1	8	104	N
	MA1117.1 RELB::MA0662.1 MIXL1	31	104	N
	MA0597.1 THAP1::MA0662.1 MIXL1	33	104	N
	MA0109.1 HLTF::MA0662.1 MIXL1	77	104	N
	MA1558.1 SNAI1::MA0027.2 EN1	8	103	N
	MA1117.1 RELB::MA0027.2 EN1	31	103	N
	MA0597.1 THAP1::MA0027.2 EN1	33	103	N
	MA0109.1 HLTF::MA0027.2 EN1	77	103	N
	MA0662.1 MIXL1::MA0027.2 EN1	95	103	N
	MA1558.1 SNAI1::MA1649.1 ZBTB12	8	128	N
	MA1117.1 RELB::MA1649.1 ZBTB12	31	128	N
	MA0597.1 THAP1::MA1649.1 ZBTB12	33	128	N
	MA0109.1 HLTF::MA1649.1 ZBTB12	77	128	N
	MA1558.1 SNAI1::MA1515.1 KLF2	8	146	N
	MA1117.1 RELB::MA1515.1 KLF2	31	146	N
	MA0597.1 THAP1::MA1515.1 KLF2	33	146	N
	MA0109.1 HLTF::MA1515.1 KLF2	77	146	N
	MA1649.1 ZBTB12::MA1515.1 KLF2	118	146	N
	MA1558.1 SNAI1::MA0764.2 ETV4	8	160	N
	MA1117.1 RELB::MA0764.2 ETV4	31	160	N
	MA0597.1 THAP1::MA0764.2 ETV4	33	160	N
	MA0109.1 HLTF::MA0764.2 ETV4	77	160	N
	MA1649.1 ZBTB12::MA0764.2 ETV4	118	160	N
	MA1117.1 RELB::MA1116.1 RBPJ	31	199	N
	MA0662.1 MIXL1::MA1116.1 RBPJ	95	199	N
	MA0027.2 EN1::MA1116.1 RBPJ	96	199	N
	MA1515.1 KLF2::MA1116.1 RBPJ	136	199	N
	MA1117.1 RELB::MA0109.1 HLTF	31	204	N
	MA0109.1 HLTF::MA0109.1 HLTF	77	204	N
	MA0662.1 MIXL1::MA0109.1 HLTF	95	204	N
	MA0027.2 EN1::MA0109.1 HLTF	96	204	N
	MA1649.1 ZBTB12::MA0109.1 HLTF	118	204	N
	MA1515.1 KLF2::MA0109.1 HLTF	136	204	N
	MA0764.2 ETV4::MA0109.1 HLTF	151	204	N
	MA1116.1 RBPJ::MA0109.1 HLTF	190	204	N
	MA1558.1 SNAI1::MA0769.2 TCF7	8	206	N
	MA1117.1 RELB::MA0769.2 TCF7	31	206	N
	MA0597.1 THAP1::MA0769.2 TCF7	33	206	N
	MA0109.1 HLTF::MA0769.2 TCF7	77	206	N
	MA1649.1 ZBTB12::MA0769.2 TCF7	118	206	N
	MA0764.2 ETV4::MA0769.2 TCF7	151	206	N
	MA1116.1 RBPJ::MA0769.2 TCF7	190	206	N
	MA0109.1 HLTF::MA0769.2 TCF7	195	206	N
	MA1558.1 SNAI1::MA0719.1 RHOXF1	8	216	N
	MA1117.1 RELB::MA0719.1 RHOXF1	31	216	N
	MA0597.1 THAP1::MA0719.1 RHOXF1	33	216	N
	MA0109.1 HLTF::MA0719.1 RHOXF1	77	216	N
	MA0662.1 MIXL1::MA0719.1 RHOXF1	95	216	N
	MA0027.2 EN1::MA0719.1 RHOXF1	96	216	N
	MA1649.1 ZBTB12::MA0719.1 RHOXF1	118	216	N
	MA0764.2 ETV4::MA0719.1 RHOXF1	151	216	N
	MA1116.1 RBPJ::MA0719.1 RHOXF1	190	216	N
	MA0109.1 HLTF::MA0719.1 RHOXF1	195	216	N
	MA0769.2 TCF7::MA0719.1 RHOXF1	196	216	N
	MA1558.1 SNAI1::MA1515.1 KLF2	8	221	N
	MA1117.1 RELB::MA1515.1 KLF2	31	221	N
	MA0597.1 THAP1::MA1515.1 KLF2	33	221	N
	MA0109.1 HLTF::MA1515.1 KLF2	77	221	N
	MA1649.1 ZBTB12::MA1515.1 KLF2	118	221	N
	MA1515.1 KLF2::MA1515.1 KLF2	136	221	N
	MA0764.2 ETV4::MA1515.1 KLF2	151	221	N
	MA1116.1 RBPJ::MA1515.1 KLF2	190	221	N
	MA0109.1 HLTF::MA1515.1 KLF2	195	221	N
	MA0769.2 TCF7::MA1515.1 KLF2	196	221	N
	MA0719.1 RHOXF1::MA1515.1 KLF2	209	221	N
	MA1558.1 SNAI1::MA1515.1 KLF2	8	223	N
	MA1117.1 RELB::MA1515.1 KLF2	31	223	N
	MA0597.1 THAP1::MA1515.1 KLF2	33	223	N
	MA0109.1 HLTF::MA1515.1 KLF2	77	223	N
	MA1649.1 ZBTB12::MA1515.1 KLF2	118	223	N
	MA1515.1 KLF2::MA1515.1 KLF2	136	223	N
	MA0764.2 ETV4::MA1515.1 KLF2	151	223	N
	MA1116.1 RBPJ::MA1515.1 KLF2	190	223	N
	MA0109.1 HLTF::MA1515.1 KLF2	195	223	N
	MA0769.2 TCF7::MA1515.1 KLF2	196	223	N
	MA0719.1 RHOXF1::MA1515.1 KLF2	209	223	N
	MA1515.1 KLF2::MA1515.1 KLF2	211	223	N
	MA1558.1 SNAI1::MA1578.1 VEZF1	8	226	N
	MA1117.1 RELB::MA1578.1 VEZF1	31	226	N
	MA0597.1 THAP1::MA1578.1 VEZF1	33	226	N
	MA0109.1 HLTF::MA1578.1 VEZF1	77	226	N
	MA1649.1 ZBTB12::MA1578.1 VEZF1	118	226	N
	MA1515.1 KLF2::MA1578.1 VEZF1	136	226	N
	MA0764.2 ETV4::MA1578.1 VEZF1	151	226	N
	MA1116.1 RBPJ::MA1578.1 VEZF1	190	226	N
	MA0109.1 HLTF::MA1578.1 VEZF1	195	226	N
	MA0769.2 TCF7::MA1578.1 VEZF1	196	226	N
	MA0719.1 RHOXF1::MA1578.1 VEZF1	209	226	N
	MA1515.1 KLF2::MA1578.1 VEZF1	211	226	N
	MA1515.1 KLF2::MA1578.1 VEZF1	213	226	N
	MA1558.1 SNAI1::MA0895.1 HMBOX1	8	279	N
	MA1117.1 RELB::MA0895.1 HMBOX1	31	279	N
	MA0597.1 THAP1::MA0895.1 HMBOX1	33	279	N
	MA0109.1 HLTF::MA0895.1 HMBOX1	77	279	N
	MA1649.1 ZBTB12::MA0895.1 HMBOX1	118	279	N
	MA1515.1 KLF2::MA0895.1 HMBOX1	136	279	N
	MA0764.2 ETV4::MA0895.1 HMBOX1	151	279	N
	MA1116.1 RBPJ::MA0895.1 HMBOX1	190	279	N
	MA0109.1 HLTF::MA0895.1 HMBOX1	195	279	N
	MA0769.2 TCF7::MA0895.1 HMBOX1	196	279	N
	MA0719.1 RHOXF1::MA0895.1 HMBOX1	209	279	N
	MA1515.1 KLF2::MA0895.1 HMBOX1	211	279	N
	MA1515.1 KLF2::MA0895.1 HMBOX1	213	279	N
	MA1578.1 VEZF1::MA0895.1 HMBOX1	217	279	N
	MA1558.1 SNAI1::MA0662.1 MIXL1	8	327	N
	MA1117.1 RELB::MA0662.1 MIXL1	31	327	N
	MA0597.1 THAP1::MA0662.1 MIXL1	33	327	N
	MA0109.1 HLTF::MA0662.1 MIXL1	77	327	N
	MA1649.1 ZBTB12::MA0662.1 MIXL1	118	327	N
	MA1515.1 KLF2::MA0662.1 MIXL1	136	327	N
	MA0764.2 ETV4::MA0662.1 MIXL1	151	327	N
	MA1116.1 RBPJ::MA0662.1 MIXL1	190	327	N
	MA0109.1 HLTF::MA0662.1 MIXL1	195	327	N
	MA0769.2 TCF7::MA0662.1 MIXL1	196	327	N
	MA0719.1 RHOXF1::MA0662.1 MIXL1	209	327	N
	MA1515.1 KLF2::MA0662.1 MIXL1	211	327	N
	MA1515.1 KLF2::MA0662.1 MIXL1	213	327	N
	MA1578.1 VEZF1::MA0662.1 MIXL1	217	327	N
	MA0895.1 HMBOX1::MA0662.1 MIXL1	270	327	N
	MA1558.1 SNAI1::MA0027.2 EN1	8	326	N
	MA1117.1 RELB::MA0027.2 EN1	31	326	N
	MA0597.1 THAP1::MA0027.2 EN1	33	326	N
	MA0109.1 HLTF::MA0027.2 EN1	77	326	N
	MA1649.1 ZBTB12::MA0027.2 EN1	118	326	N
	MA1515.1 KLF2::MA0027.2 EN1	136	326	N
	MA0764.2 ETV4::MA0027.2 EN1	151	326	N
	MA1116.1 RBPJ::MA0027.2 EN1	190	326	N
	MA0109.1 HLTF::MA0027.2 EN1	195	326	N
	MA0769.2 TCF7::MA0027.2 EN1	196	326	N
	MA0719.1 RHOXF1::MA0027.2 EN1	209	326	N
	MA1515.1 KLF2::MA0027.2 EN1	211	326	N
	MA1515.1 KLF2::MA0027.2 EN1	213	326	N
	MA1578.1 VEZF1::MA0027.2 EN1	217	326	N
	MA0895.1 HMBOX1::MA0027.2 EN1	270	326	N
	MA0662.1 MIXL1::MA0027.2 EN1	318	326	N
	MA1558.1 SNAI1::MA1152.1 SOX15	8	345	N
	MA1117.1 RELB::MA1152.1 SOX15	31	345	N
	MA0597.1 THAP1::MA1152.1 SOX15	33	345	N
	MA0109.1 HLTF::MA1152.1 SOX15	77	345	N
	MA1649.1 ZBTB12::MA1152.1 SOX15	118	345	N
	MA1515.1 KLF2::MA1152.1 SOX15	136	345	N
	MA0764.2 ETV4::MA1152.1 SOX15	151	345	N
	MA1116.1 RBPJ::MA1152.1 SOX15	190	345	N
	MA0109.1 HLTF::MA1152.1 SOX15	195	345	N
	MA0769.2 TCF7::MA1152.1 SOX15	196	345	N
	MA0719.1 RHOXF1::MA1152.1 SOX15	209	345	N
	MA1515.1 KLF2::MA1152.1 SOX15	211	345	N
	MA1515.1 KLF2::MA1152.1 SOX15	213	345	N
	MA1578.1 VEZF1::MA1152.1 SOX15	217	345	N
	MA0895.1 HMBOX1::MA1152.1 SOX15	270	345	N
	MA0662.1 MIXL1::MA1152.1 SOX15	318	345	N
	MA0027.2 EN1::MA1152.1 SOX15	319	345	N
	MA1558.1 SNAI1::MA1655.1 ZNF341	8	435	N
	MA1117.1 RELB::MA1655.1 ZNF341	31	435	N
	MA0597.1 THAP1::MA1655.1 ZNF341	33	435	N
	MA0109.1 HLTF::MA1655.1 ZNF341	77	435	N
	MA0662.1 MIXL1::MA1655.1 ZNF341	95	435	N
	MA1649.1 ZBTB12::MA1655.1 ZNF341	118	435	N
	MA1515.1 KLF2::MA1655.1 ZNF341	136	435	N
	MA0764.2 ETV4::MA1655.1 ZNF341	151	435	N
	MA1116.1 RBPJ::MA1655.1 ZNF341	190	435	N
	MA0109.1 HLTF::MA1655.1 ZNF341	195	435	N
	MA0769.2 TCF7::MA1655.1 ZNF341	196	435	N
	MA0719.1 RHOXF1::MA1655.1 ZNF341	209	435	N
	MA1515.1 KLF2::MA1655.1 ZNF341	211	435	N
	MA1515.1 KLF2::MA1655.1 ZNF341	213	435	N
	MA1578.1 VEZF1::MA1655.1 ZNF341	217	435	N
	MA0895.1 HMBOX1::MA1655.1 ZNF341	270	435	N
	MA0662.1 MIXL1::MA1655.1 ZNF341	318	435	N
	MA0027.2 EN1::MA1655.1 ZNF341	319	435	N
	MA1152.1 SOX15::MA1655.1 ZNF341	336	435	N
	MA1558.1 SNAI1::MA0136.2 ELF5	8	450	N
	MA1117.1 RELB::MA0136.2 ELF5	31	450	N
	MA0597.1 THAP1::MA0136.2 ELF5	33	450	N
	MA0109.1 HLTF::MA0136.2 ELF5	77	450	N
	MA0662.1 MIXL1::MA0136.2 ELF5	95	450	N
	MA1649.1 ZBTB12::MA0136.2 ELF5	118	450	N
	MA1515.1 KLF2::MA0136.2 ELF5	136	450	N
	MA0764.2 ETV4::MA0136.2 ELF5	151	450	N
	MA1116.1 RBPJ::MA0136.2 ELF5	190	450	N
	MA0109.1 HLTF::MA0136.2 ELF5	195	450	N
	MA0769.2 TCF7::MA0136.2 ELF5	196	450	N
	MA0719.1 RHOXF1::MA0136.2 ELF5	209	450	N
	MA1515.1 KLF2::MA0136.2 ELF5	211	450	N
	MA1515.1 KLF2::MA0136.2 ELF5	213	450	N
	MA1578.1 VEZF1::MA0136.2 ELF5	217	450	N
	MA0895.1 HMBOX1::MA0136.2 ELF5	270	450	N
	MA0662.1 MIXL1::MA0136.2 ELF5	318	450	N
	MA0027.2 EN1::MA0136.2 ELF5	319	450	N
	MA1152.1 SOX15::MA0136.2 ELF5	336	450	N
	MA1655.1 ZNF341::MA0136.2 ELF5	424	450	N
	MA1558.1 SNAI1::MA0109.1 HLTF	8	459	N
	MA1117.1 RELB::MA0109.1 HLTF	31	459	N
	MA0597.1 THAP1::MA0109.1 HLTF	33	459	N
	MA0109.1 HLTF::MA0109.1 HLTF	77	459	N
	MA0662.1 MIXL1::MA0109.1 HLTF	95	459	N
	MA0027.2 EN1::MA0109.1 HLTF	96	459	N
	MA1649.1 ZBTB12::MA0109.1 HLTF	118	459	N
	MA1515.1 KLF2::MA0109.1 HLTF	136	459	N
	MA0764.2 ETV4::MA0109.1 HLTF	151	459	N
	MA1116.1 RBPJ::MA0109.1 HLTF	190	459	N
	MA0109.1 HLTF::MA0109.1 HLTF	195	459	N
	MA0769.2 TCF7::MA0109.1 HLTF	196	459	N
	MA0719.1 RHOXF1::MA0109.1 HLTF	209	459	N
	MA1515.1 KLF2::MA0109.1 HLTF	211	459	N
	MA1515.1 KLF2::MA0109.1 HLTF	213	459	N
	MA1578.1 VEZF1::MA0109.1 HLTF	217	459	N
	MA0895.1 HMBOX1::MA0109.1 HLTF	270	459	N
	MA0662.1 MIXL1::MA0109.1 HLTF	318	459	N
	MA0027.2 EN1::MA0109.1 HLTF	319	459	N
	MA1152.1 SOX15::MA0109.1 HLTF	336	459	N
	MA1655.1 ZNF341::MA0109.1 HLTF	424	459	N
	MA0136.2 ELF5::MA0109.1 HLTF	440	459	N
	MA1558.1 SNAI1::MA0601.1 Arid3b	8	466	N
	MA1117.1 RELB::MA0601.1 Arid3b	31	466	N
	MA0597.1 THAP1::MA0601.1 Arid3b	33	466	N
	MA0109.1 HLTF::MA0601.1 Arid3b	77	466	N
	MA1649.1 ZBTB12::MA0601.1 Arid3b	118	466	N
	MA1515.1 KLF2::MA0601.1 Arid3b	136	466	N
	MA0764.2 ETV4::MA0601.1 Arid3b	151	466	N
	MA1116.1 RBPJ::MA0601.1 Arid3b	190	466	N
	MA0769.2 TCF7::MA0601.1 Arid3b	196	466	N
	MA0719.1 RHOXF1::MA0601.1 Arid3b	209	466	N
	MA1515.1 KLF2::MA0601.1 Arid3b	211	466	N
	MA1515.1 KLF2::MA0601.1 Arid3b	213	466	N
	MA1578.1 VEZF1::MA0601.1 Arid3b	217	466	N
	MA0895.1 HMBOX1::MA0601.1 Arid3b	270	466	N
	MA0662.1 MIXL1::MA0601.1 Arid3b	318	466	N
	MA0027.2 EN1::MA0601.1 Arid3b	319	466	N
	MA1152.1 SOX15::MA0601.1 Arid3b	336	466	N
	MA1655.1 ZNF341::MA0601.1 Arid3b	424	466	N
	MA0136.2 ELF5::MA0601.1 Arid3b	440	466	N
	MA0109.1 HLTF::MA0601.1 Arid3b	450	466	N
	MA1558.1 SNAI1::MA0704.1 Lhx4	8	466	N
	MA1117.1 RELB::MA0704.1 Lhx4	31	466	N
	MA0597.1 THAP1::MA0704.1 Lhx4	33	466	N
	MA0109.1 HLTF::MA0704.1 Lhx4	77	466	N
	MA0662.1 MIXL1::MA0704.1 Lhx4	95	466	N
	MA0027.2 EN1::MA0704.1 Lhx4	96	466	N
	MA1649.1 ZBTB12::MA0704.1 Lhx4	118	466	N
	MA1515.1 KLF2::MA0704.1 Lhx4	136	466	N
	MA0764.2 ETV4::MA0704.1 Lhx4	151	466	N
	MA1116.1 RBPJ::MA0704.1 Lhx4	190	466	N
	MA0109.1 HLTF::MA0704.1 Lhx4	195	466	N
	MA0769.2 TCF7::MA0704.1 Lhx4	196	466	N
	MA0719.1 RHOXF1::MA0704.1 Lhx4	209	466	N
	MA1515.1 KLF2::MA0704.1 Lhx4	211	466	N
	MA1515.1 KLF2::MA0704.1 Lhx4	213	466	N
	MA1578.1 VEZF1::MA0704.1 Lhx4	217	466	N
	MA0895.1 HMBOX1::MA0704.1 Lhx4	270	466	N
	MA0662.1 MIXL1::MA0704.1 Lhx4	318	466	N
	MA0027.2 EN1::MA0704.1 Lhx4	319	466	N
	MA1152.1 SOX15::MA0704.1 Lhx4	336	466	N
	MA1655.1 ZNF341::MA0704.1 Lhx4	424	466	N
	MA0136.2 ELF5::MA0704.1 Lhx4	440	466	N
	MA0109.1 HLTF::MA0704.1 Lhx4	450	466	N
	MA0601.1 Arid3b::MA0704.1 Lhx4	456	466	N
	MA1558.1 SNAI1::MA0601.1 Arid3b	8	486	N
	MA1117.1 RELB::MA0601.1 Arid3b	31	486	N
	MA0597.1 THAP1::MA0601.1 Arid3b	33	486	N
	MA0109.1 HLTF::MA0601.1 Arid3b	77	486	N
	MA1649.1 ZBTB12::MA0601.1 Arid3b	118	486	N
	MA1515.1 KLF2::MA0601.1 Arid3b	136	486	N
	MA0764.2 ETV4::MA0601.1 Arid3b	151	486	N
	MA1116.1 RBPJ::MA0601.1 Arid3b	190	486	N
	MA0769.2 TCF7::MA0601.1 Arid3b	196	486	N
	MA0719.1 RHOXF1::MA0601.1 Arid3b	209	486	N
	MA1515.1 KLF2::MA0601.1 Arid3b	211	486	N
	MA1515.1 KLF2::MA0601.1 Arid3b	213	486	N
	MA1578.1 VEZF1::MA0601.1 Arid3b	217	486	N
	MA0895.1 HMBOX1::MA0601.1 Arid3b	270	486	N
	MA0662.1 MIXL1::MA0601.1 Arid3b	318	486	N
	MA0027.2 EN1::MA0601.1 Arid3b	319	486	N
	MA1152.1 SOX15::MA0601.1 Arid3b	336	486	N
	MA1655.1 ZNF341::MA0601.1 Arid3b	424	486	N
	MA0136.2 ELF5::MA0601.1 Arid3b	440	486	N
	MA0109.1 HLTF::MA0601.1 Arid3b	450	486	N
	MA0601.1 Arid3b::MA0601.1 Arid3b	456	486	N
	MA0704.1 Lhx4::MA0601.1 Arid3b	459	486	N
	MA1558.1 SNAI1::MA1536.1 NR2C2(var.2)	8	531	N
	MA1117.1 RELB::MA1536.1 NR2C2(var.2)	31	531	N
	MA0597.1 THAP1::MA1536.1 NR2C2(var.2)	33	531	N
	MA0109.1 HLTF::MA1536.1 NR2C2(var.2)	77	531	N
	MA0662.1 MIXL1::MA1536.1 NR2C2(var.2)	95	531	N
	MA0027.2 EN1::MA1536.1 NR2C2(var.2)	96	531	N
	MA1649.1 ZBTB12::MA1536.1 NR2C2(var.2)	118	531	N
	MA1515.1 KLF2::MA1536.1 NR2C2(var.2)	136	531	N
	MA0764.2 ETV4::MA1536.1 NR2C2(var.2)	151	531	N
	MA1116.1 RBPJ::MA1536.1 NR2C2(var.2)	190	531	N
	MA0109.1 HLTF::MA1536.1 NR2C2(var.2)	195	531	N
	MA0769.2 TCF7::MA1536.1 NR2C2(var.2)	196	531	N
	MA0719.1 RHOXF1::MA1536.1 NR2C2(var.2)	209	531	N
	MA1515.1 KLF2::MA1536.1 NR2C2(var.2)	211	531	N
	MA1515.1 KLF2::MA1536.1 NR2C2(var.2)	213	531	N
	MA1578.1 VEZF1::MA1536.1 NR2C2(var.2)	217	531	N
	MA0895.1 HMBOX1::MA1536.1 NR2C2(var.2)	270	531	N
	MA0662.1 MIXL1::MA1536.1 NR2C2(var.2)	318	531	N
	MA0027.2 EN1::MA1536.1 NR2C2(var.2)	319	531	N
	MA1152.1 SOX15::MA1536.1 NR2C2(var.2)	336	531	N
	MA1655.1 ZNF341::MA1536.1 NR2C2(var.2)	424	531	N
	MA0136.2 ELF5::MA1536.1 NR2C2(var.2)	440	531	N
	MA0109.1 HLTF::MA1536.1 NR2C2(var.2)	450	531	N
	MA0601.1 Arid3b::MA1536.1 NR2C2(var.2)	456	531	N
	MA0704.1 Lhx4::MA1536.1 NR2C2(var.2)	459	531	N
	MA0601.1 Arid3b::MA1536.1 NR2C2(var.2)	476	531	N
	MA1558.1 SNAI1::MA0027.2 EN1	8	545	N
	MA0109.1 HLTF::MA0027.2 EN1	77	545	N
	MA0662.1 MIXL1::MA0027.2 EN1	95	545	N
	MA1649.1 ZBTB12::MA0027.2 EN1	118	545	N
	MA0764.2 ETV4::MA0027.2 EN1	151	545	N
	MA1116.1 RBPJ::MA0027.2 EN1	190	545	N
	MA0109.1 HLTF::MA0027.2 EN1	195	545	N
	MA0769.2 TCF7::MA0027.2 EN1	196	545	N
	MA0719.1 RHOXF1::MA0027.2 EN1	209	545	N
	MA1515.1 KLF2::MA0027.2 EN1	211	545	N
	MA1515.1 KLF2::MA0027.2 EN1	213	545	N
	MA1578.1 VEZF1::MA0027.2 EN1	217	545	N
	MA0895.1 HMBOX1::MA0027.2 EN1	270	545	N
	MA1152.1 SOX15::MA0027.2 EN1	336	545	N
	MA1655.1 ZNF341::MA0027.2 EN1	424	545	N
	MA0136.2 ELF5::MA0027.2 EN1	440	545	N
	MA0109.1 HLTF::MA0027.2 EN1	450	545	N
	MA0601.1 Arid3b::MA0027.2 EN1	456	545	N
	MA0704.1 Lhx4::MA0027.2 EN1	459	545	N
	MA0601.1 Arid3b::MA0027.2 EN1	476	545	N
	MA1536.1 NR2C2(var.2)::MA0027.2 EN1	524	545	N
	MA1558.1 SNAI1::MA0704.1 Lhx4	8	585	N
	MA1117.1 RELB::MA0704.1 Lhx4	31	585	N
	MA0597.1 THAP1::MA0704.1 Lhx4	33	585	N
	MA0109.1 HLTF::MA0704.1 Lhx4	77	585	N
	MA0662.1 MIXL1::MA0704.1 Lhx4	95	585	N
	MA1649.1 ZBTB12::MA0704.1 Lhx4	118	585	N
	MA1515.1 KLF2::MA0704.1 Lhx4	136	585	N
	MA0764.2 ETV4::MA0704.1 Lhx4	151	585	N
	MA1116.1 RBPJ::MA0704.1 Lhx4	190	585	N
	MA0109.1 HLTF::MA0704.1 Lhx4	195	585	N
	MA0769.2 TCF7::MA0704.1 Lhx4	196	585	N
	MA0719.1 RHOXF1::MA0704.1 Lhx4	209	585	N
	MA1515.1 KLF2::MA0704.1 Lhx4	211	585	N
	MA1515.1 KLF2::MA0704.1 Lhx4	213	585	N
	MA1578.1 VEZF1::MA0704.1 Lhx4	217	585	N
	MA0895.1 HMBOX1::MA0704.1 Lhx4	270	585	N
	MA0662.1 MIXL1::MA0704.1 Lhx4	318	585	N
	MA0027.2 EN1::MA0704.1 Lhx4	319	585	N
	MA1152.1 SOX15::MA0704.1 Lhx4	336	585	N
	MA1655.1 ZNF341::MA0704.1 Lhx4	424	585	N
	MA0136.2 ELF5::MA0704.1 Lhx4	440	585	N
	MA0109.1 HLTF::MA0704.1 Lhx4	450	585	N
	MA0601.1 Arid3b::MA0704.1 Lhx4	456	585	N
	MA0704.1 Lhx4::MA0704.1 Lhx4	459	585	N
	MA0601.1 Arid3b::MA0704.1 Lhx4	476	585	N
	MA1536.1 NR2C2(var.2)::MA0704.1 Lhx4	524	585	N
	MA0027.2 EN1::MA0704.1 Lhx4	538	585	N
	MA1558.1 SNAI1::MA1536.1 NR2C2(var.2)	8	594	N
	MA1117.1 RELB::MA1536.1 NR2C2(var.2)	31	594	N
	MA0597.1 THAP1::MA1536.1 NR2C2(var.2)	33	594	N
	MA0109.1 HLTF::MA1536.1 NR2C2(var.2)	77	594	N
	MA1649.1 ZBTB12::MA1536.1 NR2C2(var.2)	118	594	N
	MA1515.1 KLF2::MA1536.1 NR2C2(var.2)	136	594	N
	MA0764.2 ETV4::MA1536.1 NR2C2(var.2)	151	594	N
	MA1116.1 RBPJ::MA1536.1 NR2C2(var.2)	190	594	N
	MA0769.2 TCF7::MA1536.1 NR2C2(var.2)	196	594	N
	MA0719.1 RHOXF1::MA1536.1 NR2C2(var.2)	209	594	N
	MA1515.1 KLF2::MA1536.1 NR2C2(var.2)	211	594	N
	MA1515.1 KLF2::MA1536.1 NR2C2(var.2)	213	594	N
	MA1578.1 VEZF1::MA1536.1 NR2C2(var.2)	217	594	N
	MA0895.1 HMBOX1::MA1536.1 NR2C2(var.2)	270	594	N
	MA0662.1 MIXL1::MA1536.1 NR2C2(var.2)	318	594	N
	MA0027.2 EN1::MA1536.1 NR2C2(var.2)	319	594	N
	MA1152.1 SOX15::MA1536.1 NR2C2(var.2)	336	594	N
	MA1655.1 ZNF341::MA1536.1 NR2C2(var.2)	424	594	N
	MA0136.2 ELF5::MA1536.1 NR2C2(var.2)	440	594	N
	MA0109.1 HLTF::MA1536.1 NR2C2(var.2)	450	594	N
	MA0601.1 Arid3b::MA1536.1 NR2C2(var.2)	456	594	N
	MA0704.1 Lhx4::MA1536.1 NR2C2(var.2)	459	594	N
	MA0601.1 Arid3b::MA1536.1 NR2C2(var.2)	476	594	N
	MA1536.1 NR2C2(var.2)::MA1536.1 NR2C2(var.2)	524	594	N
	MA0027.2 EN1::MA1536.1 NR2C2(var.2)	538	594	N
	MA0704.1 Lhx4::MA1536.1 NR2C2(var.2)	578	594	N
	MA1558.1 SNAI1::MA0719.1 RHOXF1	8	625	N
	MA1117.1 RELB::MA0719.1 RHOXF1	31	625	N
	MA0597.1 THAP1::MA0719.1 RHOXF1	33	625	N
	MA0109.1 HLTF::MA0719.1 RHOXF1	77	625	N
	MA0662.1 MIXL1::MA0719.1 RHOXF1	95	625	N
	MA1649.1 ZBTB12::MA0719.1 RHOXF1	118	625	N
	MA1515.1 KLF2::MA0719.1 RHOXF1	136	625	N
	MA0764.2 ETV4::MA0719.1 RHOXF1	151	625	N
	MA1116.1 RBPJ::MA0719.1 RHOXF1	190	625	N
	MA0109.1 HLTF::MA0719.1 RHOXF1	195	625	N
	MA0769.2 TCF7::MA0719.1 RHOXF1	196	625	N
	MA0719.1 RHOXF1::MA0719.1 RHOXF1	209	625	N
	MA1515.1 KLF2::MA0719.1 RHOXF1	211	625	N
	MA1515.1 KLF2::MA0719.1 RHOXF1	213	625	N
	MA1578.1 VEZF1::MA0719.1 RHOXF1	217	625	N
	MA0895.1 HMBOX1::MA0719.1 RHOXF1	270	625	N
	MA0662.1 MIXL1::MA0719.1 RHOXF1	318	625	N
	MA0027.2 EN1::MA0719.1 RHOXF1	319	625	N
	MA1152.1 SOX15::MA0719.1 RHOXF1	336	625	N
	MA1655.1 ZNF341::MA0719.1 RHOXF1	424	625	N
	MA0136.2 ELF5::MA0719.1 RHOXF1	440	625	N
	MA0109.1 HLTF::MA0719.1 RHOXF1	450	625	N
	MA0601.1 Arid3b::MA0719.1 RHOXF1	456	625	N
	MA0704.1 Lhx4::MA0719.1 RHOXF1	459	625	N
	MA0601.1 Arid3b::MA0719.1 RHOXF1	476	625	N
	MA1536.1 NR2C2(var.2)::MA0719.1 RHOXF1	524	625	N
	MA0704.1 Lhx4::MA0719.1 RHOXF1	578	625	N
	MA1536.1 NR2C2(var.2)::MA0719.1 RHOXF1	587	625	N
	MA1558.1 SNAI1::MA0601.1 Arid3b	8	660	N
	MA1117.1 RELB::MA0601.1 Arid3b	31	660	N
	MA0597.1 THAP1::MA0601.1 Arid3b	33	660	N
	MA0109.1 HLTF::MA0601.1 Arid3b	77	660	N
	MA0662.1 MIXL1::MA0601.1 Arid3b	95	660	N
	MA1649.1 ZBTB12::MA0601.1 Arid3b	118	660	N
	MA0764.2 ETV4::MA0601.1 Arid3b	151	660	N
	MA0109.1 HLTF::MA0601.1 Arid3b	195	660	N
	MA0769.2 TCF7::MA0601.1 Arid3b	196	660	N
	MA0719.1 RHOXF1::MA0601.1 Arid3b	209	660	N
	MA1515.1 KLF2::MA0601.1 Arid3b	211	660	N
	MA1515.1 KLF2::MA0601.1 Arid3b	213	660	N
	MA1578.1 VEZF1::MA0601.1 Arid3b	217	660	N
	MA0895.1 HMBOX1::MA0601.1 Arid3b	270	660	N
	MA0662.1 MIXL1::MA0601.1 Arid3b	318	660	N
	MA0027.2 EN1::MA0601.1 Arid3b	319	660	N
	MA1152.1 SOX15::MA0601.1 Arid3b	336	660	N
	MA1655.1 ZNF341::MA0601.1 Arid3b	424	660	N
	MA0136.2 ELF5::MA0601.1 Arid3b	440	660	N
	MA0109.1 HLTF::MA0601.1 Arid3b	450	660	N
	MA0601.1 Arid3b::MA0601.1 Arid3b	456	660	N
	MA0704.1 Lhx4::MA0601.1 Arid3b	459	660	N
	MA0601.1 Arid3b::MA0601.1 Arid3b	476	660	N
	MA0027.2 EN1::MA0601.1 Arid3b	538	660	N
	MA0704.1 Lhx4::MA0601.1 Arid3b	578	660	N
	MA0719.1 RHOXF1::MA0601.1 Arid3b	618	660	N
	MA1558.1 SNAI1::MA0597.1 THAP1	8	677	N
	MA1117.1 RELB::MA0597.1 THAP1	31	677	N
	MA0597.1 THAP1::MA0597.1 THAP1	33	677	N
	MA0109.1 HLTF::MA0597.1 THAP1	77	677	N
	MA1649.1 ZBTB12::MA0597.1 THAP1	118	677	N
	MA1515.1 KLF2::MA0597.1 THAP1	136	677	N
	MA0764.2 ETV4::MA0597.1 THAP1	151	677	N
	MA1116.1 RBPJ::MA0597.1 THAP1	190	677	N
	MA0769.2 TCF7::MA0597.1 THAP1	196	677	N
	MA0719.1 RHOXF1::MA0597.1 THAP1	209	677	N
	MA1515.1 KLF2::MA0597.1 THAP1	211	677	N
	MA1515.1 KLF2::MA0597.1 THAP1	213	677	N
	MA1578.1 VEZF1::MA0597.1 THAP1	217	677	N
	MA0895.1 HMBOX1::MA0597.1 THAP1	270	677	N
	MA0662.1 MIXL1::MA0597.1 THAP1	318	677	N
	MA0027.2 EN1::MA0597.1 THAP1	319	677	N
	MA1152.1 SOX15::MA0597.1 THAP1	336	677	N
	MA1655.1 ZNF341::MA0597.1 THAP1	424	677	N
	MA0136.2 ELF5::MA0597.1 THAP1	440	677	N
	MA0109.1 HLTF::MA0597.1 THAP1	450	677	N
	MA0601.1 Arid3b::MA0597.1 THAP1	456	677	N
	MA0704.1 Lhx4::MA0597.1 THAP1	459	677	N
	MA0601.1 Arid3b::MA0597.1 THAP1	476	677	N
	MA1536.1 NR2C2(var.2)::MA0597.1 THAP1	524	677	N
	MA0704.1 Lhx4::MA0597.1 THAP1	578	677	N
	MA1536.1 NR2C2(var.2)::MA0597.1 THAP1	587	677	N
	MA0719.1 RHOXF1::MA0597.1 THAP1	618	677	N
	MA0601.1 Arid3b::MA0597.1 THAP1	650	677	N
	MA1558.1 SNAI1::MA0084.1 SRY	8	686	N
	MA1117.1 RELB::MA0084.1 SRY	31	686	N
	MA0597.1 THAP1::MA0084.1 SRY	33	686	N
	MA0109.1 HLTF::MA0084.1 SRY	77	686	N
	MA1649.1 ZBTB12::MA0084.1 SRY	118	686	N
	MA1515.1 KLF2::MA0084.1 SRY	136	686	N
	MA0764.2 ETV4::MA0084.1 SRY	151	686	N
	MA1116.1 RBPJ::MA0084.1 SRY	190	686	N
	MA0769.2 TCF7::MA0084.1 SRY	196	686	N
	MA0719.1 RHOXF1::MA0084.1 SRY	209	686	N
	MA1515.1 KLF2::MA0084.1 SRY	211	686	N
	MA1515.1 KLF2::MA0084.1 SRY	213	686	N
	MA1578.1 VEZF1::MA0084.1 SRY	217	686	N
	MA0895.1 HMBOX1::MA0084.1 SRY	270	686	N
	MA0662.1 MIXL1::MA0084.1 SRY	318	686	N
	MA0027.2 EN1::MA0084.1 SRY	319	686	N
	MA1152.1 SOX15::MA0084.1 SRY	336	686	N
	MA1655.1 ZNF341::MA0084.1 SRY	424	686	N
	MA0136.2 ELF5::MA0084.1 SRY	440	686	N
	MA0109.1 HLTF::MA0084.1 SRY	450	686	N
	MA0601.1 Arid3b::MA0084.1 SRY	456	686	N
	MA0704.1 Lhx4::MA0084.1 SRY	459	686	N
	MA0601.1 Arid3b::MA0084.1 SRY	476	686	N
	MA1536.1 NR2C2(var.2)::MA0084.1 SRY	524	686	N
	MA0704.1 Lhx4::MA0084.1 SRY	578	686	N
	MA1536.1 NR2C2(var.2)::MA0084.1 SRY	587	686	N
	MA0719.1 RHOXF1::MA0084.1 SRY	618	686	N
	MA0601.1 Arid3b::MA0084.1 SRY	650	686	N
	MA0597.1 THAP1::MA0084.1 SRY	669	686	N
	MA1558.1 SNAI1::MA1540.1 NR5A1	8	716	N
	MA1117.1 RELB::MA1540.1 NR5A1	31	716	N
	MA0597.1 THAP1::MA1540.1 NR5A1	33	716	N
	MA0109.1 HLTF::MA1540.1 NR5A1	77	716	N
	MA1649.1 ZBTB12::MA1540.1 NR5A1	118	716	N
	MA1515.1 KLF2::MA1540.1 NR5A1	136	716	N
	MA0764.2 ETV4::MA1540.1 NR5A1	151	716	N
	MA0769.2 TCF7::MA1540.1 NR5A1	196	716	N
	MA0719.1 RHOXF1::MA1540.1 NR5A1	209	716	N
	MA1515.1 KLF2::MA1540.1 NR5A1	211	716	N
	MA1515.1 KLF2::MA1540.1 NR5A1	213	716	N
	MA1578.1 VEZF1::MA1540.1 NR5A1	217	716	N
	MA0895.1 HMBOX1::MA1540.1 NR5A1	270	716	N
	MA0662.1 MIXL1::MA1540.1 NR5A1	318	716	N
	MA0027.2 EN1::MA1540.1 NR5A1	319	716	N
	MA1152.1 SOX15::MA1540.1 NR5A1	336	716	N
	MA1655.1 ZNF341::MA1540.1 NR5A1	424	716	N
	MA0136.2 ELF5::MA1540.1 NR5A1	440	716	N
	MA0109.1 HLTF::MA1540.1 NR5A1	450	716	N
	MA0601.1 Arid3b::MA1540.1 NR5A1	456	716	N
	MA0704.1 Lhx4::MA1540.1 NR5A1	459	716	N
	MA0601.1 Arid3b::MA1540.1 NR5A1	476	716	N
	MA1536.1 NR2C2(var.2)::MA1540.1 NR5A1	524	716	N
	MA0704.1 Lhx4::MA1540.1 NR5A1	578	716	N
	MA1536.1 NR2C2(var.2)::MA1540.1 NR5A1	587	716	N
	MA0719.1 RHOXF1::MA1540.1 NR5A1	618	716	N
	MA0601.1 Arid3b::MA1540.1 NR5A1	650	716	N
	MA0597.1 THAP1::MA1540.1 NR5A1	669	716	N
	MA0084.1 SRY::MA1540.1 NR5A1	678	716	N
	MA1558.1 SNAI1::MA0738.1 HIC2	8	783	N
	MA1117.1 RELB::MA0738.1 HIC2	31	783	N
	MA0597.1 THAP1::MA0738.1 HIC2	33	783	N
	MA0109.1 HLTF::MA0738.1 HIC2	77	783	N
	MA1649.1 ZBTB12::MA0738.1 HIC2	118	783	N
	MA1515.1 KLF2::MA0738.1 HIC2	136	783	N
	MA0764.2 ETV4::MA0738.1 HIC2	151	783	N
	MA0769.2 TCF7::MA0738.1 HIC2	196	783	N
	MA0719.1 RHOXF1::MA0738.1 HIC2	209	783	N
	MA1515.1 KLF2::MA0738.1 HIC2	211	783	N
	MA1515.1 KLF2::MA0738.1 HIC2	213	783	N
	MA1578.1 VEZF1::MA0738.1 HIC2	217	783	N
	MA0895.1 HMBOX1::MA0738.1 HIC2	270	783	N
	MA0662.1 MIXL1::MA0738.1 HIC2	318	783	N
	MA0027.2 EN1::MA0738.1 HIC2	319	783	N
	MA1152.1 SOX15::MA0738.1 HIC2	336	783	N
	MA1655.1 ZNF341::MA0738.1 HIC2	424	783	N
	MA0136.2 ELF5::MA0738.1 HIC2	440	783	N
	MA0109.1 HLTF::MA0738.1 HIC2	450	783	N
	MA0601.1 Arid3b::MA0738.1 HIC2	456	783	N
	MA0704.1 Lhx4::MA0738.1 HIC2	459	783	N
	MA0601.1 Arid3b::MA0738.1 HIC2	476	783	N
	MA1536.1 NR2C2(var.2)::MA0738.1 HIC2	524	783	N
	MA0704.1 Lhx4::MA0738.1 HIC2	578	783	N
	MA1536.1 NR2C2(var.2)::MA0738.1 HIC2	587	783	N
	MA0719.1 RHOXF1::MA0738.1 HIC2	618	783	N
	MA0601.1 Arid3b::MA0738.1 HIC2	650	783	N
	MA0597.1 THAP1::MA0738.1 HIC2	669	783	N
	MA0084.1 SRY::MA0738.1 HIC2	678	783	N
	MA1540.1 NR5A1::MA0738.1 HIC2	706	783	N
	MA1558.1 SNAI1::MA0705.1 Lhx8	8	466	N
	MA1117.1 RELB::MA0705.1 Lhx8	31	466	N
	MA0597.1 THAP1::MA0705.1 Lhx8	33	466	N
	MA0109.1 HLTF::MA0705.1 Lhx8	77	466	N
	MA0662.1 MIXL1::MA0705.1 Lhx8	95	466	N
	MA1649.1 ZBTB12::MA0705.1 Lhx8	118	466	N
	MA1515.1 KLF2::MA0705.1 Lhx8	136	466	N
	MA0764.2 ETV4::MA0705.1 Lhx8	151	466	N
	MA1116.1 RBPJ::MA0705.1 Lhx8	190	466	N
	MA0109.1 HLTF::MA0705.1 Lhx8	195	466	N
	MA0769.2 TCF7::MA0705.1 Lhx8	196	466	N
	MA0719.1 RHOXF1::MA0705.1 Lhx8	209	466	N
	MA1515.1 KLF2::MA0705.1 Lhx8	211	466	N
	MA1515.1 KLF2::MA0705.1 Lhx8	213	466	N
	MA1578.1 VEZF1::MA0705.1 Lhx8	217	466	N
	MA0895.1 HMBOX1::MA0705.1 Lhx8	270	466	N
	MA0662.1 MIXL1::MA0705.1 Lhx8	318	466	N
	MA0027.2 EN1::MA0705.1 Lhx8	319	466	N
	MA1152.1 SOX15::MA0705.1 Lhx8	336	466	N
	MA1655.1 ZNF341::MA0705.1 Lhx8	424	466	N
	MA0136.2 ELF5::MA0705.1 Lhx8	440	466	N
	MA0109.1 HLTF::MA0705.1 Lhx8	450	466	N
	MA0601.1 Arid3b::MA0705.1 Lhx8	456	466	N
	MA0705.1 Lhx8::MA0601.1 Arid3b	459	486	N
	MA0705.1 Lhx8::MA1536.1 NR2C2(var.2)	459	531	N
	MA0705.1 Lhx8::MA0704.1 Lhx4	459	585	N
	MA0705.1 Lhx8::MA1536.1 NR2C2(var.2)	459	594	N
	MA0705.1 Lhx8::MA0719.1 RHOXF1	459	625	N
	MA0705.1 Lhx8::MA0601.1 Arid3b	459	660	N
	MA0705.1 Lhx8::MA0597.1 THAP1	459	677	N
	MA0705.1 Lhx8::MA0084.1 SRY	459	686	N
	MA0705.1 Lhx8::MA1540.1 NR5A1	459	716	N
	MA0705.1 Lhx8::MA0738.1 HIC2	459	783	N
	MA1558.1 SNAI1::MA0704.1 Lhx4	8	326	N
	MA1117.1 RELB::MA0704.1 Lhx4	31	326	N
	MA0597.1 THAP1::MA0704.1 Lhx4	33	326	N
	MA0109.1 HLTF::MA0704.1 Lhx4	77	326	N
	MA0662.1 MIXL1::MA0704.1 Lhx4	95	326	N
	MA0027.2 EN1::MA0704.1 Lhx4	96	326	N
	MA1649.1 ZBTB12::MA0704.1 Lhx4	118	326	N
	MA1515.1 KLF2::MA0704.1 Lhx4	136	326	N
	MA0764.2 ETV4::MA0704.1 Lhx4	151	326	N
	MA1116.1 RBPJ::MA0704.1 Lhx4	190	326	N
	MA0109.1 HLTF::MA0704.1 Lhx4	195	326	N
	MA0769.2 TCF7::MA0704.1 Lhx4	196	326	N
	MA0719.1 RHOXF1::MA0704.1 Lhx4	209	326	N
	MA1515.1 KLF2::MA0704.1 Lhx4	211	326	N
	MA1515.1 KLF2::MA0704.1 Lhx4	213	326	N
	MA1578.1 VEZF1::MA0704.1 Lhx4	217	326	N
	MA0895.1 HMBOX1::MA0704.1 Lhx4	270	326	N
	MA0662.1 MIXL1::MA0704.1 Lhx4	318	326	N
	MA0704.1 Lhx4::MA1152.1 SOX15	319	345	N
	MA0704.1 Lhx4::MA1655.1 ZNF341	319	435	N
	MA0704.1 Lhx4::MA0136.2 ELF5	319	450	N
	MA0704.1 Lhx4::MA0109.1 HLTF	319	459	N
	MA0704.1 Lhx4::MA0601.1 Arid3b	319	466	N
	MA0704.1 Lhx4::MA0704.1 Lhx4	319	466	N
	MA0704.1 Lhx4::MA0601.1 Arid3b	319	486	N
	MA0704.1 Lhx4::MA1536.1 NR2C2(var.2)	319	531	N
	MA0704.1 Lhx4::MA0027.2 EN1	319	545	N
	MA0704.1 Lhx4::MA0704.1 Lhx4	319	585	N
	MA0704.1 Lhx4::MA1536.1 NR2C2(var.2)	319	594	N
	MA0704.1 Lhx4::MA0719.1 RHOXF1	319	625	N
	MA0704.1 Lhx4::MA0601.1 Arid3b	319	660	N
	MA0704.1 Lhx4::MA0597.1 THAP1	319	677	N
	MA0704.1 Lhx4::MA0084.1 SRY	319	686	N
	MA0704.1 Lhx4::MA1540.1 NR5A1	319	716	N
	MA0704.1 Lhx4::MA0738.1 HIC2	319	783	N
	MA0704.1 Lhx4::MA0705.1 Lhx8	319	466	N
	MA1558.1 SNAI1::MA0705.1 Lhx8	8	326	N
	MA1117.1 RELB::MA0705.1 Lhx8	31	326	N
	MA0597.1 THAP1::MA0705.1 Lhx8	33	326	N
	MA0109.1 HLTF::MA0705.1 Lhx8	77	326	N
	MA0662.1 MIXL1::MA0705.1 Lhx8	95	326	N
	MA0027.2 EN1::MA0705.1 Lhx8	96	326	N
	MA1649.1 ZBTB12::MA0705.1 Lhx8	118	326	N
	MA1515.1 KLF2::MA0705.1 Lhx8	136	326	N
	MA0764.2 ETV4::MA0705.1 Lhx8	151	326	N
	MA1116.1 RBPJ::MA0705.1 Lhx8	190	326	N
	MA0109.1 HLTF::MA0705.1 Lhx8	195	326	N
	MA0769.2 TCF7::MA0705.1 Lhx8	196	326	N
	MA0719.1 RHOXF1::MA0705.1 Lhx8	209	326	N
	MA1515.1 KLF2::MA0705.1 Lhx8	211	326	N
	MA1515.1 KLF2::MA0705.1 Lhx8	213	326	N
	MA1578.1 VEZF1::MA0705.1 Lhx8	217	326	N
	MA0895.1 HMBOX1::MA0705.1 Lhx8	270	326	N
	MA0662.1 MIXL1::MA0705.1 Lhx8	318	326	N
	MA0705.1 Lhx8::MA1152.1 SOX15	319	345	N
	MA0705.1 Lhx8::MA1655.1 ZNF341	319	435	N
	MA0705.1 Lhx8::MA0136.2 ELF5	319	450	N
	MA0705.1 Lhx8::MA0109.1 HLTF	319	459	N
	MA0705.1 Lhx8::MA0601.1 Arid3b	319	466	N
	MA0705.1 Lhx8::MA0704.1 Lhx4	319	466	N
	MA0705.1 Lhx8::MA0601.1 Arid3b	319	486	N
	MA0705.1 Lhx8::MA1536.1 NR2C2(var.2)	319	531	N
	MA0705.1 Lhx8::MA0704.1 Lhx4	319	585	N
	MA0705.1 Lhx8::MA1536.1 NR2C2(var.2)	319	594	N
	MA0705.1 Lhx8::MA0719.1 RHOXF1	319	625	N
	MA0705.1 Lhx8::MA0601.1 Arid3b	319	660	N
	MA0705.1 Lhx8::MA0597.1 THAP1	319	677	N
	MA0705.1 Lhx8::MA0084.1 SRY	319	686	N
	MA0705.1 Lhx8::MA1540.1 NR5A1	319	716	N
	MA0705.1 Lhx8::MA0738.1 HIC2	319	783	N
	MA0705.1 Lhx8::MA0705.1 Lhx8	319	466	N
	MA1558.1 SNAI1::MA0675.1 NKX6-2	8	326	N
	MA1117.1 RELB::MA0675.1 NKX6-2	31	326	N
	MA0597.1 THAP1::MA0675.1 NKX6-2	33	326	N
	MA0109.1 HLTF::MA0675.1 NKX6-2	77	326	N
	MA1649.1 ZBTB12::MA0675.1 NKX6-2	118	326	N
	MA1515.1 KLF2::MA0675.1 NKX6-2	136	326	N
	MA0764.2 ETV4::MA0675.1 NKX6-2	151	326	N
	MA1116.1 RBPJ::MA0675.1 NKX6-2	190	326	N
	MA0109.1 HLTF::MA0675.1 NKX6-2	195	326	N
	MA0769.2 TCF7::MA0675.1 NKX6-2	196	326	N
	MA0719.1 RHOXF1::MA0675.1 NKX6-2	209	326	N
	MA1515.1 KLF2::MA0675.1 NKX6-2	211	326	N
	MA1515.1 KLF2::MA0675.1 NKX6-2	213	326	N
	MA1578.1 VEZF1::MA0675.1 NKX6-2	217	326	N
	MA0895.1 HMBOX1::MA0675.1 NKX6-2	270	326	N
	MA0662.1 MIXL1::MA0675.1 NKX6-2	318	326	N
	MA0675.1 NKX6-2::MA1152.1 SOX15	319	345	N
	MA0675.1 NKX6-2::MA1655.1 ZNF341	319	435	N
	MA0675.1 NKX6-2::MA0136.2 ELF5	319	450	N
	MA0675.1 NKX6-2::MA0109.1 HLTF	319	459	N
	MA0675.1 NKX6-2::MA0601.1 Arid3b	319	466	N
	MA0675.1 NKX6-2::MA0704.1 Lhx4	319	466	N
	MA0675.1 NKX6-2::MA0601.1 Arid3b	319	486	N
	MA0675.1 NKX6-2::MA1536.1 NR2C2(var.2)	319	531	N
	MA0675.1 NKX6-2::MA0704.1 Lhx4	319	585	N
	MA0675.1 NKX6-2::MA1536.1 NR2C2(var.2)	319	594	N
	MA0675.1 NKX6-2::MA0719.1 RHOXF1	319	625	N
	MA0675.1 NKX6-2::MA0601.1 Arid3b	319	660	N
	MA0675.1 NKX6-2::MA0597.1 THAP1	319	677	N
	MA0675.1 NKX6-2::MA0084.1 SRY	319	686	N
	MA0675.1 NKX6-2::MA1540.1 NR5A1	319	716	N
	MA0675.1 NKX6-2::MA0738.1 HIC2	319	783	N
	MA0675.1 NKX6-2::MA0705.1 Lhx8	319	466	N
	MA1558.1 SNAI1::MA0716.1 PRRX1	8	326	N
	MA1117.1 RELB::MA0716.1 PRRX1	31	326	N
	MA0597.1 THAP1::MA0716.1 PRRX1	33	326	N
	MA0109.1 HLTF::MA0716.1 PRRX1	77	326	N
	MA1649.1 ZBTB12::MA0716.1 PRRX1	118	326	N
	MA1515.1 KLF2::MA0716.1 PRRX1	136	326	N
	MA0764.2 ETV4::MA0716.1 PRRX1	151	326	N
	MA1116.1 RBPJ::MA0716.1 PRRX1	190	326	N
	MA0109.1 HLTF::MA0716.1 PRRX1	195	326	N
	MA0769.2 TCF7::MA0716.1 PRRX1	196	326	N
	MA0719.1 RHOXF1::MA0716.1 PRRX1	209	326	N
	MA1515.1 KLF2::MA0716.1 PRRX1	211	326	N
	MA1515.1 KLF2::MA0716.1 PRRX1	213	326	N
	MA1578.1 VEZF1::MA0716.1 PRRX1	217	326	N
	MA0895.1 HMBOX1::MA0716.1 PRRX1	270	326	N
	MA0662.1 MIXL1::MA0716.1 PRRX1	318	326	N
	MA0716.1 PRRX1::MA1152.1 SOX15	319	345	N
	MA0716.1 PRRX1::MA1655.1 ZNF341	319	435	N
	MA0716.1 PRRX1::MA0136.2 ELF5	319	450	N
	MA0716.1 PRRX1::MA0109.1 HLTF	319	459	N
	MA0716.1 PRRX1::MA0601.1 Arid3b	319	466	N
	MA0716.1 PRRX1::MA0704.1 Lhx4	319	466	N
	MA0716.1 PRRX1::MA0601.1 Arid3b	319	486	N
	MA0716.1 PRRX1::MA1536.1 NR2C2(var.2)	319	531	N
	MA0716.1 PRRX1::MA0704.1 Lhx4	319	585	N
	MA0716.1 PRRX1::MA1536.1 NR2C2(var.2)	319	594	N
	MA0716.1 PRRX1::MA0719.1 RHOXF1	319	625	N
	MA0716.1 PRRX1::MA0601.1 Arid3b	319	660	N
	MA0716.1 PRRX1::MA0597.1 THAP1	319	677	N
	MA0716.1 PRRX1::MA0084.1 SRY	319	686	N
	MA0716.1 PRRX1::MA1540.1 NR5A1	319	716	N
	MA0716.1 PRRX1::MA0738.1 HIC2	319	783	N
	MA0716.1 PRRX1::MA0705.1 Lhx8	319	466	N
	MA1558.1 SNAI1::MA0039.4 KLF4	8	222	N
	MA1117.1 RELB::MA0039.4 KLF4	31	222	N
	MA0597.1 THAP1::MA0039.4 KLF4	33	222	N
	MA0109.1 HLTF::MA0039.4 KLF4	77	222	N
	MA1649.1 ZBTB12::MA0039.4 KLF4	118	222	N
	MA1515.1 KLF2::MA0039.4 KLF4	136	222	N
	MA0764.2 ETV4::MA0039.4 KLF4	151	222	N
	MA0109.1 HLTF::MA0039.4 KLF4	195	222	N
	MA0769.2 TCF7::MA0039.4 KLF4	196	222	N
	MA0719.1 RHOXF1::MA0039.4 KLF4	209	222	N
	MA0039.4 KLF4::MA1515.1 KLF2	211	223	N
	MA0039.4 KLF4::MA1578.1 VEZF1	211	226	N
	MA0039.4 KLF4::MA0895.1 HMBOX1	211	279	N
	MA0039.4 KLF4::MA0662.1 MIXL1	211	327	N
	MA0039.4 KLF4::MA0027.2 EN1	211	326	N
	MA0039.4 KLF4::MA1152.1 SOX15	211	345	N
	MA0039.4 KLF4::MA1655.1 ZNF341	211	435	N
	MA0039.4 KLF4::MA0136.2 ELF5	211	450	N
	MA0039.4 KLF4::MA0109.1 HLTF	211	459	N
	MA0039.4 KLF4::MA0601.1 Arid3b	211	466	N
	MA0039.4 KLF4::MA0704.1 Lhx4	211	466	N
	MA0039.4 KLF4::MA0601.1 Arid3b	211	486	N
	MA0039.4 KLF4::MA1536.1 NR2C2(var.2)	211	531	N
	MA0039.4 KLF4::MA0704.1 Lhx4	211	585	N
	MA0039.4 KLF4::MA1536.1 NR2C2(var.2)	211	594	N
	MA0039.4 KLF4::MA0719.1 RHOXF1	211	625	N
	MA0039.4 KLF4::MA0601.1 Arid3b	211	660	N
	MA0039.4 KLF4::MA0597.1 THAP1	211	677	N
	MA0039.4 KLF4::MA0084.1 SRY	211	686	N
	MA0039.4 KLF4::MA1540.1 NR5A1	211	716	N
	MA0039.4 KLF4::MA0738.1 HIC2	211	783	N
	MA0039.4 KLF4::MA0705.1 Lhx8	211	466	N
	MA0039.4 KLF4::MA0704.1 Lhx4	211	326	N
	MA0039.4 KLF4::MA0705.1 Lhx8	211	326	N
	MA0039.4 KLF4::MA0675.1 NKX6-2	211	326	N
	MA0039.4 KLF4::MA0716.1 PRRX1	211	326	N
	MA0673.1 NKX2-8::MA0673.1 NKX2-8	8	73	R
	MA0673.1 NKX2-8::MA1536.1 NR2C2(var.2)	8	141	R
	MA0673.1 NKX2-8::MA1536.1 NR2C2(var.2)	65	141	R
	MA0673.1 NKX2-8::MA0109.1 HLTF	8	183	R
	MA0673.1 NKX2-8::MA0109.1 HLTF	65	183	R
	MA1536.1 NR2C2(var.2)::MA0109.1 HLTF	134	183	R
	MA0673.1 NKX2-8::MA0684.2 RUNX3	8	209	R
	MA0673.1 NKX2-8::MA0684.2 RUNX3	65	209	R
	MA1536.1 NR2C2(var.2)::MA0684.2 RUNX3	134	209	R
	MA0109.1 HLTF::MA0684.2 RUNX3	174	209	R
	MA0673.1 NKX2-8::MA1117.1 RELB	8	243	R
	MA0673.1 NKX2-8::MA1117.1 RELB	65	243	R
	MA1536.1 NR2C2(var.2)::MA1117.1 RELB	134	243	R
	MA0109.1 HLTF::MA1117.1 RELB	174	243	R
	MA0684.2 RUNX3::MA1117.1 RELB	198	243	R
	MA0673.1 NKX2-8::MA0109.1 HLTF	8	264	R
	MA0673.1 NKX2-8::MA0109.1 HLTF	65	264	R
	MA1536.1 NR2C2(var.2)::MA0109.1 HLTF	134	264	R
	MA0109.1 HLTF::MA0109.1 HLTF	174	264	R
	MA0684.2 RUNX3::MA0109.1 HLTF	198	264	R
	MA1117.1 RELB::MA0109.1 HLTF	233	264	R
	MA0673.1 NKX2-8::MA0109.1 HLTF	8	277	R
	MA0673.1 NKX2-8::MA0109.1 HLTF	65	277	R
	MA1536.1 NR2C2(var.2)::MA0109.1 HLTF	134	277	R
	MA0109.1 HLTF::MA0109.1 HLTF	174	277	R
	MA0684.2 RUNX3::MA0109.1 HLTF	198	277	R
	MA1117.1 RELB::MA0109.1 HLTF	233	277	R
	MA0109.1 HLTF::MA0109.1 HLTF	255	277	R
	MA0673.1 NKX2-8::MA0893.2 GSX2	8	326	R
	MA0673.1 NKX2-8::MA0893.2 GSX2	65	326	R
	MA1536.1 NR2C2(var.2)::MA0893.2 GSX2	134	326	R
	MA0109.1 HLTF::MA0893.2 GSX2	174	326	R
	MA0684.2 RUNX3::MA0893.2 GSX2	198	326	R
	MA1117.1 RELB::MA0893.2 GSX2	233	326	R
	MA0109.1 HLTF::MA0893.2 GSX2	255	326	R
	MA0109.1 HLTF::MA0893.2 GSX2	268	326	R
	MA0673.1 NKX2-8::MA1563.1 SOX18	8	343	R
	MA0673.1 NKX2-8::MA1563.1 SOX18	65	343	R
	MA1536.1 NR2C2(var.2)::MA1563.1 SOX18	134	343	R
	MA0109.1 HLTF::MA1563.1 SOX18	174	343	R
	MA0684.2 RUNX3::MA1563.1 SOX18	198	343	R
	MA1117.1 RELB::MA1563.1 SOX18	233	343	R
	MA0109.1 HLTF::MA1563.1 SOX18	255	343	R
	MA0109.1 HLTF::MA1563.1 SOX18	268	343	R
	MA0893.2 GSX2::MA1563.1 SOX18	319	343	R
	MA0673.1 NKX2-8::MA0084.1 SRY	8	346	R
	MA0673.1 NKX2-8::MA0084.1 SRY	65	346	R
	MA1536.1 NR2C2(var.2)::MA0084.1 SRY	134	346	R
	MA0109.1 HLTF::MA0084.1 SRY	174	346	R
	MA0684.2 RUNX3::MA0084.1 SRY	198	346	R
	MA1117.1 RELB::MA0084.1 SRY	233	346	R
	MA0109.1 HLTF::MA0084.1 SRY	255	346	R
	MA0109.1 HLTF::MA0084.1 SRY	268	346	R
	MA0893.2 GSX2::MA0084.1 SRY	319	346	R
	MA1563.1 SOX18::MA0084.1 SRY	336	346	R
	MA0673.1 NKX2-8::MA0597.1 THAP1	8	358	R
	MA0673.1 NKX2-8::MA0597.1 THAP1	65	358	R
	MA1536.1 NR2C2(var.2)::MA0597.1 THAP1	134	358	R
	MA0109.1 HLTF::MA0597.1 THAP1	174	358	R
	MA0684.2 RUNX3::MA0597.1 THAP1	198	358	R
	MA1117.1 RELB::MA0597.1 THAP1	233	358	R
	MA0109.1 HLTF::MA0597.1 THAP1	255	358	R
	MA0109.1 HLTF::MA0597.1 THAP1	268	358	R
	MA0893.2 GSX2::MA0597.1 THAP1	319	358	R
	MA1563.1 SOX18::MA0597.1 THAP1	336	358	R
	MA0084.1 SRY::MA0597.1 THAP1	338	358	R
	MA0673.1 NKX2-8::MA1536.1 NR2C2(var.2)	8	381	R
	MA0673.1 NKX2-8::MA1536.1 NR2C2(var.2)	65	381	R
	MA1536.1 NR2C2(var.2)::MA1536.1 NR2C2(var.2)	134	381	R
	MA0109.1 HLTF::MA1536.1 NR2C2(var.2)	174	381	R
	MA0684.2 RUNX3::MA1536.1 NR2C2(var.2)	198	381	R
	MA1117.1 RELB::MA1536.1 NR2C2(var.2)	233	381	R
	MA0109.1 HLTF::MA1536.1 NR2C2(var.2)	255	381	R
	MA0109.1 HLTF::MA1536.1 NR2C2(var.2)	268	381	R
	MA0893.2 GSX2::MA1536.1 NR2C2(var.2)	319	381	R
	MA1563.1 SOX18::MA1536.1 NR2C2(var.2)	336	381	R
	MA0084.1 SRY::MA1536.1 NR2C2(var.2)	338	381	R
	MA0597.1 THAP1::MA1536.1 NR2C2(var.2)	350	381	R
	MA0673.1 NKX2-8::MA1481.1 DRGX	8	466	R
	MA0673.1 NKX2-8::MA1481.1 DRGX	65	466	R
	MA1536.1 NR2C2(var.2)::MA1481.1 DRGX	134	466	R
	MA0109.1 HLTF::MA1481.1 DRGX	174	466	R
	MA0684.2 RUNX3::MA1481.1 DRGX	198	466	R
	MA1117.1 RELB::MA1481.1 DRGX	233	466	R
	MA0109.1 HLTF::MA1481.1 DRGX	255	466	R
	MA0109.1 HLTF::MA1481.1 DRGX	268	466	R
	MA0893.2 GSX2::MA1481.1 DRGX	319	466	R
	MA1563.1 SOX18::MA1481.1 DRGX	336	466	R
	MA0084.1 SRY::MA1481.1 DRGX	338	466	R
	MA0597.1 THAP1::MA1481.1 DRGX	350	466	R
	MA1536.1 NR2C2(var.2)::MA1481.1 DRGX	374	466	R
	MA0673.1 NKX2-8::MA0850.1 FOXP3	8	555	R
	MA0673.1 NKX2-8::MA0850.1 FOXP3	65	555	R
	MA1536.1 NR2C2(var.2)::MA0850.1 FOXP3	134	555	R
	MA0109.1 HLTF::MA0850.1 FOXP3	174	555	R
	MA0684.2 RUNX3::MA0850.1 FOXP3	198	555	R
	MA1117.1 RELB::MA0850.1 FOXP3	233	555	R
	MA0109.1 HLTF::MA0850.1 FOXP3	255	555	R
	MA0109.1 HLTF::MA0850.1 FOXP3	268	555	R
	MA0893.2 GSX2::MA0850.1 FOXP3	319	555	R
	MA1563.1 SOX18::MA0850.1 FOXP3	336	555	R
	MA0084.1 SRY::MA0850.1 FOXP3	338	555	R
	MA0597.1 THAP1::MA0850.1 FOXP3	350	555	R
	MA1536.1 NR2C2(var.2)::MA0850.1 FOXP3	374	555	R
	MA1481.1 DRGX::MA0850.1 FOXP3	459	555	R
	MA0673.1 NKX2-8::MA0084.1 SRY	65	573	R
	MA0109.1 HLTF::MA0084.1 SRY	174	573	R
	MA0109.1 HLTF::MA0084.1 SRY	255	573	R
	MA0109.1 HLTF::MA0084.1 SRY	268	573	R
	MA0893.2 GSX2::MA0084.1 SRY	319	573	R
	MA1563.1 SOX18::MA0084.1 SRY	336	573	R
	MA1536.1 NR2C2(var.2)::MA0084.1 SRY	374	573	R
	MA0673.1 NKX2-8::MA0109.1 HLTF	8	580	R
	MA0673.1 NKX2-8::MA0109.1 HLTF	65	580	R
	MA1536.1 NR2C2(var.2)::MA0109.1 HLTF	134	580	R
	MA0109.1 HLTF::MA0109.1 HLTF	174	580	R
	MA0684.2 RUNX3::MA0109.1 HLTF	198	580	R
	MA1117.1 RELB::MA0109.1 HLTF	233	580	R
	MA0109.1 HLTF::MA0109.1 HLTF	255	580	R
	MA0109.1 HLTF::MA0109.1 HLTF	268	580	R
	MA0893.2 GSX2::MA0109.1 HLTF	319	580	R
	MA1563.1 SOX18::MA0109.1 HLTF	336	580	R
	MA0084.1 SRY::MA0109.1 HLTF	338	580	R
	MA0597.1 THAP1::MA0109.1 HLTF	350	580	R
	MA1536.1 NR2C2(var.2)::MA0109.1 HLTF	374	580	R
	MA1481.1 DRGX::MA0109.1 HLTF	459	580	R
	MA0850.1 FOXP3::MA0109.1 HLTF	549	580	R
	MA0084.1 SRY::MA0109.1 HLTF	565	580	R
	MA0673.1 NKX2-8::MA0684.2 RUNX3	8	652	R
	MA0673.1 NKX2-8::MA0684.2 RUNX3	65	652	R
	MA1536.1 NR2C2(var.2)::MA0684.2 RUNX3	134	652	R
	MA0109.1 HLTF::MA0684.2 RUNX3	174	652	R
	MA0684.2 RUNX3::MA0684.2 RUNX3	198	652	R
	MA1117.1 RELB::MA0684.2 RUNX3	233	652	R
	MA0109.1 HLTF::MA0684.2 RUNX3	255	652	R
	MA0109.1 HLTF::MA0684.2 RUNX3	268	652	R
	MA0893.2 GSX2::MA0684.2 RUNX3	319	652	R
	MA1563.1 SOX18::MA0684.2 RUNX3	336	652	R
	MA0084.1 SRY::MA0684.2 RUNX3	338	652	R
	MA0597.1 THAP1::MA0684.2 RUNX3	350	652	R
	MA1536.1 NR2C2(var.2)::MA0684.2 RUNX3	374	652	R
	MA1481.1 DRGX::MA0684.2 RUNX3	459	652	R
	MA0850.1 FOXP3::MA0684.2 RUNX3	549	652	R
	MA0084.1 SRY::MA0684.2 RUNX3	565	652	R
	MA0109.1 HLTF::MA0684.2 RUNX3	571	652	R
	MA0673.1 NKX2-8::MA0769.2 TCF7	8	695	R
	MA0673.1 NKX2-8::MA0769.2 TCF7	65	695	R
	MA1536.1 NR2C2(var.2)::MA0769.2 TCF7	134	695	R
	MA0109.1 HLTF::MA0769.2 TCF7	174	695	R
	MA0684.2 RUNX3::MA0769.2 TCF7	198	695	R
	MA1117.1 RELB::MA0769.2 TCF7	233	695	R
	MA0109.1 HLTF::MA0769.2 TCF7	255	695	R
	MA0109.1 HLTF::MA0769.2 TCF7	268	695	R
	MA0893.2 GSX2::MA0769.2 TCF7	319	695	R
	MA1563.1 SOX18::MA0769.2 TCF7	336	695	R
	MA0084.1 SRY::MA0769.2 TCF7	338	695	R
	MA0597.1 THAP1::MA0769.2 TCF7	350	695	R
	MA1536.1 NR2C2(var.2)::MA0769.2 TCF7	374	695	R
	MA1481.1 DRGX::MA0769.2 TCF7	459	695	R
	MA0850.1 FOXP3::MA0769.2 TCF7	549	695	R
	MA0084.1 SRY::MA0769.2 TCF7	565	695	R
	MA0109.1 HLTF::MA0769.2 TCF7	571	695	R
	MA0684.2 RUNX3::MA0769.2 TCF7	641	695	R
	MA0673.1 NKX2-8::MA0109.1 HLTF	8	696	R
	MA0673.1 NKX2-8::MA0109.1 HLTF	65	696	R
	MA1536.1 NR2C2(var.2)::MA0109.1 HLTF	134	696	R
	MA0109.1 HLTF::MA0109.1 HLTF	174	696	R
	MA0684.2 RUNX3::MA0109.1 HLTF	198	696	R
	MA1117.1 RELB::MA0109.1 HLTF	233	696	R
	MA0109.1 HLTF::MA0109.1 HLTF	255	696	R
	MA0109.1 HLTF::MA0109.1 HLTF	268	696	R
	MA0893.2 GSX2::MA0109.1 HLTF	319	696	R
	MA1563.1 SOX18::MA0109.1 HLTF	336	696	R
	MA0084.1 SRY::MA0109.1 HLTF	338	696	R
	MA0597.1 THAP1::MA0109.1 HLTF	350	696	R
	MA1536.1 NR2C2(var.2)::MA0109.1 HLTF	374	696	R
	MA1481.1 DRGX::MA0109.1 HLTF	459	696	R
	MA0850.1 FOXP3::MA0109.1 HLTF	549	696	R
	MA0084.1 SRY::MA0109.1 HLTF	565	696	R
	MA0109.1 HLTF::MA0109.1 HLTF	571	696	R
	MA0684.2 RUNX3::MA0109.1 HLTF	641	696	R
	MA0769.2 TCF7::MA0109.1 HLTF	685	696	R
AY486432.1_Macaca-mulatta_interleukin-10-(IL-10)_gene_promoter_region	MA1116.1 RBPJ::MA0136.2 ELF5	1	17	N
	MA1116.1 RBPJ::MA0136.2 ELF5	1	37	N
	MA0136.2 ELF5::MA0136.2 ELF5	7	37	N
	MA1116.1 RBPJ::MA0675.1 NKX6-2	1	92	N
	MA0136.2 ELF5::MA0675.1 NKX6-2	7	92	N
	MA0136.2 ELF5::MA0675.1 NKX6-2	27	92	N
	MA1116.1 RBPJ::MA1540.1 NR5A1	1	168	N
	MA0136.2 ELF5::MA1540.1 NR5A1	7	168	N
	MA0136.2 ELF5::MA1540.1 NR5A1	27	168	N
	MA1116.1 RBPJ::MA0662.1 MIXL1	1	173	N
	MA0136.2 ELF5::MA0662.1 MIXL1	7	173	N
	MA0136.2 ELF5::MA0662.1 MIXL1	27	173	N
	MA1116.1 RBPJ::MA0716.1 PRRX1	1	172	N
	MA0136.2 ELF5::MA0716.1 PRRX1	7	172	N
	MA0136.2 ELF5::MA0716.1 PRRX1	27	172	N
	MA0662.1 MIXL1::MA0716.1 PRRX1	164	172	N
	MA1116.1 RBPJ::MA0601.1 Arid3b	1	177	N
	MA0136.2 ELF5::MA0601.1 Arid3b	7	177	N
	MA0136.2 ELF5::MA0601.1 Arid3b	27	177	N
	MA0675.1 NKX6-2::MA0601.1 Arid3b	85	177	N
	MA1540.1 NR5A1::MA0601.1 Arid3b	158	177	N
	MA0662.1 MIXL1::MA0601.1 Arid3b	164	177	N
	MA0716.1 PRRX1::MA0601.1 Arid3b	165	177	N
	MA1116.1 RBPJ::MA0719.1 RHOXF1	1	177	N
	MA0136.2 ELF5::MA0719.1 RHOXF1	7	177	N
	MA0136.2 ELF5::MA0719.1 RHOXF1	27	177	N
	MA0662.1 MIXL1::MA0719.1 RHOXF1	164	177	N
	MA0601.1 Arid3b::MA0719.1 RHOXF1	167	177	N
	MA1116.1 RBPJ::MA1540.1 NR5A1	1	184	N
	MA0136.2 ELF5::MA1540.1 NR5A1	7	184	N
	MA0136.2 ELF5::MA1540.1 NR5A1	27	184	N
	MA0601.1 Arid3b::MA1540.1 NR5A1	167	184	N
	MA0719.1 RHOXF1::MA1540.1 NR5A1	170	184	N
	MA1116.1 RBPJ::MA0109.1 HLTF	1	259	N
	MA0136.2 ELF5::MA0109.1 HLTF	27	259	N
	MA0675.1 NKX6-2::MA0109.1 HLTF	85	259	N
	MA1540.1 NR5A1::MA0109.1 HLTF	158	259	N
	MA0662.1 MIXL1::MA0109.1 HLTF	164	259	N
	MA0716.1 PRRX1::MA0109.1 HLTF	165	259	N
	MA0719.1 RHOXF1::MA0109.1 HLTF	170	259	N
	MA1540.1 NR5A1::MA0109.1 HLTF	174	259	N
	MA1116.1 RBPJ::MA1558.1 SNAI1	1	266	N
	MA0136.2 ELF5::MA1558.1 SNAI1	7	266	N
	MA0136.2 ELF5::MA1558.1 SNAI1	27	266	N
	MA1540.1 NR5A1::MA1558.1 SNAI1	158	266	N
	MA0601.1 Arid3b::MA1558.1 SNAI1	167	266	N
	MA0719.1 RHOXF1::MA1558.1 SNAI1	170	266	N
	MA1540.1 NR5A1::MA1558.1 SNAI1	174	266	N
	MA0109.1 HLTF::MA1558.1 SNAI1	250	266	N
	MA1116.1 RBPJ::MA1536.1 NR2C2(var.2)	1	321	N
	MA0136.2 ELF5::MA1536.1 NR2C2(var.2)	7	321	N
	MA0136.2 ELF5::MA1536.1 NR2C2(var.2)	27	321	N
	MA0675.1 NKX6-2::MA1536.1 NR2C2(var.2)	85	321	N
	MA1540.1 NR5A1::MA1536.1 NR2C2(var.2)	158	321	N
	MA0662.1 MIXL1::MA1536.1 NR2C2(var.2)	164	321	N
	MA0716.1 PRRX1::MA1536.1 NR2C2(var.2)	165	321	N
	MA0601.1 Arid3b::MA1536.1 NR2C2(var.2)	167	321	N
	MA0719.1 RHOXF1::MA1536.1 NR2C2(var.2)	170	321	N
	MA1540.1 NR5A1::MA1536.1 NR2C2(var.2)	174	321	N
	MA0109.1 HLTF::MA1536.1 NR2C2(var.2)	250	321	N
	MA1116.1 RBPJ::MA0084.1 SRY	1	352	N
	MA0136.2 ELF5::MA0084.1 SRY	7	352	N
	MA0136.2 ELF5::MA0084.1 SRY	27	352	N
	MA0675.1 NKX6-2::MA0084.1 SRY	85	352	N
	MA1540.1 NR5A1::MA0084.1 SRY	158	352	N
	MA0662.1 MIXL1::MA0084.1 SRY	164	352	N
	MA0716.1 PRRX1::MA0084.1 SRY	165	352	N
	MA0601.1 Arid3b::MA0084.1 SRY	167	352	N
	MA0719.1 RHOXF1::MA0084.1 SRY	170	352	N
	MA1540.1 NR5A1::MA0084.1 SRY	174	352	N
	MA0109.1 HLTF::MA0084.1 SRY	250	352	N
	MA1558.1 SNAI1::MA0084.1 SRY	257	352	N
	MA1536.1 NR2C2(var.2)::MA0084.1 SRY	314	352	N
	MA1116.1 RBPJ::MA1558.1 SNAI1	1	367	N
	MA1540.1 NR5A1::MA1558.1 SNAI1	158	367	N
	MA0601.1 Arid3b::MA1558.1 SNAI1	167	367	N
	MA0719.1 RHOXF1::MA1558.1 SNAI1	170	367	N
	MA1540.1 NR5A1::MA1558.1 SNAI1	174	367	N
	MA0109.1 HLTF::MA1558.1 SNAI1	250	367	N
	MA1536.1 NR2C2(var.2)::MA1558.1 SNAI1	314	367	N
	MA1540.1 NR5A1::MA1117.1 RELB	158	391	N
	MA0601.1 Arid3b::MA1117.1 RELB	167	391	N
	MA0719.1 RHOXF1::MA1117.1 RELB	170	391	N
	MA1540.1 NR5A1::MA1117.1 RELB	174	391	N
	MA0109.1 HLTF::MA1117.1 RELB	250	391	N
	MA1558.1 SNAI1::MA1117.1 RELB	257	391	N
	MA1558.1 SNAI1::MA1117.1 RELB	358	391	N
	MA1116.1 RBPJ::MA0597.1 THAP1	1	391	N
	MA0136.2 ELF5::MA0597.1 THAP1	7	391	N
	MA0136.2 ELF5::MA0597.1 THAP1	27	391	N
	MA0675.1 NKX6-2::MA0597.1 THAP1	85	391	N
	MA1540.1 NR5A1::MA0597.1 THAP1	158	391	N
	MA0662.1 MIXL1::MA0597.1 THAP1	164	391	N
	MA0716.1 PRRX1::MA0597.1 THAP1	165	391	N
	MA0601.1 Arid3b::MA0597.1 THAP1	167	391	N
	MA0719.1 RHOXF1::MA0597.1 THAP1	170	391	N
	MA1540.1 NR5A1::MA0597.1 THAP1	174	391	N
	MA0109.1 HLTF::MA0597.1 THAP1	250	391	N
	MA1558.1 SNAI1::MA0597.1 THAP1	257	391	N
	MA1536.1 NR2C2(var.2)::MA0597.1 THAP1	314	391	N
	MA1558.1 SNAI1::MA0597.1 THAP1	358	391	N
	MA1117.1 RELB::MA0597.1 THAP1	381	391	N
	MA0109.1 HLTF::MA1649.1 ZBTB12	250	423	N
	MA1558.1 SNAI1::MA1649.1 ZBTB12	257	423	N
	MA1558.1 SNAI1::MA1649.1 ZBTB12	358	423	N
	MA1117.1 RELB::MA1649.1 ZBTB12	381	423	N
	MA0597.1 THAP1::MA1649.1 ZBTB12	383	423	N
	MA1116.1 RBPJ::MA0136.2 ELF5	1	440	N
	MA0662.1 MIXL1::MA0136.2 ELF5	164	440	N
	MA0716.1 PRRX1::MA0136.2 ELF5	165	440	N
	MA0719.1 RHOXF1::MA0136.2 ELF5	170	440	N
	MA1540.1 NR5A1::MA0136.2 ELF5	174	440	N
	MA0109.1 HLTF::MA0136.2 ELF5	250	440	N
	MA1117.1 RELB::MA0136.2 ELF5	381	440	N
	MA1649.1 ZBTB12::MA0136.2 ELF5	413	440	N
	MA0109.1 HLTF::MA1649.1 ZBTB12	250	487	N
	MA1558.1 SNAI1::MA1649.1 ZBTB12	257	487	N
	MA1558.1 SNAI1::MA1649.1 ZBTB12	358	487	N
	MA1117.1 RELB::MA1649.1 ZBTB12	381	487	N
	MA0597.1 THAP1::MA1649.1 ZBTB12	383	487	N
	MA0109.1 HLTF::MA0764.2 ETV4	250	519	N
	MA1558.1 SNAI1::MA0764.2 ETV4	257	519	N
	MA1558.1 SNAI1::MA0764.2 ETV4	358	519	N
	MA1117.1 RELB::MA0764.2 ETV4	381	519	N
	MA0597.1 THAP1::MA0764.2 ETV4	383	519	N
	MA1649.1 ZBTB12::MA0764.2 ETV4	413	519	N
	MA0136.2 ELF5::MA0764.2 ETV4	430	519	N
	MA1649.1 ZBTB12::MA0764.2 ETV4	477	519	N
	MA0662.1 MIXL1::MA1655.1 ZNF341	164	549	N
	MA0719.1 RHOXF1::MA1655.1 ZNF341	170	549	N
	MA0109.1 HLTF::MA1655.1 ZNF341	250	549	N
	MA1558.1 SNAI1::MA1655.1 ZNF341	257	549	N
	MA1649.1 ZBTB12::MA1655.1 ZNF341	413	549	N
	MA0136.2 ELF5::MA1655.1 ZNF341	430	549	N
	MA1649.1 ZBTB12::MA1655.1 ZNF341	477	549	N
	MA0764.2 ETV4::MA1655.1 ZNF341	510	549	N
	MA0109.1 HLTF::MA0769.2 TCF7	250	565	N
	MA1558.1 SNAI1::MA0769.2 TCF7	257	565	N
	MA1558.1 SNAI1::MA0769.2 TCF7	358	565	N
	MA1117.1 RELB::MA0769.2 TCF7	381	565	N
	MA0597.1 THAP1::MA0769.2 TCF7	383	565	N
	MA1649.1 ZBTB12::MA0769.2 TCF7	413	565	N
	MA0136.2 ELF5::MA0769.2 TCF7	430	565	N
	MA1649.1 ZBTB12::MA0769.2 TCF7	477	565	N
	MA0764.2 ETV4::MA0769.2 TCF7	510	565	N
	MA1655.1 ZNF341::MA0769.2 TCF7	538	565	N
	MA1116.1 RBPJ::MA0719.1 RHOXF1	1	575	N
	MA0675.1 NKX6-2::MA0719.1 RHOXF1	85	575	N
	MA0662.1 MIXL1::MA0719.1 RHOXF1	164	575	N
	MA0716.1 PRRX1::MA0719.1 RHOXF1	165	575	N
	MA0719.1 RHOXF1::MA0719.1 RHOXF1	170	575	N
	MA0109.1 HLTF::MA0719.1 RHOXF1	250	575	N
	MA1558.1 SNAI1::MA0719.1 RHOXF1	257	575	N
	MA1536.1 NR2C2(var.2)::MA0719.1 RHOXF1	314	575	N
	MA1558.1 SNAI1::MA0719.1 RHOXF1	358	575	N
	MA1117.1 RELB::MA0719.1 RHOXF1	381	575	N
	MA0597.1 THAP1::MA0719.1 RHOXF1	383	575	N
	MA1649.1 ZBTB12::MA0719.1 RHOXF1	413	575	N
	MA0136.2 ELF5::MA0719.1 RHOXF1	430	575	N
	MA1649.1 ZBTB12::MA0719.1 RHOXF1	477	575	N
	MA0764.2 ETV4::MA0719.1 RHOXF1	510	575	N
	MA1655.1 ZNF341::MA0719.1 RHOXF1	538	575	N
	MA0769.2 TCF7::MA0719.1 RHOXF1	555	575	N
	MA0109.1 HLTF::MA1515.1 KLF2	250	580	N
	MA1558.1 SNAI1::MA1515.1 KLF2	257	580	N
	MA1558.1 SNAI1::MA1515.1 KLF2	358	580	N
	MA1117.1 RELB::MA1515.1 KLF2	381	580	N
	MA0597.1 THAP1::MA1515.1 KLF2	383	580	N
	MA1649.1 ZBTB12::MA1515.1 KLF2	413	580	N
	MA0136.2 ELF5::MA1515.1 KLF2	430	580	N
	MA1649.1 ZBTB12::MA1515.1 KLF2	477	580	N
	MA0764.2 ETV4::MA1515.1 KLF2	510	580	N
	MA1655.1 ZNF341::MA1515.1 KLF2	538	580	N
	MA0769.2 TCF7::MA1515.1 KLF2	555	580	N
	MA0719.1 RHOXF1::MA1515.1 KLF2	568	580	N
	MA0109.1 HLTF::MA1515.1 KLF2	250	582	N
	MA1558.1 SNAI1::MA1515.1 KLF2	257	582	N
	MA1558.1 SNAI1::MA1515.1 KLF2	358	582	N
	MA1117.1 RELB::MA1515.1 KLF2	381	582	N
	MA0597.1 THAP1::MA1515.1 KLF2	383	582	N
	MA1649.1 ZBTB12::MA1515.1 KLF2	413	582	N
	MA0136.2 ELF5::MA1515.1 KLF2	430	582	N
	MA1649.1 ZBTB12::MA1515.1 KLF2	477	582	N
	MA0764.2 ETV4::MA1515.1 KLF2	510	582	N
	MA1655.1 ZNF341::MA1515.1 KLF2	538	582	N
	MA0769.2 TCF7::MA1515.1 KLF2	555	582	N
	MA0719.1 RHOXF1::MA1515.1 KLF2	568	582	N
	MA1515.1 KLF2::MA1515.1 KLF2	570	582	N
	MA0109.1 HLTF::MA1578.1 VEZF1	250	585	N
	MA1558.1 SNAI1::MA1578.1 VEZF1	257	585	N
	MA1558.1 SNAI1::MA1578.1 VEZF1	358	585	N
	MA1117.1 RELB::MA1578.1 VEZF1	381	585	N
	MA0597.1 THAP1::MA1578.1 VEZF1	383	585	N
	MA1649.1 ZBTB12::MA1578.1 VEZF1	413	585	N
	MA0136.2 ELF5::MA1578.1 VEZF1	430	585	N
	MA1649.1 ZBTB12::MA1578.1 VEZF1	477	585	N
	MA0764.2 ETV4::MA1578.1 VEZF1	510	585	N
	MA1655.1 ZNF341::MA1578.1 VEZF1	538	585	N
	MA0769.2 TCF7::MA1578.1 VEZF1	555	585	N
	MA0719.1 RHOXF1::MA1578.1 VEZF1	568	585	N
	MA1515.1 KLF2::MA1578.1 VEZF1	570	585	N
	MA1515.1 KLF2::MA1578.1 VEZF1	572	585	N
	MA0109.1 HLTF::MA0895.1 HMBOX1	250	638	N
	MA1558.1 SNAI1::MA0895.1 HMBOX1	257	638	N
	MA1558.1 SNAI1::MA0895.1 HMBOX1	358	638	N
	MA1117.1 RELB::MA0895.1 HMBOX1	381	638	N
	MA0597.1 THAP1::MA0895.1 HMBOX1	383	638	N
	MA1649.1 ZBTB12::MA0895.1 HMBOX1	413	638	N
	MA0136.2 ELF5::MA0895.1 HMBOX1	430	638	N
	MA1649.1 ZBTB12::MA0895.1 HMBOX1	477	638	N
	MA0764.2 ETV4::MA0895.1 HMBOX1	510	638	N
	MA1655.1 ZNF341::MA0895.1 HMBOX1	538	638	N
	MA0769.2 TCF7::MA0895.1 HMBOX1	555	638	N
	MA0719.1 RHOXF1::MA0895.1 HMBOX1	568	638	N
	MA1515.1 KLF2::MA0895.1 HMBOX1	570	638	N
	MA1515.1 KLF2::MA0895.1 HMBOX1	572	638	N
	MA1578.1 VEZF1::MA0895.1 HMBOX1	576	638	N
	MA1649.1 ZBTB12::MA1117.1 RELB	413	664	N
	MA0136.2 ELF5::MA1117.1 RELB	430	664	N
	MA1649.1 ZBTB12::MA1117.1 RELB	477	664	N
	MA0764.2 ETV4::MA1117.1 RELB	510	664	N
	MA1655.1 ZNF341::MA1117.1 RELB	538	664	N
	MA0769.2 TCF7::MA1117.1 RELB	555	664	N
	MA0719.1 RHOXF1::MA1117.1 RELB	568	664	N
	MA0109.1 HLTF::MA0662.1 MIXL1	250	686	N
	MA1558.1 SNAI1::MA0662.1 MIXL1	257	686	N
	MA1558.1 SNAI1::MA0662.1 MIXL1	358	686	N
	MA1117.1 RELB::MA0662.1 MIXL1	381	686	N
	MA0597.1 THAP1::MA0662.1 MIXL1	383	686	N
	MA1649.1 ZBTB12::MA0662.1 MIXL1	413	686	N
	MA0136.2 ELF5::MA0662.1 MIXL1	430	686	N
	MA1649.1 ZBTB12::MA0662.1 MIXL1	477	686	N
	MA0764.2 ETV4::MA0662.1 MIXL1	510	686	N
	MA1655.1 ZNF341::MA0662.1 MIXL1	538	686	N
	MA0769.2 TCF7::MA0662.1 MIXL1	555	686	N
	MA0719.1 RHOXF1::MA0662.1 MIXL1	568	686	N
	MA1515.1 KLF2::MA0662.1 MIXL1	570	686	N
	MA1515.1 KLF2::MA0662.1 MIXL1	572	686	N
	MA1578.1 VEZF1::MA0662.1 MIXL1	576	686	N
	MA0895.1 HMBOX1::MA0662.1 MIXL1	629	686	N
	MA1117.1 RELB::MA0662.1 MIXL1	654	686	N
	MA0662.1 MIXL1::MA0027.2 EN1	164	685	N
	MA0719.1 RHOXF1::MA0027.2 EN1	170	685	N
	MA0109.1 HLTF::MA0027.2 EN1	250	685	N
	MA1558.1 SNAI1::MA0027.2 EN1	257	685	N
	MA1558.1 SNAI1::MA0027.2 EN1	358	685	N
	MA1117.1 RELB::MA0027.2 EN1	381	685	N
	MA0597.1 THAP1::MA0027.2 EN1	383	685	N
	MA1649.1 ZBTB12::MA0027.2 EN1	413	685	N
	MA0136.2 ELF5::MA0027.2 EN1	430	685	N
	MA1649.1 ZBTB12::MA0027.2 EN1	477	685	N
	MA0764.2 ETV4::MA0027.2 EN1	510	685	N
	MA1655.1 ZNF341::MA0027.2 EN1	538	685	N
	MA0769.2 TCF7::MA0027.2 EN1	555	685	N
	MA0719.1 RHOXF1::MA0027.2 EN1	568	685	N
	MA1515.1 KLF2::MA0027.2 EN1	570	685	N
	MA1515.1 KLF2::MA0027.2 EN1	572	685	N
	MA1578.1 VEZF1::MA0027.2 EN1	576	685	N
	MA0895.1 HMBOX1::MA0027.2 EN1	629	685	N
	MA1117.1 RELB::MA0027.2 EN1	654	685	N
	MA0662.1 MIXL1::MA0027.2 EN1	677	685	N
	MA0109.1 HLTF::MA1152.1 SOX15	250	704	N
	MA1558.1 SNAI1::MA1152.1 SOX15	257	704	N
	MA1558.1 SNAI1::MA1152.1 SOX15	358	704	N
	MA1117.1 RELB::MA1152.1 SOX15	381	704	N
	MA0597.1 THAP1::MA1152.1 SOX15	383	704	N
	MA1649.1 ZBTB12::MA1152.1 SOX15	413	704	N
	MA1649.1 ZBTB12::MA1152.1 SOX15	477	704	N
	MA0764.2 ETV4::MA1152.1 SOX15	510	704	N
	MA1655.1 ZNF341::MA1152.1 SOX15	538	704	N
	MA0769.2 TCF7::MA1152.1 SOX15	555	704	N
	MA0719.1 RHOXF1::MA1152.1 SOX15	568	704	N
	MA1515.1 KLF2::MA1152.1 SOX15	570	704	N
	MA1515.1 KLF2::MA1152.1 SOX15	572	704	N
	MA1578.1 VEZF1::MA1152.1 SOX15	576	704	N
	MA0895.1 HMBOX1::MA1152.1 SOX15	629	704	N
	MA0662.1 MIXL1::MA1152.1 SOX15	677	704	N
	MA0027.2 EN1::MA1152.1 SOX15	678	704	N
	MA1515.1 KLF2::MA1116.1 RBPJ	570	760	N
	MA1515.1 KLF2::MA1116.1 RBPJ	572	760	N
	MA1117.1 RELB::MA1116.1 RBPJ	654	760	N
	MA0662.1 MIXL1::MA1116.1 RBPJ	677	760	N
	MA0027.2 EN1::MA1116.1 RBPJ	678	760	N
	MA0109.1 HLTF::MA1655.1 ZNF341	250	794	N
	MA1558.1 SNAI1::MA1655.1 ZNF341	257	794	N
	MA1558.1 SNAI1::MA1655.1 ZNF341	358	794	N
	MA1117.1 RELB::MA1655.1 ZNF341	381	794	N
	MA0597.1 THAP1::MA1655.1 ZNF341	383	794	N
	MA1649.1 ZBTB12::MA1655.1 ZNF341	413	794	N
	MA1649.1 ZBTB12::MA1655.1 ZNF341	477	794	N
	MA0764.2 ETV4::MA1655.1 ZNF341	510	794	N
	MA0769.2 TCF7::MA1655.1 ZNF341	555	794	N
	MA0719.1 RHOXF1::MA1655.1 ZNF341	568	794	N
	MA1515.1 KLF2::MA1655.1 ZNF341	570	794	N
	MA1515.1 KLF2::MA1655.1 ZNF341	572	794	N
	MA1578.1 VEZF1::MA1655.1 ZNF341	576	794	N
	MA0895.1 HMBOX1::MA1655.1 ZNF341	629	794	N
	MA0662.1 MIXL1::MA1655.1 ZNF341	677	794	N
	MA0027.2 EN1::MA1655.1 ZNF341	678	794	N
	MA1152.1 SOX15::MA1655.1 ZNF341	695	794	N
	MA1116.1 RBPJ::MA1655.1 ZNF341	751	794	N
	MA0109.1 HLTF::MA0136.2 ELF5	250	809	N
	MA1558.1 SNAI1::MA0136.2 ELF5	257	809	N
	MA1558.1 SNAI1::MA0136.2 ELF5	358	809	N
	MA1117.1 RELB::MA0136.2 ELF5	381	809	N
	MA0597.1 THAP1::MA0136.2 ELF5	383	809	N
	MA1649.1 ZBTB12::MA0136.2 ELF5	413	809	N
	MA1649.1 ZBTB12::MA0136.2 ELF5	477	809	N
	MA0764.2 ETV4::MA0136.2 ELF5	510	809	N
	MA1655.1 ZNF341::MA0136.2 ELF5	538	809	N
	MA0769.2 TCF7::MA0136.2 ELF5	555	809	N
	MA0719.1 RHOXF1::MA0136.2 ELF5	568	809	N
	MA1515.1 KLF2::MA0136.2 ELF5	570	809	N
	MA1515.1 KLF2::MA0136.2 ELF5	572	809	N
	MA1578.1 VEZF1::MA0136.2 ELF5	576	809	N
	MA0895.1 HMBOX1::MA0136.2 ELF5	629	809	N
	MA1117.1 RELB::MA0136.2 ELF5	654	809	N
	MA0662.1 MIXL1::MA0136.2 ELF5	677	809	N
	MA0027.2 EN1::MA0136.2 ELF5	678	809	N
	MA1152.1 SOX15::MA0136.2 ELF5	695	809	N
	MA1116.1 RBPJ::MA0136.2 ELF5	751	809	N
	MA1655.1 ZNF341::MA0136.2 ELF5	783	809	N
	MA0109.1 HLTF::MA0109.1 HLTF	250	818	N
	MA1558.1 SNAI1::MA0109.1 HLTF	257	818	N
	MA1558.1 SNAI1::MA0109.1 HLTF	358	818	N
	MA1117.1 RELB::MA0109.1 HLTF	381	818	N
	MA0597.1 THAP1::MA0109.1 HLTF	383	818	N
	MA1649.1 ZBTB12::MA0109.1 HLTF	413	818	N
	MA1649.1 ZBTB12::MA0109.1 HLTF	477	818	N
	MA0764.2 ETV4::MA0109.1 HLTF	510	818	N
	MA0769.2 TCF7::MA0109.1 HLTF	555	818	N
	MA0719.1 RHOXF1::MA0109.1 HLTF	568	818	N
	MA1515.1 KLF2::MA0109.1 HLTF	570	818	N
	MA1515.1 KLF2::MA0109.1 HLTF	572	818	N
	MA1578.1 VEZF1::MA0109.1 HLTF	576	818	N
	MA0895.1 HMBOX1::MA0109.1 HLTF	629	818	N
	MA1117.1 RELB::MA0109.1 HLTF	654	818	N
	MA0662.1 MIXL1::MA0109.1 HLTF	677	818	N
	MA0027.2 EN1::MA0109.1 HLTF	678	818	N
	MA1152.1 SOX15::MA0109.1 HLTF	695	818	N
	MA1116.1 RBPJ::MA0109.1 HLTF	751	818	N
	MA1655.1 ZNF341::MA0109.1 HLTF	783	818	N
	MA0136.2 ELF5::MA0109.1 HLTF	799	818	N
	MA0662.1 MIXL1::MA0601.1 Arid3b	164	825	N
	MA0109.1 HLTF::MA0601.1 Arid3b	250	825	N
	MA1558.1 SNAI1::MA0601.1 Arid3b	257	825	N
	MA1558.1 SNAI1::MA0601.1 Arid3b	358	825	N
	MA1117.1 RELB::MA0601.1 Arid3b	381	825	N
	MA0597.1 THAP1::MA0601.1 Arid3b	383	825	N
	MA1649.1 ZBTB12::MA0601.1 Arid3b	413	825	N
	MA0136.2 ELF5::MA0601.1 Arid3b	430	825	N
	MA1649.1 ZBTB12::MA0601.1 Arid3b	477	825	N
	MA0764.2 ETV4::MA0601.1 Arid3b	510	825	N
	MA1655.1 ZNF341::MA0601.1 Arid3b	538	825	N
	MA0769.2 TCF7::MA0601.1 Arid3b	555	825	N
	MA0719.1 RHOXF1::MA0601.1 Arid3b	568	825	N
	MA1515.1 KLF2::MA0601.1 Arid3b	570	825	N
	MA1515.1 KLF2::MA0601.1 Arid3b	572	825	N
	MA1578.1 VEZF1::MA0601.1 Arid3b	576	825	N
	MA0895.1 HMBOX1::MA0601.1 Arid3b	629	825	N
	MA0662.1 MIXL1::MA0601.1 Arid3b	677	825	N
	MA0027.2 EN1::MA0601.1 Arid3b	678	825	N
	MA1152.1 SOX15::MA0601.1 Arid3b	695	825	N
	MA1116.1 RBPJ::MA0601.1 Arid3b	751	825	N
	MA1655.1 ZNF341::MA0601.1 Arid3b	783	825	N
	MA0136.2 ELF5::MA0601.1 Arid3b	799	825	N
	MA0109.1 HLTF::MA0601.1 Arid3b	809	825	N
	MA0662.1 MIXL1::MA0704.1 Lhx4	164	825	N
	MA0109.1 HLTF::MA0704.1 Lhx4	250	825	N
	MA1558.1 SNAI1::MA0704.1 Lhx4	257	825	N
	MA1558.1 SNAI1::MA0704.1 Lhx4	358	825	N
	MA1117.1 RELB::MA0704.1 Lhx4	381	825	N
	MA0597.1 THAP1::MA0704.1 Lhx4	383	825	N
	MA1649.1 ZBTB12::MA0704.1 Lhx4	413	825	N
	MA0136.2 ELF5::MA0704.1 Lhx4	430	825	N
	MA1649.1 ZBTB12::MA0704.1 Lhx4	477	825	N
	MA0764.2 ETV4::MA0704.1 Lhx4	510	825	N
	MA1655.1 ZNF341::MA0704.1 Lhx4	538	825	N
	MA0769.2 TCF7::MA0704.1 Lhx4	555	825	N
	MA0719.1 RHOXF1::MA0704.1 Lhx4	568	825	N
	MA1515.1 KLF2::MA0704.1 Lhx4	570	825	N
	MA1515.1 KLF2::MA0704.1 Lhx4	572	825	N
	MA1578.1 VEZF1::MA0704.1 Lhx4	576	825	N
	MA0895.1 HMBOX1::MA0704.1 Lhx4	629	825	N
	MA1117.1 RELB::MA0704.1 Lhx4	654	825	N
	MA0662.1 MIXL1::MA0704.1 Lhx4	677	825	N
	MA0027.2 EN1::MA0704.1 Lhx4	678	825	N
	MA1152.1 SOX15::MA0704.1 Lhx4	695	825	N
	MA1116.1 RBPJ::MA0704.1 Lhx4	751	825	N
	MA1655.1 ZNF341::MA0704.1 Lhx4	783	825	N
	MA0136.2 ELF5::MA0704.1 Lhx4	799	825	N
	MA0109.1 HLTF::MA0704.1 Lhx4	809	825	N
	MA0601.1 Arid3b::MA0704.1 Lhx4	815	825	N
	MA0662.1 MIXL1::MA0601.1 Arid3b	164	845	N
	MA0109.1 HLTF::MA0601.1 Arid3b	250	845	N
	MA1558.1 SNAI1::MA0601.1 Arid3b	257	845	N
	MA1558.1 SNAI1::MA0601.1 Arid3b	358	845	N
	MA1117.1 RELB::MA0601.1 Arid3b	381	845	N
	MA0597.1 THAP1::MA0601.1 Arid3b	383	845	N
	MA1649.1 ZBTB12::MA0601.1 Arid3b	413	845	N
	MA0136.2 ELF5::MA0601.1 Arid3b	430	845	N
	MA1649.1 ZBTB12::MA0601.1 Arid3b	477	845	N
	MA0764.2 ETV4::MA0601.1 Arid3b	510	845	N
	MA1655.1 ZNF341::MA0601.1 Arid3b	538	845	N
	MA0769.2 TCF7::MA0601.1 Arid3b	555	845	N
	MA0719.1 RHOXF1::MA0601.1 Arid3b	568	845	N
	MA1515.1 KLF2::MA0601.1 Arid3b	570	845	N
	MA1515.1 KLF2::MA0601.1 Arid3b	572	845	N
	MA1578.1 VEZF1::MA0601.1 Arid3b	576	845	N
	MA0895.1 HMBOX1::MA0601.1 Arid3b	629	845	N
	MA0662.1 MIXL1::MA0601.1 Arid3b	677	845	N
	MA0027.2 EN1::MA0601.1 Arid3b	678	845	N
	MA1152.1 SOX15::MA0601.1 Arid3b	695	845	N
	MA1116.1 RBPJ::MA0601.1 Arid3b	751	845	N
	MA1655.1 ZNF341::MA0601.1 Arid3b	783	845	N
	MA0136.2 ELF5::MA0601.1 Arid3b	799	845	N
	MA0109.1 HLTF::MA0601.1 Arid3b	809	845	N
	MA0601.1 Arid3b::MA0601.1 Arid3b	815	845	N
	MA0704.1 Lhx4::MA0601.1 Arid3b	818	845	N
	MA0109.1 HLTF::MA1536.1 NR2C2(var.2)	250	887	N
	MA1558.1 SNAI1::MA1536.1 NR2C2(var.2)	257	887	N
	MA1558.1 SNAI1::MA1536.1 NR2C2(var.2)	358	887	N
	MA1117.1 RELB::MA1536.1 NR2C2(var.2)	381	887	N
	MA0597.1 THAP1::MA1536.1 NR2C2(var.2)	383	887	N
	MA1649.1 ZBTB12::MA1536.1 NR2C2(var.2)	413	887	N
	MA1649.1 ZBTB12::MA1536.1 NR2C2(var.2)	477	887	N
	MA0764.2 ETV4::MA1536.1 NR2C2(var.2)	510	887	N
	MA1655.1 ZNF341::MA1536.1 NR2C2(var.2)	538	887	N
	MA0769.2 TCF7::MA1536.1 NR2C2(var.2)	555	887	N
	MA0719.1 RHOXF1::MA1536.1 NR2C2(var.2)	568	887	N
	MA1515.1 KLF2::MA1536.1 NR2C2(var.2)	570	887	N
	MA1515.1 KLF2::MA1536.1 NR2C2(var.2)	572	887	N
	MA1578.1 VEZF1::MA1536.1 NR2C2(var.2)	576	887	N
	MA0895.1 HMBOX1::MA1536.1 NR2C2(var.2)	629	887	N
	MA1117.1 RELB::MA1536.1 NR2C2(var.2)	654	887	N
	MA0662.1 MIXL1::MA1536.1 NR2C2(var.2)	677	887	N
	MA0027.2 EN1::MA1536.1 NR2C2(var.2)	678	887	N
	MA1152.1 SOX15::MA1536.1 NR2C2(var.2)	695	887	N
	MA1116.1 RBPJ::MA1536.1 NR2C2(var.2)	751	887	N
	MA1655.1 ZNF341::MA1536.1 NR2C2(var.2)	783	887	N
	MA0136.2 ELF5::MA1536.1 NR2C2(var.2)	799	887	N
	MA0109.1 HLTF::MA1536.1 NR2C2(var.2)	809	887	N
	MA0601.1 Arid3b::MA1536.1 NR2C2(var.2)	815	887	N
	MA0704.1 Lhx4::MA1536.1 NR2C2(var.2)	818	887	N
	MA0601.1 Arid3b::MA1536.1 NR2C2(var.2)	835	887	N
	MA1558.1 SNAI1::MA0109.1 HLTF	257	906	N
	MA1558.1 SNAI1::MA0109.1 HLTF	358	906	N
	MA1117.1 RELB::MA0109.1 HLTF	381	906	N
	MA0597.1 THAP1::MA0109.1 HLTF	383	906	N
	MA1649.1 ZBTB12::MA0109.1 HLTF	413	906	N
	MA1649.1 ZBTB12::MA0109.1 HLTF	477	906	N
	MA0764.2 ETV4::MA0109.1 HLTF	510	906	N
	MA0769.2 TCF7::MA0109.1 HLTF	555	906	N
	MA0719.1 RHOXF1::MA0109.1 HLTF	568	906	N
	MA1515.1 KLF2::MA0109.1 HLTF	570	906	N
	MA1515.1 KLF2::MA0109.1 HLTF	572	906	N
	MA1578.1 VEZF1::MA0109.1 HLTF	576	906	N
	MA0895.1 HMBOX1::MA0109.1 HLTF	629	906	N
	MA1117.1 RELB::MA0109.1 HLTF	654	906	N
	MA0662.1 MIXL1::MA0109.1 HLTF	677	906	N
	MA0027.2 EN1::MA0109.1 HLTF	678	906	N
	MA1152.1 SOX15::MA0109.1 HLTF	695	906	N
	MA1116.1 RBPJ::MA0109.1 HLTF	751	906	N
	MA1655.1 ZNF341::MA0109.1 HLTF	783	906	N
	MA0136.2 ELF5::MA0109.1 HLTF	799	906	N
	MA0109.1 HLTF::MA0109.1 HLTF	809	906	N
	MA0704.1 Lhx4::MA0109.1 HLTF	818	906	N
	MA0109.1 HLTF::MA0704.1 Lhx4	250	941	N
	MA1558.1 SNAI1::MA0704.1 Lhx4	257	941	N
	MA1558.1 SNAI1::MA0704.1 Lhx4	358	941	N
	MA1117.1 RELB::MA0704.1 Lhx4	381	941	N
	MA0597.1 THAP1::MA0704.1 Lhx4	383	941	N
	MA1649.1 ZBTB12::MA0704.1 Lhx4	413	941	N
	MA1649.1 ZBTB12::MA0704.1 Lhx4	477	941	N
	MA0764.2 ETV4::MA0704.1 Lhx4	510	941	N
	MA1655.1 ZNF341::MA0704.1 Lhx4	538	941	N
	MA0769.2 TCF7::MA0704.1 Lhx4	555	941	N
	MA0719.1 RHOXF1::MA0704.1 Lhx4	568	941	N
	MA1515.1 KLF2::MA0704.1 Lhx4	570	941	N
	MA1515.1 KLF2::MA0704.1 Lhx4	572	941	N
	MA1578.1 VEZF1::MA0704.1 Lhx4	576	941	N
	MA0895.1 HMBOX1::MA0704.1 Lhx4	629	941	N
	MA1117.1 RELB::MA0704.1 Lhx4	654	941	N
	MA0662.1 MIXL1::MA0704.1 Lhx4	677	941	N
	MA0027.2 EN1::MA0704.1 Lhx4	678	941	N
	MA1152.1 SOX15::MA0704.1 Lhx4	695	941	N
	MA1116.1 RBPJ::MA0704.1 Lhx4	751	941	N
	MA1655.1 ZNF341::MA0704.1 Lhx4	783	941	N
	MA0136.2 ELF5::MA0704.1 Lhx4	799	941	N
	MA0109.1 HLTF::MA0704.1 Lhx4	809	941	N
	MA0601.1 Arid3b::MA0704.1 Lhx4	815	941	N
	MA0704.1 Lhx4::MA0704.1 Lhx4	818	941	N
	MA0601.1 Arid3b::MA0704.1 Lhx4	835	941	N
	MA1536.1 NR2C2(var.2)::MA0704.1 Lhx4	880	941	N
	MA0109.1 HLTF::MA0704.1 Lhx4	897	941	N
	MA0109.1 HLTF::MA1536.1 NR2C2(var.2)	250	950	N
	MA1558.1 SNAI1::MA1536.1 NR2C2(var.2)	257	950	N
	MA1558.1 SNAI1::MA1536.1 NR2C2(var.2)	358	950	N
	MA1117.1 RELB::MA1536.1 NR2C2(var.2)	381	950	N
	MA0597.1 THAP1::MA1536.1 NR2C2(var.2)	383	950	N
	MA1649.1 ZBTB12::MA1536.1 NR2C2(var.2)	413	950	N
	MA1649.1 ZBTB12::MA1536.1 NR2C2(var.2)	477	950	N
	MA0764.2 ETV4::MA1536.1 NR2C2(var.2)	510	950	N
	MA0769.2 TCF7::MA1536.1 NR2C2(var.2)	555	950	N
	MA0719.1 RHOXF1::MA1536.1 NR2C2(var.2)	568	950	N
	MA1515.1 KLF2::MA1536.1 NR2C2(var.2)	570	950	N
	MA1515.1 KLF2::MA1536.1 NR2C2(var.2)	572	950	N
	MA1578.1 VEZF1::MA1536.1 NR2C2(var.2)	576	950	N
	MA0895.1 HMBOX1::MA1536.1 NR2C2(var.2)	629	950	N
	MA0662.1 MIXL1::MA1536.1 NR2C2(var.2)	677	950	N
	MA0027.2 EN1::MA1536.1 NR2C2(var.2)	678	950	N
	MA1152.1 SOX15::MA1536.1 NR2C2(var.2)	695	950	N
	MA1116.1 RBPJ::MA1536.1 NR2C2(var.2)	751	950	N
	MA1655.1 ZNF341::MA1536.1 NR2C2(var.2)	783	950	N
	MA0136.2 ELF5::MA1536.1 NR2C2(var.2)	799	950	N
	MA0109.1 HLTF::MA1536.1 NR2C2(var.2)	809	950	N
	MA0601.1 Arid3b::MA1536.1 NR2C2(var.2)	815	950	N
	MA0704.1 Lhx4::MA1536.1 NR2C2(var.2)	818	950	N
	MA0601.1 Arid3b::MA1536.1 NR2C2(var.2)	835	950	N
	MA1536.1 NR2C2(var.2)::MA1536.1 NR2C2(var.2)	880	950	N
	MA0109.1 HLTF::MA1536.1 NR2C2(var.2)	897	950	N
	MA0704.1 Lhx4::MA1536.1 NR2C2(var.2)	934	950	N
	MA0109.1 HLTF::MA0719.1 RHOXF1	250	981	N
	MA1558.1 SNAI1::MA0719.1 RHOXF1	257	981	N
	MA1558.1 SNAI1::MA0719.1 RHOXF1	358	981	N
	MA1117.1 RELB::MA0719.1 RHOXF1	381	981	N
	MA0597.1 THAP1::MA0719.1 RHOXF1	383	981	N
	MA1649.1 ZBTB12::MA0719.1 RHOXF1	413	981	N
	MA1649.1 ZBTB12::MA0719.1 RHOXF1	477	981	N
	MA0764.2 ETV4::MA0719.1 RHOXF1	510	981	N
	MA0769.2 TCF7::MA0719.1 RHOXF1	555	981	N
	MA0719.1 RHOXF1::MA0719.1 RHOXF1	568	981	N
	MA1515.1 KLF2::MA0719.1 RHOXF1	570	981	N
	MA1515.1 KLF2::MA0719.1 RHOXF1	572	981	N
	MA1578.1 VEZF1::MA0719.1 RHOXF1	576	981	N
	MA0895.1 HMBOX1::MA0719.1 RHOXF1	629	981	N
	MA1117.1 RELB::MA0719.1 RHOXF1	654	981	N
	MA0662.1 MIXL1::MA0719.1 RHOXF1	677	981	N
	MA0027.2 EN1::MA0719.1 RHOXF1	678	981	N
	MA1152.1 SOX15::MA0719.1 RHOXF1	695	981	N
	MA1116.1 RBPJ::MA0719.1 RHOXF1	751	981	N
	MA1655.1 ZNF341::MA0719.1 RHOXF1	783	981	N
	MA0136.2 ELF5::MA0719.1 RHOXF1	799	981	N
	MA0109.1 HLTF::MA0719.1 RHOXF1	809	981	N
	MA0601.1 Arid3b::MA0719.1 RHOXF1	815	981	N
	MA0704.1 Lhx4::MA0719.1 RHOXF1	818	981	N
	MA0601.1 Arid3b::MA0719.1 RHOXF1	835	981	N
	MA1536.1 NR2C2(var.2)::MA0719.1 RHOXF1	880	981	N
	MA0109.1 HLTF::MA0719.1 RHOXF1	897	981	N
	MA0704.1 Lhx4::MA0719.1 RHOXF1	934	981	N
	MA1536.1 NR2C2(var.2)::MA0719.1 RHOXF1	943	981	N
	MA0109.1 HLTF::MA0597.1 THAP1	250	1033	N
	MA1558.1 SNAI1::MA0597.1 THAP1	257	1033	N
	MA1558.1 SNAI1::MA0597.1 THAP1	358	1033	N
	MA1117.1 RELB::MA0597.1 THAP1	381	1033	N
	MA0597.1 THAP1::MA0597.1 THAP1	383	1033	N
	MA1649.1 ZBTB12::MA0597.1 THAP1	413	1033	N
	MA1649.1 ZBTB12::MA0597.1 THAP1	477	1033	N
	MA0764.2 ETV4::MA0597.1 THAP1	510	1033	N
	MA0769.2 TCF7::MA0597.1 THAP1	555	1033	N
	MA0719.1 RHOXF1::MA0597.1 THAP1	568	1033	N
	MA1515.1 KLF2::MA0597.1 THAP1	570	1033	N
	MA1515.1 KLF2::MA0597.1 THAP1	572	1033	N
	MA1578.1 VEZF1::MA0597.1 THAP1	576	1033	N
	MA0895.1 HMBOX1::MA0597.1 THAP1	629	1033	N
	MA0662.1 MIXL1::MA0597.1 THAP1	677	1033	N
	MA0027.2 EN1::MA0597.1 THAP1	678	1033	N
	MA1152.1 SOX15::MA0597.1 THAP1	695	1033	N
	MA1116.1 RBPJ::MA0597.1 THAP1	751	1033	N
	MA1655.1 ZNF341::MA0597.1 THAP1	783	1033	N
	MA0136.2 ELF5::MA0597.1 THAP1	799	1033	N
	MA0109.1 HLTF::MA0597.1 THAP1	809	1033	N
	MA0601.1 Arid3b::MA0597.1 THAP1	815	1033	N
	MA0704.1 Lhx4::MA0597.1 THAP1	818	1033	N
	MA0601.1 Arid3b::MA0597.1 THAP1	835	1033	N
	MA1536.1 NR2C2(var.2)::MA0597.1 THAP1	880	1033	N
	MA0109.1 HLTF::MA0597.1 THAP1	897	1033	N
	MA0704.1 Lhx4::MA0597.1 THAP1	934	1033	N
	MA1536.1 NR2C2(var.2)::MA0597.1 THAP1	943	1033	N
	MA0719.1 RHOXF1::MA0597.1 THAP1	974	1033	N
	MA0109.1 HLTF::MA0084.1 SRY	250	1042	N
	MA1558.1 SNAI1::MA0084.1 SRY	257	1042	N
	MA1558.1 SNAI1::MA0084.1 SRY	358	1042	N
	MA1117.1 RELB::MA0084.1 SRY	381	1042	N
	MA0597.1 THAP1::MA0084.1 SRY	383	1042	N
	MA1649.1 ZBTB12::MA0084.1 SRY	413	1042	N
	MA1649.1 ZBTB12::MA0084.1 SRY	477	1042	N
	MA0764.2 ETV4::MA0084.1 SRY	510	1042	N
	MA0769.2 TCF7::MA0084.1 SRY	555	1042	N
	MA0719.1 RHOXF1::MA0084.1 SRY	568	1042	N
	MA1515.1 KLF2::MA0084.1 SRY	570	1042	N
	MA1515.1 KLF2::MA0084.1 SRY	572	1042	N
	MA1578.1 VEZF1::MA0084.1 SRY	576	1042	N
	MA0895.1 HMBOX1::MA0084.1 SRY	629	1042	N
	MA1117.1 RELB::MA0084.1 SRY	654	1042	N
	MA0662.1 MIXL1::MA0084.1 SRY	677	1042	N
	MA0027.2 EN1::MA0084.1 SRY	678	1042	N
	MA1152.1 SOX15::MA0084.1 SRY	695	1042	N
	MA1116.1 RBPJ::MA0084.1 SRY	751	1042	N
	MA1655.1 ZNF341::MA0084.1 SRY	783	1042	N
	MA0136.2 ELF5::MA0084.1 SRY	799	1042	N
	MA0109.1 HLTF::MA0084.1 SRY	809	1042	N
	MA0601.1 Arid3b::MA0084.1 SRY	815	1042	N
	MA0704.1 Lhx4::MA0084.1 SRY	818	1042	N
	MA0601.1 Arid3b::MA0084.1 SRY	835	1042	N
	MA1536.1 NR2C2(var.2)::MA0084.1 SRY	880	1042	N
	MA0109.1 HLTF::MA0084.1 SRY	897	1042	N
	MA0704.1 Lhx4::MA0084.1 SRY	934	1042	N
	MA1536.1 NR2C2(var.2)::MA0084.1 SRY	943	1042	N
	MA0719.1 RHOXF1::MA0084.1 SRY	974	1042	N
	MA0597.1 THAP1::MA0084.1 SRY	1025	1042	N
	MA0109.1 HLTF::MA1540.1 NR5A1	250	1072	N
	MA1558.1 SNAI1::MA1540.1 NR5A1	257	1072	N
	MA1558.1 SNAI1::MA1540.1 NR5A1	358	1072	N
	MA1117.1 RELB::MA1540.1 NR5A1	381	1072	N
	MA0597.1 THAP1::MA1540.1 NR5A1	383	1072	N
	MA1649.1 ZBTB12::MA1540.1 NR5A1	413	1072	N
	MA1649.1 ZBTB12::MA1540.1 NR5A1	477	1072	N
	MA0764.2 ETV4::MA1540.1 NR5A1	510	1072	N
	MA0769.2 TCF7::MA1540.1 NR5A1	555	1072	N
	MA0719.1 RHOXF1::MA1540.1 NR5A1	568	1072	N
	MA1515.1 KLF2::MA1540.1 NR5A1	570	1072	N
	MA1515.1 KLF2::MA1540.1 NR5A1	572	1072	N
	MA1578.1 VEZF1::MA1540.1 NR5A1	576	1072	N
	MA0895.1 HMBOX1::MA1540.1 NR5A1	629	1072	N
	MA0662.1 MIXL1::MA1540.1 NR5A1	677	1072	N
	MA0027.2 EN1::MA1540.1 NR5A1	678	1072	N
	MA1152.1 SOX15::MA1540.1 NR5A1	695	1072	N
	MA1655.1 ZNF341::MA1540.1 NR5A1	783	1072	N
	MA0136.2 ELF5::MA1540.1 NR5A1	799	1072	N
	MA0109.1 HLTF::MA1540.1 NR5A1	809	1072	N
	MA0601.1 Arid3b::MA1540.1 NR5A1	815	1072	N
	MA0704.1 Lhx4::MA1540.1 NR5A1	818	1072	N
	MA0601.1 Arid3b::MA1540.1 NR5A1	835	1072	N
	MA1536.1 NR2C2(var.2)::MA1540.1 NR5A1	880	1072	N
	MA0109.1 HLTF::MA1540.1 NR5A1	897	1072	N
	MA0704.1 Lhx4::MA1540.1 NR5A1	934	1072	N
	MA1536.1 NR2C2(var.2)::MA1540.1 NR5A1	943	1072	N
	MA0719.1 RHOXF1::MA1540.1 NR5A1	974	1072	N
	MA0597.1 THAP1::MA1540.1 NR5A1	1025	1072	N
	MA0084.1 SRY::MA1540.1 NR5A1	1034	1072	N
	MA0109.1 HLTF::MA0738.1 HIC2	250	1139	N
	MA1558.1 SNAI1::MA0738.1 HIC2	257	1139	N
	MA1558.1 SNAI1::MA0738.1 HIC2	358	1139	N
	MA1117.1 RELB::MA0738.1 HIC2	381	1139	N
	MA0597.1 THAP1::MA0738.1 HIC2	383	1139	N
	MA1649.1 ZBTB12::MA0738.1 HIC2	413	1139	N
	MA1649.1 ZBTB12::MA0738.1 HIC2	477	1139	N
	MA0764.2 ETV4::MA0738.1 HIC2	510	1139	N
	MA0769.2 TCF7::MA0738.1 HIC2	555	1139	N
	MA0719.1 RHOXF1::MA0738.1 HIC2	568	1139	N
	MA1515.1 KLF2::MA0738.1 HIC2	570	1139	N
	MA1515.1 KLF2::MA0738.1 HIC2	572	1139	N
	MA1578.1 VEZF1::MA0738.1 HIC2	576	1139	N
	MA0895.1 HMBOX1::MA0738.1 HIC2	629	1139	N
	MA0662.1 MIXL1::MA0738.1 HIC2	677	1139	N
	MA0027.2 EN1::MA0738.1 HIC2	678	1139	N
	MA1152.1 SOX15::MA0738.1 HIC2	695	1139	N
	MA1116.1 RBPJ::MA0738.1 HIC2	751	1139	N
	MA1655.1 ZNF341::MA0738.1 HIC2	783	1139	N
	MA0136.2 ELF5::MA0738.1 HIC2	799	1139	N
	MA0109.1 HLTF::MA0738.1 HIC2	809	1139	N
	MA0601.1 Arid3b::MA0738.1 HIC2	815	1139	N
	MA0704.1 Lhx4::MA0738.1 HIC2	818	1139	N
	MA0601.1 Arid3b::MA0738.1 HIC2	835	1139	N
	MA1536.1 NR2C2(var.2)::MA0738.1 HIC2	880	1139	N
	MA0109.1 HLTF::MA0738.1 HIC2	897	1139	N
	MA0704.1 Lhx4::MA0738.1 HIC2	934	1139	N
	MA1536.1 NR2C2(var.2)::MA0738.1 HIC2	943	1139	N
	MA0719.1 RHOXF1::MA0738.1 HIC2	974	1139	N
	MA0597.1 THAP1::MA0738.1 HIC2	1025	1139	N
	MA0084.1 SRY::MA0738.1 HIC2	1034	1139	N
	MA1540.1 NR5A1::MA0738.1 HIC2	1062	1139	N
	MA0109.1 HLTF::MA0705.1 Lhx8	250	825	N
	MA1558.1 SNAI1::MA0705.1 Lhx8	257	825	N
	MA1558.1 SNAI1::MA0705.1 Lhx8	358	825	N
	MA1117.1 RELB::MA0705.1 Lhx8	381	825	N
	MA0597.1 THAP1::MA0705.1 Lhx8	383	825	N
	MA1649.1 ZBTB12::MA0705.1 Lhx8	413	825	N
	MA0136.2 ELF5::MA0705.1 Lhx8	430	825	N
	MA1649.1 ZBTB12::MA0705.1 Lhx8	477	825	N
	MA0764.2 ETV4::MA0705.1 Lhx8	510	825	N
	MA1655.1 ZNF341::MA0705.1 Lhx8	538	825	N
	MA0769.2 TCF7::MA0705.1 Lhx8	555	825	N
	MA0719.1 RHOXF1::MA0705.1 Lhx8	568	825	N
	MA1515.1 KLF2::MA0705.1 Lhx8	570	825	N
	MA1515.1 KLF2::MA0705.1 Lhx8	572	825	N
	MA1578.1 VEZF1::MA0705.1 Lhx8	576	825	N
	MA0895.1 HMBOX1::MA0705.1 Lhx8	629	825	N
	MA1117.1 RELB::MA0705.1 Lhx8	654	825	N
	MA0662.1 MIXL1::MA0705.1 Lhx8	677	825	N
	MA0027.2 EN1::MA0705.1 Lhx8	678	825	N
	MA1152.1 SOX15::MA0705.1 Lhx8	695	825	N
	MA1116.1 RBPJ::MA0705.1 Lhx8	751	825	N
	MA1655.1 ZNF341::MA0705.1 Lhx8	783	825	N
	MA0136.2 ELF5::MA0705.1 Lhx8	799	825	N
	MA0109.1 HLTF::MA0705.1 Lhx8	809	825	N
	MA0601.1 Arid3b::MA0705.1 Lhx8	815	825	N
	MA0705.1 Lhx8::MA0601.1 Arid3b	818	845	N
	MA0705.1 Lhx8::MA1536.1 NR2C2(var.2)	818	887	N
	MA0705.1 Lhx8::MA0109.1 HLTF	818	906	N
	MA0705.1 Lhx8::MA0704.1 Lhx4	818	941	N
	MA0705.1 Lhx8::MA1536.1 NR2C2(var.2)	818	950	N
	MA0705.1 Lhx8::MA0719.1 RHOXF1	818	981	N
	MA0705.1 Lhx8::MA0597.1 THAP1	818	1033	N
	MA0705.1 Lhx8::MA0084.1 SRY	818	1042	N
	MA0705.1 Lhx8::MA1540.1 NR5A1	818	1072	N
	MA0705.1 Lhx8::MA0738.1 HIC2	818	1139	N
	MA0662.1 MIXL1::MA0704.1 Lhx4	164	685	N
	MA0719.1 RHOXF1::MA0704.1 Lhx4	170	685	N
	MA0109.1 HLTF::MA0704.1 Lhx4	250	685	N
	MA1558.1 SNAI1::MA0704.1 Lhx4	257	685	N
	MA1558.1 SNAI1::MA0704.1 Lhx4	358	685	N
	MA1117.1 RELB::MA0704.1 Lhx4	381	685	N
	MA0597.1 THAP1::MA0704.1 Lhx4	383	685	N
	MA1649.1 ZBTB12::MA0704.1 Lhx4	413	685	N
	MA0136.2 ELF5::MA0704.1 Lhx4	430	685	N
	MA1649.1 ZBTB12::MA0704.1 Lhx4	477	685	N
	MA0764.2 ETV4::MA0704.1 Lhx4	510	685	N
	MA1655.1 ZNF341::MA0704.1 Lhx4	538	685	N
	MA0769.2 TCF7::MA0704.1 Lhx4	555	685	N
	MA0719.1 RHOXF1::MA0704.1 Lhx4	568	685	N
	MA1515.1 KLF2::MA0704.1 Lhx4	570	685	N
	MA1515.1 KLF2::MA0704.1 Lhx4	572	685	N
	MA1578.1 VEZF1::MA0704.1 Lhx4	576	685	N
	MA0895.1 HMBOX1::MA0704.1 Lhx4	629	685	N
	MA1117.1 RELB::MA0704.1 Lhx4	654	685	N
	MA0662.1 MIXL1::MA0704.1 Lhx4	677	685	N
	MA0704.1 Lhx4::MA1152.1 SOX15	678	704	N
	MA0704.1 Lhx4::MA1655.1 ZNF341	678	794	N
	MA0704.1 Lhx4::MA0136.2 ELF5	678	809	N
	MA0704.1 Lhx4::MA0109.1 HLTF	678	818	N
	MA0704.1 Lhx4::MA0601.1 Arid3b	678	825	N
	MA0704.1 Lhx4::MA0704.1 Lhx4	678	825	N
	MA0704.1 Lhx4::MA0601.1 Arid3b	678	845	N
	MA0704.1 Lhx4::MA1536.1 NR2C2(var.2)	678	887	N
	MA0704.1 Lhx4::MA0109.1 HLTF	678	906	N
	MA0704.1 Lhx4::MA0704.1 Lhx4	678	941	N
	MA0704.1 Lhx4::MA1536.1 NR2C2(var.2)	678	950	N
	MA0704.1 Lhx4::MA0719.1 RHOXF1	678	981	N
	MA0704.1 Lhx4::MA0597.1 THAP1	678	1033	N
	MA0704.1 Lhx4::MA0084.1 SRY	678	1042	N
	MA0704.1 Lhx4::MA1540.1 NR5A1	678	1072	N
	MA0704.1 Lhx4::MA0738.1 HIC2	678	1139	N
	MA0704.1 Lhx4::MA0705.1 Lhx8	678	825	N
	MA0662.1 MIXL1::MA0705.1 Lhx8	164	685	N
	MA0109.1 HLTF::MA0705.1 Lhx8	250	685	N
	MA1558.1 SNAI1::MA0705.1 Lhx8	257	685	N
	MA1558.1 SNAI1::MA0705.1 Lhx8	358	685	N
	MA1117.1 RELB::MA0705.1 Lhx8	381	685	N
	MA0597.1 THAP1::MA0705.1 Lhx8	383	685	N
	MA1649.1 ZBTB12::MA0705.1 Lhx8	413	685	N
	MA0136.2 ELF5::MA0705.1 Lhx8	430	685	N
	MA1649.1 ZBTB12::MA0705.1 Lhx8	477	685	N
	MA0764.2 ETV4::MA0705.1 Lhx8	510	685	N
	MA1655.1 ZNF341::MA0705.1 Lhx8	538	685	N
	MA0769.2 TCF7::MA0705.1 Lhx8	555	685	N
	MA0719.1 RHOXF1::MA0705.1 Lhx8	568	685	N
	MA1515.1 KLF2::MA0705.1 Lhx8	570	685	N
	MA1515.1 KLF2::MA0705.1 Lhx8	572	685	N
	MA1578.1 VEZF1::MA0705.1 Lhx8	576	685	N
	MA0895.1 HMBOX1::MA0705.1 Lhx8	629	685	N
	MA1117.1 RELB::MA0705.1 Lhx8	654	685	N
	MA0662.1 MIXL1::MA0705.1 Lhx8	677	685	N
	MA0705.1 Lhx8::MA1152.1 SOX15	678	704	N
	MA0705.1 Lhx8::MA1655.1 ZNF341	678	794	N
	MA0705.1 Lhx8::MA0136.2 ELF5	678	809	N
	MA0705.1 Lhx8::MA0109.1 HLTF	678	818	N
	MA0705.1 Lhx8::MA0601.1 Arid3b	678	825	N
	MA0705.1 Lhx8::MA0704.1 Lhx4	678	825	N
	MA0705.1 Lhx8::MA0601.1 Arid3b	678	845	N
	MA0705.1 Lhx8::MA1536.1 NR2C2(var.2)	678	887	N
	MA0705.1 Lhx8::MA0109.1 HLTF	678	906	N
	MA0705.1 Lhx8::MA0704.1 Lhx4	678	941	N
	MA0705.1 Lhx8::MA1536.1 NR2C2(var.2)	678	950	N
	MA0705.1 Lhx8::MA0719.1 RHOXF1	678	981	N
	MA0705.1 Lhx8::MA0597.1 THAP1	678	1033	N
	MA0705.1 Lhx8::MA0084.1 SRY	678	1042	N
	MA0705.1 Lhx8::MA1540.1 NR5A1	678	1072	N
	MA0705.1 Lhx8::MA0738.1 HIC2	678	1139	N
	MA0705.1 Lhx8::MA0705.1 Lhx8	678	825	N
	MA0109.1 HLTF::MA0675.1 NKX6-2	250	685	N
	MA1558.1 SNAI1::MA0675.1 NKX6-2	257	685	N
	MA1558.1 SNAI1::MA0675.1 NKX6-2	358	685	N
	MA1117.1 RELB::MA0675.1 NKX6-2	381	685	N
	MA0597.1 THAP1::MA0675.1 NKX6-2	383	685	N
	MA1649.1 ZBTB12::MA0675.1 NKX6-2	413	685	N
	MA0136.2 ELF5::MA0675.1 NKX6-2	430	685	N
	MA1649.1 ZBTB12::MA0675.1 NKX6-2	477	685	N
	MA0764.2 ETV4::MA0675.1 NKX6-2	510	685	N
	MA1655.1 ZNF341::MA0675.1 NKX6-2	538	685	N
	MA0769.2 TCF7::MA0675.1 NKX6-2	555	685	N
	MA0719.1 RHOXF1::MA0675.1 NKX6-2	568	685	N
	MA1515.1 KLF2::MA0675.1 NKX6-2	570	685	N
	MA1515.1 KLF2::MA0675.1 NKX6-2	572	685	N
	MA1578.1 VEZF1::MA0675.1 NKX6-2	576	685	N
	MA0895.1 HMBOX1::MA0675.1 NKX6-2	629	685	N
	MA1117.1 RELB::MA0675.1 NKX6-2	654	685	N
	MA0662.1 MIXL1::MA0675.1 NKX6-2	677	685	N
	MA0675.1 NKX6-2::MA1152.1 SOX15	678	704	N
	MA0675.1 NKX6-2::MA1655.1 ZNF341	678	794	N
	MA0675.1 NKX6-2::MA0136.2 ELF5	678	809	N
	MA0675.1 NKX6-2::MA0109.1 HLTF	678	818	N
	MA0675.1 NKX6-2::MA0601.1 Arid3b	678	825	N
	MA0675.1 NKX6-2::MA0704.1 Lhx4	678	825	N
	MA0675.1 NKX6-2::MA0601.1 Arid3b	678	845	N
	MA0675.1 NKX6-2::MA1536.1 NR2C2(var.2)	678	887	N
	MA0675.1 NKX6-2::MA0109.1 HLTF	678	906	N
	MA0675.1 NKX6-2::MA0704.1 Lhx4	678	941	N
	MA0675.1 NKX6-2::MA1536.1 NR2C2(var.2)	678	950	N
	MA0675.1 NKX6-2::MA0719.1 RHOXF1	678	981	N
	MA0675.1 NKX6-2::MA0597.1 THAP1	678	1033	N
	MA0675.1 NKX6-2::MA0084.1 SRY	678	1042	N
	MA0675.1 NKX6-2::MA1540.1 NR5A1	678	1072	N
	MA0675.1 NKX6-2::MA0738.1 HIC2	678	1139	N
	MA0675.1 NKX6-2::MA0705.1 Lhx8	678	825	N
	MA0109.1 HLTF::MA0716.1 PRRX1	250	685	N
	MA1558.1 SNAI1::MA0716.1 PRRX1	257	685	N
	MA1558.1 SNAI1::MA0716.1 PRRX1	358	685	N
	MA1117.1 RELB::MA0716.1 PRRX1	381	685	N
	MA0597.1 THAP1::MA0716.1 PRRX1	383	685	N
	MA1649.1 ZBTB12::MA0716.1 PRRX1	413	685	N
	MA0136.2 ELF5::MA0716.1 PRRX1	430	685	N
	MA1649.1 ZBTB12::MA0716.1 PRRX1	477	685	N
	MA0764.2 ETV4::MA0716.1 PRRX1	510	685	N
	MA1655.1 ZNF341::MA0716.1 PRRX1	538	685	N
	MA0769.2 TCF7::MA0716.1 PRRX1	555	685	N
	MA0719.1 RHOXF1::MA0716.1 PRRX1	568	685	N
	MA1515.1 KLF2::MA0716.1 PRRX1	570	685	N
	MA1515.1 KLF2::MA0716.1 PRRX1	572	685	N
	MA1578.1 VEZF1::MA0716.1 PRRX1	576	685	N
	MA0895.1 HMBOX1::MA0716.1 PRRX1	629	685	N
	MA1117.1 RELB::MA0716.1 PRRX1	654	685	N
	MA0662.1 MIXL1::MA0716.1 PRRX1	677	685	N
	MA0716.1 PRRX1::MA1152.1 SOX15	678	704	N
	MA0716.1 PRRX1::MA1655.1 ZNF341	678	794	N
	MA0716.1 PRRX1::MA0136.2 ELF5	678	809	N
	MA0716.1 PRRX1::MA0109.1 HLTF	678	818	N
	MA0716.1 PRRX1::MA0601.1 Arid3b	678	825	N
	MA0716.1 PRRX1::MA0704.1 Lhx4	678	825	N
	MA0716.1 PRRX1::MA0601.1 Arid3b	678	845	N
	MA0716.1 PRRX1::MA1536.1 NR2C2(var.2)	678	887	N
	MA0716.1 PRRX1::MA0109.1 HLTF	678	906	N
	MA0716.1 PRRX1::MA0704.1 Lhx4	678	941	N
	MA0716.1 PRRX1::MA1536.1 NR2C2(var.2)	678	950	N
	MA0716.1 PRRX1::MA0719.1 RHOXF1	678	981	N
	MA0716.1 PRRX1::MA0597.1 THAP1	678	1033	N
	MA0716.1 PRRX1::MA0084.1 SRY	678	1042	N
	MA0716.1 PRRX1::MA1540.1 NR5A1	678	1072	N
	MA0716.1 PRRX1::MA0738.1 HIC2	678	1139	N
	MA0716.1 PRRX1::MA0705.1 Lhx8	678	825	N
	MA0719.1 RHOXF1::MA0039.4 KLF4	170	581	N
	MA0109.1 HLTF::MA0039.4 KLF4	250	581	N
	MA1558.1 SNAI1::MA0039.4 KLF4	257	581	N
	MA1536.1 NR2C2(var.2)::MA0039.4 KLF4	314	581	N
	MA1558.1 SNAI1::MA0039.4 KLF4	358	581	N
	MA1117.1 RELB::MA0039.4 KLF4	381	581	N
	MA0597.1 THAP1::MA0039.4 KLF4	383	581	N
	MA1649.1 ZBTB12::MA0039.4 KLF4	413	581	N
	MA0136.2 ELF5::MA0039.4 KLF4	430	581	N
	MA1649.1 ZBTB12::MA0039.4 KLF4	477	581	N
	MA0764.2 ETV4::MA0039.4 KLF4	510	581	N
	MA1655.1 ZNF341::MA0039.4 KLF4	538	581	N
	MA0769.2 TCF7::MA0039.4 KLF4	555	581	N
	MA0719.1 RHOXF1::MA0039.4 KLF4	568	581	N
	MA0039.4 KLF4::MA1515.1 KLF2	570	582	N
	MA0039.4 KLF4::MA1578.1 VEZF1	570	585	N
	MA0039.4 KLF4::MA0895.1 HMBOX1	570	638	N
	MA0039.4 KLF4::MA0662.1 MIXL1	570	686	N
	MA0039.4 KLF4::MA0027.2 EN1	570	685	N
	MA0039.4 KLF4::MA1152.1 SOX15	570	704	N
	MA0039.4 KLF4::MA1655.1 ZNF341	570	794	N
	MA0039.4 KLF4::MA0136.2 ELF5	570	809	N
	MA0039.4 KLF4::MA0109.1 HLTF	570	818	N
	MA0039.4 KLF4::MA0601.1 Arid3b	570	825	N
	MA0039.4 KLF4::MA0704.1 Lhx4	570	825	N
	MA0039.4 KLF4::MA0601.1 Arid3b	570	845	N
	MA0039.4 KLF4::MA1536.1 NR2C2(var.2)	570	887	N
	MA0039.4 KLF4::MA0109.1 HLTF	570	906	N
	MA0039.4 KLF4::MA0704.1 Lhx4	570	941	N
	MA0039.4 KLF4::MA1536.1 NR2C2(var.2)	570	950	N
	MA0039.4 KLF4::MA0719.1 RHOXF1	570	981	N
	MA0039.4 KLF4::MA0597.1 THAP1	570	1033	N
	MA0039.4 KLF4::MA0084.1 SRY	570	1042	N
	MA0039.4 KLF4::MA1540.1 NR5A1	570	1072	N
	MA0039.4 KLF4::MA0738.1 HIC2	570	1139	N
	MA0039.4 KLF4::MA0705.1 Lhx8	570	825	N
	MA0039.4 KLF4::MA0704.1 Lhx4	570	685	N
	MA0039.4 KLF4::MA0705.1 Lhx8	570	685	N
	MA0039.4 KLF4::MA0675.1 NKX6-2	570	685	N
	MA0039.4 KLF4::MA0716.1 PRRX1	570	685	N
	MA0597.1 THAP1::MA0109.1 HLTF	1	182	R
	MA1117.1 RELB::MA0109.1 HLTF	7	182	R
	MA0597.1 THAP1::MA0109.1 HLTF	1	195	R
	MA1117.1 RELB::MA0109.1 HLTF	7	195	R
	MA0109.1 HLTF::MA0109.1 HLTF	173	195	R
	MA1117.1 RELB::MA0597.1 THAP1	7	225	R
	MA0109.1 HLTF::MA0597.1 THAP1	173	225	R
	MA0109.1 HLTF::MA0597.1 THAP1	186	225	R
	MA0109.1 HLTF::MA1563.1 SOX18	173	325	R
	MA0109.1 HLTF::MA1563.1 SOX18	186	325	R
	MA0109.1 HLTF::MA0673.1 NKX2-8	173	366	R
	MA0109.1 HLTF::MA0673.1 NKX2-8	186	366	R
	MA1563.1 SOX18::MA0673.1 NKX2-8	318	366	R
	MA0109.1 HLTF::MA0673.1 NKX2-8	173	432	R
	MA0109.1 HLTF::MA0673.1 NKX2-8	186	432	R
	MA1563.1 SOX18::MA0673.1 NKX2-8	318	432	R
	MA0673.1 NKX2-8::MA0673.1 NKX2-8	358	432	R
	MA0597.1 THAP1::MA0109.1 HLTF	1	443	R
	MA1117.1 RELB::MA0109.1 HLTF	7	443	R
	MA0109.1 HLTF::MA0109.1 HLTF	173	443	R
	MA0109.1 HLTF::MA0109.1 HLTF	186	443	R
	MA0597.1 THAP1::MA0109.1 HLTF	217	443	R
	MA1563.1 SOX18::MA0109.1 HLTF	318	443	R
	MA0673.1 NKX2-8::MA0109.1 HLTF	358	443	R
	MA0673.1 NKX2-8::MA0109.1 HLTF	424	443	R
	MA0109.1 HLTF::MA1536.1 NR2C2(var.2)	173	500	R
	MA0109.1 HLTF::MA1536.1 NR2C2(var.2)	186	500	R
	MA1563.1 SOX18::MA1536.1 NR2C2(var.2)	318	500	R
	MA0673.1 NKX2-8::MA1536.1 NR2C2(var.2)	358	500	R
	MA0673.1 NKX2-8::MA1536.1 NR2C2(var.2)	424	500	R
	MA0109.1 HLTF::MA1536.1 NR2C2(var.2)	434	500	R
	MA0597.1 THAP1::MA0109.1 HLTF	1	542	R
	MA1117.1 RELB::MA0109.1 HLTF	7	542	R
	MA0109.1 HLTF::MA0109.1 HLTF	173	542	R
	MA0109.1 HLTF::MA0109.1 HLTF	186	542	R
	MA0597.1 THAP1::MA0109.1 HLTF	217	542	R
	MA1563.1 SOX18::MA0109.1 HLTF	318	542	R
	MA0673.1 NKX2-8::MA0109.1 HLTF	358	542	R
	MA0673.1 NKX2-8::MA0109.1 HLTF	424	542	R
	MA0109.1 HLTF::MA0109.1 HLTF	434	542	R
	MA1536.1 NR2C2(var.2)::MA0109.1 HLTF	493	542	R
	MA1117.1 RELB::MA0684.2 RUNX3	7	568	R
	MA0109.1 HLTF::MA0684.2 RUNX3	173	568	R
	MA0109.1 HLTF::MA0684.2 RUNX3	186	568	R
	MA0597.1 THAP1::MA0684.2 RUNX3	217	568	R
	MA1563.1 SOX18::MA0684.2 RUNX3	318	568	R
	MA0673.1 NKX2-8::MA0684.2 RUNX3	358	568	R
	MA0673.1 NKX2-8::MA0684.2 RUNX3	424	568	R
	MA0109.1 HLTF::MA0684.2 RUNX3	434	568	R
	MA1536.1 NR2C2(var.2)::MA0684.2 RUNX3	493	568	R
	MA0109.1 HLTF::MA0684.2 RUNX3	533	568	R
	MA1563.1 SOX18::MA1117.1 RELB	318	602	R
	MA0673.1 NKX2-8::MA1117.1 RELB	358	602	R
	MA0673.1 NKX2-8::MA1117.1 RELB	424	602	R
	MA0109.1 HLTF::MA1117.1 RELB	434	602	R
	MA1536.1 NR2C2(var.2)::MA1117.1 RELB	493	602	R
	MA0109.1 HLTF::MA1117.1 RELB	533	602	R
	MA0684.2 RUNX3::MA1117.1 RELB	557	602	R
	MA1117.1 RELB::MA0109.1 HLTF	7	623	R
	MA0109.1 HLTF::MA0109.1 HLTF	173	623	R
	MA0109.1 HLTF::MA0109.1 HLTF	186	623	R
	MA0597.1 THAP1::MA0109.1 HLTF	217	623	R
	MA1563.1 SOX18::MA0109.1 HLTF	318	623	R
	MA0673.1 NKX2-8::MA0109.1 HLTF	358	623	R
	MA0673.1 NKX2-8::MA0109.1 HLTF	424	623	R
	MA0109.1 HLTF::MA0109.1 HLTF	434	623	R
	MA1536.1 NR2C2(var.2)::MA0109.1 HLTF	493	623	R
	MA0109.1 HLTF::MA0109.1 HLTF	533	623	R
	MA0684.2 RUNX3::MA0109.1 HLTF	557	623	R
	MA1117.1 RELB::MA0109.1 HLTF	592	623	R
	MA1117.1 RELB::MA0109.1 HLTF	7	636	R
	MA0109.1 HLTF::MA0109.1 HLTF	173	636	R
	MA0109.1 HLTF::MA0109.1 HLTF	186	636	R
	MA0597.1 THAP1::MA0109.1 HLTF	217	636	R
	MA1563.1 SOX18::MA0109.1 HLTF	318	636	R
	MA0673.1 NKX2-8::MA0109.1 HLTF	358	636	R
	MA0673.1 NKX2-8::MA0109.1 HLTF	424	636	R
	MA0109.1 HLTF::MA0109.1 HLTF	434	636	R
	MA1536.1 NR2C2(var.2)::MA0109.1 HLTF	493	636	R
	MA0109.1 HLTF::MA0109.1 HLTF	533	636	R
	MA0684.2 RUNX3::MA0109.1 HLTF	557	636	R
	MA1117.1 RELB::MA0109.1 HLTF	592	636	R
	MA0109.1 HLTF::MA0109.1 HLTF	614	636	R
	MA0673.1 NKX2-8::MA0893.2 GSX2	358	685	R
	MA0673.1 NKX2-8::MA0893.2 GSX2	424	685	R
	MA0109.1 HLTF::MA0893.2 GSX2	434	685	R
	MA1536.1 NR2C2(var.2)::MA0893.2 GSX2	493	685	R
	MA0109.1 HLTF::MA0893.2 GSX2	533	685	R
	MA0684.2 RUNX3::MA0893.2 GSX2	557	685	R
	MA1117.1 RELB::MA0893.2 GSX2	592	685	R
	MA0109.1 HLTF::MA0893.2 GSX2	614	685	R
	MA0109.1 HLTF::MA0893.2 GSX2	627	685	R
	MA0673.1 NKX2-8::MA1563.1 SOX18	358	702	R
	MA0673.1 NKX2-8::MA1563.1 SOX18	424	702	R
	MA0109.1 HLTF::MA1563.1 SOX18	434	702	R
	MA1536.1 NR2C2(var.2)::MA1563.1 SOX18	493	702	R
	MA0109.1 HLTF::MA1563.1 SOX18	533	702	R
	MA0684.2 RUNX3::MA1563.1 SOX18	557	702	R
	MA1117.1 RELB::MA1563.1 SOX18	592	702	R
	MA0109.1 HLTF::MA1563.1 SOX18	614	702	R
	MA0109.1 HLTF::MA1563.1 SOX18	627	702	R
	MA0893.2 GSX2::MA1563.1 SOX18	678	702	R
	MA0109.1 HLTF::MA0084.1 SRY	173	705	R
	MA0109.1 HLTF::MA0084.1 SRY	186	705	R
	MA1563.1 SOX18::MA0084.1 SRY	318	705	R
	MA0673.1 NKX2-8::MA0084.1 SRY	358	705	R
	MA0673.1 NKX2-8::MA0084.1 SRY	424	705	R
	MA0109.1 HLTF::MA0084.1 SRY	434	705	R
	MA1536.1 NR2C2(var.2)::MA0084.1 SRY	493	705	R
	MA0109.1 HLTF::MA0084.1 SRY	533	705	R
	MA0684.2 RUNX3::MA0084.1 SRY	557	705	R
	MA1117.1 RELB::MA0084.1 SRY	592	705	R
	MA0109.1 HLTF::MA0084.1 SRY	614	705	R
	MA0109.1 HLTF::MA0084.1 SRY	627	705	R
	MA0893.2 GSX2::MA0084.1 SRY	678	705	R
	MA1563.1 SOX18::MA0084.1 SRY	695	705	R
	MA0673.1 NKX2-8::MA0597.1 THAP1	358	717	R
	MA0673.1 NKX2-8::MA0597.1 THAP1	424	717	R
	MA0109.1 HLTF::MA0597.1 THAP1	434	717	R
	MA1536.1 NR2C2(var.2)::MA0597.1 THAP1	493	717	R
	MA0109.1 HLTF::MA0597.1 THAP1	533	717	R
	MA0684.2 RUNX3::MA0597.1 THAP1	557	717	R
	MA1117.1 RELB::MA0597.1 THAP1	592	717	R
	MA0109.1 HLTF::MA0597.1 THAP1	614	717	R
	MA0109.1 HLTF::MA0597.1 THAP1	627	717	R
	MA0893.2 GSX2::MA0597.1 THAP1	678	717	R
	MA1563.1 SOX18::MA0597.1 THAP1	695	717	R
	MA0084.1 SRY::MA0597.1 THAP1	697	717	R
	MA0673.1 NKX2-8::MA1536.1 NR2C2(var.2)	358	740	R
	MA0673.1 NKX2-8::MA1536.1 NR2C2(var.2)	424	740	R
	MA0109.1 HLTF::MA1536.1 NR2C2(var.2)	434	740	R
	MA1536.1 NR2C2(var.2)::MA1536.1 NR2C2(var.2)	493	740	R
	MA0109.1 HLTF::MA1536.1 NR2C2(var.2)	533	740	R
	MA0684.2 RUNX3::MA1536.1 NR2C2(var.2)	557	740	R
	MA1117.1 RELB::MA1536.1 NR2C2(var.2)	592	740	R
	MA0109.1 HLTF::MA1536.1 NR2C2(var.2)	614	740	R
	MA0109.1 HLTF::MA1536.1 NR2C2(var.2)	627	740	R
	MA0893.2 GSX2::MA1536.1 NR2C2(var.2)	678	740	R
	MA1563.1 SOX18::MA1536.1 NR2C2(var.2)	695	740	R
	MA0084.1 SRY::MA1536.1 NR2C2(var.2)	697	740	R
	MA0597.1 THAP1::MA1536.1 NR2C2(var.2)	709	740	R
	MA0673.1 NKX2-8::MA1481.1 DRGX	358	825	R
	MA0673.1 NKX2-8::MA1481.1 DRGX	424	825	R
	MA0109.1 HLTF::MA1481.1 DRGX	434	825	R
	MA1536.1 NR2C2(var.2)::MA1481.1 DRGX	493	825	R
	MA0109.1 HLTF::MA1481.1 DRGX	533	825	R
	MA0684.2 RUNX3::MA1481.1 DRGX	557	825	R
	MA1117.1 RELB::MA1481.1 DRGX	592	825	R
	MA0109.1 HLTF::MA1481.1 DRGX	614	825	R
	MA0109.1 HLTF::MA1481.1 DRGX	627	825	R
	MA0893.2 GSX2::MA1481.1 DRGX	678	825	R
	MA1563.1 SOX18::MA1481.1 DRGX	695	825	R
	MA0084.1 SRY::MA1481.1 DRGX	697	825	R
	MA0597.1 THAP1::MA1481.1 DRGX	709	825	R
	MA1536.1 NR2C2(var.2)::MA1481.1 DRGX	733	825	R
	MA0673.1 NKX2-8::MA0850.1 FOXP3	358	911	R
	MA0673.1 NKX2-8::MA0850.1 FOXP3	424	911	R
	MA0109.1 HLTF::MA0850.1 FOXP3	434	911	R
	MA1536.1 NR2C2(var.2)::MA0850.1 FOXP3	493	911	R
	MA0109.1 HLTF::MA0850.1 FOXP3	533	911	R
	MA0684.2 RUNX3::MA0850.1 FOXP3	557	911	R
	MA1117.1 RELB::MA0850.1 FOXP3	592	911	R
	MA0109.1 HLTF::MA0850.1 FOXP3	614	911	R
	MA0109.1 HLTF::MA0850.1 FOXP3	627	911	R
	MA0893.2 GSX2::MA0850.1 FOXP3	678	911	R
	MA1563.1 SOX18::MA0850.1 FOXP3	695	911	R
	MA0084.1 SRY::MA0850.1 FOXP3	697	911	R
[truncated: 575 more rows]
