# Supplementary material for: Motif and conserved module analysis in DNA (promoters, enhancers) and RNA (lncRNA, mRNA) using AlModules
Source: Sci Rep. 2022 Oct 20;12:17588. doi: 10.1038/s41598-022-21732-0 (PMC9584888; doi:10.1038/s41598-022-21732-0)
Supplement: Supplementary file 1 — Supplementary Information 1. [file 41598_2022_21732_MOESM1_ESM.zip › Common_TFBS_Common_Modules/AIModules/IL10_modules_tfbs_hits.xls]

## Sheet: Tabelle1
Sequence Name	Sequence Length	Matrix Title	Matrix Length	Hit No.	Hit Sense	Hit Start	Hit Stop	Hit Score (La)	Hit Max log likelihood ratio score (Lm) or matrix possible	Difference (Ld) (maxscore(Lm) - score(La))	Hit Oligo
X73536.1_H.sapiens_promoter_region_of_human_IL-10_gene	793	MA0601.1 Arid3b	11	1	N	456	466	11.106542	15.388457	4.281914	TTTTTAATTGA
				2	N	476	486	7.893190	15.388457	7.495267	AAATTATTCTA
				3	N	650	660	9.866436	15.388457	5.522021	TTTTTAATGAA
		MA0719.1 RHOXF1	8	1	N	209	216	7.117841	10.210271	3.092429	TTTAGCCC
				2	N	618	625	7.564678	10.210271	2.645593	AAAATCCT
		MA1481.1 DRGX	8	1	R	459	466	10.323247	11.755997	1.432750	TTAATTGA
		MA0136.2 ELF5	11	1	N	440	450	8.404892	15.510497	7.105605	CCCAGGAAATC
		MA0027.2 EN1	8	1	N	96	103	7.044129	12.018872	4.974744	CTAATGAA
				2	N	319	326	9.776148	12.018872	2.242724	CCAATTAT
				3	N	538	545	7.195296	12.018872	4.823576	CCAATCAT
		MA0764.2 ETV4	10	1	N	151	160	10.297212	14.663546	4.366334	GTAGGAAGCC
		MA0850.1 FOXP3	7	1	R	549	555	9.596395	11.697151	2.100756	TGCTTAC
		MA0893.2 GSX2	8	1	R	319	326	7.472029	11.523084	4.051055	CCAATTAT
		MA0738.1 HIC2	9	1	N	775	783	7.971969	12.292786	4.320817	ATGCACAGC
		MA0109.1 HLTF	10	1	N	77	86	7.552673	9.732608	2.179935	AAACATGTGC
				2	N	195	204	7.257205	9.732608	2.475404	GAACTTTGAG
				3	N	450	459	7.430324	9.732608	2.302284	CAACTTTTTT
				4	R	174	183	7.068399	9.732608	2.664209	TAAAATGGAA
				5	R	255	264	8.226510	9.732608	1.506098	ACCTAAGGTG
				6	R	268	277	7.939814	9.732608	1.792794	GCCTAAGTTA
				7	R	571	580	7.761793	9.732608	1.970815	AACTAAGTTT
				8	R	687	696	7.932564	9.732608	1.800044	ATAAAAGGGG
		MA0895.1 HMBOX1	10	1	N	270	279	7.158861	14.160352	7.001491	CTAAGTTAGC
		MA1515.1 KLF2	11	1	N	136	146	8.294657	15.002229	6.707572	GACCCCGCCTG
				2	N	211	221	8.627905	15.002229	6.374324	TAGCCCACCCC
				3	N	213	223	9.791039	15.002229	5.211190	GCCCACCCCCT
		MA0039.4 KLF4	12	1	N	211	222	9.909743	16.162483	6.252740	TAGCCCACCCCC
		MA0704.1 Lhx4	8	1	N	319	326	7.679369	12.108308	4.428939	CCAATTAT
				2	N	459	466	8.913259	12.108308	3.195049	TTAATTGA
				3	N	578	585	7.987653	12.108308	4.120655	TTTATTAG
		MA0705.1 Lhx8	8	1	N	319	326	8.155387	11.886349	3.730962	CCAATTAT
				2	N	459	466	8.604089	11.886349	3.282260	TTAATTGA
		MA1563.1 SOX18	8	1	R	336	343	8.089535	10.733142	2.643608	CCATTGTA
		MA0662.1 MIXL1	10	1	N	95	104	7.231286	11.366658	4.135372	CCTAATGAAA
				2	N	318	327	8.387428	11.366658	2.979230	CCCAATTATT
		MA0673.1 NKX2-8	9	1	R	8	16	7.242225	12.768133	5.525908	AGCAAGTGC
				2	R	65	73	7.496797	12.768133	5.271337	CTGAAGAGG
		MA0675.1 NKX6-2	8	1	N	319	326	9.043240	10.921359	1.878119	CCAATTAT
		MA1536.1 NR2C2(var.2)	8	1	N	524	531	8.269086	10.270356	2.001270	AAGTTCAT
				2	N	587	594	7.715080	10.270356	2.555276	GAGGTTAG
				3	R	134	141	9.878228	10.270356	0.392128	GTGACCCC
				4	R	374	381	8.997722	10.270356	1.272634	GTGACCTA
		MA1540.1 NR5A1	11	1	N	706	716	8.031997	15.036970	7.004973	GTGAAGGTCTA
		MA0716.1 PRRX1	8	1	N	319	326	10.004939	11.539757	1.534819	CCAATTAT
		MA1116.1 RBPJ	10	1	N	190	199	11.044788	13.381298	2.336510	CTTGGGAACT
		MA1117.1 RELB	11	1	N	31	41	7.461953	14.999518	7.537565	CACTTCCCCCA
				2	R	233	243	8.559287	14.999518	6.440231	TTGGGGAAACT
		MA0684.2 RUNX3	12	1	R	198	209	8.642652	14.947830	6.305178	CTTTGAGGATAT
				2	R	641	652	7.063969	14.947830	7.883860	GATTGTGGCTTT
		MA1558.1 SNAI1	10	1	N	8	17	10.373214	14.154586	3.781372	AGCAAGTGCA
		MA1152.1 SOX15	10	1	N	336	345	11.928506	13.700368	1.771862	CCATTGTATT
		MA0084.1 SRY	9	1	N	678	686	8.008784	12.711812	4.703028	GCTTACAAT
				2	R	338	346	9.925924	12.711812	2.785888	ATTGTATTC
				3	R	565	573	7.078493	12.711812	5.633319	ATTGAAAAC
		MA0769.2 TCF7	11	1	N	196	206	9.829646	14.732493	4.902847	AACTTTGAGGA
				2	R	685	695	8.748262	14.732493	5.984231	ATATAAAAGGG
		MA0597.1 THAP1	9	1	N	33	41	7.451368	11.314089	3.862721	CTTCCCCCA
				2	N	669	677	7.012109	11.314089	4.301980	CCTCCCTGA
				3	R	350	358	7.833001	11.314089	3.481088	AATGGGCAA
		MA1578.1 VEZF1	10	1	N	217	226	8.659602	14.479491	5.819889	ACCCCCTCAT
		MA1649.1 ZBTB12	11	1	N	118	128	13.460258	14.453619	0.993361	GCCTGGAACAC
		MA1655.1 ZNF341	12	1	N	424	435	11.603473	15.902956	4.299483	CAGAACAGCTGT
AY486432.1_Macaca-mulatta_interleukin-10-(IL-10)_gene_promoter_region	1167	MA0601.1 Arid3b	11	1	N	167	177	9.890555	15.388457	5.497902	AATTTAATCCA
				2	N	815	825	11.106542	15.388457	4.281914	TTTTTAATTGA
				3	N	835	845	7.893190	15.388457	7.495267	AAATTATTCTA
		MA0719.1 RHOXF1	8	1	N	170	177	10.096894	10.210271	0.113377	TTAATCCA
				2	N	568	575	7.117841	10.210271	3.092429	TTTAGCCC
				3	N	974	981	7.564678	10.210271	2.645593	AAAATCCT
		MA1481.1 DRGX	8	1	R	818	825	10.323247	11.755997	1.432750	TTAATTGA
		MA0136.2 ELF5	11	1	N	7	17	10.612894	15.510497	4.897603	AAGGGGAAGTA
				2	N	27	37	7.651704	15.510497	7.858793	AAGAGGAAAGT
				3	N	430	440	10.481891	15.510497	5.028606	AGGAGGAAATG
				4	N	799	809	8.404892	15.510497	7.105605	CCCAGGAAATC
		MA0027.2 EN1	8	1	N	678	685	9.776148	12.018872	2.242724	CCAATTAT
		MA0764.2 ETV4	10	1	N	510	519	10.297212	14.663546	4.366334	GTAGGAAGCC
		MA0850.1 FOXP3	7	1	R	905	911	9.596395	11.697151	2.100756	TGCTTAC
		MA0893.2 GSX2	8	1	R	678	685	7.472029	11.523084	4.051055	CCAATTAT
		MA0738.1 HIC2	9	1	N	1131	1139	7.971969	12.292786	4.320817	ATGCACAGC
		MA0109.1 HLTF	10	1	N	250	259	7.706238	9.732608	2.026371	ACCCTTGTAC
				2	N	809	818	7.430324	9.732608	2.302284	CAACTTTTTT
				3	N	897	906	7.545509	9.732608	2.187099	ATCCTTTTTG
				4	R	173	182	8.003970	9.732608	1.728638	ATCCAAGGTT
				5	R	186	195	7.167148	9.732608	2.565460	TTCTATGTGT
				6	R	434	443	7.402647	9.732608	2.329961	GGAAATGTGT
				7	R	533	542	7.068399	9.732608	2.664209	TAAAATGGAA
				8	R	614	623	8.226510	9.732608	1.506098	ACCTAAGGTG
				9	R	627	636	8.037661	9.732608	1.694947	GTCTAAGTTA
				10	R	927	936	7.761793	9.732608	1.970815	AACTAAGTTT
				11	R	1043	1052	7.932564	9.732608	1.800044	ATAAAAGGGG
		MA0895.1 HMBOX1	10	1	N	629	638	7.158861	14.160352	7.001491	CTAAGTTAGC
		MA1515.1 KLF2	11	1	N	570	580	8.627905	15.002229	6.374324	TAGCCCACCCC
				2	N	572	582	9.791039	15.002229	5.211190	GCCCACCCCCT
		MA0039.4 KLF4	12	1	N	570	581	9.909743	16.162483	6.252740	TAGCCCACCCCC
		MA0704.1 Lhx4	8	1	N	678	685	7.679369	12.108308	4.428939	CCAATTAT
				2	N	818	825	8.913259	12.108308	3.195049	TTAATTGA
				3	N	934	941	7.987653	12.108308	4.120655	TTTATTAG
		MA0705.1 Lhx8	8	1	N	678	685	8.155387	11.886349	3.730962	CCAATTAT
				2	N	818	825	8.604089	11.886349	3.282260	TTAATTGA
		MA1563.1 SOX18	8	1	R	318	325	7.346863	10.733142	3.386279	TCATGGTG
				2	R	695	702	8.089535	10.733142	2.643608	CCATTGTA
		MA0662.1 MIXL1	10	1	N	164	173	7.477019	11.366658	3.889639	GCCAATTTAA
				2	N	677	686	8.387428	11.366658	2.979230	CCCAATTATT
		MA0673.1 NKX2-8	9	1	R	358	366	8.517985	12.768133	4.250148	GGCAAGTGC
				2	R	424	432	7.496797	12.768133	5.271337	CTGAAGAGG
		MA0675.1 NKX6-2	8	1	N	85	92	7.040774	10.921359	3.880584	GTTATTAC
				2	N	678	685	9.043240	10.921359	1.878119	CCAATTAT
		MA1536.1 NR2C2(var.2)	8	1	N	314	321	9.984877	10.270356	0.285478	GGGGTCAT
				2	N	880	887	8.269086	10.270356	2.001270	AAGTTCAT
				3	N	943	950	7.715080	10.270356	2.555276	GAGGTTAG
				4	R	493	500	9.836277	10.270356	0.434079	GTGACCCT
				5	R	733	740	8.997722	10.270356	1.272634	GTGACCTA
		MA1540.1 NR5A1	11	1	N	158	168	7.705135	15.036970	7.331835	TCTAAGGCCAA
				2	N	174	184	7.797673	15.036970	7.239297	TCCAAGGTTTC
				3	N	1062	1072	8.031997	15.036970	7.004973	GTGAAGGTCTA
		MA0716.1 PRRX1	8	1	N	165	172	7.058860	11.539757	4.480897	CCAATTTA
				2	N	678	685	10.004939	11.539757	1.534819	CCAATTAT
		MA1116.1 RBPJ	10	1	N	1	10	10.814620	13.381298	2.566679	TTTGGGAAGG
				2	N	751	760	10.784491	13.381298	2.596807	AATGGGAACC
		MA1117.1 RELB	11	1	N	381	391	7.461953	14.999518	7.537565	CACTTCCCCCA
				2	N	654	664	7.886975	14.999518	7.112543	GTATTCACCCT
				3	R	7	17	8.135317	14.999518	6.864201	AAGGGGAAGTA
				4	R	592	602	8.559287	14.999518	6.440231	TTGGGGAAACT
		MA0684.2 RUNX3	12	1	R	557	568	8.642652	14.947830	6.305178	CTTTGAGGATAT
				2	R	998	1009	7.063969	14.947830	7.883860	GATTGTGGCTTT
		MA1558.1 SNAI1	10	1	N	257	266	9.530178	14.154586	4.624408	TACAGGTGAT
				2	N	358	367	10.654628	14.154586	3.499958	GGCAAGTGCA
		MA1152.1 SOX15	10	1	N	695	704	11.928506	13.700368	1.771862	CCATTGTATT
		MA0084.1 SRY	9	1	N	344	352	8.045081	12.711812	4.666731	TATAACAAG
				2	N	1034	1042	8.008784	12.711812	4.703028	GCTTACAAT
				3	R	697	705	9.925924	12.711812	2.785888	ATTGTATTC
		MA0769.2 TCF7	11	1	N	555	565	9.869898	14.732493	4.862595	AGCTTTGAGGA
				2	R	1041	1051	8.748262	14.732493	5.984231	ATATAAAAGGG
		MA0597.1 THAP1	9	1	N	383	391	7.451368	11.314089	3.862721	CTTCCCCCA
				2	N	1025	1033	7.012109	11.314089	4.301980	CCTCCCTGA
				3	R	1	9	7.669131	11.314089	3.644958	TTTGGGAAG
				4	R	217	225	7.432182	11.314089	3.881907	TGAGGGAAC
				5	R	709	717	7.833001	11.314089	3.481088	AATGGGCAA
		MA1578.1 VEZF1	10	1	N	576	585	8.659602	14.479491	5.819889	ACCCCCTCAT
		MA1649.1 ZBTB12	11	1	N	413	423	7.551339	14.453619	6.902280	ACCTGGGACAG
				2	N	477	487	8.011904	14.453619	6.441715	GCCTGGAGCAC
		MA1655.1 ZNF341	12	1	N	538	549	9.117321	15.902956	6.785636	TGGAAGAGCTGC
				2	N	783	794	11.603473	15.902956	4.299483	CAGAACAGCTGT
AF121965.1_Mus-musculus_interleukin-10-(IL10)_gene_promoter_partial_sequence	367	MA0601.1 Arid3b	11	1	N	132	142	9.280482	15.388457	6.107974	CTTTTATTTAA
		MA0719.1 RHOXF1	8	1	N	69	76	7.519741	10.210271	2.690530	AAGATCCT
		MA1481.1 DRGX	8	1	R	337	344	8.014913	11.755997	3.741084	ATAATCAA
		MA0136.2 ELF5	11	1	N	89	99	8.859205	15.510497	6.651292	TGCAGGAAGGA
				2	N	160	170	8.039680	15.510497	7.470817	AACAGGACGTG
		MA0027.2 EN1	8	1	N	337	344	7.160093	12.018872	4.858779	ATAATCAA
		MA0764.2 ETV4	10	1	N	90	99	13.469429	14.663546	1.194117	GCAGGAAGGA
				2	N	161	170	7.833639	14.663546	6.829907	ACAGGACGTG
		MA0850.1 FOXP3	7	1	R	229	235	7.580947	11.697151	4.116204	TGCTTGC
		MA0893.2 GSX2	8	1	R	36	43	7.695609	11.523084	3.827476	CCAATGGG
		MA0738.1 HIC2	9	1	N	176	184	7.654016	12.292786	4.638770	TTGCCCCCC
				2	N	232	240	7.844270	12.292786	4.448516	TTGCCCAGG
		MA0109.1 HLTF	10	1	N	129	138	7.999185	9.732608	1.733423	CTACTTTTAT
				2	R	119	128	7.009259	9.732608	2.723349	CTACATGGGT
				3	R	218	227	7.010195	9.732608	2.722413	GGACAAGTAG
				4	R	340	349	7.853945	9.732608	1.878664	ATCAAAGGAC
		MA0895.1 HMBOX1	10	1	N	153	162	7.683063	14.160352	6.477289	CCTGGTCAAC
		MA1515.1 KLF2	11	1	N	177	187	8.967341	15.002229	6.034887	TGCCCCCCCCC
				2	N	178	188	8.628318	15.002229	6.373911	GCCCCCCCCCC
				3	N	179	189	8.822045	15.002229	6.180183	CCCCCCCCCCT
		MA0039.4 KLF4	12	1	N	281	292	10.139185	16.162483	6.023298	CTTCCCACCCAA
		MA0704.1 Lhx4	8	1	N	135	142	7.886787	12.108308	4.221521	TTATTTAA
				2	N	337	344	7.950537	12.108308	4.157771	ATAATCAA
		MA0705.1 Lhx8	8	1	N	337	344	7.484225	11.886349	4.402125	ATAATCAA
		MA1563.1 SOX18	8	1	R	173	180	8.300169	10.733142	2.432973	GCATTGCC
		MA0662.1 MIXL1	10	1	N	336	345	7.121695	11.366658	4.244963	CATAATCAAA
		MA0673.1 NKX2-8	9	1	R	219	227	8.088372	12.768133	4.679761	GACAAGTAG
		MA0675.1 NKX6-2	8	1	N	337	344	7.146482	10.921359	3.774877	ATAATCAA
		MA1536.1 NR2C2(var.2)	8	1	N	190	197	8.712244	10.270356	1.558112	TGGGTCAC
				2	R	26	33	7.756408	10.270356	2.513948	GTAACCCT
		MA1540.1 NR5A1	11	1	N	92	102	7.556001	15.036970	7.480970	AGGAAGGACAG
		MA0716.1 PRRX1	8	1	N	337	344	7.030928	11.539757	4.508829	ATAATCAA
		MA1116.1 RBPJ	10	1	N	22	31	7.411672	13.381298	5.969626	TGTGGTAACC
		MA1117.1 RELB	11	1	N	147	157	7.427965	14.999518	7.571553	ACATTCCCTGG
				2	R	259	269	8.595398	14.999518	6.404120	TAGGGGACTCT
		MA0684.2 RUNX3	12	1	R	292	303	8.697943	14.947830	6.249887	AACTGAGGTAGT
		MA1558.1 SNAI1	10	1	N	204	213	7.022089	14.154586	7.132497	AACAGGTACC
		MA1152.1 SOX15	10	1	N	132	141	8.725068	13.700368	4.975300	CTTTTATTTA
		MA0084.1 SRY	9	1	N	337	345	7.380000	12.711812	5.331812	ATAATCAAA
				2	R	134	142	7.445528	12.711812	5.266284	TTTATTTAA
		MA0769.2 TCF7	11	1	N	130	140	7.872191	14.732493	6.860302	TACTTTTATTT
				2	R	338	348	12.290830	14.732493	2.441663	TAATCAAAGGA
		MA0597.1 THAP1	9	1	N	281	289	7.142031	11.314089	4.172058	CTTCCCACC
				2	R	320	328	7.128361	11.314089	4.185729	GAAGGGAAG
		MA1578.1 VEZF1	10	1	N	178	187	9.659643	14.479491	4.819847	GCCCCCCCCC
				2	N	179	188	12.185146	14.479491	2.294344	CCCCCCCCCC
				3	N	180	189	13.154640	14.479491	1.324851	CCCCCCCCCT
				4	N	181	190	14.294057	14.479491	0.185434	CCCCCCCCTT
				5	N	182	191	12.418990	14.479491	2.060500	CCCCCCCTTG
				6	N	183	192	10.070298	14.479491	4.409193	CCCCCCTTGG
		MA1649.1 ZBTB12	11	1	N	48	58	7.952075	14.453619	6.501544	GCTTGGAACCC
		MA1655.1 ZNF341	12	1	N	95	106	9.343547	15.902956	6.559409	AAGGACAGCCCG
