# Supplementary material for: Motif and conserved module analysis in DNA (promoters, enhancers) and RNA (lncRNA, mRNA) using AlModules
Source: Sci Rep. 2022 Oct 20;12:17588. doi: 10.1038/s41598-022-21732-0 (PMC9584888; doi:10.1038/s41598-022-21732-0)
Supplement: Supplementary file 1 — Supplementary Information 1. [file 41598_2022_21732_MOESM1_ESM.zip › Common_TFBS_Common_Modules/AIModules/IL10_only_tfbs_hits.xls]

## Sheet: Tabelle1
Sequence Name	Sequence Length	Matrix Title	Matrix Length	Hit No.	Hit Sense	Hit Start	Hit Stop	Hit Score (La)	Hit Max log likelihood ratio score (Lm) or matrix possible	Difference (Ld) (maxscore(Lm) - score(La))	Hit Oligo
X73536.1_H.sapiens_promoter_region_of_human_IL-10_gene	793	MA0006.1 Ahr::Arnt	6	1	N	188	193	6.228787	10.446018	4.217231	TGCTTG
				2	R	40	45	6.228787	10.446018	4.217231	CAAGCA
				3	R	386	391	9.998559	10.446018	0.447459	CACGCG
		MA0634.1 ALX3	10	1	N	95	104	6.767652	12.449627	5.681975	CCTAATGAAA
				2	N	318	327	9.258976	12.449627	3.190650	CCCAATTATT
				3	N	577	586	6.351652	12.449627	6.097975	GTTTATTAGA
				4	R	95	104	6.835945	12.449627	5.613681	CCTAATGAAA
				5	R	458	467	10.845439	12.449627	1.604187	TTTAATTGAG
				6	R	561	570	6.347280	12.449627	6.102346	AAAAATTGAA
				7	R	577	586	8.777978	12.449627	3.671648	GTTTATTAGA
				8	R	652	661	6.510158	12.449627	5.939469	TTTAATGAAT
		MA1463.1 ARGFX	10	1	N	458	467	8.653201	15.605429	6.952228	TTTAATTGAG
				2	R	458	467	7.934558	15.605429	7.670871	TTTAATTGAG
		MA0151.1 Arid3a	6	1	N	687	692	6.890386	10.676982	3.786596	ATAAAA
				2	R	458	463	10.676982	10.676982	-0.000000	TTTAAT
				3	R	652	657	10.676982	10.676982	-0.000000	TTTAAT
		MA0601.1 Arid3b	11	1	N	456	466	11.106542	15.388457	4.281914	TTTTTAATTGA
				2	N	476	486	7.893190	15.388457	7.495267	AAATTATTCTA
				3	N	650	660	9.866436	15.388457	5.522021	TTTTTAATGAA
				4	R	319	329	7.607841	15.388457	7.780615	CCAATTATTTC
				5	R	455	465	8.657896	15.388457	6.730561	TTTTTTAATTG
		MA0602.1 Arid5a	14	1	N	560	573	10.352836	16.517913	6.165077	CAAAAATTGAAAAC
				2	R	678	691	8.835245	16.517913	7.682668	GCTTACAATATAAA
		MA0603.1 Arntl	10	1	R	79	88	7.604393	14.651341	7.046947	ACATGTGCCT
		MA1100.2 ASCL1	10	1	N	60	69	7.782673	13.919985	6.137312	GACAGCTGAA
				2	N	78	87	7.914383	13.919985	6.005602	AACATGTGCC
				3	N	402	411	7.168389	13.919985	6.751597	CACAGCTGAG
				4	N	427	436	10.974361	13.919985	2.945625	AACAGCTGTT
				5	R	60	69	8.574551	13.919985	5.345435	GACAGCTGAA
				6	R	78	87	8.045811	13.919985	5.874174	AACATGTGCC
				7	R	402	411	8.183500	13.919985	5.736486	CACAGCTGAG
				8	R	427	436	10.974361	13.919985	2.945625	AACAGCTGTT
		MA0816.1 Ascl2	10	1	N	427	436	14.983510	16.538884	1.555375	AACAGCTGTT
				2	R	427	436	14.983510	16.538884	1.555375	AACAGCTGTT
		MA0604.1 Atf1	8	1	R	365	372	11.130324	13.264213	2.133889	CACGTCAC
		MA0461.2 Atoh1	10	1	N	427	436	8.216371	14.921083	6.704712	AACAGCTGTT
				2	R	427	436	8.216371	14.921083	6.704712	AACAGCTGTT
		MA1467.1 ATOH1(var.2)	10	1	N	427	436	16.323169	17.469110	1.145940	AACAGCTGTT
				2	R	427	436	16.323169	17.469110	1.145940	AACAGCTGTT
		MA1468.1 ATOH7	10	1	N	78	87	10.826468	14.920354	4.093886	AACATGTGCC
				2	N	427	436	8.992273	14.920354	5.928081	AACAGCTGTT
				3	R	78	87	8.522806	14.920354	6.397548	AACATGTGCC
				4	R	427	436	8.992273	14.920354	5.928081	AACAGCTGTT
		MA0877.2 BARHL1	8	1	N	459	466	6.786154	11.077789	4.291636	TTAATTGA
				2	N	652	659	6.007303	11.077789	5.070487	TTTAATGA
				3	R	206	213	6.528839	11.077789	4.548951	ATATTTAG
				4	R	319	326	7.509010	11.077789	3.568780	CCAATTAT
		MA0635.1 BARHL2	10	1	R	205	214	6.583173	12.602609	6.019436	GATATTTAGC
				2	R	318	327	7.180488	12.602609	5.422121	CCCAATTATT
				3	R	541	550	6.481759	12.602609	6.120850	ATCATTTTTG
		MA0875.1 BARX1	8	1	N	319	326	9.755884	11.219840	1.463955	CCAATTAT
				2	N	475	482	6.673849	11.219840	4.545990	AAAATTAT
				3	R	96	103	7.500886	11.219840	3.718954	CTAATGAA
				4	R	459	466	9.533701	11.219840	1.686139	TTAATTGA
				5	R	653	660	7.164769	11.219840	4.055071	TTAATGAA
		MA1471.1 BARX2	12	1	N	471	482	10.376656	15.626451	5.249795	CTAAAAAATTAT
		MA0719.1 RHOXF1	8	1	N	209	216	7.117841	10.210271	3.092429	TTTAGCCC
				2	N	618	625	7.564678	10.210271	2.645593	AAAATCCT
				3	R	646	653	7.107883	10.210271	3.102387	TGGCTTTT
				4	R	676	683	6.091504	10.210271	4.118767	GAGCTTAC
		MA0607.1 Bhlha15	8	1	N	428	435	7.844599	13.833875	5.989276	ACAGCTGT
				2	R	428	435	7.844599	13.833875	5.989276	ACAGCTGT
		MA1472.1 BHLHA15(var.2)	10	1	N	60	69	7.252737	13.956604	6.703867	GACAGCTGAA
				2	N	78	87	6.662867	13.956604	7.293736	AACATGTGCC
				3	N	402	411	7.552582	13.956604	6.404022	CACAGCTGAG
				4	N	427	436	13.956604	13.956604	0.000000	AACAGCTGTT
				5	N	508	517	6.944001	13.956604	7.012603	AATAGCTGTA
				6	R	60	69	7.964819	13.956604	5.991784	GACAGCTGAA
				7	R	402	411	8.313580	13.956604	5.643024	CACAGCTGAG
				8	R	427	436	13.956604	13.956604	0.000000	AACAGCTGTT
				9	R	519	528	6.568240	13.956604	7.388363	TGCAGAAGTT
				10	R	717	726	6.004907	13.956604	7.951696	CACATCAGGG
		MA1635.1 BHLHE22(var.2)	10	1	N	60	69	10.232326	13.883657	3.651331	GACAGCTGAA
				2	N	402	411	10.925291	13.883657	2.958366	CACAGCTGAG
				3	N	427	436	11.402811	13.883657	2.480846	AACAGCTGTT
				4	R	60	69	10.232341	13.883657	3.651316	GACAGCTGAA
				5	R	402	411	10.923995	13.883657	2.959663	CACAGCTGAG
				6	R	427	436	11.402811	13.883657	2.480846	AACAGCTGTT
		MA0876.1 BSX	8	1	N	319	326	9.905884	11.023989	1.118105	CCAATTAT
				2	R	96	103	7.589297	11.023989	3.434692	CTAATGAA
				3	R	459	466	9.269136	11.023989	1.754853	TTAATTGA
				4	R	653	660	7.785947	11.023989	3.238043	TTAATGAA
		MA0102.4 CEBPA	14	1	N	323	336	12.015399	18.910610	6.895212	TTATTTCTCAATCC
		MA0466.2 CEBPB	10	1	N	325	334	8.003619	15.949903	7.946284	ATTTCTCAAT
				2	N	734	743	8.819724	15.949903	7.130179	CTTGCAAAAC
		MA0836.2 CEBPD	13	1	N	324	336	10.478475	17.524435	7.045959	TATTTCTCAATCC
				2	N	733	745	11.075109	17.524435	6.449325	TCTTGCAAAACCA
				3	N	759	771	10.074860	17.524435	7.449574	ACTTGCAAAAGAA
		MA0837.1 CEBPE	10	1	N	325	334	8.556455	15.542834	6.986378	ATTTCTCAAT
				2	N	734	743	9.317830	15.542834	6.225004	CTTGCAAAAC
				3	R	325	334	7.818340	15.542834	7.724493	ATTTCTCAAT
		MA0819.1 CLOCK	10	1	N	78	87	10.207769	16.070840	5.863071	AACATGTGCC
				2	R	78	87	9.111446	16.070840	6.959394	AACATGTGCC
		MA0638.1 CREB3	14	1	N	361	374	13.829605	21.026229	7.196624	TGTCCACGTCACTG
		MA0608.1 Creb3l2	9	1	N	363	371	10.294180	15.438158	5.143977	TCCACGTCA
				2	R	364	372	9.352672	15.438158	6.085486	CCACGTCAC
		MA1474.1 CREB3L4	12	1	N	362	373	13.770664	17.683302	3.912637	GTCCACGTCACT
		MA0071.1 RORA	10	1	R	375	384	10.348651	15.664089	5.315438	TGACCTAGGA
		MA0019.1 Ddit3::Cebpa	12	1	N	97	108	8.519049	16.417034	7.897985	TAATGAAATCGG
		MA0879.1 Dlx1	10	1	N	95	104	6.285252	11.772950	5.487698	CCTAATGAAA
				2	N	205	214	6.781127	11.772950	4.991823	GATATTTAGC
				3	N	318	327	9.843765	11.772950	1.929185	CCCAATTATT
				4	N	474	483	9.055945	11.772950	2.717006	AAAAATTATT
				5	N	504	513	6.161900	11.772950	5.611051	TAAAAATAGC
				6	R	205	214	8.087339	11.772950	3.685611	GATATTTAGC
				7	R	458	467	8.205278	11.772950	3.567673	TTTAATTGAG
				8	R	474	483	8.208029	11.772950	3.564921	AAAAATTATT
		MA0885.1 Dlx2	8	1	N	319	326	10.786172	11.201891	0.415719	CCAATTAT
				2	N	355	362	6.357356	11.201891	4.844535	GCAATTTG
				3	N	475	482	6.847126	11.201891	4.354765	AAAATTAT
				4	R	459	466	10.143257	11.201891	1.058634	TTAATTGA
		MA0880.1 Dlx3	8	1	N	96	103	6.103973	10.567048	4.463075	CTAATGAA
				2	N	319	326	10.330740	10.567048	0.236308	CCAATTAT
				3	N	355	362	6.340400	10.567048	4.226647	GCAATTTG
				4	N	475	482	7.015950	10.567048	3.551097	AAAATTAT
				5	N	538	545	6.556540	10.567048	4.010507	CCAATCAT
				6	R	459	466	9.542362	10.567048	1.024686	TTAATTGA
				7	R	475	482	6.089698	10.567048	4.477350	AAAATTAT
				8	R	639	646	6.258442	10.567048	4.308605	TTGATTGT
				9	R	653	660	6.289401	10.567048	4.277646	TTAATGAA
		MA0881.1 Dlx4	8	1	N	319	326	10.569041	10.873231	0.304190	CCAATTAT
				2	N	355	362	6.664285	10.873231	4.208946	GCAATTTG
				3	N	475	482	6.754489	10.873231	4.118743	AAAATTAT
				4	N	538	545	6.773754	10.873231	4.099478	CCAATCAT
				5	R	459	466	9.483543	10.873231	1.389688	TTAATTGA
				6	R	475	482	6.183450	10.873231	4.689782	AAAATTAT
				7	R	562	569	6.033478	10.873231	4.839754	AAAATTGA
				8	R	639	646	6.230304	10.873231	4.642927	TTGATTGT
				9	R	653	660	6.085199	10.873231	4.788032	TTAATGAA
		MA1476.1 DLX5	8	1	N	319	326	11.514742	12.217291	0.702549	CCAATTAT
				2	R	459	466	9.903174	12.217291	2.314118	TTAATTGA
		MA0882.1 DLX6	8	1	N	319	326	10.783964	11.183171	0.399207	CCAATTAT
				2	N	355	362	6.177850	11.183171	5.005321	GCAATTTG
				3	N	475	482	6.803411	11.183171	4.379760	AAAATTAT
				4	N	538	545	6.558682	11.183171	4.624489	CCAATCAT
				5	R	459	466	9.800015	11.183171	1.383156	TTAATTGA
				6	R	475	482	6.183405	11.183171	4.999766	AAAATTAT
				7	R	639	646	6.111115	11.183171	5.072056	TTGATTGT
				8	R	653	660	6.318689	11.183171	4.864482	TTAATGAA
		MA1481.1 DRGX	8	1	N	319	326	10.608414	11.755997	1.147583	CCAATTAT
				2	N	459	466	6.938338	11.755997	4.817659	TTAATTGA
				3	N	538	545	6.416119	11.755997	5.339878	CCAATCAT
				4	R	96	103	6.355468	11.755997	5.400528	CTAATGAA
				5	R	459	466	10.323247	11.755997	1.432750	TTAATTGA
		MA0611.1 Dux	8	1	N	538	545	12.063447	13.065679	1.002232	CCAATCAT
				2	R	639	646	12.555554	13.065679	0.510125	TTGATTGT
		MA1604.1 Ebf2	13	1	N	437	449	10.419176	17.984767	7.565591	CTCCCCAGGAAAT
		MA1637.1 EBF3	13	1	N	437	449	10.152169	17.816134	7.663964	CTCCCCAGGAAAT
		MA0136.2 ELF5	11	1	N	440	450	8.404892	15.510497	7.105605	CCCAGGAAATC
				2	R	31	41	8.319921	15.510497	7.190576	CACTTCCCCCA
		MA0759.1 ELK3	10	1	R	126	135	9.007359	16.149402	7.142042	CACATCCTGT
		MA0076.2 ELK4	11	1	R	441	451	8.912670	16.856013	7.943343	CCAGGAAATCA
		MA0612.2 EMX1	8	1	N	96	103	7.623289	12.737763	5.114474	CTAATGAA
				2	N	319	326	8.963971	12.737763	3.773792	CCAATTAT
				3	N	653	660	6.676726	12.737763	6.061037	TTAATGAA
				4	R	96	103	8.841372	12.737763	3.896391	CTAATGAA
				5	R	459	466	8.345232	12.737763	4.392531	TTAATTGA
				6	R	653	660	7.081194	12.737763	5.656569	TTAATGAA
		MA0886.1 EMX2	10	1	N	95	104	7.729907	13.626299	5.896393	CCTAATGAAA
				2	N	318	327	7.986731	13.626299	5.639568	CCCAATTATT
				3	N	577	586	6.780012	13.626299	6.846287	GTTTATTAGA
				4	N	652	661	6.760927	13.626299	6.865372	TTTAATGAAT
				5	R	95	104	8.349233	13.626299	5.277066	CCTAATGAAA
				6	R	458	467	8.210098	13.626299	5.416202	TTTAATTGAG
				7	R	652	661	7.537842	13.626299	6.088458	TTTAATGAAT
		MA0027.2 EN1	8	1	N	96	103	7.044129	12.018872	4.974744	CTAATGAA
				2	N	319	326	9.776148	12.018872	2.242724	CCAATTAT
				3	N	355	362	6.716683	12.018872	5.302189	GCAATTTG
				4	N	538	545	7.195296	12.018872	4.823576	CCAATCAT
				5	R	459	466	9.804770	12.018872	2.214103	TTAATTGA
				6	R	639	646	6.925994	12.018872	5.092878	TTGATTGT
		MA0642.1 EN2	10	1	N	95	104	6.307095	12.854892	6.547797	CCTAATGAAA
				2	N	318	327	9.702570	12.854892	3.152321	CCCAATTATT
				3	N	537	546	7.242713	12.854892	5.612179	ACCAATCATT
				4	R	95	104	6.783062	12.854892	6.071830	CCTAATGAAA
				5	R	458	467	9.052150	12.854892	3.802741	TTTAATTGAG
				6	R	638	647	7.780778	12.854892	5.074114	CTTGATTGTG
		MA0760.1 ERF	10	1	R	126	135	11.086267	16.871669	5.785402	CACATCCTGT
		MA0474.2 ERG	10	1	N	441	450	7.782597	15.690398	7.907800	CCAGGAAATC
				2	R	126	135	10.970210	15.690398	4.720188	CACATCCTGT
		MA0592.3 ESRRA	13	1	R	373	385	10.447613	18.326220	7.878607	TGTGACCTAGGAA
		MA0644.1 ESX1	10	1	N	318	327	9.549286	12.034896	2.485610	CCCAATTATT
				2	N	474	483	6.062817	12.034896	5.972079	AAAAATTATT
				3	N	537	546	6.966369	12.034896	5.068527	ACCAATCATT
				4	R	458	467	9.874695	12.034896	2.160202	TTTAATTGAG
				5	R	577	586	8.205722	12.034896	3.829175	GTTTATTAGA
				6	R	638	647	6.216605	12.034896	5.818291	CTTGATTGTG
				7	R	652	661	6.673671	12.034896	5.361225	TTTAATGAAT
		MA0098.3 ETS1	10	1	R	126	135	11.724453	15.943284	4.218831	CACATCCTGT
		MA1484.1 ETS2	10	1	R	127	136	10.046795	15.992644	5.945849	ACATCCTGTG
		MA0761.2 ETV1	14	1	R	124	137	12.615311	18.032903	5.417592	AACACATCCTGTGA
		MA0763.1 ETV3	10	1	R	126	135	10.333041	16.468508	6.135467	CACATCCTGT
		MA0764.2 ETV4	10	1	N	151	160	10.297212	14.663546	4.366334	GTAGGAAGCC
		MA0765.2 ETV5	11	1	N	30	40	10.484874	14.699682	4.214809	CCACTTCCCCC
				2	N	125	135	7.105704	14.699682	7.593978	ACACATCCTGT
				3	R	151	161	6.963772	14.699682	7.735911	GTAGGAAGCCA
		MA0645.1 ETV6	10	1	R	31	40	10.986676	15.998971	5.012296	CACTTCCCCC
		MA0887.1 EVX1	10	1	N	318	327	7.549260	12.272306	4.723046	CCCAATTATT
				2	N	474	483	6.403319	12.272306	5.868987	AAAAATTATT
				3	R	95	104	6.901417	12.272306	5.370889	CCTAATGAAA
				4	R	318	327	7.046467	12.272306	5.225839	CCCAATTATT
				5	R	652	661	6.338881	12.272306	5.933425	TTTAATGAAT
		MA0888.1 EVX2	10	1	N	318	327	7.682927	12.356532	4.673605	CCCAATTATT
				2	N	474	483	6.018152	12.356532	6.338379	AAAAATTATT
				3	R	95	104	7.509761	12.356532	4.846771	CCTAATGAAA
				4	R	318	327	6.740877	12.356532	5.615655	CCCAATTATT
				5	R	458	467	6.068883	12.356532	6.287649	TTTAATTGAG
				6	R	652	661	6.694253	12.356532	5.662278	TTTAATGAAT
		MA0156.2 FEV	10	1	R	126	135	10.424676	15.708399	5.283723	CACATCCTGT
		MA0820.1 FIGLA	10	1	N	60	69	7.184775	14.443067	7.258293	GACAGCTGAA
				2	N	402	411	7.155313	14.443067	7.287755	CACAGCTGAG
				3	N	427	436	12.681290	14.443067	1.761777	AACAGCTGTT
				4	R	60	69	8.749331	14.443067	5.693736	GACAGCTGAA
				5	R	68	77	7.720291	14.443067	6.722777	AAGAGGTGGA
				6	R	402	411	8.046348	14.443067	6.396719	CACAGCTGAG
				7	R	427	436	12.681290	14.443067	1.761777	AACAGCTGTT
		MA0475.2 FLI1	10	1	R	126	135	9.815176	16.617568	6.802392	CACATCCTGT
		MA1143.1 FOSL1::JUND(var.2)	10	1	R	363	372	6.012303	13.907049	7.894746	TCCACGTCAC
		MA0148.4 FOXA1	12	1	N	73	84	9.971519	16.608794	6.637276	GTGGAAACATGT
				2	R	223	234	10.963020	16.608794	5.645774	TCATTTTTACTT
		MA0047.3 FOXA2	11	1	R	224	234	7.980189	15.250243	7.270054	CATTTTTACTT
		MA1683.1 FOXA3	11	1	N	73	83	7.556628	14.585735	7.029107	GTGGAAACATG
				2	R	224	234	8.574041	14.585735	6.011694	CATTTTTACTT
		MA1606.1 Foxf1	11	1	N	73	83	7.289219	14.898237	7.609018	GTGGAAACATG
				2	R	574	584	7.309413	14.898237	7.588824	TAAGTTTATTA
		MA0479.1 FOXH1	11	1	N	444	454	8.414888	16.265880	7.850992	GGAAATCAACT
		MA0042.2 FOXI1	7	1	N	75	81	6.121917	13.319779	7.197861	GGAAACA
				2	R	226	232	8.279282	13.319779	5.040497	TTTTTAC
		MA1103.2 FOXK2	11	1	N	73	83	7.768736	14.544196	6.775460	GTGGAAACATG
				2	R	224	234	9.087538	14.544196	5.456658	CATTTTTACTT
				3	R	547	557	6.896745	14.544196	7.647450	TTTGCTTACGA
		MA1489.1 FOXN3	8	1	R	548	555	8.960619	15.674864	6.714246	TTGCTTAC
		MA0157.2 FOXO3	8	1	N	75	82	8.969438	14.857085	5.887647	GGAAACAT
				2	R	225	232	9.172255	14.857085	5.684830	ATTTTTAC
		MA0848.1 FOXO4	7	1	N	75	81	7.358233	12.805711	5.447477	GGAAACA
				2	R	226	232	6.276976	12.805711	6.528735	TTTTTAC
				3	R	549	555	6.908644	12.805711	5.897066	TGCTTAC
		MA0481.3 FOXP1	11	1	R	224	234	8.003011	14.570319	6.567308	CATTTTTACTT
				2	R	574	584	7.132817	14.570319	7.437502	TAAGTTTATTA
		MA0850.1 FOXP3	7	1	N	274	280	6.839372	11.697151	4.857779	GTTAGCA
				2	R	549	555	9.596395	11.697151	2.100756	TGCTTAC
		MA0062.3 GABPA	14	1	N	124	137	12.244721	18.339363	6.094643	AACACATCCTGTGA
		MA0035.4 GATA1	11	1	N	18	28	7.021782	14.763322	7.741540	GACTACTCTTA
				2	R	586	596	6.800466	14.763322	7.962856	AGAGGTTAGAG
		MA0482.2 GATA4	12	1	R	591	602	9.290417	16.148271	6.857854	TTAGAGAAGGAG
		MA0889.1 GBX1	10	1	N	318	327	10.704349	14.124690	3.420341	CCCAATTATT
				2	R	458	467	8.692119	14.124690	5.432571	TTTAATTGAG
		MA0890.1 GBX2	10	1	N	318	327	10.075081	13.168351	3.093270	CCCAATTATT
				2	N	354	363	6.437045	13.168351	6.731306	GGCAATTTGT
				3	R	458	467	9.853547	13.168351	3.314804	TTTAATTGAG
		MA0891.1 GSC2	10	1	N	297	306	6.549755	12.806945	6.257191	ATTCATCCCA
		MA0892.1 GSX1	10	1	N	318	327	9.247807	11.474723	2.226916	CCCAATTATT
				2	N	577	586	6.672577	11.474723	4.802146	GTTTATTAGA
				3	R	95	104	7.415421	11.474723	4.059302	CCTAATGAAA
				4	R	458	467	9.528849	11.474723	1.945874	TTTAATTGAG
				5	R	577	586	7.165873	11.474723	4.308850	GTTTATTAGA
				6	R	652	661	9.034566	11.474723	2.440157	TTTAATGAAT
		MA0893.2 GSX2	8	1	N	319	326	8.700366	11.523084	2.822718	CCAATTAT
				2	N	335	342	6.066550	11.523084	5.456535	CCCATTGT
				3	R	319	326	7.472029	11.523084	4.051055	CCAATTAT
		MA0092.1 Hand1::Tcf3	10	1	N	117	126	6.657623	13.916042	7.258419	AGCCTGGAAC
				2	N	343	352	10.179241	13.916042	3.736800	ATTCTGGAAT
				3	R	156	165	8.551149	13.916042	5.364893	AAGCCAGTCT
				4	R	517	526	7.513585	13.916042	6.402457	AATGCAGAAG
				5	R	740	749	7.312402	13.916042	6.603639	AAACCAAACC
				6	R	752	761	7.644853	13.916042	6.271188	AAGACAGACT
		MA1099.2 HES1	10	1	R	384	393	8.773843	14.523478	5.749634	AACACGCGAA
		MA1493.1 HES6	10	1	R	78	87	12.346571	17.767918	5.421346	AACATGTGCC
		MA0894.1 HESX1	10	1	N	458	467	9.991839	13.573577	3.581739	TTTAATTGAG
				2	R	318	327	10.005636	13.573577	3.567941	CCCAATTATT
				3	R	354	363	6.939969	13.573577	6.633608	GGCAATTTGT
		MA0738.1 HIC2	9	1	N	775	783	7.971969	12.292786	4.320817	ATGCACAGC
				2	R	290	298	6.680782	12.292786	5.612004	CTTGGGTAT
				3	R	350	358	7.471548	12.292786	4.821238	AATGGGCAA
		MA0109.1 HLTF	10	1	N	77	86	7.552673	9.732608	2.179935	AAACATGTGC
				2	N	195	204	7.257205	9.732608	2.475404	GAACTTTGAG
				3	N	229	238	6.379971	9.732608	3.352637	TTACTTGGGG
				4	N	450	459	7.430324	9.732608	2.302284	CAACTTTTTT
				5	R	174	183	7.068399	9.732608	2.664209	TAAAATGGAA
				6	R	255	264	8.226510	9.732608	1.506098	ACCTAAGGTG
				7	R	268	277	7.939814	9.732608	1.792794	GCCTAAGTTA
				8	R	520	529	6.362443	9.732608	3.370165	GCAGAAGTTC
				9	R	571	580	7.761793	9.732608	1.970815	AACTAAGTTT
				10	R	593	602	6.444867	9.732608	3.287741	AGAGAAGGAG
				11	R	687	696	7.932564	9.732608	1.800044	ATAAAAGGGG
		MA0895.1 HMBOX1	10	1	N	270	279	7.158861	14.160352	7.001491	CTAAGTTAGC
				2	R	227	236	6.212458	14.160352	7.947894	TTTTACTTGG
				3	R	237	246	9.477680	14.160352	4.682672	GGAAACTAAG
				4	R	568	577	7.707916	14.160352	6.452436	GAAAACTAAG
		MA1495.1 HOXA1	8	1	N	96	103	8.256472	11.472908	3.216437	CTAATGAA
				2	N	319	326	7.714142	11.472908	3.758766	CCAATTAT
				3	N	459	466	6.976591	11.472908	4.496317	TTAATTGA
				4	N	653	660	7.499765	11.472908	3.973143	TTAATGAA
				5	R	96	103	8.307690	11.472908	3.165219	CTAATGAA
				6	R	319	326	7.718937	11.472908	3.753972	CCAATTAT
				7	R	459	466	6.948868	11.472908	4.524040	TTAATTGA
				8	R	653	660	7.378931	11.472908	4.093978	TTAATGAA
		MA0899.1 HOXA10	11	1	N	499	509	6.779585	14.735615	7.956030	CATCCTAAAAA
				2	N	681	691	7.417883	14.735615	7.317732	TACAATATAAA
				3	R	457	467	9.496981	14.735615	5.238634	TTTTAATTGAG
				4	R	576	586	9.053636	14.735615	5.681979	AGTTTATTAGA
				5	R	651	661	9.530418	14.735615	5.205197	TTTTAATGAAT
		MA0900.2 HOXA2	8	1	N	319	326	6.930918	12.646742	5.715823	CCAATTAT
				2	R	96	103	9.511835	12.646742	3.134906	CTAATGAA
				3	R	319	326	6.499197	12.646742	6.147544	CCAATTAT
				4	R	653	660	8.447941	12.646742	4.198801	TTAATGAA
		MA1496.1 HOXA4	8	1	N	319	326	6.267083	11.322039	5.054957	CCAATTAT
				2	R	96	103	7.465511	11.322039	3.856529	CTAATGAA
				3	R	319	326	6.953332	11.322039	4.368708	CCAATTAT
				4	R	653	660	7.064286	11.322039	4.257754	TTAATGAA
		MA0158.2 HOXA5	8	1	N	96	103	7.979885	12.489196	4.509311	CTAATGAA
				2	N	653	660	6.912915	12.489196	5.576281	TTAATGAA
				3	R	96	103	9.034229	12.489196	3.454967	CTAATGAA
				4	R	459	466	7.753144	12.489196	4.736052	TTAATTGA
				5	R	653	660	7.795620	12.489196	4.693576	TTAATGAA
		MA1497.1 HOXA6	10	1	N	318	327	7.307010	12.233688	4.926678	CCCAATTATT
				2	N	354	363	6.831395	12.233688	5.402292	GGCAATTTGT
				3	N	577	586	6.068139	12.233688	6.165549	GTTTATTAGA
				4	R	95	104	7.358167	12.233688	4.875520	CCTAATGAAA
				5	R	458	467	7.787655	12.233688	4.446033	TTTAATTGAG
				6	R	577	586	7.491538	12.233688	4.742149	GTTTATTAGA
				7	R	652	661	7.043280	12.233688	5.190408	TTTAATGAAT
		MA1498.1 HOXA7	8	1	N	96	103	6.448277	11.614442	5.166165	CTAATGAA
				2	N	319	326	8.866008	11.614442	2.748434	CCAATTAT
				3	R	96	103	8.247849	11.614442	3.366593	CTAATGAA
				4	R	459	466	8.632520	11.614442	2.981921	TTAATTGA
				5	R	653	660	8.009188	11.614442	3.605254	TTAATGAA
		MA0594.2 HOXA9	10	1	R	549	558	7.812303	11.863078	4.050775	TGCTTACGAT
		MA0902.2 HOXB2	8	1	N	96	103	8.240718	11.829384	3.588666	CTAATGAA
				2	N	319	326	8.498010	11.829384	3.331374	CCAATTAT
				3	N	653	660	7.292338	11.829384	4.537045	TTAATGAA
				4	R	96	103	9.300516	11.829384	2.528868	CTAATGAA
				5	R	459	466	8.661194	11.829384	3.168189	TTAATTGA
				6	R	653	660	8.096532	11.829384	3.732852	TTAATGAA
		MA0903.1 HOXB3	10	1	N	318	327	7.783939	11.490556	3.706617	CCCAATTATT
				2	N	474	483	6.405066	11.490556	5.085490	AAAAATTATT
				3	N	577	586	6.255715	11.490556	5.234841	GTTTATTAGA
				4	R	95	104	8.815290	11.490556	2.675266	CCTAATGAAA
				5	R	458	467	8.690529	11.490556	2.800028	TTTAATTGAG
				6	R	652	661	9.583193	11.490556	1.907363	TTTAATGAAT
		MA1499.1 HOXB4	8	1	N	319	326	6.013696	12.235985	6.222289	CCAATTAT
				2	R	96	103	10.038811	12.235985	2.197174	CTAATGAA
				3	R	459	466	7.245575	12.235985	4.990409	TTAATTGA
				4	R	653	660	9.947902	12.235985	2.288082	TTAATGAA
		MA0904.2 HOXB5	8	1	N	96	103	8.079848	12.063084	3.983236	CTAATGAA
				2	N	319	326	7.927913	12.063084	4.135171	CCAATTAT
				3	N	653	660	6.151142	12.063084	5.911942	TTAATGAA
				4	R	96	103	8.288059	12.063084	3.775025	CTAATGAA
				5	R	319	326	7.791766	12.063084	4.271318	CCAATTAT
				6	R	653	660	6.109771	12.063084	5.953313	TTAATGAA
		MA1500.1 HOXB6	8	1	N	96	103	7.335835	11.326514	3.990680	CTAATGAA
				2	N	459	466	8.480569	11.326514	2.845946	TTAATTGA
				3	N	653	660	7.929296	11.326514	3.397218	TTAATGAA
				4	R	319	326	7.551605	11.326514	3.774909	CCAATTAT
		MA1501.1 HOXB7	10	1	N	458	467	6.828395	14.739481	7.911086	TTTAATTGAG
				2	R	95	104	7.110115	14.739481	7.629366	CCTAATGAAA
				3	R	458	467	7.467686	14.739481	7.271794	TTTAATTGAG
				4	R	652	661	7.158960	14.739481	7.580521	TTTAATGAAT
		MA1502.1 HOXB8	8	1	N	319	326	8.515013	12.041980	3.526968	CCAATTAT
				2	R	96	103	8.053113	12.041980	3.988868	CTAATGAA
				3	R	459	466	9.379819	12.041980	2.662162	TTAATTGA
				4	R	653	660	8.553234	12.041980	3.488746	TTAATGAA
		MA0905.1 HOXC10	10	1	R	576	585	7.088973	14.884118	7.795145	AGTTTATTAG
		MA1504.1 HOXC4	8	1	N	319	326	7.851919	11.250875	3.398957	CCAATTAT
				2	N	459	466	6.274911	11.250875	4.975964	TTAATTGA
				3	R	96	103	10.164003	11.250875	1.086872	CTAATGAA
				4	R	319	326	7.254929	11.250875	3.995947	CCAATTAT
				5	R	459	466	8.189503	11.250875	3.061373	TTAATTGA
				6	R	653	660	10.197119	11.250875	1.053757	TTAATGAA
		MA1505.1 HOXC8	8	1	N	96	103	7.445622	11.277552	3.831930	CTAATGAA
				2	N	319	326	7.798765	11.277552	3.478787	CCAATTAT
				3	N	459	466	8.671859	11.277552	2.605693	TTAATTGA
				4	N	653	660	7.968466	11.277552	3.309085	TTAATGAA
				5	R	96	103	7.381932	11.277552	3.895619	CTAATGAA
				6	R	319	326	7.710753	11.277552	3.566799	CCAATTAT
				7	R	459	466	8.746606	11.277552	2.530946	TTAATTGA
				8	R	653	660	8.006522	11.277552	3.271029	TTAATGAA
		MA0912.2 HOXD3	8	1	N	96	103	8.840216	14.202897	5.362681	CTAATGAA
				2	N	653	660	6.861637	14.202897	7.341260	TTAATGAA
				3	R	96	103	6.434566	14.202897	7.768331	CTAATGAA
		MA1507.1 HOXD4	8	1	N	319	326	8.045318	11.453213	3.407895	CCAATTAT
				2	R	96	103	9.729865	11.453213	1.723348	CTAATGAA
				3	R	319	326	7.049429	11.453213	4.403784	CCAATTAT
				4	R	459	466	7.876340	11.453213	3.576874	TTAATTGA
				5	R	653	660	9.672137	11.453213	1.781076	TTAATGAA
		MA0910.2 HOXD8	8	1	N	319	326	7.945264	12.338052	4.392787	CCAATTAT
				2	R	96	103	7.398961	12.338052	4.939091	CTAATGAA
				3	R	459	466	8.984264	12.338052	3.353787	TTAATTGA
				4	R	653	660	8.173894	12.338052	4.164157	TTAATGAA
		MA0913.2 HOXD9	10	1	R	457	466	9.183830	15.897748	6.713918	TTTTAATTGA
		MA0155.1 INSM1	12	1	R	34	45	12.088847	18.559731	6.470884	TTCCCCCAAGCA
		MA1608.1 Isl1	11	1	R	94	104	9.366828	13.857334	4.490506	TCCTAATGAAA
				2	R	457	467	7.120374	13.857334	6.736960	TTTTAATTGAG
				3	R	651	661	7.777586	13.857334	6.079748	TTTTAATGAAT
		MA0914.1 ISL2	8	1	N	319	326	8.259877	12.099371	3.839494	CCAATTAT
				2	N	355	362	8.421092	12.099371	3.678279	GCAATTTG
				3	R	459	466	8.913408	12.099371	3.185964	TTAATTGA
				4	R	639	646	6.466769	12.099371	5.632602	TTGATTGT
		MA0654.1 ISX	8	1	N	319	326	10.702653	12.226987	1.524334	CCAATTAT
				2	R	459	466	11.415330	12.226987	0.811657	TTAATTGA
				3	R	653	660	6.076770	12.226987	6.150217	TTAATGAA
		MA0078.1 Sox17	9	1	N	335	343	6.083332	12.639315	6.555983	CCCATTGTA
				2	N	368	376	6.725810	12.639315	5.913505	GTCACTGTG
				3	N	639	647	8.020446	12.639315	4.618869	TTGATTGTG
		MA1515.1 KLF2	11	1	N	136	146	8.294657	15.002229	6.707572	GACCCCGCCTG
				2	N	211	221	8.627905	15.002229	6.374324	TAGCCCACCCC
				3	N	213	223	9.791039	15.002229	5.211190	GCCCACCCCCT
				4	R	51	61	10.664200	15.002229	4.338029	GGGGTGGGGGA
		MA0039.4 KLF4	12	1	N	211	222	9.909743	16.162483	6.252740	TAGCCCACCCCC
				2	R	50	61	14.208749	16.162483	1.953734	TGGGGTGGGGGA
				3	R	305	316	9.129389	16.162483	7.033094	CAGGTTGGGGGG
		MA0599.1 KLF5	10	1	R	51	60	13.602281	15.543266	1.940986	GGGGTGGGGG
		MA1517.1 KLF6	11	1	N	211	221	7.889553	15.666329	7.776775	TAGCCCACCCC
				2	R	51	61	9.533235	15.666329	6.133094	GGGGTGGGGGA
		MA0618.1 LBX1	8	1	N	459	466	6.986394	13.205319	6.218925	TTAATTGA
				2	R	319	326	10.620123	13.205319	2.585195	CCAATTAT
		MA0699.1 LBX2	10	1	N	95	104	7.613227	12.033149	4.419922	CCTAATGAAA
				2	N	318	327	9.686353	12.033149	2.346796	CCCAATTATT
				3	N	537	546	6.280558	12.033149	5.752590	ACCAATCATT
				4	R	95	104	6.776649	12.033149	5.256500	CCTAATGAAA
				5	R	228	237	6.565573	12.033149	5.467575	TTTACTTGGG
				6	R	458	467	10.222028	12.033149	1.811121	TTTAATTGAG
				7	R	577	586	6.822144	12.033149	5.211005	GTTTATTAGA
				8	R	652	661	6.942917	12.033149	5.090231	TTTAATGAAT
		MA1518.1 LHX1	8	1	N	96	103	6.162526	10.204396	4.041870	CTAATGAA
				2	N	319	326	9.104143	10.204396	1.100253	CCAATTAT
				3	N	355	362	7.009790	10.204396	3.194606	GCAATTTG
				4	N	538	545	7.638154	10.204396	2.566241	CCAATCAT
				5	R	96	103	6.690000	10.204396	3.514396	CTAATGAA
				6	R	459	466	8.624981	10.204396	1.579415	TTAATTGA
				7	R	639	646	7.038407	10.204396	3.165988	TTGATTGT
				8	R	653	660	6.319578	10.204396	3.884818	TTAATGAA
		MA0700.2 LHX2	11	1	N	317	327	12.964578	14.546140	1.581562	ACCCAATTATT
				2	R	458	468	10.952780	14.546140	3.593360	TTTAATTGAGA
		MA0704.1 Lhx4	8	1	N	319	326	7.679369	12.108308	4.428939	CCAATTAT
				2	N	459	466	8.913259	12.108308	3.195049	TTAATTGA
				3	N	578	585	7.987653	12.108308	4.120655	TTTATTAG
				4	N	653	660	6.447542	12.108308	5.660767	TTAATGAA
				5	R	96	103	8.734195	12.108308	3.374113	CTAATGAA
				6	R	319	326	6.837298	12.108308	5.271010	CCAATTAT
				7	R	459	466	10.441623	12.108308	1.666685	TTAATTGA
				8	R	639	646	6.283852	12.108308	5.824456	TTGATTGT
				9	R	653	660	9.350647	12.108308	2.757661	TTAATGAA
		MA1519.1 LHX5	8	1	N	319	326	10.348160	12.784261	2.436101	CCAATTAT
				2	R	459	466	9.899402	12.784261	2.884859	TTAATTGA
		MA0658.1 LHX6	10	1	R	318	327	6.930545	14.813952	7.883407	CCCAATTATT
		MA0705.1 Lhx8	8	1	N	319	326	8.155387	11.886349	3.730962	CCAATTAT
				2	N	459	466	8.604089	11.886349	3.282260	TTAATTGA
				3	N	538	545	6.865920	11.886349	5.020429	CCAATCAT
				4	R	319	326	8.031732	11.886349	3.854617	CCAATTAT
				5	R	459	466	8.653342	11.886349	3.233007	TTAATTGA
				6	R	538	545	6.423493	11.886349	5.462857	CCAATCAT
				7	R	639	646	6.133214	11.886349	5.753135	TTGATTGT
		MA0701.2 LHX9	8	1	N	96	103	8.051352	13.208569	5.157217	CTAATGAA
				2	N	319	326	10.879351	13.208569	2.329218	CCAATTAT
				3	N	459	466	6.576738	13.208569	6.631830	TTAATTGA
				4	R	96	103	7.087321	13.208569	6.121248	CTAATGAA
				5	R	459	466	9.963418	13.208569	3.245151	TTAATTGA
				6	R	653	660	7.303745	13.208569	5.904824	TTAATGAA
		MA0702.2 LMX1A	8	1	N	459	466	10.007263	13.882435	3.875172	TTAATTGA
				2	R	459	466	6.003661	13.882435	7.878774	TTAATTGA
		MA0117.2 Mafb	12	1	N	545	556	9.585730	16.957870	7.372140	TTTTTGCTTACG
		MA0058.3 MAX	10	1	N	78	87	8.849504	14.501491	5.651987	AACATGTGCC
				2	R	78	87	7.112529	14.501491	7.388962	AACATGTGCC
		MA1563.1 SOX18	8	1	N	553	560	7.237765	10.733142	3.495377	TACGATGC
				2	R	336	343	8.089535	10.733142	2.643608	CCATTGTA
				3	R	369	376	6.296792	10.733142	4.436350	TCACTGTG
		MA0052.4 MEF2A	15	1	N	501	515	16.118747	20.074506	3.955759	TCCTAAAAATAGCTG
		MA0660.1 MEF2B	12	1	N	502	513	15.943951	20.702161	4.758211	CCTAAAAATAGC
		MA0497.1 MEF2C	15	1	N	500	514	17.080401	20.062211	2.981810	ATCCTAAAAATAGCT
		MA0773.1 MEF2D	12	1	N	502	513	15.519653	20.220423	4.700769	CCTAAAAATAGC
		MA0498.2 MEIS1	7	1	N	752	758	7.153158	10.374359	3.221201	AAGACAG
		MA0774.1 MEIS2	8	1	N	58	65	6.403997	13.577469	7.173472	GGGACAGC
				2	R	143	150	6.672602	13.577469	6.904866	CCTGTCCT
		MA0775.1 MEIS3	8	1	N	58	65	6.283951	12.317869	6.033918	GGGACAGC
				2	R	143	150	6.647846	12.317869	5.670024	CCTGTCCT
		MA0661.1 MEOX1	10	1	N	95	104	8.583398	13.455503	4.872105	CCTAATGAAA
				2	N	318	327	8.229201	13.455503	5.226302	CCCAATTATT
				3	R	652	661	6.488478	13.455503	6.967025	TTTAATGAAT
		MA0706.1 MEOX2	10	1	N	95	104	8.016242	12.393170	4.376928	CCTAATGAAA
				2	N	318	327	7.330970	12.393170	5.062200	CCCAATTATT
				3	N	444	453	6.135876	12.393170	6.257294	GGAAATCAAC
				4	N	458	467	6.423885	12.393170	5.969285	TTTAATTGAG
				5	N	537	546	6.428320	12.393170	5.964851	ACCAATCATT
				6	N	652	661	6.542785	12.393170	5.850386	TTTAATGAAT
				7	R	95	104	6.319171	12.393170	6.074000	CCTAATGAAA
				8	R	318	327	6.076579	12.393170	6.316591	CCCAATTATT
				9	R	458	467	6.340567	12.393170	6.052603	TTTAATTGAG
				10	R	577	586	6.625954	12.393170	5.767217	GTTTATTAGA
				11	R	652	661	8.254569	12.393170	4.138602	TTTAATGAAT
		MA0621.1 mix-a	11	1	N	457	467	7.794162	15.354333	7.560171	TTTTAATTGAG
				2	R	318	328	7.453570	15.354333	7.900762	CCCAATTATTT
		MA0662.1 MIXL1	10	1	N	95	104	7.231286	11.366658	4.135372	CCTAATGAAA
				2	N	318	327	8.387428	11.366658	2.979230	CCCAATTATT
				3	N	577	586	6.142476	11.366658	5.224182	GTTTATTAGA
				4	N	652	661	6.612014	11.366658	4.754644	TTTAATGAAT
				5	R	95	104	6.819455	11.366658	4.547203	CCTAATGAAA
				6	R	458	467	10.486396	11.366658	0.880262	TTTAATTGAG
				7	R	577	586	7.079661	11.366658	4.286997	GTTTATTAGA
				8	R	638	647	6.323418	11.366658	5.043240	CTTGATTGTG
				9	R	652	661	7.234176	11.366658	4.132482	TTTAATGAAT
		MA0825.1 MNT	10	1	N	78	87	8.320317	13.995639	5.675322	AACATGTGCC
				2	R	78	87	6.113796	13.995639	7.881843	AACATGTGCC
		MA0707.1 MNX1	10	1	N	95	104	6.480232	12.983976	6.503744	CCTAATGAAA
				2	N	318	327	6.290915	12.983976	6.693062	CCCAATTATT
				3	N	577	586	7.425880	12.983976	5.558096	GTTTATTAGA
				4	N	652	661	7.513750	12.983976	5.470226	TTTAATGAAT
				5	R	95	104	6.822580	12.983976	6.161396	CCTAATGAAA
				6	R	458	467	8.432296	12.983976	4.551680	TTTAATTGAG
				7	R	577	586	9.131717	12.983976	3.852259	GTTTATTAGA
				8	R	652	661	10.035162	12.983976	2.948814	TTTAATGAAT
		MA1523.1 MSANTD3	10	1	R	639	648	6.258764	14.214839	7.956075	TTGATTGTGG
		MA0665.1 MSC	10	1	N	427	436	18.115343	18.115343	0.000000	AACAGCTGTT
				2	R	427	436	18.115343	18.115343	0.000000	AACAGCTGTT
		MA1524.1 MSGN1	12	1	R	77	88	8.154796	14.358055	6.203259	AAACATGTGCCT
		MA0666.1 MSX1	8	1	N	96	103	6.945523	11.849174	4.903651	CTAATGAA
				2	N	319	326	10.810896	11.849174	1.038278	CCAATTAT
				3	N	355	362	6.025096	11.849174	5.824079	GCAATTTG
				4	N	538	545	6.906585	11.849174	4.942589	CCAATCAT
				5	R	96	103	6.091445	11.849174	5.757729	CTAATGAA
				6	R	459	466	10.303251	11.849174	1.545923	TTAATTGA
				7	R	639	646	6.278959	11.849174	5.570215	TTGATTGT
		MA0708.1 MSX2	8	1	N	319	326	11.528905	12.738114	1.209209	CCAATTAT
				2	N	538	545	7.200492	12.738114	5.537622	CCAATCAT
				3	R	459	466	10.509655	12.738114	2.228458	TTAATTGA
				4	R	639	646	6.703106	12.738114	6.035008	TTGATTGT
		MA0709.1 Msx3	8	1	N	319	326	11.179645	12.162977	0.983332	CCAATTAT
				2	N	355	362	6.435815	12.162977	5.727162	GCAATTTG
				3	R	459	466	10.792882	12.162977	1.370095	TTAATTGA
		MA1108.2 MXI1	10	1	R	78	87	12.291864	12.676618	0.384754	AACATGTGCC
		MA0100.3 MYB	10	1	R	44	53	11.717857	12.957765	1.239908	CACAGTTGGG
		MA1641.1 MYF5	12	1	N	59	70	10.349540	15.629742	5.280201	GGACAGCTGAAG
				2	N	401	412	10.928718	15.629742	4.701024	CCACAGCTGAGG
				3	N	426	437	15.629742	15.629742	0.000000	GAACAGCTGTTC
				4	R	59	70	10.349272	15.629742	5.280470	GGACAGCTGAAG
				5	R	401	412	10.928525	15.629742	4.701217	CCACAGCTGAGG
				6	R	426	437	15.629742	15.629742	0.000000	GAACAGCTGTTC
		MA0667.1 MYF6	10	1	N	427	436	17.768212	17.768212	0.000000	AACAGCTGTT
				2	R	427	436	17.768212	17.768212	0.000000	AACAGCTGTT
		MA0672.1 NKX2-3	10	1	N	29	38	8.242454	14.290214	6.047760	CCCACTTCCC
				2	R	65	74	7.097226	14.290214	7.192988	CTGAAGAGGT
		MA0499.2 MYOD1	13	1	N	138	150	8.890944	16.843293	7.952349	CCCCGCCTGTCCT
				2	N	426	438	10.906527	16.843293	5.936766	GAACAGCTGTTCT
				3	R	58	70	11.747426	16.843293	5.095866	GGGACAGCTGAAG
				4	R	425	437	10.906527	16.843293	5.936766	AGAACAGCTGTTC
		MA0500.2 MYOG	12	1	N	59	70	10.338897	15.295462	4.956565	GGACAGCTGAAG
				2	N	401	412	9.653820	15.295462	5.641642	CCACAGCTGAGG
				3	N	426	437	13.758497	15.295462	1.536965	GAACAGCTGTTC
				4	R	59	70	10.385526	15.295462	4.909936	GGACAGCTGAAG
				5	R	401	412	9.669942	15.295462	5.625520	CCACAGCTGAGG
				6	R	426	437	13.758497	15.295462	1.536965	GAACAGCTGTTC
		MA0668.1 NEUROD2	10	1	N	78	87	7.017135	14.599992	7.582857	AACATGTGCC
				2	R	78	87	9.026931	14.599992	5.573061	AACATGTGCC
		MA0623.2 NEUROG1	10	1	N	78	87	8.906288	16.087247	7.180959	AACATGTGCC
				2	R	78	87	9.622089	16.087247	6.465158	AACATGTGCC
		MA0669.1 NEUROG2	10	1	N	78	87	9.446464	17.113748	7.667284	AACATGTGCC
		MA1642.1 NEUROG2(var.2)	13	1	N	425	437	7.575560	15.517148	7.941588	AGAACAGCTGTTC
				2	R	426	438	7.575560	15.517148	7.941588	GAACAGCTGTTCT
		MA0606.1 NFAT5	10	1	R	72	81	8.872069	14.485085	5.613016	GGTGGAAACA
				2	R	165	174	7.609009	14.485085	6.876076	TCTGGAAAGT
				3	R	234	243	7.106316	14.485085	7.378769	TGGGGAAACT
		MA0624.1 NFATC1	10	1	R	72	81	10.023117	12.519140	2.496023	GGTGGAAACA
				2	R	119	128	6.441335	12.519140	6.077805	CCTGGAACAC
				3	R	165	174	9.294774	12.519140	3.224366	TCTGGAAAGT
				4	R	177	186	6.530492	12.519140	5.988648	AATGGAAGGG
				5	R	234	243	6.807178	12.519140	5.711962	TGGGGAAACT
		MA0152.1 NFATC2	7	1	R	74	80	9.171543	12.341468	3.169925	TGGAAAC
				2	R	121	127	9.102002	12.341468	3.239466	TGGAACA
				3	R	167	173	8.323546	12.341468	4.017922	TGGAAAG
				4	R	236	242	6.682159	12.341468	5.659310	GGGAAAC
				5	R	381	387	6.999641	12.341468	5.341828	AGGAACA
				6	R	443	449	7.599696	12.341468	4.741772	AGGAAAT
				7	R	631	637	6.682159	12.341468	5.659310	GGGAAAC
		MA0625.1 NFATC3	10	1	R	72	81	10.170723	13.675168	3.504445	GGTGGAAACA
				2	R	165	174	9.664725	13.675168	4.010443	TCTGGAAAGT
				3	R	234	243	6.657781	13.675168	7.017386	TGGGGAAACT
		MA1525.1 NFATC4	10	1	N	72	81	11.345078	14.392408	3.047330	GGTGGAAACA
				2	N	165	174	8.375429	14.392408	6.016979	TCTGGAAAGT
		MA0671.1 NFIX	9	1	N	155	163	6.937898	10.843204	3.905306	GAAGCCAGT
		MA0060.3 NFYA	11	1	N	536	546	12.173426	16.423989	4.250563	AACCAATCATT
		MA1644.1 NFYC	11	1	N	536	546	12.631416	15.573221	2.941806	AACCAATCATT
		MA0048.2 NHLH1	10	1	N	402	411	11.913506	17.015398	5.101892	CACAGCTGAG
				2	N	427	436	10.155988	17.015398	6.859410	AACAGCTGTT
				3	R	402	411	10.457956	17.015398	6.557442	CACAGCTGAG
				4	R	427	436	10.155988	17.015398	6.859410	AACAGCTGTT
		MA0063.2 NKX2-5	11	1	R	637	647	7.402062	14.164969	6.762907	CCTTGATTGTG
		MA0503.1 Nkx2-5(var.2)	11	1	R	582	592	8.851368	16.600016	7.748648	TTAGAGAGGTT
		MA0673.1 NKX2-8	9	1	N	30	38	7.911033	12.768133	4.857100	CCACTTCCC
				2	R	8	16	7.242225	12.768133	5.525908	AGCAAGTGC
				3	R	65	73	7.496797	12.768133	5.271337	CTGAAGAGG
		MA0124.2 Nkx3-1	9	1	N	29	37	7.297536	14.806001	7.508465	CCCACTTCC
		MA0674.1 NKX6-1	8	1	N	319	326	8.512807	12.256063	3.743255	CCAATTAT
				2	N	459	466	7.246354	12.256063	5.009709	TTAATTGA
				3	R	96	103	7.155358	12.256063	5.100705	CTAATGAA
				4	R	459	466	9.793849	12.256063	2.462213	TTAATTGA
				5	R	578	585	6.930211	12.256063	5.325852	TTTATTAG
				6	R	653	660	10.505159	12.256063	1.750904	TTAATGAA
		MA0675.1 NKX6-2	8	1	N	319	326	9.043240	10.921359	1.878119	CCAATTAT
				2	R	96	103	7.103946	10.921359	3.817413	CTAATGAA
				3	R	459	466	9.769247	10.921359	1.152112	TTAATTGA
				4	R	578	585	7.981845	10.921359	2.939514	TTTATTAG
				5	R	639	646	6.642685	10.921359	4.278674	TTGATTGT
				6	R	653	660	9.690320	10.921359	1.231039	TTAATGAA
		MA1530.1 NKX6-3	9	1	N	335	343	8.706017	13.483838	4.777821	CCCATTGTA
				2	R	652	660	7.747973	13.483838	5.735866	TTTAATGAA
		MA0125.1 Nobox	8	1	N	460	467	8.689560	12.256589	3.567030	TAATTGAG
				2	N	654	661	6.685467	12.256589	5.571122	TAATGAAT
				3	R	318	325	10.791921	12.256589	1.464668	CCCAATTA
				4	R	474	481	6.000422	12.256589	6.256167	AAAAATTA
		MA0710.1 NOTO	10	1	N	95	104	6.278243	13.187184	6.908942	CCTAATGAAA
				2	N	318	327	8.225438	13.187184	4.961747	CCCAATTATT
				3	N	458	467	7.404568	13.187184	5.782617	TTTAATTGAG
				4	R	95	104	9.651071	13.187184	3.536113	CCTAATGAAA
				5	R	354	363	7.008147	13.187184	6.179037	GGCAATTTGT
				6	R	458	467	8.607860	13.187184	4.579324	TTTAATTGAG
				7	R	577	586	6.349893	13.187184	6.837291	GTTTATTAGA
				8	R	652	661	9.755874	13.187184	3.431310	TTTAATGAAT
		MA0626.1 Npas2	10	1	N	8	17	8.714794	14.041760	5.326966	AGCAAGTGCA
				2	R	78	87	9.978102	14.041760	4.063659	AACATGTGCC
		MA1534.1 NR1I3	9	1	R	523	531	12.352031	14.546590	2.194559	GAAGTTCAT
				2	R	574	582	9.920343	14.546590	4.626247	TAAGTTTAT
		MA1535.1 NR2C1	9	1	N	258	266	6.208921	11.939116	5.730195	TAAGGTGAC
				2	N	702	710	6.598415	11.939116	5.340701	AGAGGTGAA
				3	R	134	142	11.906130	11.939116	0.032986	GTGACCCCG
				4	R	374	382	9.853411	11.939116	2.085705	GTGACCTAG
		MA1536.1 NR2C2(var.2)	8	1	N	259	266	6.618887	10.270356	3.651469	AAGGTGAC
				2	N	524	531	8.269086	10.270356	2.001270	AAGTTCAT
				3	N	575	582	6.189217	10.270356	4.081139	AAGTTTAT
				4	N	587	594	7.715080	10.270356	2.555276	GAGGTTAG
				5	N	703	710	6.751343	10.270356	3.519012	GAGGTGAA
				6	R	134	141	9.878228	10.270356	0.392128	GTGACCCC
				7	R	374	381	8.997722	10.270356	1.272634	GTGACCTA
		MA0676.1 Nr2e1	9	1	R	645	653	7.904125	15.257819	7.353694	GTGGCTTTT
		MA0164.1 Nr2e3	7	1	N	634	640	7.010447	12.691500	5.681052	AAACCTT
				2	R	635	641	6.152341	12.691500	6.539159	AACCTTG
		MA0017.2 NR2F1	13	1	R	131	143	11.380278	18.019245	6.638967	CCTGTGACCCCGC
		MA1111.1 NR2F2	11	1	N	585	595	7.432968	15.284520	7.851553	GAGAGGTTAGA
				2	R	373	383	10.666047	15.284520	4.618473	TGTGACCTAGG
		MA1554.1 RFX7	9	1	N	367	375	6.938941	13.269446	6.330505	CGTCACTGT
				2	R	73	81	8.354560	13.269446	4.914886	GTGGAAACA
		MA1540.1 NR5A1	11	1	N	706	716	8.031997	15.036970	7.004973	GTGAAGGTCTA
				2	R	633	643	7.809499	15.036970	7.227471	GAAACCTTGAT
		MA0842.2 NRL	13	1	N	544	556	11.933333	19.632299	7.698966	ATTTTTGCTTACG
		MA1646.1 OSR2	12	1	N	462	473	7.194242	15.161785	7.967543	ATTGAGAAGCTA
				2	N	518	529	8.775882	15.161785	6.385903	ATGCAGAAGTTC
				3	R	411	422	7.402906	15.161785	7.758879	GGGCCTCTGCGC
		MA0067.1 Pax2	8	1	N	367	374	8.473971	9.882777	1.408806	CGTCACTG
				2	N	540	547	6.358002	9.882777	3.524775	AATCATTT
		MA0068.2 PAX4	8	1	N	96	103	6.949341	13.121490	6.172149	CTAATGAA
				2	N	319	326	6.645754	13.121490	6.475737	CCAATTAT
				3	N	390	397	6.628013	13.121490	6.493477	CGAATGAG
				4	R	459	466	6.847868	13.121490	6.273622	TTAATTGA
				5	R	578	585	7.781614	13.121490	5.339876	TTTATTAG
		MA0132.2 PDX1	8	1	N	319	326	9.033755	11.853769	2.820014	CCAATTAT
				2	R	96	103	9.486418	11.853769	2.367351	CTAATGAA
				3	R	459	466	9.246883	11.853769	2.606886	TTAATTGA
				4	R	653	660	9.084878	11.853769	2.768891	TTAATGAA
		MA0714.1 PITX3	9	1	N	617	625	6.578126	12.854504	6.276378	AAAAATCCT
		MA1115.1 POU5F1	11	1	N	516	526	9.921322	15.098434	5.177112	TAATGCAGAAG
				2	N	555	565	10.427450	15.098434	4.670984	CGATGCAAAAA
		MA0792.1 POU5F1B	9	1	N	480	488	8.057125	15.101224	7.044099	TATTCTAAG
				2	N	556	564	8.933254	15.101224	6.167970	GATGCAAAA
		MA0628.1 POU6F1	10	1	N	95	104	6.808444	14.403383	7.594939	CCTAATGAAA
				2	N	474	483	7.074938	14.403383	7.328445	AAAAATTATT
				3	N	652	661	8.208864	14.403383	6.194519	TTTAATGAAT
				4	R	95	104	6.808444	14.403383	7.594939	CCTAATGAAA
				5	R	474	483	7.074938	14.403383	7.328445	AAAAATTATT
				6	R	652	661	8.208864	14.403383	6.194519	TTTAATGAAT
		MA1549.1 POU6F1(var.2)	10	1	N	96	105	6.617114	14.458934	7.841820	CTAATGAAAT
				2	N	653	662	7.413897	14.458934	7.045037	TTAATGAATG
				3	R	220	229	8.743759	14.458934	5.715174	CCCTCATTTT
		MA0793.1 POU6F2	10	1	N	317	326	8.233221	15.576144	7.342924	ACCCAATTAT
				2	R	653	662	7.793393	15.576144	7.782752	TTAATGAATG
		MA0508.3 PRDM1	11	1	N	323	333	8.058365	15.873162	7.814797	TTATTTCTCAA
		MA0629.1 Rhox11	17	1	N	507	523	12.252565	19.144430	6.891865	AAATAGCTGTAATGCAG
		MA1647.1 PRDM4	11	1	R	74	84	7.743518	14.734772	6.991254	TGGAAACATGT
		MA0716.1 PRRX1	8	1	N	96	103	6.967103	11.539757	4.572654	CTAATGAA
				2	N	319	326	10.004939	11.539757	1.534819	CCAATTAT
				3	N	475	482	6.643325	11.539757	4.896433	AAAATTAT
				4	N	538	545	6.629210	11.539757	4.910547	CCAATCAT
				5	N	653	660	6.457065	11.539757	5.082692	TTAATGAA
				6	R	459	466	10.829817	11.539757	0.709941	TTAATTGA
				7	R	578	585	7.299267	11.539757	4.240491	TTTATTAG
				8	R	639	646	6.831025	11.539757	4.708732	TTGATTGT
				9	R	653	660	6.572957	11.539757	4.966801	TTAATGAA
		MA0075.3 PRRX2	8	1	N	319	326	11.021061	13.074136	2.053075	CCAATTAT
				2	N	459	466	7.203499	13.074136	5.870637	TTAATTGA
				3	R	459	466	10.046478	13.074136	3.027658	TTAATTGA
		MA1618.1 Ptf1a	13	1	N	426	438	12.623182	15.683449	3.060268	GAACAGCTGTTCT
				2	R	76	88	8.696852	15.683449	6.986597	GAAACATGTGCCT
				3	R	425	437	12.623182	15.683449	3.060268	AGAACAGCTGTTC
		MA1619.1 Ptf1a(var.2)	12	1	N	59	70	10.562260	15.282248	4.719988	GGACAGCTGAAG
				2	N	401	412	11.998821	15.282248	3.283427	CCACAGCTGAGG
				3	N	426	437	14.687945	15.282248	0.594303	GAACAGCTGTTC
				4	R	59	70	10.543262	15.282248	4.738986	GGACAGCTGAAG
				5	R	401	412	11.980897	15.282248	3.301351	CCACAGCTGAGG
				6	R	426	437	14.687945	15.282248	0.594303	GAACAGCTGTTC
		MA1620.1 Ptf1a(var.3)	12	1	N	401	412	8.334032	15.503908	7.169875	CCACAGCTGAGG
				2	N	426	437	11.772145	15.503908	3.731763	GAACAGCTGTTC
				3	R	59	70	7.779588	15.503908	7.724320	GGACAGCTGAAG
				4	R	401	412	8.932107	15.503908	6.571801	CCACAGCTGAGG
				5	R	426	437	11.772145	15.503908	3.731763	GAACAGCTGTTC
		MA0718.1 RAX	10	1	N	318	327	9.998500	13.161730	3.163230	CCCAATTATT
				2	N	354	363	6.762545	13.161730	6.399186	GGCAATTTGT
				3	N	474	483	6.981914	13.161730	6.179816	AAAAATTATT
				4	R	205	214	7.205194	13.161730	5.956536	GATATTTAGC
				5	R	458	467	10.738675	13.161730	2.423055	TTTAATTGAG
				6	R	577	586	6.493133	13.161730	6.668598	GTTTATTAGA
		MA0717.1 RAX2	8	1	N	96	103	6.984165	10.966763	3.982598	CTAATGAA
				2	N	319	326	9.707140	10.966763	1.259623	CCAATTAT
				3	N	355	362	6.493980	10.966763	4.472783	GCAATTTG
				4	N	538	545	6.508342	10.966763	4.458421	CCAATCAT
				5	N	578	585	6.245054	10.966763	4.721710	TTTATTAG
				6	N	653	660	6.416358	10.966763	4.550405	TTAATGAA
				7	R	96	103	6.582951	10.966763	4.383812	CTAATGAA
				8	R	459	466	10.398956	10.966763	0.567807	TTAATTGA
				9	R	578	585	6.770477	10.966763	4.196286	TTTATTAG
				10	R	639	646	6.200462	10.966763	4.766301	TTGATTGT
				11	R	653	660	6.700453	10.966763	4.266310	TTAATGAA
		MA1116.1 RBPJ	10	1	N	150	159	6.095511	13.381298	7.285787	TGTAGGAAGC
				2	N	190	199	11.044788	13.381298	2.336510	CTTGGGAACT
				3	N	378	387	6.816459	13.381298	6.564839	CCTAGGAACA
		MA1621.1 Rbpjl	14	1	N	425	438	10.753922	15.911069	5.157147	AGAACAGCTGTTCT
				2	R	425	438	10.753922	15.911069	5.157147	AGAACAGCTGTTCT
		MA1117.1 RELB	11	1	N	31	41	7.461953	14.999518	7.537565	CACTTCCCCCA
				2	R	233	243	8.559287	14.999518	6.440231	TTGGGGAAACT
		MA1150.1 RORB	11	1	R	25	35	8.087347	15.054266	6.966919	CTTACCCACTT
				2	R	314	324	8.427851	15.054266	6.626416	GGGACCCAATT
				3	R	374	384	7.226803	15.054266	7.827463	GTGACCTAGGA
		MA1151.1 RORC	12	1	N	689	700	8.126821	15.501846	7.375025	AAAAGGGGGACA
				2	R	315	326	8.485402	15.501846	7.016444	GGACCCAATTAT
		MA0002.2 RUNX1	11	1	N	641	651	11.442500	15.690699	4.248199	GATTGTGGCTT
				2	R	398	408	11.197893	15.690699	4.492805	AACCCACAGCT
				3	R	745	755	13.818001	15.690699	1.872697	AAACCACAAGA
		MA0511.2 RUNX2	9	1	N	398	406	7.494163	15.029175	7.535011	AACCCACAG
				2	N	745	753	13.731069	15.029175	1.298105	AAACCACAA
		MA0684.2 RUNX3	12	1	N	744	755	12.330613	14.947830	2.617217	CAAACCACAAGA
				2	R	198	209	8.642652	14.947830	6.305178	CTTTGAGGATAT
				3	R	641	652	7.063969	14.947830	7.883860	GATTGTGGCTTT
		MA0630.1 SHOX	8	1	N	96	103	7.195366	10.989819	3.794452	CTAATGAA
				2	N	459	466	10.657631	10.989819	0.332188	TTAATTGA
				3	N	562	569	6.085419	10.989819	4.904400	AAAATTGA
				4	N	578	585	6.727067	10.989819	4.262751	TTTATTAG
				5	N	653	660	7.441339	10.989819	3.548480	TTAATGAA
				6	R	96	103	6.819678	10.989819	4.170140	CTAATGAA
				7	R	319	326	9.994858	10.989819	0.994961	CCAATTAT
				8	R	355	362	6.148412	10.989819	4.841407	GCAATTTG
				9	R	475	482	6.554735	10.989819	4.435084	AAAATTAT
				10	R	538	545	6.047627	10.989819	4.942191	CCAATCAT
				11	R	578	585	7.417147	10.989819	3.572672	TTTATTAG
				12	R	653	660	6.487490	10.989819	4.502328	TTAATGAA
		MA0720.1 Shox2	8	1	N	96	103	7.421280	11.805999	4.384719	CTAATGAA
				2	N	319	326	10.264298	11.805999	1.541701	CCAATTAT
				3	N	355	362	6.171476	11.805999	5.634522	GCAATTTG
				4	N	578	585	6.511477	11.805999	5.294521	TTTATTAG
				5	N	653	660	6.741022	11.805999	5.064977	TTAATGAA
				6	R	96	103	6.220401	11.805999	5.585598	CTAATGAA
				7	R	459	466	11.105901	11.805999	0.700098	TTAATTGA
				8	R	578	585	6.878185	11.805999	4.927814	TTTATTAG
				9	R	653	660	6.266331	11.805999	5.539668	TTAATGAA
		MA1558.1 SNAI1	10	1	N	8	17	10.373214	14.154586	3.781372	AGCAAGTGCA
		MA1559.1 SNAI3	10	1	N	8	17	10.058621	16.530898	6.472278	AGCAAGTGCA
		MA1560.1 SOHLH2	10	1	R	8	17	7.609003	15.318780	7.709777	AGCAAGTGCA
		MA0442.2 SOX10	11	1	R	335	345	6.844760	14.458251	7.613491	CCCATTGTATT
		MA1120.1 SOX13	11	1	N	173	183	6.285215	13.993556	7.708341	GTAAAATGGAA
				2	N	680	690	6.768731	13.993556	7.224825	TTACAATATAA
				3	R	334	344	12.507873	13.993556	1.485683	TCCCATTGTAT
		MA1152.1 SOX15	10	1	N	320	329	6.159030	13.700368	7.541338	CAATTATTTC
				2	N	336	345	11.928506	13.700368	1.771862	CCATTGTATT
				3	R	684	693	7.990603	13.700368	5.709765	AATATAAAAG
		MA0143.4 SOX2	11	1	N	173	183	7.748469	14.481702	6.733232	GTAAAATGGAA
				2	N	680	690	8.540805	14.481702	5.940897	TTACAATATAA
				3	R	334	344	13.395246	14.481702	1.086455	TCCCATTGTAT
		MA0867.2 SOX4	10	1	R	335	344	9.062500	14.601566	5.539066	CCCATTGTAT
		MA0087.1 Sox5	7	1	N	322	328	7.710760	11.864565	4.153805	ATTATTT
				2	N	338	344	7.777103	11.864565	4.087463	ATTGTAT
				3	N	478	484	6.366806	11.864565	5.497760	ATTATTC
				4	R	680	686	7.777103	11.864565	4.087463	TTACAAT
		MA0868.2 SOX8	10	1	R	336	345	10.511618	14.854627	4.343008	CCATTGTATT
		MA0077.1 SOX9	9	1	N	320	328	6.188892	13.772758	7.583866	CAATTATTT
				2	N	336	344	10.854789	13.772758	2.917969	CCATTGTAT
				3	R	239	247	6.169606	13.772758	7.603152	AAACTAAGG
		MA0084.1 SRY	9	1	N	326	334	6.378312	12.711812	6.333500	TTTCTCAAT
				2	N	678	686	8.008784	12.711812	4.703028	GCTTACAAT
				3	R	322	330	6.561800	12.711812	6.150013	ATTATTTCT
				4	R	338	346	9.925924	12.711812	2.785888	ATTGTATTC
				5	R	359	367	6.583324	12.711812	6.128488	TTTGTCCAC
				6	R	565	573	7.078493	12.711812	5.633319	ATTGAAAAC
		MA0137.3 STAT1	11	1	N	626	636	11.466994	17.702003	6.235008	GTGCCGGGAAA
		MA0144.2 STAT3	11	1	N	626	636	13.489612	16.778350	3.288738	GTGCCGGGAAA
		MA0518.1 Stat4	14	1	N	626	639	12.487977	18.256690	5.768713	GTGCCGGGAAACCT
		MA0519.1 Stat5a::Stat5b	11	1	N	480	490	9.140897	16.951823	7.810926	TATTCTAAGAG
		MA0091.1 TAL1::TCF3	12	1	N	425	436	15.614975	17.499382	1.884407	AGAACAGCTGTT
				2	R	427	438	15.614975	17.499382	1.884407	AACAGCTGTTCT
		MA0108.2 TBP	15	1	N	683	697	9.136547	16.235522	7.098975	CAATATAAAAGGGGG
				2	N	685	699	13.223698	16.235522	3.011825	ATATAAAAGGGGGAC
		MA0807.1 TBX5	8	1	N	71	78	6.015168	13.016550	7.001383	AGGTGGAA
		MA0521.1 Tcf12	11	1	N	60	70	13.948352	15.776101	1.827749	GACAGCTGAAG
				2	N	402	412	11.836565	15.776101	3.939536	CACAGCTGAGG
				3	N	427	437	13.270359	15.776101	2.505742	AACAGCTGTTC
				4	R	426	436	13.270359	15.776101	2.505742	GAACAGCTGTT
		MA1648.1 TCF12(var.2)	11	1	N	139	149	6.540199	14.001342	7.461142	CCCGCCTGTCC
				2	R	7	17	6.841183	14.001342	7.160158	CAGCAAGTGCA
		MA0832.1 Tcf21	14	1	N	425	438	18.191205	22.101932	3.910726	AGAACAGCTGTTCT
				2	R	425	438	18.191205	22.101932	3.910726	AGAACAGCTGTTCT
		MA0522.3 TCF3	11	1	R	7	17	6.528494	14.229689	7.701195	CAGCAAGTGCA
		MA0769.2 TCF7	11	1	N	196	206	9.829646	14.732493	4.902847	AACTTTGAGGA
				2	R	685	695	8.748262	14.732493	5.984231	ATATAAAAGGG
		MA0090.3 TEAD1	13	1	R	344	356	10.516850	17.628454	7.111603	TTCTGGAATGGGC
		MA1121.1 TEAD2	13	1	R	344	356	9.933123	16.660110	6.726987	TTCTGGAATGGGC
		MA0808.1 TEAD3	8	1	R	771	778	8.199843	13.463677	5.263835	AGGCATGC
		MA0809.2 TEAD4	12	1	R	165	176	9.839198	16.252124	6.412926	TCTGGAAAGTAA
				2	R	345	356	10.790805	16.252124	5.461318	TCTGGAATGGGC
		MA0691.1 TFAP4	10	1	N	60	69	10.175411	17.034831	6.859420	GACAGCTGAA
				2	N	402	411	11.278090	17.034831	5.756740	CACAGCTGAG
				3	N	427	436	16.868612	17.034831	0.166219	AACAGCTGTT
				4	R	60	69	9.862689	17.034831	7.172142	GACAGCTGAA
				5	R	402	411	10.339623	17.034831	6.695208	CACAGCTGAG
				6	R	427	436	16.868612	17.034831	0.166219	AACAGCTGTT
		MA1570.1 TFAP4(var.2)	10	1	N	78	87	8.319758	14.102262	5.782504	AACATGTGCC
				2	N	427	436	10.847735	14.102262	3.254527	AACAGCTGTT
				3	R	427	436	10.847735	14.102262	3.254527	AACAGCTGTT
		MA1122.1 TFDP1	11	1	N	627	637	8.914595	15.446141	6.531546	TGCCGGGAAAC
		MA0831.2 TFE3	8	1	N	80	87	8.034987	13.772275	5.737288	CATGTGCC
				2	N	131	138	7.042305	13.772275	6.729970	CCTGTGAC
				3	R	78	85	6.369310	13.772275	7.402965	AACATGTG
				4	R	384	391	6.386717	13.772275	7.385557	AACACGCG
		MA0692.1 TFEB	10	1	N	78	87	9.097156	15.683874	6.586719	AACATGTGCC
				2	N	129	138	7.840343	15.683874	7.843531	ATCCTGTGAC
				3	N	747	756	8.944066	15.683874	6.739808	ACCACAAGAC
		MA0597.1 THAP1	9	1	N	33	41	7.451368	11.314089	3.862721	CTTCCCCCA
				2	N	669	677	7.012109	11.314089	4.301980	CCTCCCTGA
				3	R	350	358	7.833001	11.314089	3.481088	AATGGGCAA
				4	R	628	636	6.456362	11.314089	4.857728	GCCGGGAAA
		MA1577.1 TLX2	8	1	N	319	326	9.943849	12.021165	2.077316	CCAATTAT
				2	N	475	482	6.134812	12.021165	5.886353	AAAATTAT
				3	R	459	466	11.189115	12.021165	0.832051	TTAATTGA
		MA1123.2 TWIST1	13	1	N	425	437	8.612465	16.015095	7.402630	AGAACAGCTGTTC
				2	R	426	438	8.612465	16.015095	7.402630	GAACAGCTGTTCT
		MA0633.1 Twist2	10	1	N	78	87	7.063213	14.905877	7.842664	AACATGTGCC
				2	R	78	87	9.969752	14.905877	4.936126	AACATGTGCC
		MA0721.1 UNCX	8	1	N	96	103	6.601705	10.974580	4.372875	CTAATGAA
				2	N	319	326	9.192324	10.974580	1.782256	CCAATTAT
				3	N	578	585	6.710367	10.974580	4.264213	TTTATTAG
				4	N	653	660	6.547586	10.974580	4.426994	TTAATGAA
				5	R	96	103	6.660686	10.974580	4.313894	CTAATGAA
				6	R	459	466	10.659865	10.974580	0.314714	TTAATTGA
				7	R	578	585	7.405499	10.974580	3.569081	TTTATTAG
				8	R	639	646	6.068291	10.974580	4.906289	TTGATTGT
				9	R	653	660	7.058857	10.974580	3.915723	TTAATGAA
		MA0722.1 VAX1	8	1	N	96	103	8.958131	11.354659	2.396529	CTAATGAA
				2	N	319	326	8.539354	11.354659	2.815306	CCAATTAT
				3	N	459	466	8.244883	11.354659	3.109776	TTAATTGA
				4	N	578	585	6.038368	11.354659	5.316291	TTTATTAG
				5	N	653	660	8.795417	11.354659	2.559243	TTAATGAA
				6	R	96	103	7.552404	11.354659	3.802255	CTAATGAA
				7	R	206	213	6.795972	11.354659	4.558688	ATATTTAG
				8	R	355	362	6.424118	11.354659	4.930541	GCAATTTG
				9	R	459	466	7.824149	11.354659	3.530510	TTAATTGA
				10	R	578	585	7.017342	11.354659	4.337317	TTTATTAG
				11	R	653	660	7.618868	11.354659	3.735791	TTAATGAA
		MA0723.1 VAX2	8	1	N	96	103	9.234117	11.626453	2.392336	CTAATGAA
				2	N	319	326	8.406227	11.626453	3.220227	CCAATTAT
				3	N	459	466	8.392872	11.626453	3.233582	TTAATTGA
				4	N	653	660	8.964135	11.626453	2.662318	TTAATGAA
				5	R	96	103	8.017409	11.626453	3.609045	CTAATGAA
				6	R	206	213	6.113637	11.626453	5.512817	ATATTTAG
				7	R	355	362	6.379984	11.626453	5.246469	GCAATTTG
				8	R	459	466	7.957317	11.626453	3.669137	TTAATTGA
				9	R	578	585	7.153520	11.626453	4.472933	TTTATTAG
				10	R	653	660	7.935693	11.626453	3.690760	TTAATGAA
		MA0693.2 VDR	8	1	N	10	17	7.320099	12.021375	4.701275	CAAGTGCA
				2	N	523	530	7.954393	12.021375	4.066982	GAAGTTCA
				3	N	529	536	6.631374	12.021375	5.390001	CATGTTCA
				4	N	574	581	9.257591	12.021375	2.763784	TAAGTTTA
				5	R	100	107	6.488344	12.021375	5.533031	TGAAATCG
				6	R	135	142	7.134187	12.021375	4.887188	TGACCCCG
				7	R	675	682	6.091372	12.021375	5.930003	TGAGCTTA
		MA0724.1 VENTX	9	1	N	318	326	6.160471	14.136499	7.976028	CCCAATTAT
				2	R	96	104	6.548663	14.136499	7.587836	CTAATGAAA
				3	R	459	467	6.933169	14.136499	7.203330	TTAATTGAG
				4	R	653	661	8.016351	14.136499	6.120149	TTAATGAAT
		MA1578.1 VEZF1	10	1	N	217	226	8.659602	14.479491	5.819889	ACCCCCTCAT
				2	R	306	315	6.765042	14.479491	7.714449	AGGTTGGGGG
				3	R	307	316	8.734242	14.479491	5.745248	GGTTGGGGGG
		MA0725.1 VSX1	8	1	N	96	103	7.541017	11.833550	4.292533	CTAATGAA
				2	N	319	326	9.717700	11.833550	2.115849	CCAATTAT
				3	N	459	466	8.579007	11.833550	3.254543	TTAATTGA
				4	N	578	585	6.467105	11.833550	5.366445	TTTATTAG
				5	N	653	660	6.817443	11.833550	5.016106	TTAATGAA
				6	R	96	103	6.643307	11.833550	5.190243	CTAATGAA
				7	R	319	326	6.298159	11.833550	5.535391	CCAATTAT
				8	R	355	362	6.853701	11.833550	4.979848	GCAATTTG
				9	R	459	466	8.487085	11.833550	3.346464	TTAATTGA
				10	R	578	585	7.409109	11.833550	4.424440	TTTATTAG
				11	R	653	660	6.165157	11.833550	5.668392	TTAATGAA
		MA0726.1 VSX2	8	1	N	96	103	7.124269	12.641374	5.517105	CTAATGAA
				2	N	319	326	9.959925	12.641374	2.681449	CCAATTAT
				3	N	459	466	8.194947	12.641374	4.446427	TTAATTGA
				4	N	578	585	6.373077	12.641374	6.268297	TTTATTAG
				5	R	96	103	6.355032	12.641374	6.286343	CTAATGAA
				6	R	459	466	8.564605	12.641374	4.076769	TTAATTGA
				7	R	578	585	7.609926	12.641374	5.031448	TTTATTAG
		MA1649.1 ZBTB12	11	1	N	118	128	13.460258	14.453619	0.993361	GCCTGGAACAC
				2	N	344	354	6.826813	14.453619	7.626806	TTCTGGAATGG
		MA1579.1 ZBTB26	15	1	R	159	173	10.557030	16.257715	5.700685	CCAGTCTCTGGAAAG
				2	R	339	353	13.019069	16.257715	3.238646	TTGTATTCTGGAATG
		MA1628.1 Zic1::Zic2	11	1	N	717	727	8.310430	15.313955	7.003525	CACATCAGGGG
		MA0528.2 ZNF263	12	1	N	595	606	9.041447	16.915819	7.874372	AGAAGGAGGAGC
		MA1630.1 Znf281	11	1	N	53	63	11.939216	19.188662	7.249447	GGTGGGGGACA
				2	R	33	43	12.294213	19.188662	6.894449	CTTCCCCCAAG
		MA1593.1 ZNF317	12	1	N	59	70	10.612270	17.459027	6.846757	GGACAGCTGAAG
		MA1655.1 ZNF341	12	1	N	424	435	11.603473	15.902956	4.299483	CAGAACAGCTGT
				2	R	428	439	12.049508	15.902956	3.853449	ACAGCTGTTCTC
		MA1125.1 ZNF384	12	1	N	612	623	9.318112	16.927794	7.609681	GCAGAAAAAATC
				2	R	452	463	11.895260	16.927794	5.032534	ACTTTTTTTAAT
				3	R	453	464	12.658424	16.927794	4.269370	CTTTTTTTAATT
		MA1602.1 ZSCAN29	12	1	N	711	722	11.943843	18.263464	6.319621	GGTCTACACATC
AY486432.1_Macaca-mulatta_interleukin-10-(IL-10)_gene_promoter_region	1167	MA0006.1 Ahr::Arnt	6	1	N	439	444	6.228787	10.446018	4.217231	TGTGTG
				2	N	547	552	6.228787	10.446018	4.217231	TGCTTG
				3	R	390	395	6.228787	10.446018	4.217231	CAAGCA
				4	R	745	750	9.998559	10.446018	0.447459	CACGCG
		MA0634.1 ALX3	10	1	N	84	93	6.603041	12.449627	5.846586	TGTTATTACA
				2	N	164	173	7.342829	12.449627	5.106797	GCCAATTTAA
				3	N	677	686	9.258976	12.449627	3.190650	CCCAATTATT
				4	N	933	942	6.351652	12.449627	6.097975	GTTTATTAGA
				5	R	84	93	6.751083	12.449627	5.698543	TGTTATTACA
				6	R	817	826	10.845439	12.449627	1.604187	TTTAATTGAG
				7	R	933	942	8.777978	12.449627	3.671648	GTTTATTAGA
		MA1463.1 ARGFX	10	1	N	817	826	8.653201	15.605429	6.952228	TTTAATTGAG
				2	R	817	826	7.934558	15.605429	7.670871	TTTAATTGAG
		MA0151.1 Arid3a	6	1	N	297	302	6.890386	10.676982	3.786596	ATAAAA
				2	N	1043	1048	6.890386	10.676982	3.786596	ATAAAA
				3	R	169	174	10.676982	10.676982	-0.000000	TTTAAT
				4	R	817	822	10.676982	10.676982	-0.000000	TTTAAT
				5	R	1008	1013	6.890386	10.676982	3.786596	TTTTAT
		MA0601.1 Arid3b	11	1	N	167	177	9.890555	15.388457	5.497902	AATTTAATCCA
				2	N	815	825	11.106542	15.388457	4.281914	TTTTTAATTGA
				3	N	835	845	7.893190	15.388457	7.495267	AAATTATTCTA
				4	R	678	688	7.607841	15.388457	7.780615	CCAATTATTTC
				5	R	814	824	8.657896	15.388457	6.730561	TTTTTTAATTG
		MA0602.1 Arid5a	14	1	N	915	928	8.865266	16.517913	7.652647	GCAAAATTTGAAAA
				2	R	1034	1047	8.835245	16.517913	7.682668	GCTTACAATATAAA
		MA1100.2 ASCL1	10	1	N	410	419	8.282559	13.919985	5.637426	GACACCTGGG
				2	N	419	428	7.782673	13.919985	6.137312	GACAGCTGAA
				3	N	786	795	10.974361	13.919985	2.945625	AACAGCTGTT
				4	R	257	266	6.782670	13.919985	7.137316	TACAGGTGAT
				5	R	410	419	7.741663	13.919985	6.178322	GACACCTGGG
				6	R	419	428	8.574551	13.919985	5.345435	GACAGCTGAA
				7	R	786	795	10.974361	13.919985	2.945625	AACAGCTGTT
		MA0816.1 Ascl2	10	1	N	786	795	14.983510	16.538884	1.555375	AACAGCTGTT
				2	R	786	795	14.983510	16.538884	1.555375	AACAGCTGTT
		MA0604.1 Atf1	8	1	R	724	731	11.130324	13.264213	2.133889	CACGTCAC
		MA1632.1 ATF2	13	1	N	260	272	11.117425	18.279941	7.162516	AGGTGATGTAATC
		MA0833.2 ATF4	14	1	N	260	273	14.604648	20.056518	5.451870	AGGTGATGTAATCG
		MA0461.2 Atoh1	10	1	N	786	795	8.216371	14.921083	6.704712	AACAGCTGTT
				2	R	786	795	8.216371	14.921083	6.704712	AACAGCTGTT
		MA1467.1 ATOH1(var.2)	10	1	N	786	795	16.323169	17.469110	1.145940	AACAGCTGTT
				2	R	786	795	16.323169	17.469110	1.145940	AACAGCTGTT
		MA1468.1 ATOH7	10	1	N	786	795	8.992273	14.920354	5.928081	AACAGCTGTT
				2	R	786	795	8.992273	14.920354	5.928081	AACAGCTGTT
		MA0877.2 BARHL1	8	1	N	267	274	8.765083	11.077789	2.312706	GTAATCGC
				2	N	818	825	6.786154	11.077789	4.291636	TTAATTGA
				3	R	565	572	6.528839	11.077789	4.548951	ATATTTAG
				4	R	678	685	7.509010	11.077789	3.568780	CCAATTAT
		MA0635.1 BARHL2	10	1	N	112	121	6.679822	12.602609	5.922787	TTTAAACTTT
				2	N	266	275	7.207184	12.602609	5.395425	TGTAATCGCT
				3	R	564	573	6.583173	12.602609	6.019436	GATATTTAGC
				4	R	677	686	7.180488	12.602609	5.422121	CCCAATTATT
		MA0875.1 BARX1	8	1	N	678	685	9.755884	11.219840	1.463955	CCAATTAT
				2	N	834	841	6.673849	11.219840	4.545990	AAAATTAT
				3	R	267	274	9.152729	11.219840	2.067111	GTAATCGC
				4	R	818	825	9.533701	11.219840	1.686139	TTAATTGA
		MA1471.1 BARX2	12	1	N	830	841	10.376656	15.626451	5.249795	CTAAAAAATTAT
		MA0719.1 RHOXF1	8	1	N	170	177	10.096894	10.210271	0.113377	TTAATCCA
				2	N	568	575	7.117841	10.210271	3.092429	TTTAGCCC
				3	N	974	981	7.564678	10.210271	2.645593	AAAATCCT
				4	R	1003	1010	7.107883	10.210271	3.102387	TGGCTTTT
				5	R	1032	1039	6.091504	10.210271	4.118767	GAGCTTAC
		MA0607.1 Bhlha15	8	1	N	787	794	7.844599	13.833875	5.989276	ACAGCTGT
				2	R	787	794	7.844599	13.833875	5.989276	ACAGCTGT
		MA1472.1 BHLHA15(var.2)	10	1	N	419	428	7.252737	13.956604	6.703867	GACAGCTGAA
				2	N	786	795	13.956604	13.956604	0.000000	AACAGCTGTT
				3	N	867	876	7.588927	13.956604	6.367677	AATAGCTGTG
				4	R	132	141	7.345787	13.956604	6.610817	CACAGAAGCT
				5	R	410	419	7.210965	13.956604	6.745638	GACACCTGGG
				6	R	419	428	7.964819	13.956604	5.991784	GACAGCTGAA
				7	R	786	795	13.956604	13.956604	0.000000	AACAGCTGTT
				8	R	875	884	6.568240	13.956604	7.388363	TGCAGAAGTT
				9	R	1073	1082	6.004907	13.956604	7.951696	CACATCAGGG
		MA1635.1 BHLHE22(var.2)	10	1	N	419	428	10.232326	13.883657	3.651331	GACAGCTGAA
				2	N	786	795	11.402811	13.883657	2.480846	AACAGCTGTT
				3	R	419	428	10.232341	13.883657	3.651316	GACAGCTGAA
				4	R	786	795	11.402811	13.883657	2.480846	AACAGCTGTT
		MA0876.1 BSX	8	1	N	678	685	9.905884	11.023989	1.118105	CCAATTAT
				2	R	267	274	9.142338	11.023989	1.881651	GTAATCGC
				3	R	818	825	9.269136	11.023989	1.754853	TTAATTGA
		MA0102.4 CEBPA	14	1	N	682	695	12.015399	18.910610	6.895212	TTATTTCTCAATCC
		MA0466.2 CEBPB	10	1	N	684	693	8.003619	15.949903	7.946284	ATTTCTCAAT
				2	N	1090	1099	8.819724	15.949903	7.130179	CTTGCAAAAC
		MA0836.2 CEBPD	13	1	N	683	695	10.478475	17.524435	7.045959	TATTTCTCAATCC
				2	N	1089	1101	11.075109	17.524435	6.449325	TCTTGCAAAACCA
				3	N	1115	1127	10.074860	17.524435	7.449574	ACTTGCAAAAGAA
		MA0837.1 CEBPE	10	1	N	684	693	8.556455	15.542834	6.986378	ATTTCTCAAT
				2	N	1090	1099	9.317830	15.542834	6.225004	CTTGCAAAAC
				3	R	684	693	7.818340	15.542834	7.724493	ATTTCTCAAT
		MA1636.1 CEBPG(var.2)	15	1	N	260	274	13.391823	20.201805	6.809982	AGGTGATGTAATCGC
		MA0018.4 CREB1	13	1	N	260	272	11.852304	16.570223	4.717918	AGGTGATGTAATC
				2	R	457	469	8.996158	16.570223	7.574064	AATGAAATCAGGG
		MA0638.1 CREB3	14	1	N	720	733	13.829605	21.026229	7.196624	TGTCCACGTCACTG
		MA0608.1 Creb3l2	9	1	N	722	730	10.294180	15.438158	5.143977	TCCACGTCA
				2	R	723	731	9.352672	15.438158	6.085486	CCACGTCAC
		MA1474.1 CREB3L4	12	1	N	721	732	13.770664	17.683302	3.912637	GTCCACGTCACT
		MA1475.1 CREB3L4(var.2)	12	1	R	261	272	10.659232	17.624052	6.964820	GGTGATGTAATC
		MA0840.1 Creb5	12	1	R	261	272	12.266074	19.065663	6.799588	GGTGATGTAATC
		MA0071.1 RORA	10	1	N	311	320	8.510959	15.664089	7.153130	GTAGGGGTCA
				2	R	734	743	10.348651	15.664089	5.315438	TGACCTAGGA
		MA0639.1 DBP	12	1	N	261	272	10.968846	16.853079	5.884233	GGTGATGTAATC
				2	R	261	272	10.416189	16.853079	6.436891	GGTGATGTAATC
		MA0019.1 Ddit3::Cebpa	12	1	N	263	274	10.012937	16.417034	6.404097	TGATGTAATCGC
				2	N	456	467	8.586092	16.417034	7.830942	AAATGAAATCAG
		MA0879.1 Dlx1	10	1	N	164	173	6.542220	11.772950	5.230730	GCCAATTTAA
				2	N	564	573	6.781127	11.772950	4.991823	GATATTTAGC
				3	N	677	686	9.843765	11.772950	1.929185	CCCAATTATT
				4	N	833	842	9.055945	11.772950	2.717006	AAAAATTATT
				5	N	863	872	6.161900	11.772950	5.611051	TAAAAATAGC
				6	N	916	925	7.032975	11.772950	4.739976	CAAAATTTGA
				7	R	564	573	8.087339	11.772950	3.685611	GATATTTAGC
				8	R	817	826	8.205278	11.772950	3.567673	TTTAATTGAG
				9	R	833	842	8.208029	11.772950	3.564921	AAAAATTATT
				10	R	916	925	6.770104	11.772950	5.002846	CAAAATTTGA
		MA0885.1 Dlx2	8	1	N	85	92	6.085118	11.201891	5.116773	GTTATTAC
				2	N	165	172	6.222213	11.201891	4.979678	CCAATTTA
				3	N	678	685	10.786172	11.201891	0.415719	CCAATTAT
				4	N	714	721	6.357356	11.201891	4.844535	GCAATTTG
				5	N	834	841	6.847126	11.201891	4.354765	AAAATTAT
				6	R	267	274	6.207271	11.201891	4.994620	GTAATCGC
				7	R	818	825	10.143257	11.201891	1.058634	TTAATTGA
		MA0880.1 Dlx3	8	1	N	85	92	6.515042	10.567048	4.052006	GTTATTAC
				2	N	165	172	7.089667	10.567048	3.477380	CCAATTTA
				3	N	678	685	10.330740	10.567048	0.236308	CCAATTAT
				4	N	714	721	6.340400	10.567048	4.226647	GCAATTTG
				5	N	834	841	7.015950	10.567048	3.551097	AAAATTAT
				6	R	267	274	6.757244	10.567048	3.809803	GTAATCGC
				7	R	818	825	9.542362	10.567048	1.024686	TTAATTGA
				8	R	834	841	6.089698	10.567048	4.477350	AAAATTAT
				9	R	996	1003	6.330618	10.567048	4.236429	GTGATTGT
		MA0881.1 Dlx4	8	1	N	85	92	6.616103	10.873231	4.257128	GTTATTAC
				2	N	165	172	7.181782	10.873231	3.691450	CCAATTTA
				3	N	678	685	10.569041	10.873231	0.304190	CCAATTAT
				4	N	714	721	6.664285	10.873231	4.208946	GCAATTTG
				5	N	834	841	6.754489	10.873231	4.118743	AAAATTAT
				6	R	267	274	6.751421	10.873231	4.121811	GTAATCGC
				7	R	818	825	9.483543	10.873231	1.389688	TTAATTGA
				8	R	834	841	6.183450	10.873231	4.689782	AAAATTAT
				9	R	996	1003	6.503091	10.873231	4.370140	GTGATTGT
		MA1476.1 DLX5	8	1	N	678	685	11.514742	12.217291	0.702549	CCAATTAT
				2	R	818	825	9.903174	12.217291	2.314118	TTAATTGA
		MA0882.1 DLX6	8	1	N	85	92	6.689510	11.183171	4.493661	GTTATTAC
				2	N	165	172	7.193063	11.183171	3.990108	CCAATTTA
				3	N	678	685	10.783964	11.183171	0.399207	CCAATTAT
				4	N	714	721	6.177850	11.183171	5.005321	GCAATTTG
				5	N	834	841	6.803411	11.183171	4.379760	AAAATTAT
				6	R	267	274	6.544644	11.183171	4.638526	GTAATCGC
				7	R	818	825	9.800015	11.183171	1.383156	TTAATTGA
				8	R	834	841	6.183405	11.183171	4.999766	AAAATTAT
				9	R	996	1003	6.338408	11.183171	4.844763	GTGATTGT
		MA1481.1 DRGX	8	1	N	678	685	10.608414	11.755997	1.147583	CCAATTAT
				2	N	818	825	6.938338	11.755997	4.817659	TTAATTGA
				3	R	267	274	6.720548	11.755997	5.035449	GTAATCGC
				4	R	818	825	10.323247	11.755997	1.432750	TTAATTGA
		MA0611.1 Dux	8	1	R	996	1003	8.598754	13.065679	4.466925	GTGATTGT
		MA0884.1 DUXA	13	1	N	165	177	11.010638	17.956585	6.945947	CCAATTTAATCCA
				2	N	262	274	9.979819	17.956585	7.976766	GTGATGTAATCGC
		MA0471.2 E2F6	13	1	R	123	135	10.970534	17.293274	6.322741	GACTCCCGCCACA
		MA1604.1 Ebf2	13	1	N	796	808	10.419176	17.984767	7.565591	CTCCCCAGGAAAT
		MA1637.1 EBF3	13	1	N	796	808	10.152169	17.816134	7.663964	CTCCCCAGGAAAT
		MA0598.3 EHF	15	1	R	428	442	11.809376	19.033699	7.224323	AGAGGAGGAAATGTG
		MA0640.2 ELF3	14	1	R	430	443	10.789659	18.060894	7.271234	AGGAGGAAATGTGT
		MA0136.2 ELF5	11	1	N	7	17	10.612894	15.510497	4.897603	AAGGGGAAGTA
				2	N	27	37	7.651704	15.510497	7.858793	AAGAGGAAAGT
				3	N	430	440	10.481891	15.510497	5.028606	AGGAGGAAATG
				4	N	799	809	8.404892	15.510497	7.105605	CCCAGGAAATC
				5	R	381	391	8.319921	15.510497	7.190576	CACTTCCCCCA
		MA0759.1 ELK3	10	1	R	485	494	9.007359	16.149402	7.142042	CACATCCTGT
		MA0076.2 ELK4	11	1	R	800	810	8.912670	16.856013	7.943343	CCAGGAAATCA
		MA0612.2 EMX1	8	1	N	678	685	8.963971	12.737763	3.773792	CCAATTAT
				2	R	818	825	8.345232	12.737763	4.392531	TTAATTGA
		MA0886.1 EMX2	10	1	N	677	686	7.986731	13.626299	5.639568	CCCAATTATT
				2	N	933	942	6.780012	13.626299	6.846287	GTTTATTAGA
				3	R	817	826	8.210098	13.626299	5.416202	TTTAATTGAG
		MA0027.2 EN1	8	1	N	165	172	6.515079	12.018872	5.503793	CCAATTTA
				2	N	678	685	9.776148	12.018872	2.242724	CCAATTAT
				3	N	714	721	6.716683	12.018872	5.302189	GCAATTTG
				4	R	818	825	9.804770	12.018872	2.214103	TTAATTGA
				5	R	996	1003	6.913380	12.018872	5.105492	GTGATTGT
		MA0642.1 EN2	10	1	N	677	686	9.702570	12.854892	3.152321	CCCAATTATT
				2	R	817	826	9.052150	12.854892	3.802741	TTTAATTGAG
				3	R	995	1004	6.875112	12.854892	5.979780	TGTGATTGTG
		MA0760.1 ERF	10	1	R	485	494	11.086267	16.871669	5.785402	CACATCCTGT
		MA0474.2 ERG	10	1	N	800	809	7.782597	15.690398	7.907800	CCAGGAAATC
				2	R	485	494	10.970210	15.690398	4.720188	CACATCCTGT
		MA0592.3 ESRRA	13	1	R	732	744	10.447613	18.326220	7.878607	TGTGACCTAGGAA
		MA0644.1 ESX1	10	1	N	164	173	7.090785	12.034896	4.944112	GCCAATTTAA
				2	N	677	686	9.549286	12.034896	2.485610	CCCAATTATT
				3	N	833	842	6.062817	12.034896	5.972079	AAAAATTATT
				4	R	817	826	9.874695	12.034896	2.160202	TTTAATTGAG
				5	R	933	942	8.205722	12.034896	3.829175	GTTTATTAGA
		MA0098.3 ETS1	10	1	R	485	494	11.724453	15.943284	4.218831	CACATCCTGT
		MA1484.1 ETS2	10	1	R	486	495	10.046795	15.992644	5.945849	ACATCCTGTG
		MA0761.2 ETV1	14	1	R	483	496	12.636502	18.032903	5.396400	AGCACATCCTGTGA
		MA0763.1 ETV3	10	1	R	485	494	10.333041	16.468508	6.135467	CACATCCTGT
		MA0764.2 ETV4	10	1	N	510	519	10.297212	14.663546	4.366334	GTAGGAAGCC
				2	R	96	105	11.629900	14.663546	3.033646	TTCTTCCTCC
		MA0765.2 ETV5	11	1	N	95	105	7.100998	14.699682	7.598684	CTTCTTCCTCC
				2	N	122	132	7.673053	14.699682	7.026629	AGACTCCCGCC
				3	N	380	390	10.484874	14.699682	4.214809	CCACTTCCCCC
				4	N	484	494	7.757115	14.699682	6.942567	GCACATCCTGT
				5	R	8	18	9.255654	14.699682	5.444029	AGGGGAAGTAG
				6	R	510	520	7.227266	14.699682	7.472416	GTAGGAAGCCG
		MA0645.1 ETV6	10	1	N	8	17	11.348363	15.998971	4.650609	AGGGGAAGTA
				2	N	431	440	9.758728	15.998971	6.240243	GGAGGAAATG
				3	R	381	390	10.986676	15.998971	5.012296	CACTTCCCCC
		MA0887.1 EVX1	10	1	N	677	686	7.549260	12.272306	4.723046	CCCAATTATT
				2	N	833	842	6.403319	12.272306	5.868987	AAAAATTATT
				3	R	266	275	7.226527	12.272306	5.045780	TGTAATCGCT
				4	R	677	686	7.046467	12.272306	5.225839	CCCAATTATT
		MA0888.1 EVX2	10	1	N	677	686	7.682927	12.356532	4.673605	CCCAATTATT
				2	N	833	842	6.018152	12.356532	6.338379	AAAAATTATT
				3	R	266	275	6.817498	12.356532	5.539034	TGTAATCGCT
				4	R	677	686	6.740877	12.356532	5.615655	CCCAATTATT
				5	R	817	826	6.068883	12.356532	6.287649	TTTAATTGAG
		MA0156.2 FEV	10	1	R	485	494	10.424676	15.708399	5.283723	CACATCCTGT
		MA0820.1 FIGLA	10	1	N	257	266	6.753414	14.443067	7.689653	TACAGGTGAT
				2	N	410	419	10.169745	14.443067	4.273322	GACACCTGGG
				3	N	419	428	7.184775	14.443067	7.258293	GACAGCTGAA
				4	N	786	795	12.681290	14.443067	1.761777	AACAGCTGTT
				5	R	241	250	7.091721	14.443067	7.351347	CACTGGTGTA
				6	R	257	266	12.169630	14.443067	2.273437	TACAGGTGAT
				7	R	410	419	7.047141	14.443067	7.395927	GACACCTGGG
				8	R	419	428	8.749331	14.443067	5.693736	GACAGCTGAA
				9	R	786	795	12.681290	14.443067	1.761777	AACAGCTGTT
		MA0475.2 FLI1	10	1	R	485	494	9.815176	16.617568	6.802392	CACATCCTGT
		MA1126.1 FOS::JUN(var.2)	16	1	R	257	272	11.889216	19.373561	7.484345	TACAGGTGATGTAATC
		MA1127.1 FOSB::JUN	11	1	N	261	271	10.954811	18.427281	7.472470	GGTGATGTAAT
				2	R	262	272	10.547186	18.427281	7.880095	GTGATGTAATC
		MA1136.1 FOSB::JUNB(var.2)	10	1	N	262	271	10.742725	16.570676	5.827951	GTGATGTAAT
				2	R	262	271	9.591913	16.570676	6.978763	GTGATGTAAT
		MA1129.1 FOSL1::JUN(var.2)	10	1	N	262	271	10.360626	16.266035	5.905409	GTGATGTAAT
				2	R	262	271	10.318978	16.266035	5.947057	GTGATGTAAT
		MA1142.1 FOSL1::JUND	10	1	R	278	287	6.580105	13.358292	6.778188	GTGCCTCAGT
		MA1143.1 FOSL1::JUND(var.2)	10	1	N	69	78	6.598416	13.907049	7.308633	CTGACTTCTT
				2	N	262	271	9.476814	13.907049	4.430235	GTGATGTAAT
				3	R	262	271	7.459212	13.907049	6.447837	GTGATGTAAT
				4	R	722	731	6.012303	13.907049	7.894746	TCCACGTCAC
		MA1131.1 FOSL2::JUN(var.2)	11	1	N	261	271	12.254645	17.943832	5.689187	GGTGATGTAAT
		MA1139.1 FOSL2::JUNB(var.2)	12	1	N	261	272	11.623783	18.535579	6.911796	GGTGATGTAATC
				2	R	261	272	11.613147	18.535579	6.922432	GGTGATGTAATC
		MA1145.1 FOSL2::JUND(var.2)	15	1	R	259	273	12.681256	19.615755	6.934499	CAGGTGATGTAATCG
		MA0148.4 FOXA1	12	1	R	582	593	10.963020	16.608794	5.645774	TCATTTTTACTT
		MA0047.3 FOXA2	11	1	R	583	593	7.980189	15.250243	7.270054	CATTTTTACTT
		MA1683.1 FOXA3	11	1	R	583	593	8.574041	14.585735	6.011694	CATTTTTACTT
		MA1606.1 Foxf1	11	1	R	930	940	7.309413	14.898237	7.588824	TAAGTTTATTA
		MA0479.1 FOXH1	11	1	N	803	813	8.414888	16.265880	7.850992	GGAAATCAACT
		MA0042.2 FOXI1	7	1	R	585	591	8.279282	13.319779	5.040497	TTTTTAC
		MA1103.2 FOXK2	11	1	R	583	593	9.087538	14.544196	5.456658	CATTTTTACTT
				2	R	903	913	6.896745	14.544196	7.647450	TTTGCTTACGA
		MA1489.1 FOXN3	8	1	R	904	911	8.960619	15.674864	6.714246	TTGCTTAC
		MA0157.2 FOXO3	8	1	R	584	591	9.172255	14.857085	5.684830	ATTTTTAC
		MA0848.1 FOXO4	7	1	R	585	591	6.276976	12.805711	6.528735	TTTTTAC
				2	R	905	911	6.908644	12.805711	5.897066	TGCTTAC
		MA0481.3 FOXP1	11	1	R	583	593	8.003011	14.570319	6.567308	CATTTTTACTT
				2	R	930	940	7.132817	14.570319	7.437502	TAAGTTTATTA
		MA0850.1 FOXP3	7	1	N	633	639	6.839372	11.697151	4.857779	GTTAGCA
				2	R	905	911	9.596395	11.697151	2.100756	TGCTTAC
		MA0062.3 GABPA	14	1	N	483	496	12.569241	18.339363	5.770122	AGCACATCCTGTGA
		MA0035.4 GATA1	11	1	N	368	378	7.021782	14.763322	7.741540	GACTACTCTTA
				2	R	21	31	6.774732	14.763322	7.988590	ATAGGTAAGAG
				3	R	206	216	7.116135	14.763322	7.647187	ATAGAGTAGGG
				4	R	942	952	6.800466	14.763322	7.962856	AGAGGTTAGAG
		MA0037.3 GATA3	8	1	R	266	273	7.075362	12.343674	5.268312	TGTAATCG
		MA0482.2 GATA4	12	1	R	947	958	9.290417	16.148271	6.857854	TTAGAGAAGGAG
		MA0889.1 GBX1	10	1	N	677	686	10.704349	14.124690	3.420341	CCCAATTATT
				2	R	817	826	8.692119	14.124690	5.432571	TTTAATTGAG
		MA0890.1 GBX2	10	1	N	164	173	6.295343	13.168351	6.873009	GCCAATTTAA
				2	N	677	686	10.075081	13.168351	3.093270	CCCAATTATT
				3	N	713	722	6.437045	13.168351	6.731306	GGCAATTTGT
				4	R	266	275	6.223834	13.168351	6.944517	TGTAATCGCT
				5	R	817	826	9.853547	13.168351	3.314804	TTTAATTGAG
		MA0038.2 GFI1	12	1	N	460	471	12.167399	19.312439	7.145039	GAAATCAGGGTA
		MA0483.1 Gfi1b	11	1	R	992	1002	11.253374	17.427034	6.173660	ACCTGTGATTG
		MA1105.2 GRHL2	12	1	R	989	1000	9.843717	17.053706	7.209989	GAAACCTGTGAT
		MA0648.1 GSC	10	1	N	169	178	9.101367	13.605097	4.503730	TTTAATCCAA
				2	N	266	275	7.118227	13.605097	6.486870	TGTAATCGCT
		MA0891.1 GSC2	10	1	N	169	178	9.266656	12.806945	3.540289	TTTAATCCAA
				2	N	266	275	7.030759	12.806945	5.776186	TGTAATCGCT
		MA0892.1 GSX1	10	1	N	84	93	6.803333	11.474723	4.671390	TGTTATTACA
				2	N	164	173	6.349740	11.474723	5.124983	GCCAATTTAA
				3	N	677	686	9.247807	11.474723	2.226916	CCCAATTATT
				4	N	933	942	6.672577	11.474723	4.802146	GTTTATTAGA
				5	R	817	826	9.528849	11.474723	1.945874	TTTAATTGAG
				6	R	933	942	7.165873	11.474723	4.308850	GTTTATTAGA
		MA0893.2 GSX2	8	1	N	678	685	8.700366	11.523084	2.822718	CCAATTAT
				2	N	694	701	6.066550	11.523084	5.456535	CCCATTGT
				3	R	678	685	7.472029	11.523084	4.051055	CCAATTAT
		MA0092.1 Hand1::Tcf3	10	1	N	702	711	10.179241	13.916042	3.736800	ATTCTGGAAT
				2	R	451	460	7.243195	13.916042	6.672847	AATCCAAATG
				3	R	1096	1105	7.312402	13.916042	6.603639	AAACCAAACC
				4	R	1108	1117	7.644853	13.916042	6.271188	AAGACAGACT
		MA1099.2 HES1	10	1	R	743	752	8.773843	14.523478	5.749634	AACACGCGAA
		MA0894.1 HESX1	10	1	N	817	826	9.991839	13.573577	3.581739	TTTAATTGAG
				2	R	164	173	7.777727	13.573577	5.795851	GCCAATTTAA
				3	R	677	686	10.005636	13.573577	3.567941	CCCAATTATT
				4	R	713	722	6.939969	13.573577	6.633608	GGCAATTTGT
		MA0739.1 Hic1	9	1	R	199	207	9.699419	13.861713	4.162294	AGATGGCAT
				2	R	235	243	12.580461	13.861713	1.281251	AGTTGGCAC
		MA0738.1 HIC2	9	1	N	1131	1139	7.971969	12.292786	4.320817	ATGCACAGC
				2	R	199	207	8.117020	12.292786	4.175766	AGATGGCAT
				3	R	235	243	10.570060	12.292786	1.722726	AGTTGGCAC
				4	R	649	657	6.680782	12.292786	5.612004	CTTGGGTAT
				5	R	709	717	7.471548	12.292786	4.821238	AATGGGCAA
		MA0109.1 HLTF	10	1	N	57	66	6.265824	9.732608	3.466784	CTCCATGGAA
				2	N	250	259	7.706238	9.732608	2.026371	ACCCTTGTAC
				3	N	588	597	6.379971	9.732608	3.352637	TTACTTGGGG
				4	N	809	818	7.430324	9.732608	2.302284	CAACTTTTTT
				5	N	897	906	7.545509	9.732608	2.187099	ATCCTTTTTG
				6	R	57	66	6.379035	9.732608	3.353574	CTCCATGGAA
				7	R	157	166	6.060797	9.732608	3.671811	CTCTAAGGCC
				8	R	173	182	8.003970	9.732608	1.728638	ATCCAAGGTT
				9	R	186	195	7.167148	9.732608	2.565460	TTCTATGTGT
				10	R	304	313	6.692897	9.732608	3.039711	AGAGATGGTA
				11	R	434	443	7.402647	9.732608	2.329961	GGAAATGTGT
				12	R	533	542	7.068399	9.732608	2.664209	TAAAATGGAA
				13	R	614	623	8.226510	9.732608	1.506098	ACCTAAGGTG
				14	R	627	636	8.037661	9.732608	1.694947	GTCTAAGTTA
				15	R	876	885	6.362443	9.732608	3.370165	GCAGAAGTTC
				16	R	927	936	7.761793	9.732608	1.970815	AACTAAGTTT
				17	R	949	958	6.444867	9.732608	3.287741	AGAGAAGGAG
				18	R	1043	1052	7.932564	9.732608	1.800044	ATAAAAGGGG
		MA0895.1 HMBOX1	10	1	N	629	638	7.158861	14.160352	7.001491	CTAAGTTAGC
				2	R	586	595	6.212458	14.160352	7.947894	TTTTACTTGG
				3	R	596	605	9.477680	14.160352	4.682672	GGAAACTAAG
				4	R	924	933	7.707916	14.160352	6.452436	GAAAACTAAG
		MA1495.1 HOXA1	8	1	N	267	274	6.741760	11.472908	4.731148	GTAATCGC
				2	N	678	685	7.714142	11.472908	3.758766	CCAATTAT
				3	N	818	825	6.976591	11.472908	4.496317	TTAATTGA
				4	R	267	274	6.639472	11.472908	4.833437	GTAATCGC
				5	R	678	685	7.718937	11.472908	3.753972	CCAATTAT
				6	R	818	825	6.948868	11.472908	4.524040	TTAATTGA
		MA0899.1 HOXA10	11	1	N	293	303	7.959407	14.735615	6.776208	CACTATAAAAT
				2	N	858	868	6.779585	14.735615	7.956030	CATCCTAAAAA
				3	N	1037	1047	7.417883	14.735615	7.317732	TACAATATAAA
				4	R	83	93	8.700610	14.735615	6.035005	CTGTTATTACA
				5	R	816	826	9.496981	14.735615	5.238634	TTTTAATTGAG
				6	R	932	942	9.053636	14.735615	5.681979	AGTTTATTAGA
				7	R	1007	1017	10.829443	14.735615	3.906172	TTTTTATGAAT
		MA0900.2 HOXA2	8	1	N	678	685	6.930918	12.646742	5.715823	CCAATTAT
				2	R	678	685	6.499197	12.646742	6.147544	CCAATTAT
		MA1496.1 HOXA4	8	1	N	678	685	6.267083	11.322039	5.054957	CCAATTAT
				2	R	267	274	6.329533	11.322039	4.992506	GTAATCGC
				3	R	678	685	6.953332	11.322039	4.368708	CCAATTAT
		MA0158.2 HOXA5	8	1	R	267	274	6.239538	12.489196	6.249658	GTAATCGC
				2	R	818	825	7.753144	12.489196	4.736052	TTAATTGA
		MA1497.1 HOXA6	10	1	N	84	93	7.221540	12.233688	5.012148	TGTTATTACA
				2	N	677	686	7.307010	12.233688	4.926678	CCCAATTATT
				3	N	713	722	6.831395	12.233688	5.402292	GGCAATTTGT
				4	N	933	942	6.068139	12.233688	6.165549	GTTTATTAGA
				5	R	84	93	7.588268	12.233688	4.645420	TGTTATTACA
				6	R	817	826	7.787655	12.233688	4.446033	TTTAATTGAG
				7	R	933	942	7.491538	12.233688	4.742149	GTTTATTAGA
		MA1498.1 HOXA7	8	1	N	85	92	7.109304	11.614442	4.505138	GTTATTAC
				2	N	678	685	8.866008	11.614442	2.748434	CCAATTAT
				3	R	85	92	6.602679	11.614442	5.011762	GTTATTAC
				4	R	267	274	8.273706	11.614442	3.340735	GTAATCGC
				5	R	317	324	6.639926	11.614442	4.974516	GTCATGGT
				6	R	818	825	8.632520	11.614442	2.981921	TTAATTGA
		MA0594.2 HOXA9	10	1	R	905	914	7.812303	11.863078	4.050775	TGCTTACGAT
		MA0901.2 HOXB13	14	1	N	292	305	11.354793	19.271929	7.917137	TCACTATAAAATAG
		MA0902.2 HOXB2	8	1	N	678	685	8.498010	11.829384	3.331374	CCAATTAT
				2	R	317	324	6.024471	11.829384	5.804913	GTCATGGT
				3	R	818	825	8.661194	11.829384	3.168189	TTAATTGA
		MA0903.1 HOXB3	10	1	N	677	686	7.783939	11.490556	3.706617	CCCAATTATT
				2	N	833	842	6.405066	11.490556	5.085490	AAAAATTATT
				3	N	933	942	6.255715	11.490556	5.234841	GTTTATTAGA
				4	R	266	275	6.075075	11.490556	5.415482	TGTAATCGCT
				5	R	817	826	8.690529	11.490556	2.800028	TTTAATTGAG
		MA1499.1 HOXB4	8	1	N	678	685	6.013696	12.235985	6.222289	CCAATTAT
				2	R	818	825	7.245575	12.235985	4.990409	TTAATTGA
		MA0904.2 HOXB5	8	1	N	678	685	7.927913	12.063084	4.135171	CCAATTAT
				2	R	678	685	7.791766	12.063084	4.271318	CCAATTAT
		MA1500.1 HOXB6	8	1	N	85	92	7.233683	11.326514	4.092831	GTTATTAC
				2	N	267	274	7.918929	11.326514	3.407586	GTAATCGC
				3	N	818	825	8.480569	11.326514	2.845946	TTAATTGA
				4	R	85	92	6.749023	11.326514	4.577491	GTTATTAC
				5	R	678	685	7.551605	11.326514	3.774909	CCAATTAT
		MA1501.1 HOXB7	10	1	N	817	826	6.828395	14.739481	7.911086	TTTAATTGAG
				2	R	84	93	7.250223	14.739481	7.489257	TGTTATTACA
				3	R	817	826	7.467686	14.739481	7.271794	TTTAATTGAG
		MA1502.1 HOXB8	8	1	N	678	685	8.515013	12.041980	3.526968	CCAATTAT
				2	R	85	92	7.646061	12.041980	4.395919	GTTATTAC
				3	R	267	274	6.394331	12.041980	5.647650	GTAATCGC
				4	R	317	324	6.178402	12.041980	5.863578	GTCATGGT
				5	R	818	825	9.379819	12.041980	2.662162	TTAATTGA
		MA0905.1 HOXC10	10	1	R	932	941	7.088973	14.884118	7.795145	AGTTTATTAG
		MA1504.1 HOXC4	8	1	N	678	685	7.851919	11.250875	3.398957	CCAATTAT
				2	N	818	825	6.274911	11.250875	4.975964	TTAATTGA
				3	R	678	685	7.254929	11.250875	3.995947	CCAATTAT
				4	R	818	825	8.189503	11.250875	3.061373	TTAATTGA
		MA1505.1 HOXC8	8	1	N	85	92	8.040107	11.277552	3.237445	GTTATTAC
				2	N	678	685	7.798765	11.277552	3.478787	CCAATTAT
				3	N	818	825	8.671859	11.277552	2.605693	TTAATTGA
				4	R	85	92	8.007460	11.277552	3.270091	GTTATTAC
				5	R	678	685	7.710753	11.277552	3.566799	CCAATTAT
				6	R	818	825	8.746606	11.277552	2.530946	TTAATTGA
		MA1507.1 HOXD4	8	1	N	678	685	8.045318	11.453213	3.407895	CCAATTAT
				2	R	678	685	7.049429	11.453213	4.403784	CCAATTAT
				3	R	818	825	7.876340	11.453213	3.576874	TTAATTGA
		MA0910.2 HOXD8	8	1	N	678	685	7.945264	12.338052	4.392787	CCAATTAT
				2	R	85	92	7.451691	12.338052	4.886361	GTTATTAC
				3	R	267	274	6.074838	12.338052	6.263213	GTAATCGC
				4	R	317	324	7.137494	12.338052	5.200558	GTCATGGT
				5	R	818	825	8.984264	12.338052	3.353787	TTAATTGA
		MA0913.2 HOXD9	10	1	R	816	825	9.183830	15.897748	6.713918	TTTTAATTGA
				2	R	1007	1016	9.281900	15.897748	6.615848	TTTTTATGAA
		MA1508.1 IKZF1	12	1	N	25	36	11.542112	16.850639	5.308528	GTAAGAGGAAAG
				2	N	428	439	9.469465	16.850639	7.381174	AGAGGAGGAAAT
				3	R	78	89	8.899859	16.850639	7.950781	TTTCCCTGTTAT
		MA0155.1 INSM1	12	1	N	309	320	12.666283	18.559731	5.893448	TGGTAGGGGTCA
				2	R	384	395	12.088847	18.559731	6.470884	TTCCCCCAAGCA
		MA1608.1 Isl1	11	1	R	816	826	7.120374	13.857334	6.736960	TTTTAATTGAG
		MA0914.1 ISL2	8	1	N	165	172	8.104496	12.099371	3.994876	CCAATTTA
				2	N	678	685	8.259877	12.099371	3.839494	CCAATTAT
				3	N	714	721	8.421092	12.099371	3.678279	GCAATTTG
				4	R	818	825	8.913408	12.099371	3.185964	TTAATTGA
		MA0654.1 ISX	8	1	N	165	172	6.755854	12.226987	5.471132	CCAATTTA
				2	N	678	685	10.702653	12.226987	1.524334	CCAATTAT
				3	R	818	825	11.415330	12.226987	0.811657	TTAATTGA
		MA0488.1 JUN	13	1	N	259	271	14.846443	19.570746	4.724303	CAGGTGATGTAAT
		MA1132.1 JUN::JUNB	10	1	R	278	287	7.276659	15.037842	7.761183	GTGCCTCAGT
		MA1133.1 JUN::JUNB(var.2)	12	1	N	261	272	10.148801	17.482740	7.333939	GGTGATGTAATC
		MA0492.1 JUND(var.2)	15	1	N	258	272	14.682943	19.873253	5.190310	ACAGGTGATGTAATC
		MA0078.1 Sox17	9	1	N	694	702	6.083332	12.639315	6.555983	CCCATTGTA
				2	N	727	735	6.725810	12.639315	5.913505	GTCACTGTG
				3	N	996	1004	7.454849	12.639315	5.184466	GTGATTGTG
				4	R	164	172	6.002032	12.639315	6.637284	GCCAATTTA
		MA1515.1 KLF2	11	1	N	570	580	8.627905	15.002229	6.374324	TAGCCCACCCC
				2	N	572	582	9.791039	15.002229	5.211190	GCCCACCCCCT
				3	R	213	223	7.395692	15.002229	7.606536	AGGGTGAGGGA
				4	R	401	411	10.664200	15.002229	4.338029	GGGGTGGGGGA
		MA0039.4 KLF4	12	1	N	570	581	9.909743	16.162483	6.252740	TAGCCCACCCCC
				2	R	212	223	9.399911	16.162483	6.762572	TAGGGTGAGGGA
				3	R	400	411	14.208749	16.162483	1.953734	TGGGGTGGGGGA
				4	R	663	674	9.692160	16.162483	6.470323	CTGGGTTGGGGG
				5	R	664	675	8.876899	16.162483	7.285584	TGGGTTGGGGGG
		MA0599.1 KLF5	10	1	R	213	222	9.072697	15.543266	6.470569	AGGGTGAGGG
				2	R	401	410	13.602281	15.543266	1.940986	GGGGTGGGGG
		MA1517.1 KLF6	11	1	N	570	580	7.889553	15.666329	7.776775	TAGCCCACCCC
				2	R	401	411	9.533235	15.666329	6.133094	GGGGTGGGGGA
		MA0618.1 LBX1	8	1	N	345	352	8.208169	13.205319	4.997150	ATAACAAG
				2	N	818	825	6.986394	13.205319	6.218925	TTAATTGA
				3	R	82	89	6.761382	13.205319	6.443936	CCTGTTAT
				4	R	85	92	6.576685	13.205319	6.628633	GTTATTAC
				5	R	678	685	10.620123	13.205319	2.585195	CCAATTAT
		MA0699.1 LBX2	10	1	N	164	173	7.062720	12.033149	4.970429	GCCAATTTAA
				2	N	677	686	9.686353	12.033149	2.346796	CCCAATTATT
				3	R	587	596	6.565573	12.033149	5.467575	TTTACTTGGG
				4	R	817	826	10.222028	12.033149	1.811121	TTTAATTGAG
				5	R	933	942	6.822144	12.033149	5.211005	GTTTATTAGA
		MA1518.1 LHX1	8	1	N	85	92	6.672158	10.204396	3.532238	GTTATTAC
				2	N	165	172	6.293416	10.204396	3.910980	CCAATTTA
				3	N	678	685	9.104143	10.204396	1.100253	CCAATTAT
				4	N	714	721	7.009790	10.204396	3.194606	GCAATTTG
				5	R	267	274	8.314570	10.204396	1.889826	GTAATCGC
				6	R	818	825	8.624981	10.204396	1.579415	TTAATTGA
				7	R	996	1003	7.774943	10.204396	2.429452	GTGATTGT
		MA0700.2 LHX2	11	1	N	676	686	12.964578	14.546140	1.581562	ACCCAATTATT
				2	R	817	827	10.952780	14.546140	3.593360	TTTAATTGAGA
		MA0704.1 Lhx4	8	1	N	678	685	7.679369	12.108308	4.428939	CCAATTAT
				2	N	818	825	8.913259	12.108308	3.195049	TTAATTGA
				3	N	934	941	7.987653	12.108308	4.120655	TTTATTAG
				4	R	678	685	6.837298	12.108308	5.271010	CCAATTAT
				5	R	818	825	10.441623	12.108308	1.666685	TTAATTGA
		MA1519.1 LHX5	8	1	N	678	685	10.348160	12.784261	2.436101	CCAATTAT
				2	R	818	825	9.899402	12.784261	2.884859	TTAATTGA
		MA0658.1 LHX6	10	1	R	677	686	6.930545	14.813952	7.883407	CCCAATTATT
		MA0705.1 Lhx8	8	1	N	267	274	6.813486	11.886349	5.072863	GTAATCGC
				2	N	678	685	8.155387	11.886349	3.730962	CCAATTAT
				3	N	818	825	8.604089	11.886349	3.282260	TTAATTGA
				4	R	267	274	6.543966	11.886349	5.342383	GTAATCGC
				5	R	678	685	8.031732	11.886349	3.854617	CCAATTAT
				6	R	818	825	8.653342	11.886349	3.233007	TTAATTGA
		MA0701.2 LHX9	8	1	N	678	685	10.879351	13.208569	2.329218	CCAATTAT
				2	N	818	825	6.576738	13.208569	6.631830	TTAATTGA
				3	R	818	825	9.963418	13.208569	3.245151	TTAATTGA
		MA0619.1 LIN54	9	1	N	111	119	10.888792	13.473718	2.584926	TTTTAAACT
				2	N	920	928	10.231189	13.473718	3.242528	ATTTGAAAA
				3	R	110	118	8.306334	13.473718	5.167384	CTTTTAAAC
				4	R	919	927	10.693582	13.473718	2.780135	AATTTGAAA
		MA0702.2 LMX1A	8	1	N	818	825	10.007263	13.882435	3.875172	TTAATTGA
				2	R	818	825	6.003661	13.882435	7.878774	TTAATTGA
		MA0117.2 Mafb	12	1	N	901	912	9.585730	16.957870	7.372140	TTTTTGCTTACG
		MA1563.1 SOX18	8	1	N	909	916	7.237765	10.733142	3.495377	TACGATGC
				2	R	318	325	7.346863	10.733142	3.386279	TCATGGTG
				3	R	695	702	8.089535	10.733142	2.643608	CCATTGTA
				4	R	728	735	6.296792	10.733142	4.436350	TCACTGTG
		MA0052.4 MEF2A	15	1	N	860	874	16.118747	20.074506	3.955759	TCCTAAAAATAGCTG
		MA0660.1 MEF2B	12	1	N	861	872	15.943951	20.702161	4.758211	CCTAAAAATAGC
		MA0497.1 MEF2C	15	1	N	859	873	17.080401	20.062211	2.981810	ATCCTAAAAATAGCT
		MA0773.1 MEF2D	12	1	N	861	872	15.519653	20.220423	4.700769	CCTAAAAATAGC
		MA0498.2 MEIS1	7	1	N	1108	1114	7.153158	10.374359	3.221201	AAGACAG
				2	R	625	631	7.223989	10.374359	3.150370	CTGTCTA
		MA0774.1 MEIS2	8	1	N	417	424	6.403997	13.577469	7.173472	GGGACAGC
				2	R	502	509	6.672602	13.577469	6.904866	CCTGTCCT
		MA0775.1 MEIS3	8	1	N	417	424	6.283951	12.317869	6.033918	GGGACAGC
				2	R	502	509	6.647846	12.317869	5.670024	CCTGTCCT
				3	R	624	631	6.806579	12.317869	5.511291	ACTGTCTA
		MA0661.1 MEOX1	10	1	N	677	686	8.229201	13.455503	5.226302	CCCAATTATT
		MA0706.1 MEOX2	10	1	N	677	686	7.330970	12.393170	5.062200	CCCAATTATT
				2	N	803	812	6.135876	12.393170	6.257294	GGAAATCAAC
				3	N	817	826	6.423885	12.393170	5.969285	TTTAATTGAG
				4	R	677	686	6.076579	12.393170	6.316591	CCCAATTATT
				5	R	817	826	6.340567	12.393170	6.052603	TTTAATTGAG
				6	R	933	942	6.625954	12.393170	5.767217	GTTTATTAGA
		MA0621.1 mix-a	11	1	N	816	826	7.794162	15.354333	7.560171	TTTTAATTGAG
				2	R	677	687	7.453570	15.354333	7.900762	CCCAATTATTT
		MA0662.1 MIXL1	10	1	N	164	173	7.477019	11.366658	3.889639	GCCAATTTAA
				2	N	677	686	8.387428	11.366658	2.979230	CCCAATTATT
				3	N	933	942	6.142476	11.366658	5.224182	GTTTATTAGA
				4	R	266	275	6.132111	11.366658	5.234547	TGTAATCGCT
				5	R	817	826	10.486396	11.366658	0.880262	TTTAATTGAG
				6	R	933	942	7.079661	11.366658	4.286997	GTTTATTAGA
		MA0707.1 MNX1	10	1	N	84	93	6.550419	12.983976	6.433557	TGTTATTACA
				2	N	142	151	7.284373	12.983976	5.699603	TACAACTAAA
				3	N	677	686	6.290915	12.983976	6.693062	CCCAATTATT
				4	N	933	942	7.425880	12.983976	5.558096	GTTTATTAGA
				5	R	84	93	7.868495	12.983976	5.115481	TGTTATTACA
				6	R	817	826	8.432296	12.983976	4.551680	TTTAATTGAG
				7	R	933	942	9.131717	12.983976	3.852259	GTTTATTAGA
				8	R	1008	1017	7.913762	12.983976	5.070214	TTTTATGAAT
		MA1523.1 MSANTD3	10	1	N	652	661	6.437074	14.214839	7.777765	GGGTATTCAC
				2	R	996	1005	7.325666	14.214839	6.889173	GTGATTGTGG
		MA0665.1 MSC	10	1	N	541	550	10.945850	18.115343	7.169493	AAGAGCTGCT
				2	N	786	795	18.115343	18.115343	0.000000	AACAGCTGTT
				3	R	786	795	18.115343	18.115343	0.000000	AACAGCTGTT
		MA0666.1 MSX1	8	1	N	165	172	6.631028	11.849174	5.218147	CCAATTTA
				2	N	678	685	10.810896	11.849174	1.038278	CCAATTAT
				3	N	714	721	6.025096	11.849174	5.824079	GCAATTTG
				4	R	267	274	6.419652	11.849174	5.429522	GTAATCGC
				5	R	818	825	10.303251	11.849174	1.545923	TTAATTGA
				6	R	996	1003	6.208084	11.849174	5.641090	GTGATTGT
		MA0708.1 MSX2	8	1	N	678	685	11.528905	12.738114	1.209209	CCAATTAT
				2	R	818	825	10.509655	12.738114	2.228458	TTAATTGA
				3	R	996	1003	6.104382	12.738114	6.633731	GTGATTGT
		MA0709.1 Msx3	8	1	N	165	172	6.866601	12.162977	5.296376	CCAATTTA
				2	N	678	685	11.179645	12.162977	0.983332	CCAATTAT
				3	N	714	721	6.435815	12.162977	5.727162	GCAATTTG
				4	R	267	274	6.010609	12.162977	6.152368	GTAATCGC
				5	R	818	825	10.792882	12.162977	1.370095	TTAATTGA
		MA1108.2 MXI1	10	1	R	187	196	6.857091	12.676618	5.819527	TCTATGTGTT
		MA0100.3 MYB	10	1	N	761	770	11.122417	12.957765	1.835348	CACAACTGCG
				2	R	232	241	10.916454	12.957765	2.041311	CTCAGTTGGC
				3	R	394	403	11.717857	12.957765	1.239908	CACAGTTGGG
		MA1641.1 MYF5	12	1	N	418	429	10.349540	15.629742	5.280201	GGACAGCTGAAG
				2	N	785	796	15.629742	15.629742	0.000000	GAACAGCTGTTC
				3	R	418	429	10.349272	15.629742	5.280470	GGACAGCTGAAG
				4	R	785	796	15.629742	15.629742	0.000000	GAACAGCTGTTC
		MA0667.1 MYF6	10	1	N	786	795	17.768212	17.768212	0.000000	AACAGCTGTT
				2	R	786	795	17.768212	17.768212	0.000000	AACAGCTGTT
		MA0672.1 NKX2-3	10	1	N	379	388	8.242454	14.290214	6.047760	CCCACTTCCC
				2	R	358	367	8.486283	14.290214	5.803931	GGCAAGTGCA
		MA0499.2 MYOD1	13	1	N	785	797	10.906527	16.843293	5.936766	GAACAGCTGTTCT
				2	R	255	267	9.112937	16.843293	7.730356	TGTACAGGTGATG
				3	R	417	429	11.747426	16.843293	5.095866	GGGACAGCTGAAG
				4	R	784	796	10.906527	16.843293	5.936766	AGAACAGCTGTTC
		MA0500.2 MYOG	12	1	N	418	429	10.338897	15.295462	4.956565	GGACAGCTGAAG
				2	N	785	796	13.758497	15.295462	1.536965	GAACAGCTGTTC
				3	R	418	429	10.385526	15.295462	4.909936	GGACAGCTGAAG
				4	R	785	796	13.758497	15.295462	1.536965	GAACAGCTGTTC
		MA0056.2 MZF1	13	1	N	99	111	8.330846	16.088968	7.758122	TTCCTCCCCATCT
		MA1642.1 NEUROG2(var.2)	13	1	N	784	796	7.575560	15.517148	7.941588	AGAACAGCTGTTC
				2	R	785	797	7.575560	15.517148	7.941588	GAACAGCTGTTCT
		MA0606.1 NFAT5	10	1	N	76	85	9.985879	14.485085	4.499206	CTTTTCCCTG
				2	R	28	37	7.387941	14.485085	7.097144	AGAGGAAAGT
				3	R	431	440	6.584513	14.485085	7.900571	GGAGGAAATG
				4	R	465	474	6.773480	14.485085	7.711605	CAGGGTAAAG
				5	R	593	602	7.106316	14.485085	7.378769	TGGGGAAACT
				6	R	751	760	7.490119	14.485085	6.994966	AATGGGAACC
		MA0624.1 NFATC1	10	1	N	76	85	6.647351	12.519140	5.871789	CTTTTCCCTG
				2	R	28	37	8.317945	12.519140	4.201196	AGAGGAAAGT
				3	R	60	69	7.364228	12.519140	5.154912	CATGGAATCC
				4	R	431	440	6.412051	12.519140	6.107090	GGAGGAAATG
				5	R	536	545	7.551797	12.519140	4.967343	AATGGAAGAG
				6	R	593	602	6.807178	12.519140	5.711962	TGGGGAAACT
		MA0152.1 NFATC2	7	1	N	77	83	9.852084	12.341468	2.489385	TTTTCCC
				2	N	97	103	6.999641	12.341468	5.341828	TCTTCCT
				3	R	30	36	6.221185	12.341468	6.120284	AGGAAAG
				4	R	433	439	7.599696	12.341468	4.741772	AGGAAAT
				5	R	538	544	9.102002	12.341468	3.239466	TGGAAGA
				6	R	595	601	6.682159	12.341468	5.659310	GGGAAAC
				7	R	740	746	6.999641	12.341468	5.341828	AGGAACA
				8	R	802	808	7.599696	12.341468	4.741772	AGGAAAT
				9	R	987	993	6.682159	12.341468	5.659310	GGGAAAC
		MA0625.1 NFATC3	10	1	N	76	85	6.477064	13.675168	7.198104	CTTTTCCCTG
				2	R	28	37	8.436886	13.675168	5.238282	AGAGGAAAGT
				3	R	60	69	6.665439	13.675168	7.009729	CATGGAATCC
				4	R	536	545	7.241401	13.675168	6.433767	AATGGAAGAG
				5	R	593	602	6.657781	13.675168	7.017386	TGGGGAAACT
		MA1525.1 NFATC4	10	1	N	28	37	7.348747	14.392408	7.043660	AGAGGAAAGT
				2	N	60	69	7.240268	14.392408	7.152139	CATGGAATCC
				3	N	536	545	6.612558	14.392408	7.779849	AATGGAAGAG
		MA0670.1 NFIA	10	1	R	235	244	13.010197	13.521885	0.511688	AGTTGGCACT
		MA0161.2 NFIC	11	1	N	234	244	8.448899	14.367872	5.918974	CAGTTGGCACT
		MA0025.2 NFIL3	13	1	N	261	273	11.302754	17.001002	5.698248	GGTGATGTAATCG
		MA0671.1 NFIX	9	1	N	161	169	7.244773	10.843204	3.598431	AAGGCCAAT
				2	R	200	208	6.325301	10.843204	4.517903	GATGGCATA
				3	R	236	244	10.679961	10.843204	0.163242	GTTGGCACT
		MA1644.1 NFYC	11	1	N	892	902	8.575923	15.573221	6.997298	AACCAATCCTT
		MA0048.2 NHLH1	10	1	N	786	795	10.155988	17.015398	6.859410	AACAGCTGTT
				2	R	786	795	10.155988	17.015398	6.859410	AACAGCTGTT
		MA0503.1 Nkx2-5(var.2)	11	1	R	938	948	8.851368	16.600016	7.748648	TTAGAGAGGTT
		MA0673.1 NKX2-8	9	1	N	250	258	6.071950	12.768133	6.696183	ACCCTTGTA
				2	N	380	388	7.911033	12.768133	4.857100	CCACTTCCC
				3	R	358	366	8.517985	12.768133	4.250148	GGCAAGTGC
				4	R	424	432	7.496797	12.768133	5.271337	CTGAAGAGG
		MA0124.2 Nkx3-1	9	1	N	379	387	7.297536	14.806001	7.508465	CCCACTTCC
		MA0674.1 NKX6-1	8	1	N	85	92	7.105391	12.256063	5.150671	GTTATTAC
				2	N	678	685	8.512807	12.256063	3.743255	CCAATTAT
				3	N	818	825	7.246354	12.256063	5.009709	TTAATTGA
				4	R	818	825	9.793849	12.256063	2.462213	TTAATTGA
				5	R	934	941	6.930211	12.256063	5.325852	TTTATTAG
		MA0675.1 NKX6-2	8	1	N	85	92	7.040774	10.921359	3.880584	GTTATTAC
				2	N	678	685	9.043240	10.921359	1.878119	CCAATTAT
				3	R	85	92	6.237792	10.921359	4.683567	GTTATTAC
				4	R	818	825	9.769247	10.921359	1.152112	TTAATTGA
				5	R	934	941	7.981845	10.921359	2.939514	TTTATTAG
				6	R	1009	1016	6.750806	10.921359	4.170553	TTTATGAA
		MA1530.1 NKX6-3	9	1	N	85	93	6.919487	13.483838	6.564352	GTTATTACA
				2	N	694	702	8.706017	13.483838	4.777821	CCCATTGTA
				3	R	266	274	6.089403	13.483838	7.394435	TGTAATCGC
		MA0125.1 Nobox	8	1	N	819	826	8.689560	12.256589	3.567030	TAATTGAG
				2	R	677	684	10.791921	12.256589	1.464668	CCCAATTA
				3	R	833	840	6.000422	12.256589	6.256167	AAAAATTA
		MA0710.1 NOTO	10	1	N	164	173	6.232309	13.187184	6.954875	GCCAATTTAA
				2	N	677	686	8.225438	13.187184	4.961747	CCCAATTATT
				3	N	817	826	7.404568	13.187184	5.782617	TTTAATTGAG
				4	R	164	173	6.426988	13.187184	6.760196	GCCAATTTAA
				5	R	454	463	6.160401	13.187184	7.026783	CCAAATGAAA
				6	R	713	722	7.008147	13.187184	6.179037	GGCAATTTGT
				7	R	817	826	8.607860	13.187184	4.579324	TTTAATTGAG
				8	R	933	942	6.349893	13.187184	6.837291	GTTTATTAGA
		MA0626.1 Npas2	10	1	N	358	367	8.816704	14.041760	5.225057	GGCAAGTGCA
		MA1110.1 NR1H4	11	1	R	314	324	7.872608	15.679612	7.807004	GGGGTCATGGT
		MA1534.1 NR1I3	9	1	N	113	121	9.970437	14.546590	4.576153	TTAAACTTT
				2	R	879	887	12.352031	14.546590	2.194559	GAAGTTCAT
				3	R	930	938	9.920343	14.546590	4.626247	TAAGTTTAT
		MA1535.1 NR2C1	9	1	N	313	321	11.590994	11.939116	0.348122	AGGGGTCAT
				2	N	617	625	6.208921	11.939116	5.730195	TAAGGTGAC
				3	N	1058	1066	6.598415	11.939116	5.340701	AGAGGTGAA
				4	R	493	501	11.436650	11.939116	0.502466	GTGACCCTG
				5	R	657	665	6.254255	11.939116	5.684861	TTCACCCTG
				6	R	733	741	9.853411	11.939116	2.085705	GTGACCTAG
		MA1536.1 NR2C2(var.2)	8	1	N	314	321	9.984877	10.270356	0.285478	GGGGTCAT
				2	N	618	625	6.618887	10.270356	3.651469	AAGGTGAC
				3	N	880	887	8.269086	10.270356	2.001270	AAGTTCAT
				4	N	931	938	6.189217	10.270356	4.081139	AAGTTTAT
				5	N	943	950	7.715080	10.270356	2.555276	GAGGTTAG
				6	N	1059	1066	6.751343	10.270356	3.519012	GAGGTGAA
				7	R	113	120	6.173073	10.270356	4.097283	TTAAACTT
				8	R	493	500	9.836277	10.270356	0.434079	GTGACCCT
				9	R	657	664	6.423914	10.270356	3.846441	TTCACCCT
				10	R	733	740	8.997722	10.270356	1.272634	GTGACCTA
		MA0676.1 Nr2e1	9	1	R	69	77	10.685369	15.257819	4.572450	CTGACTTCT
				2	R	1002	1010	7.904125	15.257819	7.353694	GTGGCTTTT
		MA0164.1 Nr2e3	7	1	N	136	142	10.246715	12.691500	2.444785	GAAGCTT
				2	N	176	182	6.152341	12.691500	6.539159	CAAGGTT
				3	N	349	355	12.691500	12.691500	0.000000	CAAGCTT
				4	R	137	143	11.469107	12.691500	1.222392	AAGCTTA
				5	R	177	183	7.010447	12.691500	5.681052	AAGGTTT
				6	R	350	356	11.164253	12.691500	1.527247	AAGCTTT
		MA0017.2 NR2F1	13	1	N	312	324	10.368931	18.019245	7.650314	TAGGGGTCATGGT
				2	R	490	502	11.759524	18.019245	6.259721	CCTGTGACCCTGC
		MA1111.1 NR2F2	11	1	N	941	951	7.432968	15.284520	7.851553	GAGAGGTTAGA
				2	R	492	502	8.391833	15.284520	6.892687	TGTGACCCTGC
				3	R	732	742	10.666047	15.284520	4.618473	TGTGACCTAGG
		MA1554.1 RFX7	9	1	N	84	92	6.323319	13.269446	6.946127	TGTTATTAC
				2	N	726	734	6.938941	13.269446	6.330505	CGTCACTGT
		MA1540.1 NR5A1	11	1	N	158	168	7.705135	15.036970	7.331835	TCTAAGGCCAA
				2	N	174	184	7.797673	15.036970	7.239297	TCCAAGGTTTC
				3	N	1062	1072	8.031997	15.036970	7.004973	GTGAAGGTCTA
				4	R	248	258	7.306848	15.036970	7.730122	GTACCCTTGTA
				5	R	493	503	8.701499	15.036970	6.335471	GTGACCCTGCC
		MA1542.1 OSR1	10	1	R	132	141	10.975450	15.473092	4.497643	CACAGAAGCT
		MA1646.1 OSR2	12	1	N	131	142	13.895820	15.161785	1.265965	CCACAGAAGCTT
				2	N	821	832	7.194242	15.161785	7.967543	ATTGAGAAGCTA
				3	N	874	885	8.324991	15.161785	6.836795	GTGCAGAAGTTC
				4	R	770	781	7.402906	15.161785	7.758879	GGGCCTCTGCGC
		MA0711.1 OTX1	8	1	N	170	177	9.890068	12.390415	2.500347	TTAATCCA
				2	N	267	274	8.737875	12.390415	3.652540	GTAATCGC
		MA0712.2 OTX2	12	1	R	168	179	11.574041	14.805571	3.231530	ATTTAATCCAAG
				2	R	892	903	7.188989	14.805571	7.616582	AACCAATCCTTT
		MA0067.1 Pax2	8	1	N	316	323	8.300871	9.882777	1.581906	GGTCATGG
				2	N	726	733	8.473971	9.882777	1.408806	CGTCACTG
		MA0068.2 PAX4	8	1	N	678	685	6.645754	13.121490	6.475737	CCAATTAT
				2	R	818	825	6.847868	13.121490	6.273622	TTAATTGA
				3	R	934	941	7.781614	13.121490	5.339876	TTTATTAG
		MA0132.2 PDX1	8	1	N	678	685	9.033755	11.853769	2.820014	CCAATTAT
				2	R	818	825	9.246883	11.853769	2.606886	TTAATTGA
		MA0682.2 PITX1	8	1	N	170	177	11.726116	13.023536	1.297419	TTAATCCA
		MA1547.1 PITX2	8	1	N	170	177	11.331788	12.932001	1.600213	TTAATCCA
				2	N	267	274	6.920908	12.932001	6.011093	GTAATCGC
		MA0714.1 PITX3	9	1	N	169	177	10.632787	12.854504	2.221717	TTTAATCCA
				2	N	973	981	6.578126	12.854504	6.276378	AAAAATCCT
		MA0789.1 POU3F4	9	1	R	337	345	8.760977	16.203149	7.442172	ACTAGCATA
		MA1115.1 POU5F1	11	1	N	450	460	7.413780	15.098434	7.684654	GAATCCAAATG
				2	N	911	921	10.492766	15.098434	4.605668	CGATGCAAAAT
		MA0792.1 POU5F1B	9	1	N	839	847	8.057125	15.101224	7.044099	TATTCTAAG
				2	N	912	920	8.933254	15.101224	6.167970	GATGCAAAA
				3	R	337	345	7.520211	15.101224	7.581013	ACTAGCATA
		MA0628.1 POU6F1	10	1	N	833	842	7.074938	14.403383	7.328445	AAAAATTATT
				2	R	833	842	7.074938	14.403383	7.328445	AAAAATTATT
		MA1549.1 POU6F1(var.2)	10	1	R	579	588	8.743759	14.458934	5.715174	CCCTCATTTT
		MA0793.1 POU6F2	10	1	N	676	685	8.233221	15.576144	7.342924	ACCCAATTAT
		MA0508.3 PRDM1	11	1	N	96	106	7.923295	15.873162	7.949867	TTCTTCCTCCC
				2	N	682	692	8.058365	15.873162	7.814797	TTATTTCTCAA
		MA0794.1 PROX1	12	1	R	641	652	14.987596	20.441360	5.453764	GAAGAAGTCTTG
		MA0716.1 PRRX1	8	1	N	165	172	7.058860	11.539757	4.480897	CCAATTTA
				2	N	678	685	10.004939	11.539757	1.534819	CCAATTAT
				3	N	834	841	6.643325	11.539757	4.896433	AAAATTAT
				4	R	818	825	10.829817	11.539757	0.709941	TTAATTGA
				5	R	934	941	7.299267	11.539757	4.240491	TTTATTAG
		MA0075.3 PRRX2	8	1	N	678	685	11.021061	13.074136	2.053075	CCAATTAT
				2	N	818	825	7.203499	13.074136	5.870637	TTAATTGA
				3	R	818	825	10.046478	13.074136	3.027658	TTAATTGA
		MA1618.1 Ptf1a	13	1	N	785	797	12.623182	15.683449	3.060268	GAACAGCTGTTCT
				2	R	784	796	12.623182	15.683449	3.060268	AGAACAGCTGTTC
		MA1619.1 Ptf1a(var.2)	12	1	N	409	420	7.930678	15.282248	7.351571	GGACACCTGGGA
				2	N	418	429	10.562260	15.282248	4.719988	GGACAGCTGAAG
				3	N	785	796	14.687945	15.282248	0.594303	GAACAGCTGTTC
				4	R	409	420	7.907703	15.282248	7.374546	GGACACCTGGGA
				5	R	418	429	10.543262	15.282248	4.738986	GGACAGCTGAAG
				6	R	785	796	14.687945	15.282248	0.594303	GAACAGCTGTTC
		MA1620.1 Ptf1a(var.3)	12	1	N	409	420	12.258735	15.503908	3.245173	GGACACCTGGGA
				2	N	785	796	11.772145	15.503908	3.731763	GAACAGCTGTTC
				3	N	988	999	8.642110	15.503908	6.861797	GGAAACCTGTGA
				4	R	256	267	10.754724	15.503908	4.749184	GTACAGGTGATG
				5	R	418	429	7.779588	15.503908	7.724320	GGACAGCTGAAG
				6	R	785	796	11.772145	15.503908	3.731763	GAACAGCTGTTC
		MA0718.1 RAX	10	1	N	164	173	8.269280	13.161730	4.892450	GCCAATTTAA
				2	N	677	686	9.998500	13.161730	3.163230	CCCAATTATT
				3	N	713	722	6.762545	13.161730	6.399186	GGCAATTTGT
				4	N	833	842	6.981914	13.161730	6.179816	AAAAATTATT
				5	R	564	573	7.205194	13.161730	5.956536	GATATTTAGC
				6	R	817	826	10.738675	13.161730	2.423055	TTTAATTGAG
				7	R	933	942	6.493133	13.161730	6.668598	GTTTATTAGA
		MA0717.1 RAX2	8	1	N	165	172	7.776801	10.966763	3.189963	CCAATTTA
				2	N	678	685	9.707140	10.966763	1.259623	CCAATTAT
				3	N	714	721	6.493980	10.966763	4.472783	GCAATTTG
				4	N	934	941	6.245054	10.966763	4.721710	TTTATTAG
				5	R	818	825	10.398956	10.966763	0.567807	TTAATTGA
				6	R	934	941	6.770477	10.966763	4.196286	TTTATTAG
		MA1116.1 RBPJ	10	1	N	1	10	10.814620	13.381298	2.566679	TTTGGGAAGG
				2	N	414	423	6.093927	13.381298	7.287372	CCTGGGACAG
				3	N	509	518	6.095511	13.381298	7.285787	TGTAGGAAGC
				4	N	737	746	6.816459	13.381298	6.564839	CCTAGGAACA
				5	N	751	760	10.784491	13.381298	2.596807	AATGGGAACC
		MA1621.1 Rbpjl	14	1	N	408	421	12.302311	15.911069	3.608758	GGGACACCTGGGAC
				2	N	784	797	10.753922	15.911069	5.157147	AGAACAGCTGTTCT
				3	R	255	268	10.772231	15.911069	5.138838	TGTACAGGTGATGT
				4	R	784	797	10.753922	15.911069	5.157147	AGAACAGCTGTTCT
		MA1117.1 RELB	11	1	N	381	391	7.461953	14.999518	7.537565	CACTTCCCCCA
				2	N	654	664	7.886975	14.999518	7.112543	GTATTCACCCT
				3	R	7	17	8.135317	14.999518	6.864201	AAGGGGAAGTA
				4	R	592	602	8.559287	14.999518	6.440231	TTGGGGAAACT
		MA1150.1 RORB	11	1	N	311	321	7.234116	15.054266	7.820150	GTAGGGGTCAT
				2	R	375	385	8.087347	15.054266	6.966919	CTTACCCACTT
				3	R	673	683	8.427851	15.054266	6.626416	GGGACCCAATT
				4	R	733	743	7.226803	15.054266	7.827463	GTGACCTAGGA
		MA1151.1 RORC	12	1	N	1045	1056	8.126821	15.501846	7.375025	AAAAGGGGGACA
				2	R	674	685	8.485402	15.501846	7.016444	GGACCCAATTAT
		MA0002.2 RUNX1	11	1	N	998	1008	11.442500	15.690699	4.248199	GATTGTGGCTT
				2	R	605	615	9.025497	15.690699	6.665202	GGCCCACAGAC
				3	R	757	767	10.489569	15.690699	5.201129	AACCCACAACT
				4	R	1101	1111	13.818001	15.690699	1.872697	AAACCACAAGA
		MA0511.2 RUNX2	9	1	N	757	765	9.383587	15.029175	5.645588	AACCCACAA
				2	N	1101	1109	13.731069	15.029175	1.298105	AAACCACAA
		MA0684.2 RUNX3	12	1	N	1100	1111	12.330613	14.947830	2.617217	CAAACCACAAGA
				2	R	557	568	8.642652	14.947830	6.305178	CTTTGAGGATAT
				3	R	998	1009	7.063969	14.947830	7.883860	GATTGTGGCTTT
		MA0630.1 SHOX	8	1	N	818	825	10.657631	10.989819	0.332188	TTAATTGA
				2	N	934	941	6.727067	10.989819	4.262751	TTTATTAG
				3	R	165	172	7.412568	10.989819	3.577251	CCAATTTA
				4	R	678	685	9.994858	10.989819	0.994961	CCAATTAT
				5	R	714	721	6.148412	10.989819	4.841407	GCAATTTG
				6	R	834	841	6.554735	10.989819	4.435084	AAAATTAT
				7	R	934	941	7.417147	10.989819	3.572672	TTTATTAG
		MA0720.1 Shox2	8	1	N	165	172	7.442301	11.805999	4.363698	CCAATTTA
				2	N	678	685	10.264298	11.805999	1.541701	CCAATTAT
				3	N	714	721	6.171476	11.805999	5.634522	GCAATTTG
				4	N	934	941	6.511477	11.805999	5.294521	TTTATTAG
				5	R	818	825	11.105901	11.805999	0.700098	TTAATTGA
				6	R	934	941	6.878185	11.805999	4.927814	TTTATTAG
		MA1118.1 SIX1	11	1	N	989	999	10.455536	17.387735	6.932200	GAAACCTGTGA
		MA1558.1 SNAI1	10	1	N	241	250	6.842876	14.154586	7.311710	CACTGGTGTA
				2	N	257	266	9.530178	14.154586	4.624408	TACAGGTGAT
				3	N	358	367	10.654628	14.154586	3.499958	GGCAAGTGCA
				4	R	410	419	7.041161	14.154586	7.113424	GACACCTGGG
		MA0745.2 SNAI2	13	1	R	255	267	9.620966	17.235223	7.614257	TGTACAGGTGATG
		MA1559.1 SNAI3	10	1	N	358	367	9.105852	16.530898	7.425047	GGCAAGTGCA
		MA1560.1 SOHLH2	10	1	R	358	367	7.702414	15.318780	7.616366	GGCAAGTGCA
		MA0442.2 SOX10	11	1	R	186	196	7.223275	14.458251	7.234976	TTCTATGTGTT
				2	R	694	704	6.844760	14.458251	7.613491	CCCATTGTATT
		MA1120.1 SOX13	11	1	N	532	542	6.285215	13.993556	7.708341	GTAAAATGGAA
				2	N	1036	1046	6.768731	13.993556	7.224825	TTACAATATAA
				3	R	693	703	12.507873	13.993556	1.485683	TCCCATTGTAT
		MA1152.1 SOX15	10	1	N	679	688	6.159030	13.700368	7.541338	CAATTATTTC
				2	N	695	704	11.928506	13.700368	1.771862	CCATTGTATT
				3	R	1040	1049	7.990603	13.700368	5.709765	AATATAAAAG
		MA0143.4 SOX2	11	1	N	532	542	7.748469	14.481702	6.733232	GTAAAATGGAA
				2	N	1036	1046	8.540805	14.481702	5.940897	TTACAATATAA
				3	R	249	259	6.847299	14.481702	7.634402	TACCCTTGTAC
				4	R	693	703	13.395246	14.481702	1.086455	TCCCATTGTAT
		MA0867.2 SOX4	10	1	R	694	703	9.062500	14.601566	5.539066	CCCATTGTAT
		MA0087.1 Sox5	7	1	N	681	687	7.710760	11.864565	4.153805	ATTATTT
				2	N	697	703	7.777103	11.864565	4.087463	ATTGTAT
				3	N	837	843	6.366806	11.864565	5.497760	ATTATTC
				4	R	1036	1042	7.777103	11.864565	4.087463	TTACAAT
		MA0868.2 SOX8	10	1	R	695	704	10.511618	14.854627	4.343008	CCATTGTATT
		MA0077.1 SOX9	9	1	N	679	687	6.188892	13.772758	7.583866	CAATTATTT
				2	N	695	703	10.854789	13.772758	2.917969	CCATTGTAT
				3	R	598	606	6.169606	13.772758	7.603152	AAACTAAGG
		MA0687.1 SPIC	14	1	N	4	17	13.810862	20.782424	6.971562	GGGAAGGGGAAGTA
		MA0084.1 SRY	9	1	N	344	352	8.045081	12.711812	4.666731	TATAACAAG
				2	N	685	693	6.378312	12.711812	6.333500	TTTCTCAAT
				3	N	1034	1042	8.008784	12.711812	4.703028	GCTTACAAT
				4	R	681	689	6.561800	12.711812	6.150013	ATTATTTCT
				5	R	697	705	9.925924	12.711812	2.785888	ATTGTATTC
				6	R	718	726	6.583324	12.711812	6.128488	TTTGTCCAC
		MA0137.3 STAT1	11	1	N	982	992	11.466994	17.702003	6.235008	GTGCCGGGAAA
		MA0144.2 STAT3	11	1	N	982	992	13.489612	16.778350	3.288738	GTGCCGGGAAA
		MA0518.1 Stat4	14	1	N	982	995	12.487977	18.256690	5.768713	GTGCCGGGAAACCT
		MA0519.1 Stat5a::Stat5b	11	1	N	839	849	9.140897	16.951823	7.810926	TATTCTAAGAG
		MA0091.1 TAL1::TCF3	12	1	N	784	795	15.614975	17.499382	1.884407	AGAACAGCTGTT
				2	R	786	797	15.614975	17.499382	1.884407	AACAGCTGTTCT
		MA0108.2 TBP	15	1	N	295	309	9.662549	16.235522	6.572973	CTATAAAATAGAGAT
				2	N	1039	1053	9.136547	16.235522	7.098975	CAATATAAAAGGGGG
				3	N	1041	1055	13.223698	16.235522	3.011825	ATATAAAAGGGGGAC
				4	R	104	118	9.260838	16.235522	6.974684	CCCCATCTTTTAAAC
				5	R	1001	1015	9.302035	16.235522	6.933487	TGTGGCTTTTTATGA
		MA1566.1 TBX3	10	1	R	408	417	7.427901	12.555039	5.127138	GGGACACCTG
		MA0806.1 TBX4	8	1	R	409	416	6.931761	13.706930	6.775169	GGACACCT
		MA0807.1 TBX5	8	1	N	260	267	6.168212	13.016550	6.848338	AGGTGATG
				2	N	313	320	8.026766	13.016550	4.989785	AGGGGTCA
				3	R	409	416	6.902221	13.016550	6.114330	GGACACCT
		MA1567.1 TBX6	10	1	R	408	417	6.177090	13.884490	7.707400	GGGACACCTG
		MA0521.1 Tcf12	11	1	N	419	429	13.948352	15.776101	1.827749	GACAGCTGAAG
				2	N	786	796	13.270359	15.776101	2.505742	AACAGCTGTTC
				3	R	785	795	13.270359	15.776101	2.505742	GAACAGCTGTT
		MA1648.1 TCF12(var.2)	11	1	N	410	420	7.801384	14.001342	6.199957	GACACCTGGGA
				2	N	761	771	7.154539	14.001342	6.846803	CACAACTGCGG
				3	R	256	266	8.155868	14.001342	5.845473	GTACAGGTGAT
				4	R	357	367	6.968778	14.001342	7.032564	CGGCAAGTGCA
		MA0832.1 Tcf21	14	1	N	784	797	18.191205	22.101932	3.910726	AGAACAGCTGTTCT
				2	R	784	797	18.191205	22.101932	3.910726	AGAACAGCTGTTCT
		MA0522.3 TCF3	11	1	N	410	420	7.871276	14.229689	6.358413	GACACCTGGGA
				2	N	761	771	7.209444	14.229689	7.020245	CACAACTGCGG
				3	R	256	266	7.667039	14.229689	6.562650	GTACAGGTGAT
				4	R	357	367	6.799377	14.229689	7.430311	CGGCAAGTGCA
		MA0830.2 TCF4	13	1	N	409	421	9.972939	16.275083	6.302144	GGACACCTGGGAC
		MA0769.2 TCF7	11	1	N	555	565	9.869898	14.732493	4.862595	AGCTTTGAGGA
				2	R	1041	1051	8.748262	14.732493	5.984231	ATATAAAAGGG
		MA0090.3 TEAD1	13	1	R	703	715	10.516850	17.628454	7.111603	TTCTGGAATGGGC
		MA1121.1 TEAD2	13	1	R	431	443	9.170234	16.660110	7.489876	GGAGGAAATGTGT
				2	R	703	715	9.933123	16.660110	6.726987	TTCTGGAATGGGC
		MA0808.1 TEAD3	8	1	R	62	69	7.550095	13.463677	5.913583	TGGAATCC
				2	R	1127	1134	8.199843	13.463677	5.263835	AGGCATGC
		MA0809.2 TEAD4	12	1	R	524	535	9.536883	16.252124	6.715241	TCTGGAAGGTAA
				2	R	704	715	10.790805	16.252124	5.461318	TCTGGAATGGGC
		MA0843.1 TEF	12	1	R	261	272	10.881927	17.939023	7.057096	GGTGATGTAATC
		MA0812.1 TFAP2B(var.2)	11	1	N	476	486	8.879175	16.620836	7.741662	AGCCTGGAGCA
				2	R	476	486	9.337797	16.620836	7.283039	AGCCTGGAGCA
		MA0691.1 TFAP4	10	1	N	419	428	10.175411	17.034831	6.859420	GACAGCTGAA
				2	N	786	795	16.868612	17.034831	0.166219	AACAGCTGTT
				3	R	419	428	9.862689	17.034831	7.172142	GACAGCTGAA
				4	R	786	795	16.868612	17.034831	0.166219	AACAGCTGTT
		MA1570.1 TFAP4(var.2)	10	1	N	257	266	7.184045	14.102262	6.918217	TACAGGTGAT
				2	N	410	419	7.496287	14.102262	6.605975	GACACCTGGG
				3	N	786	795	10.847735	14.102262	3.254527	AACAGCTGTT
				4	R	257	266	7.556641	14.102262	6.545621	TACAGGTGAT
				5	R	410	419	8.133359	14.102262	5.968903	GACACCTGGG
				6	R	786	795	10.847735	14.102262	3.254527	AACAGCTGTT
		MA1122.1 TFDP1	11	1	N	983	993	8.914595	15.446141	6.531546	TGCCGGGAAAC
				2	R	123	133	9.127144	15.446141	6.318997	GACTCCCGCCA
		MA0831.2 TFE3	8	1	N	259	266	6.214204	13.772275	7.558071	CAGGTGAT
				2	N	490	497	7.042305	13.772275	6.729970	CCTGTGAC
				3	N	993	1000	6.789318	13.772275	6.982956	CCTGTGAT
				4	R	743	750	6.386717	13.772275	7.385557	AACACGCG
		MA0692.1 TFEB	10	1	N	488	497	7.840343	15.683874	7.843531	ATCCTGTGAC
				2	N	1103	1112	8.944066	15.683874	6.739808	ACCACAAGAC
		MA0597.1 THAP1	9	1	N	383	391	7.451368	11.314089	3.862721	CTTCCCCCA
				2	N	1025	1033	7.012109	11.314089	4.301980	CCTCCCTGA
				3	R	1	9	7.669131	11.314089	3.644958	TTTGGGAAG
				4	R	217	225	7.432182	11.314089	3.881907	TGAGGGAAC
				5	R	464	472	6.751110	11.314089	4.562979	TCAGGGTAA
				6	R	709	717	7.833001	11.314089	3.481088	AATGGGCAA
				7	R	984	992	6.456362	11.314089	4.857728	GCCGGGAAA
		MA1577.1 TLX2	8	1	N	678	685	9.943849	12.021165	2.077316	CCAATTAT
				2	N	834	841	6.134812	12.021165	5.886353	AAAATTAT
				3	R	818	825	11.189115	12.021165	0.832051	TTAATTGA
		MA1123.2 TWIST1	13	1	N	784	796	8.612465	16.015095	7.402630	AGAACAGCTGTTC
				2	R	409	421	9.410812	16.015095	6.604283	GGACACCTGGGAC
				3	R	785	797	8.612465	16.015095	7.402630	GAACAGCTGTTCT
		MA0721.1 UNCX	8	1	N	165	172	7.465417	10.974580	3.509163	CCAATTTA
				2	N	678	685	9.192324	10.974580	1.782256	CCAATTAT
				3	N	934	941	6.710367	10.974580	4.264213	TTTATTAG
				4	R	818	825	10.659865	10.974580	0.314714	TTAATTGA
				5	R	934	941	7.405499	10.974580	3.569081	TTTATTAG
		MA0722.1 VAX1	8	1	N	455	462	6.006935	11.354659	5.347724	CAAATGAA
				2	N	678	685	8.539354	11.354659	2.815306	CCAATTAT
				3	N	818	825	8.244883	11.354659	3.109776	TTAATTGA
				4	N	934	941	6.038368	11.354659	5.316291	TTTATTAG
				5	R	565	572	6.795972	11.354659	4.558688	ATATTTAG
				6	R	714	721	6.424118	11.354659	4.930541	GCAATTTG
				7	R	818	825	7.824149	11.354659	3.530510	TTAATTGA
				8	R	934	941	7.017342	11.354659	4.337317	TTTATTAG
		MA0723.1 VAX2	8	1	N	678	685	8.406227	11.626453	3.220227	CCAATTAT
				2	N	818	825	8.392872	11.626453	3.233582	TTAATTGA
				3	R	565	572	6.113637	11.626453	5.512817	ATATTTAG
				4	R	714	721	6.379984	11.626453	5.246469	GCAATTTG
				5	R	818	825	7.957317	11.626453	3.669137	TTAATTGA
				6	R	934	941	7.153520	11.626453	4.472933	TTTATTAG
		MA0693.2 VDR	8	1	N	313	320	6.799656	12.021375	5.221719	AGGGGTCA
				2	N	360	367	7.320099	12.021375	4.701275	CAAGTGCA
				3	N	879	886	7.954393	12.021375	4.066982	GAAGTTCA
				4	N	885	892	6.631374	12.021375	5.390001	CATGTTCA
				5	N	930	937	9.257591	12.021375	2.763784	TAAGTTTA
				6	R	114	121	8.223115	12.021375	3.798259	TAAACTTT
				7	R	247	254	6.707755	12.021375	5.313620	TGTACCCT
				8	R	459	466	7.188288	12.021375	4.833086	TGAAATCA
				9	R	494	501	6.463092	12.021375	5.558282	TGACCCTG
				10	R	1031	1038	6.091372	12.021375	5.930003	TGAGCTTA
		MA0724.1 VENTX	9	1	N	677	685	6.160471	14.136499	7.976028	CCCAATTAT
				2	R	267	275	8.711767	14.136499	5.424732	GTAATCGCT
				3	R	818	826	6.933169	14.136499	7.203330	TTAATTGAG
		MA1578.1 VEZF1	10	1	N	576	585	8.659602	14.479491	5.819889	ACCCCCTCAT
				2	R	666	675	8.734242	14.479491	5.745248	GGTTGGGGGG
		MA0725.1 VSX1	8	1	N	678	685	9.717700	11.833550	2.115849	CCAATTAT
				2	N	818	825	8.579007	11.833550	3.254543	TTAATTGA
				3	N	934	941	6.467105	11.833550	5.366445	TTTATTAG
				4	R	165	172	6.171330	11.833550	5.662219	CCAATTTA
				5	R	678	685	6.298159	11.833550	5.535391	CCAATTAT
				6	R	714	721	6.853701	11.833550	4.979848	GCAATTTG
				7	R	818	825	8.487085	11.833550	3.346464	TTAATTGA
				8	R	934	941	7.409109	11.833550	4.424440	TTTATTAG
		MA0726.1 VSX2	8	1	N	678	685	9.959925	12.641374	2.681449	CCAATTAT
				2	N	818	825	8.194947	12.641374	4.446427	TTAATTGA
				3	N	934	941	6.373077	12.641374	6.268297	TTTATTAG
				4	R	818	825	8.564605	12.641374	4.076769	TTAATTGA
				5	R	934	941	7.609926	12.641374	5.031448	TTTATTAG
		MA0748.2 YY2	11	1	R	54	64	8.052989	15.870725	7.817735	AGCCTCCATGG
		MA1649.1 ZBTB12	11	1	N	413	423	7.551339	14.453619	6.902280	ACCTGGGACAG
				2	N	477	487	8.011904	14.453619	6.441715	GCCTGGAGCAC
				3	N	703	713	6.826813	14.453619	7.626806	TTCTGGAATGG
		MA1579.1 ZBTB26	15	1	R	518	532	10.433710	16.257715	5.824005	CCGGTCTCTGGAAGG
				2	R	698	712	13.019069	16.257715	3.238646	TTGTATTCTGGAATG
		MA1581.1 ZBTB6	13	1	N	476	488	9.869366	17.281438	7.412072	AGCCTGGAGCACA
		MA0103.3 ZEB1	11	1	N	410	420	11.571982	14.309271	2.737290	GACACCTGGGA
				2	R	256	266	10.636857	14.309271	3.672415	GTACAGGTGAT
		MA1628.1 Zic1::Zic2	11	1	N	1073	1083	8.310430	15.313955	7.003525	CACATCAGGGG
		MA1585.1 ZKSCAN1	10	1	N	208	217	8.776825	16.711954	7.935129	AGAGTAGGGT
		MA0528.2 ZNF263	12	1	N	951	962	9.041447	16.915819	7.874372	AGAAGGAGGAGC
				2	R	98	109	14.413094	16.915819	2.502725	CTTCCTCCCCAT
		MA1630.1 Znf281	11	1	N	403	413	11.939216	19.188662	7.249447	GGTGGGGGACA
				2	R	383	393	12.294213	19.188662	6.894449	CTTCCCCCAAG
		MA1593.1 ZNF317	12	1	N	418	429	10.612270	17.459027	6.846757	GGACAGCTGAAG
		MA1655.1 ZNF341	12	1	N	538	549	9.117321	15.902956	6.785636	TGGAAGAGCTGC
				2	N	783	794	11.603473	15.902956	4.299483	CAGAACAGCTGT
				3	R	787	798	12.049508	15.902956	3.853449	ACAGCTGTTCTC
		MA1125.1 ZNF384	12	1	N	968	979	9.318112	16.927794	7.609681	GCAGAAAAAATC
				2	R	811	822	11.895260	16.927794	5.032534	ACTTTTTTTAAT
				3	R	812	823	12.658424	16.927794	4.269370	CTTTTTTTAATT
		MA1602.1 ZSCAN29	12	1	N	1067	1078	11.943843	18.263464	6.319621	GGTCTACACATC
AF121965.1_Mus-musculus_interleukin-10-(IL10)_gene_promoter_partial_sequence	367	MA0006.1 Ahr::Arnt	6	1	N	229	234	6.228787	10.446018	4.217231	TGCTTG
				2	R	195	200	6.228787	10.446018	4.217231	CACACA
		MA0634.1 ALX3	10	1	N	336	345	6.590544	12.449627	5.859082	CATAATCAAA
				2	R	336	345	6.990010	12.449627	5.459616	CATAATCAAA
		MA0151.1 Arid3a	6	1	N	340	345	9.777911	10.676982	0.899071	ATCAAA
				2	R	133	138	6.890386	10.676982	3.786596	TTTTAT
		MA0601.1 Arid3b	11	1	N	132	142	9.280482	15.388457	6.107974	CTTTTATTTAA
		MA0259.1 ARNT::HIF1A	8	1	N	164	171	10.028585	11.777327	1.748743	GGACGTGT
		MA0635.1 BARHL2	10	1	R	134	143	6.357349	12.602609	6.245260	TTTATTTAAG
		MA0719.1 RHOXF1	8	1	N	69	76	7.519741	10.210271	2.690530	AAGATCCT
		MA0876.1 BSX	8	1	R	337	344	6.491311	11.023989	4.532678	ATAATCAA
		MA0879.1 Dlx1	10	1	R	134	143	6.164359	11.772950	5.608591	TTTATTTAAG
		MA0610.1 DMRT3	11	1	N	167	177	8.971398	15.860002	6.888605	CGTGTAGCATT
		MA1478.1 DMRTA2	12	1	R	167	178	8.542917	15.916343	7.373426	CGTGTAGCATTG
		MA1481.1 DRGX	8	1	R	337	344	8.014913	11.755997	3.741084	ATAATCAA
		MA0611.1 Dux	8	1	N	337	344	9.828100	13.065679	3.237578	ATAATCAA
		MA0471.2 E2F6	13	1	R	280	292	10.831863	17.293274	6.461411	TCTTCCCACCCAA
		MA1604.1 Ebf2	13	1	R	183	195	11.455390	17.984767	6.529378	CCCCCCTTGGGTC
		MA1637.1 EBF3	13	1	R	183	195	11.855682	17.816134	5.960452	CCCCCCTTGGGTC
		MA0136.2 ELF5	11	1	N	89	99	8.859205	15.510497	6.651292	TGCAGGAAGGA
				2	N	160	170	8.039680	15.510497	7.470817	AACAGGACGTG
		MA0027.2 EN1	8	1	N	337	344	7.160093	12.018872	4.858779	ATAATCAA
		MA0644.1 ESX1	10	1	N	336	345	6.473012	12.034896	5.561885	CATAATCAAA
		MA0761.2 ETV1	14	1	N	88	101	10.396298	18.032903	7.636605	ATGCAGGAAGGACA
				2	N	159	172	10.510320	18.032903	7.522583	CAACAGGACGTGTA
		MA0764.2 ETV4	10	1	N	90	99	13.469429	14.663546	1.194117	GCAGGAAGGA
				2	N	161	170	7.833639	14.663546	6.829907	ACAGGACGTG
		MA0765.2 ETV5	11	1	R	90	100	8.473435	14.699682	6.226248	GCAGGAAGGAC
				2	R	103	113	8.737862	14.699682	5.961820	CCCGGGAGTGT
		MA0887.1 EVX1	10	1	R	336	345	6.365005	12.272306	5.907302	CATAATCAAA
		MA0888.1 EVX2	10	1	R	336	345	6.284770	12.356532	6.071762	CATAATCAAA
		MA1142.1 FOSL1::JUND	10	1	R	189	198	6.826372	13.358292	6.531921	TTGGGTCACA
		MA1143.1 FOSL1::JUND(var.2)	10	1	R	188	197	6.224515	13.907049	7.682534	CTTGGGTCAC
		MA0148.4 FOXA1	12	1	N	141	152	11.174705	16.608794	5.434090	AAGCAAACATTC
		MA0047.3 FOXA2	11	1	N	141	151	7.598655	15.250243	7.651588	AAGCAAACATT
		MA1683.1 FOXA3	11	1	N	141	151	8.494502	14.585735	6.091232	AAGCAAACATT
				2	N	155	165	7.314072	14.585735	7.271663	TGGTCAACAGG
				3	N	199	209	6.603339	14.585735	7.982395	CAGAAAACAGG
		MA0845.1 FOXB1	11	1	N	140	150	10.488663	17.639776	7.151113	TAAGCAAACAT
		MA0032.2 FOXC1	11	1	N	140	150	12.439356	16.493022	4.053666	TAAGCAAACAT
		MA0846.1 FOXC2	12	1	N	140	151	13.591031	17.139409	3.548377	TAAGCAAACATT
		MA0847.2 FOXD2	13	1	N	138	150	13.318327	18.491408	5.173081	TTTAAGCAAACAT
		MA0041.1 Foxd3	12	1	R	141	152	15.555074	17.795125	2.240051	AAGCAAACATTC
		MA0042.2 FOXI1	7	1	N	143	149	6.895255	13.319779	6.424524	GCAAACA
				2	N	157	163	10.059849	13.319779	3.259929	GTCAACA
				3	N	201	207	7.196685	13.319779	6.123094	GAAAACA
		MA0614.1 Foxj2	8	1	N	143	150	6.684374	13.803086	7.118712	GCAAACAT
				2	N	157	164	9.605230	13.803086	4.197856	GTCAACAG
				3	N	201	208	7.358169	13.803086	6.444917	GAAAACAG
		MA1103.2 FOXK2	11	1	N	141	151	6.966921	14.544196	7.577275	AAGCAAACATT
				2	N	155	165	6.763514	14.544196	7.780681	TGGTCAACAGG
				3	N	199	209	7.259861	14.544196	7.284334	CAGAAAACAGG
		MA0033.2 FOXL1	7	1	N	143	149	8.842310	12.363874	3.521564	GCAAACA
				2	N	157	163	9.436199	12.363874	2.927675	GTCAACA
				3	R	136	142	6.292410	12.363874	6.071464	TATTTAA
		MA0480.1 Foxo1	11	1	R	156	166	13.276877	17.119537	3.842659	GGTCAACAGGA
				2	R	200	210	13.196159	17.119537	3.923377	AGAAAACAGGT
		MA0848.1 FOXO4	7	1	N	143	149	6.526532	12.805711	6.279179	GCAAACA
				2	N	157	163	10.711138	12.805711	2.094572	GTCAACA
				3	N	201	207	8.844287	12.805711	3.961423	GAAAACA
		MA0849.1 FOXO6	7	1	N	157	163	10.727296	13.341666	2.614370	GTCAACA
				2	N	201	207	7.832459	13.341666	5.509207	GAAAACA
		MA0481.3 FOXP1	11	1	N	141	151	7.646544	14.570319	6.923775	AAGCAAACATT
		MA0593.1 FOXP2	11	1	N	199	209	10.565240	16.556771	5.991531	CAGAAAACAGG
		MA0850.1 FOXP3	7	1	N	143	149	9.681703	11.697151	2.015448	GCAAACA
				2	N	201	207	8.314193	11.697151	3.382958	GAAAACA
				3	R	229	235	7.580947	11.697151	4.116204	TGCTTGC
		MA0062.3 GABPA	14	1	R	159	172	10.705307	18.339363	7.634056	CAACAGGACGTGTA
		MA1105.2 GRHL2	12	1	N	202	213	11.040642	17.053706	6.013064	AAAACAGGTACC
		MA0892.1 GSX1	10	1	N	336	345	6.293184	11.474723	5.181540	CATAATCAAA
				2	R	134	143	6.519744	11.474723	4.954979	TTTATTTAAG
		MA0893.2 GSX2	8	1	R	36	43	7.695609	11.523084	3.827476	CCAATGGG
		MA0092.1 Hand1::Tcf3	10	1	R	9	18	6.262579	13.916042	7.653462	CTACCAGCCC
		MA0739.1 Hic1	9	1	N	60	68	12.065639	13.861713	1.796073	GTGCCAACG
				2	N	176	184	6.811953	13.861713	7.049760	TTGCCCCCC
		MA0738.1 HIC2	9	1	N	60	68	10.088240	12.292786	2.204547	GTGCCAACG
				2	N	176	184	7.654016	12.292786	4.638770	TTGCCCCCC
				3	N	232	240	7.844270	12.292786	4.448516	TTGCCCAGG
		MA1106.1 HIF1A	10	1	N	164	173	7.656200	13.314556	5.658355	GGACGTGTAG
				2	R	162	171	6.978230	13.314556	6.336326	CAGGACGTGT
		MA0109.1 HLTF	10	1	N	119	128	6.142967	9.732608	3.589641	CTACATGGGT
				2	N	129	138	7.999185	9.732608	1.733423	CTACTTTTAT
				3	N	185	194	6.516167	9.732608	3.216441	CCCCTTGGGT
				4	R	35	44	6.335433	9.732608	3.397175	TCCAATGGGG
				5	R	119	128	7.009259	9.732608	2.723349	CTACATGGGT
				6	R	218	227	7.010195	9.732608	2.722413	GGACAAGTAG
				7	R	340	349	7.853945	9.732608	1.878664	ATCAAAGGAC
		MA0895.1 HMBOX1	10	1	N	153	162	7.683063	14.160352	6.477289	CCTGGTCAAC
		MA1495.1 HOXA1	8	1	N	337	344	6.523524	11.472908	4.949385	ATAATCAA
				2	R	337	344	6.643939	11.472908	4.828970	ATAATCAA
		MA0594.2 HOXA9	10	1	N	334	343	6.486443	11.863078	5.376635	GACATAATCA
		MA1501.1 HOXB7	10	1	N	254	263	6.920762	14.739481	7.818719	GGCAATAGGG
		MA1508.1 IKZF1	12	1	N	87	98	9.360191	16.850639	7.490449	GATGCAGGAAGG
		MA0741.1 KLF16	11	1	N	178	188	13.390200	17.926675	4.536475	GCCCCCCCCCC
		MA1515.1 KLF2	11	1	N	177	187	8.967341	15.002229	6.034887	TGCCCCCCCCC
				2	N	178	188	8.628318	15.002229	6.373911	GCCCCCCCCCC
				3	N	179	189	8.822045	15.002229	6.180183	CCCCCCCCCCT
		MA0039.4 KLF4	12	1	N	281	292	10.139185	16.162483	6.023298	CTTCCCACCCAA
		MA0599.1 KLF5	10	1	N	282	291	10.644058	15.543266	4.899208	TTCCCACCCA
		MA1518.1 LHX1	8	1	N	337	344	6.349124	10.204396	3.855272	ATAATCAA
				2	R	337	344	6.028107	10.204396	4.176289	ATAATCAA
		MA0704.1 Lhx4	8	1	N	135	142	7.886787	12.108308	4.221521	TTATTTAA
				2	N	337	344	7.950537	12.108308	4.157771	ATAATCAA
				3	R	337	344	6.625542	12.108308	5.482766	ATAATCAA
		MA0705.1 Lhx8	8	1	N	337	344	7.484225	11.886349	4.402125	ATAATCAA
				2	R	337	344	6.674465	11.886349	5.211884	ATAATCAA
		MA1563.1 SOX18	8	1	N	254	261	6.059529	10.733142	4.673613	GGCAATAG
				2	R	173	180	8.300169	10.733142	2.432973	GCATTGCC
		MA0774.1 MEIS2	8	1	N	96	103	6.781537	13.577469	6.795932	AGGACAGC
		MA0775.1 MEIS3	8	1	N	96	103	6.345545	12.317869	5.972324	AGGACAGC
		MA0706.1 MEOX2	10	1	N	336	345	6.841362	12.393170	5.551808	CATAATCAAA
		MA0801.1 MGA	8	1	N	19	26	6.293806	14.217495	7.923690	TGGTGTGG
		MA0662.1 MIXL1	10	1	N	336	345	7.121695	11.366658	4.244963	CATAATCAAA
				2	R	336	345	6.639450	11.366658	4.727208	CATAATCAAA
		MA1523.1 MSANTD3	10	1	R	106	115	11.748178	14.214839	2.466661	GGGAGTGTAC
		MA1524.1 MSGN1	12	1	N	270	281	6.701429	14.358055	7.656627	AGGCGAATGTTC
		MA1108.2 MXI1	10	1	N	118	127	6.543200	12.676618	6.133418	TCTACATGGG
		MA0624.1 NFATC1	10	1	R	49	58	6.256773	12.519140	6.262368	CTTGGAACCC
[truncated: 94 more rows]
