# Supplementary material for: Motif and conserved module analysis in DNA (promoters, enhancers) and RNA (lncRNA, mRNA) using AlModules
Source: Sci Rep. 2022 Oct 20;12:17588. doi: 10.1038/s41598-022-21732-0 (PMC9584888; doi:10.1038/s41598-022-21732-0)
Supplement: Supplementary file 1 — Supplementary Information 1. [file 41598_2022_21732_MOESM1_ESM.zip › Common_TFBS_Common_Modules/AIModules/cathepsins_modules.xls]

## Sheet: Tabelle1
Sequence Name	Module	Module Start	Module End	Sense
Homo_sapiens_cathepsin_V_transcript_variant-1_promoter	MA1142.1 FOSL1::JUND::MA0597.1 THAP1	11	29	N
	MA1142.1 FOSL1::JUND::MA0739.1 Hic1	11	84	N
	MA0597.1 THAP1::MA0739.1 Hic1	21	84	N
	MA1142.1 FOSL1::JUND::MA0820.1 FIGLA	11	87	N
	MA0597.1 THAP1::MA0820.1 FIGLA	21	87	N
	MA0739.1 Hic1::MA0820.1 FIGLA	76	87	N
	MA1142.1 FOSL1::JUND::MA0109.1 HLTF	11	89	N
	MA0597.1 THAP1::MA0109.1 HLTF	21	89	N
	MA0739.1 Hic1::MA0109.1 HLTF	76	89	N
	MA0820.1 FIGLA::MA0109.1 HLTF	78	89	N
	MA1142.1 FOSL1::JUND::MA0693.2 VDR	11	173	N
	MA0597.1 THAP1::MA0693.2 VDR	21	173	N
	MA0739.1 Hic1::MA0693.2 VDR	76	173	N
	MA0820.1 FIGLA::MA0693.2 VDR	78	173	N
	MA0109.1 HLTF::MA0693.2 VDR	80	173	N
	MA1142.1 FOSL1::JUND::MA1648.1 TCF12(var.2)	11	220	N
	MA0597.1 THAP1::MA1648.1 TCF12(var.2)	21	220	N
	MA0739.1 Hic1::MA1648.1 TCF12(var.2)	76	220	N
	MA0820.1 FIGLA::MA1648.1 TCF12(var.2)	78	220	N
	MA0109.1 HLTF::MA1648.1 TCF12(var.2)	80	220	N
	MA0693.2 VDR::MA1648.1 TCF12(var.2)	166	220	N
	MA1142.1 FOSL1::JUND::MA0597.1 THAP1	11	318	N
	MA0597.1 THAP1::MA0597.1 THAP1	21	318	N
	MA0739.1 Hic1::MA0597.1 THAP1	76	318	N
	MA0820.1 FIGLA::MA0597.1 THAP1	78	318	N
	MA0109.1 HLTF::MA0597.1 THAP1	80	318	N
	MA0693.2 VDR::MA0597.1 THAP1	166	318	N
	MA1648.1 TCF12(var.2)::MA0597.1 THAP1	210	318	N
	MA1142.1 FOSL1::JUND::MA0671.1 NFIX	11	324	N
	MA0597.1 THAP1::MA0671.1 NFIX	21	324	N
	MA0739.1 Hic1::MA0671.1 NFIX	76	324	N
	MA0820.1 FIGLA::MA0671.1 NFIX	78	324	N
	MA0109.1 HLTF::MA0671.1 NFIX	80	324	N
	MA0693.2 VDR::MA0671.1 NFIX	166	324	N
	MA1648.1 TCF12(var.2)::MA0671.1 NFIX	210	324	N
	MA0597.1 THAP1::MA0671.1 NFIX	310	324	N
	MA1142.1 FOSL1::JUND::MA0597.1 THAP1	11	349	N
	MA0597.1 THAP1::MA0597.1 THAP1	21	349	N
	MA0739.1 Hic1::MA0597.1 THAP1	76	349	N
	MA0820.1 FIGLA::MA0597.1 THAP1	78	349	N
	MA0109.1 HLTF::MA0597.1 THAP1	80	349	N
	MA0693.2 VDR::MA0597.1 THAP1	166	349	N
	MA1648.1 TCF12(var.2)::MA0597.1 THAP1	210	349	N
	MA0597.1 THAP1::MA0597.1 THAP1	310	349	N
	MA0671.1 NFIX::MA0597.1 THAP1	316	349	N
	MA0597.1 THAP1::MA0597.1 THAP1	21	414	N
	MA0739.1 Hic1::MA0597.1 THAP1	76	414	N
	MA0820.1 FIGLA::MA0597.1 THAP1	78	414	N
	MA0693.2 VDR::MA0597.1 THAP1	166	414	N
	MA1648.1 TCF12(var.2)::MA0597.1 THAP1	210	414	N
	MA0597.1 THAP1::MA0597.1 THAP1	310	414	N
	MA0671.1 NFIX::MA0597.1 THAP1	316	414	N
	MA0597.1 THAP1::MA0597.1 THAP1	341	414	N
	MA1142.1 FOSL1::JUND::MA0671.1 NFIX	11	430	N
	MA0597.1 THAP1::MA0671.1 NFIX	21	430	N
	MA0739.1 Hic1::MA0671.1 NFIX	76	430	N
	MA0820.1 FIGLA::MA0671.1 NFIX	78	430	N
	MA0109.1 HLTF::MA0671.1 NFIX	80	430	N
	MA0693.2 VDR::MA0671.1 NFIX	166	430	N
	MA1648.1 TCF12(var.2)::MA0671.1 NFIX	210	430	N
	MA0597.1 THAP1::MA0671.1 NFIX	310	430	N
	MA0671.1 NFIX::MA0671.1 NFIX	316	430	N
	MA0597.1 THAP1::MA0671.1 NFIX	341	430	N
	MA0597.1 THAP1::MA0671.1 NFIX	406	430	N
	MA0597.1 THAP1::MA1540.1 NR5A1	21	467	N
	MA0739.1 Hic1::MA1540.1 NR5A1	76	467	N
	MA0820.1 FIGLA::MA1540.1 NR5A1	78	467	N
	MA0109.1 HLTF::MA1540.1 NR5A1	80	467	N
	MA0693.2 VDR::MA1540.1 NR5A1	166	467	N
	MA1648.1 TCF12(var.2)::MA1540.1 NR5A1	210	467	N
	MA0597.1 THAP1::MA1540.1 NR5A1	310	467	N
	MA0671.1 NFIX::MA1540.1 NR5A1	316	467	N
	MA0597.1 THAP1::MA1540.1 NR5A1	341	467	N
	MA0597.1 THAP1::MA1540.1 NR5A1	406	467	N
	MA0671.1 NFIX::MA1540.1 NR5A1	422	467	N
	MA1142.1 FOSL1::JUND::MA0092.1 Hand1::Tcf3	11	474	N
	MA0597.1 THAP1::MA0092.1 Hand1::Tcf3	21	474	N
	MA0739.1 Hic1::MA0092.1 Hand1::Tcf3	76	474	N
	MA0820.1 FIGLA::MA0092.1 Hand1::Tcf3	78	474	N
	MA0109.1 HLTF::MA0092.1 Hand1::Tcf3	80	474	N
	MA0693.2 VDR::MA0092.1 Hand1::Tcf3	166	474	N
	MA1648.1 TCF12(var.2)::MA0092.1 Hand1::Tcf3	210	474	N
	MA0597.1 THAP1::MA0092.1 Hand1::Tcf3	310	474	N
	MA0671.1 NFIX::MA0092.1 Hand1::Tcf3	316	474	N
	MA0597.1 THAP1::MA0092.1 Hand1::Tcf3	341	474	N
	MA0597.1 THAP1::MA0092.1 Hand1::Tcf3	406	474	N
	MA0671.1 NFIX::MA0092.1 Hand1::Tcf3	422	474	N
	MA1540.1 NR5A1::MA0092.1 Hand1::Tcf3	457	474	N
	MA1142.1 FOSL1::JUND::MA0814.2 TFAP2C(var.2)	11	492	N
	MA0597.1 THAP1::MA0814.2 TFAP2C(var.2)	21	492	N
	MA0739.1 Hic1::MA0814.2 TFAP2C(var.2)	76	492	N
	MA0820.1 FIGLA::MA0814.2 TFAP2C(var.2)	78	492	N
	MA0109.1 HLTF::MA0814.2 TFAP2C(var.2)	80	492	N
	MA0693.2 VDR::MA0814.2 TFAP2C(var.2)	166	492	N
	MA1648.1 TCF12(var.2)::MA0814.2 TFAP2C(var.2)	210	492	N
	MA0597.1 THAP1::MA0814.2 TFAP2C(var.2)	310	492	N
	MA0671.1 NFIX::MA0814.2 TFAP2C(var.2)	316	492	N
	MA0597.1 THAP1::MA0814.2 TFAP2C(var.2)	341	492	N
	MA0597.1 THAP1::MA0814.2 TFAP2C(var.2)	406	492	N
	MA0671.1 NFIX::MA0814.2 TFAP2C(var.2)	422	492	N
	MA1540.1 NR5A1::MA0814.2 TFAP2C(var.2)	457	492	N
	MA0092.1 Hand1::Tcf3::MA0814.2 TFAP2C(var.2)	465	492	N
	MA1142.1 FOSL1::JUND::MA0522.3 TCF3	11	220	N
	MA0597.1 THAP1::MA0522.3 TCF3	21	220	N
	MA0739.1 Hic1::MA0522.3 TCF3	76	220	N
	MA0820.1 FIGLA::MA0522.3 TCF3	78	220	N
	MA0109.1 HLTF::MA0522.3 TCF3	80	220	N
	MA0693.2 VDR::MA0522.3 TCF3	166	220	N
	MA0522.3 TCF3::MA0597.1 THAP1	210	318	N
	MA0522.3 TCF3::MA0671.1 NFIX	210	324	N
	MA0522.3 TCF3::MA0597.1 THAP1	210	349	N
	MA0522.3 TCF3::MA0597.1 THAP1	210	414	N
	MA0522.3 TCF3::MA0671.1 NFIX	210	430	N
	MA0522.3 TCF3::MA1540.1 NR5A1	210	467	N
	MA0522.3 TCF3::MA0092.1 Hand1::Tcf3	210	474	N
	MA0522.3 TCF3::MA0814.2 TFAP2C(var.2)	210	492	N
	MA0063.2 NKX2-5::MA0672.1 NKX2-3	25	35	R
	MA0672.1 NKX2-3::MA0914.1 ISL2	26	34	R
	MA0063.2 NKX2-5::MA0597.1 THAP1	25	59	R
	MA0672.1 NKX2-3::MA0597.1 THAP1	26	59	R
	MA0914.1 ISL2::MA0597.1 THAP1	27	59	R
	MA0672.1 NKX2-3::MA1100.2 ASCL1	26	107	R
	MA0597.1 THAP1::MA1100.2 ASCL1	51	107	R
	MA0063.2 NKX2-5::MA1523.1 MSANTD3	25	124	R
	MA0672.1 NKX2-3::MA1523.1 MSANTD3	26	124	R
	MA0597.1 THAP1::MA1523.1 MSANTD3	51	124	R
	MA1100.2 ASCL1::MA1523.1 MSANTD3	98	124	R
	MA0063.2 NKX2-5::MA0671.1 NFIX	25	131	R
	MA0672.1 NKX2-3::MA0671.1 NFIX	26	131	R
	MA0597.1 THAP1::MA0671.1 NFIX	51	131	R
	MA1100.2 ASCL1::MA0671.1 NFIX	98	131	R
	MA1523.1 MSANTD3::MA0671.1 NFIX	115	131	R
	MA0063.2 NKX2-5::MA0109.1 HLTF	25	172	R
	MA0672.1 NKX2-3::MA0109.1 HLTF	26	172	R
	MA0597.1 THAP1::MA0109.1 HLTF	51	172	R
	MA1100.2 ASCL1::MA0109.1 HLTF	98	172	R
	MA1523.1 MSANTD3::MA0109.1 HLTF	115	172	R
	MA0671.1 NFIX::MA0109.1 HLTF	123	172	R
	MA0063.2 NKX2-5::MA0673.1 NKX2-8	25	178	R
	MA0672.1 NKX2-3::MA0673.1 NKX2-8	26	178	R
	MA0597.1 THAP1::MA0673.1 NKX2-8	51	178	R
	MA1100.2 ASCL1::MA0673.1 NKX2-8	98	178	R
	MA1523.1 MSANTD3::MA0673.1 NKX2-8	115	178	R
	MA0671.1 NFIX::MA0673.1 NKX2-8	123	178	R
	MA0109.1 HLTF::MA0673.1 NKX2-8	163	178	R
	MA0672.1 NKX2-3::MA0914.1 ISL2	26	178	R
	MA0597.1 THAP1::MA0914.1 ISL2	51	178	R
	MA1100.2 ASCL1::MA0914.1 ISL2	98	178	R
	MA1523.1 MSANTD3::MA0914.1 ISL2	115	178	R
	MA0671.1 NFIX::MA0914.1 ISL2	123	178	R
	MA0109.1 HLTF::MA0914.1 ISL2	163	178	R
	MA0673.1 NKX2-8::MA0914.1 ISL2	170	178	R
	MA0063.2 NKX2-5::MA0597.1 THAP1	25	267	R
	MA0672.1 NKX2-3::MA0597.1 THAP1	26	267	R
	MA0597.1 THAP1::MA0597.1 THAP1	51	267	R
	MA1100.2 ASCL1::MA0597.1 THAP1	98	267	R
	MA1523.1 MSANTD3::MA0597.1 THAP1	115	267	R
	MA0671.1 NFIX::MA0597.1 THAP1	123	267	R
	MA0109.1 HLTF::MA0597.1 THAP1	163	267	R
	MA0673.1 NKX2-8::MA0597.1 THAP1	170	267	R
	MA0914.1 ISL2::MA0597.1 THAP1	171	267	R
	MA0063.2 NKX2-5::MA1515.1 KLF2	25	332	R
	MA0672.1 NKX2-3::MA1515.1 KLF2	26	332	R
	MA0597.1 THAP1::MA1515.1 KLF2	51	332	R
	MA1100.2 ASCL1::MA1515.1 KLF2	98	332	R
	MA1523.1 MSANTD3::MA1515.1 KLF2	115	332	R
	MA0671.1 NFIX::MA1515.1 KLF2	123	332	R
	MA0109.1 HLTF::MA1515.1 KLF2	163	332	R
	MA0673.1 NKX2-8::MA1515.1 KLF2	170	332	R
	MA0597.1 THAP1::MA1515.1 KLF2	259	332	R
	MA0063.2 NKX2-5::MA0739.1 Hic1	25	367	R
	MA0672.1 NKX2-3::MA0739.1 Hic1	26	367	R
	MA0597.1 THAP1::MA0739.1 Hic1	51	367	R
	MA1100.2 ASCL1::MA0739.1 Hic1	98	367	R
	MA1523.1 MSANTD3::MA0739.1 Hic1	115	367	R
	MA0671.1 NFIX::MA0739.1 Hic1	123	367	R
	MA0109.1 HLTF::MA0739.1 Hic1	163	367	R
	MA0673.1 NKX2-8::MA0739.1 Hic1	170	367	R
	MA0597.1 THAP1::MA0739.1 Hic1	259	367	R
	MA0063.2 NKX2-5::MA0719.1 RHOXF1	25	392	R
	MA0672.1 NKX2-3::MA0719.1 RHOXF1	26	392	R
	MA0597.1 THAP1::MA0719.1 RHOXF1	51	392	R
	MA1100.2 ASCL1::MA0719.1 RHOXF1	98	392	R
	MA1523.1 MSANTD3::MA0719.1 RHOXF1	115	392	R
	MA0671.1 NFIX::MA0719.1 RHOXF1	123	392	R
	MA0109.1 HLTF::MA0719.1 RHOXF1	163	392	R
	MA0673.1 NKX2-8::MA0719.1 RHOXF1	170	392	R
	MA0597.1 THAP1::MA0719.1 RHOXF1	259	392	R
	MA1515.1 KLF2::MA0719.1 RHOXF1	322	392	R
	MA0739.1 Hic1::MA0719.1 RHOXF1	359	392	R
	MA0063.2 NKX2-5::MA0597.1 THAP1	25	444	R
	MA0672.1 NKX2-3::MA0597.1 THAP1	26	444	R
	MA0597.1 THAP1::MA0597.1 THAP1	51	444	R
	MA1100.2 ASCL1::MA0597.1 THAP1	98	444	R
	MA1523.1 MSANTD3::MA0597.1 THAP1	115	444	R
	MA0671.1 NFIX::MA0597.1 THAP1	123	444	R
	MA0109.1 HLTF::MA0597.1 THAP1	163	444	R
	MA0673.1 NKX2-8::MA0597.1 THAP1	170	444	R
	MA0597.1 THAP1::MA0597.1 THAP1	259	444	R
	MA1515.1 KLF2::MA0597.1 THAP1	322	444	R
	MA0739.1 Hic1::MA0597.1 THAP1	359	444	R
	MA0719.1 RHOXF1::MA0597.1 THAP1	385	444	R
	MA0063.2 NKX2-5::MA0039.4 KLF4	25	455	R
	MA0672.1 NKX2-3::MA0039.4 KLF4	26	455	R
	MA1100.2 ASCL1::MA0039.4 KLF4	98	455	R
	MA1523.1 MSANTD3::MA0039.4 KLF4	115	455	R
	MA0671.1 NFIX::MA0039.4 KLF4	123	455	R
	MA0109.1 HLTF::MA0039.4 KLF4	163	455	R
	MA0673.1 NKX2-8::MA0039.4 KLF4	170	455	R
	MA0597.1 THAP1::MA0039.4 KLF4	259	455	R
	MA1515.1 KLF2::MA0039.4 KLF4	322	455	R
	MA0739.1 Hic1::MA0039.4 KLF4	359	455	R
	MA0719.1 RHOXF1::MA0039.4 KLF4	385	455	R
	MA0597.1 THAP1::MA0039.4 KLF4	436	455	R
	MA0063.2 NKX2-5::MA1515.1 KLF2	25	459	R
	MA0672.1 NKX2-3::MA1515.1 KLF2	26	459	R
	MA1100.2 ASCL1::MA1515.1 KLF2	98	459	R
	MA1523.1 MSANTD3::MA1515.1 KLF2	115	459	R
	MA0671.1 NFIX::MA1515.1 KLF2	123	459	R
	MA0109.1 HLTF::MA1515.1 KLF2	163	459	R
	MA0673.1 NKX2-8::MA1515.1 KLF2	170	459	R
	MA0597.1 THAP1::MA1515.1 KLF2	259	459	R
	MA1515.1 KLF2::MA1515.1 KLF2	322	459	R
	MA0739.1 Hic1::MA1515.1 KLF2	359	459	R
	MA0719.1 RHOXF1::MA1515.1 KLF2	385	459	R
	MA0597.1 THAP1::MA1515.1 KLF2	436	459	R
	MA0039.4 KLF4::MA1515.1 KLF2	444	459	R
	MA0063.2 NKX2-5::MA1512.1 KLF11	25	460	R
	MA0672.1 NKX2-3::MA1512.1 KLF11	26	460	R
	MA1100.2 ASCL1::MA1512.1 KLF11	98	460	R
	MA1523.1 MSANTD3::MA1512.1 KLF11	115	460	R
	MA0671.1 NFIX::MA1512.1 KLF11	123	460	R
	MA0109.1 HLTF::MA1512.1 KLF11	163	460	R
	MA0673.1 NKX2-8::MA1512.1 KLF11	170	460	R
	MA0597.1 THAP1::MA1512.1 KLF11	259	460	R
	MA1515.1 KLF2::MA1512.1 KLF11	322	460	R
	MA0739.1 Hic1::MA1512.1 KLF11	359	460	R
	MA0719.1 RHOXF1::MA1512.1 KLF11	385	460	R
	MA0597.1 THAP1::MA1512.1 KLF11	436	460	R
	MA0039.4 KLF4::MA1512.1 KLF11	444	460	R
	MA1515.1 KLF2::MA1512.1 KLF11	449	460	R
	MA0063.2 NKX2-5::MA1515.1 KLF2	25	461	R
	MA0672.1 NKX2-3::MA1515.1 KLF2	26	461	R
	MA1100.2 ASCL1::MA1515.1 KLF2	98	461	R
	MA1523.1 MSANTD3::MA1515.1 KLF2	115	461	R
	MA0671.1 NFIX::MA1515.1 KLF2	123	461	R
	MA0109.1 HLTF::MA1515.1 KLF2	163	461	R
	MA0673.1 NKX2-8::MA1515.1 KLF2	170	461	R
	MA0597.1 THAP1::MA1515.1 KLF2	259	461	R
	MA1515.1 KLF2::MA1515.1 KLF2	322	461	R
	MA0739.1 Hic1::MA1515.1 KLF2	359	461	R
	MA0719.1 RHOXF1::MA1515.1 KLF2	385	461	R
	MA0597.1 THAP1::MA1515.1 KLF2	436	461	R
	MA0039.4 KLF4::MA1515.1 KLF2	444	461	R
	MA1515.1 KLF2::MA1515.1 KLF2	449	461	R
	MA1512.1 KLF11::MA1515.1 KLF2	450	461	R
	MA0063.2 NKX2-5::MA0152.1 NFATC2	25	475	R
	MA0672.1 NKX2-3::MA0152.1 NFATC2	26	475	R
	MA0597.1 THAP1::MA0152.1 NFATC2	51	475	R
	MA1523.1 MSANTD3::MA0152.1 NFATC2	115	475	R
	MA0671.1 NFIX::MA0152.1 NFATC2	123	475	R
	MA0109.1 HLTF::MA0152.1 NFATC2	163	475	R
	MA0673.1 NKX2-8::MA0152.1 NFATC2	170	475	R
	MA0597.1 THAP1::MA0152.1 NFATC2	259	475	R
	MA1515.1 KLF2::MA0152.1 NFATC2	322	475	R
	MA0739.1 Hic1::MA0152.1 NFATC2	359	475	R
	MA0719.1 RHOXF1::MA0152.1 NFATC2	385	475	R
	MA0597.1 THAP1::MA0152.1 NFATC2	436	475	R
	MA0039.4 KLF4::MA0152.1 NFATC2	444	475	R
	MA1515.1 KLF2::MA0152.1 NFATC2	449	475	R
	MA1512.1 KLF11::MA0152.1 NFATC2	450	475	R
	MA1515.1 KLF2::MA0152.1 NFATC2	451	475	R
	MA0063.2 NKX2-5::MA0597.1 THAP1	25	495	R
	MA0672.1 NKX2-3::MA0597.1 THAP1	26	495	R
	MA0597.1 THAP1::MA0597.1 THAP1	51	495	R
	MA1100.2 ASCL1::MA0597.1 THAP1	98	495	R
	MA1523.1 MSANTD3::MA0597.1 THAP1	115	495	R
	MA0671.1 NFIX::MA0597.1 THAP1	123	495	R
	MA0109.1 HLTF::MA0597.1 THAP1	163	495	R
	MA0673.1 NKX2-8::MA0597.1 THAP1	170	495	R
	MA0597.1 THAP1::MA0597.1 THAP1	259	495	R
	MA1515.1 KLF2::MA0597.1 THAP1	322	495	R
	MA0739.1 Hic1::MA0597.1 THAP1	359	495	R
	MA0719.1 RHOXF1::MA0597.1 THAP1	385	495	R
	MA0597.1 THAP1::MA0597.1 THAP1	436	495	R
	MA0039.4 KLF4::MA0597.1 THAP1	444	495	R
	MA1515.1 KLF2::MA0597.1 THAP1	449	495	R
	MA1512.1 KLF11::MA0597.1 THAP1	450	495	R
	MA1515.1 KLF2::MA0597.1 THAP1	451	495	R
	MA0063.2 NKX2-5::MA1536.1 NR2C2(var.2)	25	499	R
	MA0672.1 NKX2-3::MA1536.1 NR2C2(var.2)	26	499	R
	MA0597.1 THAP1::MA1536.1 NR2C2(var.2)	51	499	R
	MA1100.2 ASCL1::MA1536.1 NR2C2(var.2)	98	499	R
	MA1523.1 MSANTD3::MA1536.1 NR2C2(var.2)	115	499	R
	MA0671.1 NFIX::MA1536.1 NR2C2(var.2)	123	499	R
	MA0109.1 HLTF::MA1536.1 NR2C2(var.2)	163	499	R
	MA0673.1 NKX2-8::MA1536.1 NR2C2(var.2)	170	499	R
	MA0597.1 THAP1::MA1536.1 NR2C2(var.2)	259	499	R
	MA1515.1 KLF2::MA1536.1 NR2C2(var.2)	322	499	R
	MA0739.1 Hic1::MA1536.1 NR2C2(var.2)	359	499	R
	MA0719.1 RHOXF1::MA1536.1 NR2C2(var.2)	385	499	R
	MA0597.1 THAP1::MA1536.1 NR2C2(var.2)	436	499	R
	MA0039.4 KLF4::MA1536.1 NR2C2(var.2)	444	499	R
	MA1515.1 KLF2::MA1536.1 NR2C2(var.2)	449	499	R
	MA1512.1 KLF11::MA1536.1 NR2C2(var.2)	450	499	R
	MA1515.1 KLF2::MA1536.1 NR2C2(var.2)	451	499	R
	MA0152.1 NFATC2::MA1536.1 NR2C2(var.2)	469	499	R
	MA0597.1 THAP1::MA1536.1 NR2C2(var.2)	487	499	R
	MA0063.2 NKX2-5::MA1517.1 KLF6	25	461	R
	MA0672.1 NKX2-3::MA1517.1 KLF6	26	461	R
	MA1100.2 ASCL1::MA1517.1 KLF6	98	461	R
	MA1523.1 MSANTD3::MA1517.1 KLF6	115	461	R
	MA0671.1 NFIX::MA1517.1 KLF6	123	461	R
	MA0109.1 HLTF::MA1517.1 KLF6	163	461	R
	MA0673.1 NKX2-8::MA1517.1 KLF6	170	461	R
	MA0597.1 THAP1::MA1517.1 KLF6	259	461	R
	MA1515.1 KLF2::MA1517.1 KLF6	322	461	R
	MA0739.1 Hic1::MA1517.1 KLF6	359	461	R
	MA0719.1 RHOXF1::MA1517.1 KLF6	385	461	R
	MA0597.1 THAP1::MA1517.1 KLF6	436	461	R
	MA0039.4 KLF4::MA1517.1 KLF6	444	461	R
	MA1515.1 KLF2::MA1517.1 KLF6	449	461	R
	MA1512.1 KLF11::MA1517.1 KLF6	450	461	R
	MA1517.1 KLF6::MA0152.1 NFATC2	451	475	R
	MA1517.1 KLF6::MA0597.1 THAP1	451	495	R
	MA1517.1 KLF6::MA1536.1 NR2C2(var.2)	451	499	R
	MA0063.2 NKX2-5::MA0039.4 KLF4	25	461	R
	MA0672.1 NKX2-3::MA0039.4 KLF4	26	461	R
	MA1100.2 ASCL1::MA0039.4 KLF4	98	461	R
	MA1523.1 MSANTD3::MA0039.4 KLF4	115	461	R
	MA0671.1 NFIX::MA0039.4 KLF4	123	461	R
	MA0109.1 HLTF::MA0039.4 KLF4	163	461	R
	MA0673.1 NKX2-8::MA0039.4 KLF4	170	461	R
	MA0597.1 THAP1::MA0039.4 KLF4	259	461	R
	MA1515.1 KLF2::MA0039.4 KLF4	322	461	R
	MA0739.1 Hic1::MA0039.4 KLF4	359	461	R
	MA0719.1 RHOXF1::MA0039.4 KLF4	385	461	R
	MA0597.1 THAP1::MA0039.4 KLF4	436	461	R
	MA0039.4 KLF4::MA0039.4 KLF4	444	461	R
	MA1515.1 KLF2::MA0039.4 KLF4	449	461	R
	MA0039.4 KLF4::MA1515.1 KLF2	450	461	R
	MA0039.4 KLF4::MA0152.1 NFATC2	450	475	R
	MA0039.4 KLF4::MA0597.1 THAP1	450	495	R
	MA0039.4 KLF4::MA1536.1 NR2C2(var.2)	450	499	R
	MA0039.4 KLF4::MA1517.1 KLF6	450	461	R
	MA0063.2 NKX2-5::MA0747.1 SP8	25	460	R
	MA0672.1 NKX2-3::MA0747.1 SP8	26	460	R
	MA1100.2 ASCL1::MA0747.1 SP8	98	460	R
	MA1523.1 MSANTD3::MA0747.1 SP8	115	460	R
	MA0671.1 NFIX::MA0747.1 SP8	123	460	R
	MA0109.1 HLTF::MA0747.1 SP8	163	460	R
	MA0673.1 NKX2-8::MA0747.1 SP8	170	460	R
	MA0597.1 THAP1::MA0747.1 SP8	259	460	R
	MA1515.1 KLF2::MA0747.1 SP8	322	460	R
	MA0739.1 Hic1::MA0747.1 SP8	359	460	R
	MA0719.1 RHOXF1::MA0747.1 SP8	385	460	R
	MA0597.1 THAP1::MA0747.1 SP8	436	460	R
	MA0039.4 KLF4::MA0747.1 SP8	444	460	R
	MA0747.1 SP8::MA1512.1 KLF11	449	460	R
	MA0747.1 SP8::MA1515.1 KLF2	449	461	R
	MA0747.1 SP8::MA0152.1 NFATC2	449	475	R
	MA0747.1 SP8::MA0597.1 THAP1	449	495	R
	MA0747.1 SP8::MA1536.1 NR2C2(var.2)	449	499	R
	MA0747.1 SP8::MA1517.1 KLF6	449	461	R
	MA0747.1 SP8::MA0039.4 KLF4	449	461	R
	MA0063.2 NKX2-5::MA1564.1 SP9	25	460	R
	MA0672.1 NKX2-3::MA1564.1 SP9	26	460	R
	MA1100.2 ASCL1::MA1564.1 SP9	98	460	R
	MA1523.1 MSANTD3::MA1564.1 SP9	115	460	R
	MA0671.1 NFIX::MA1564.1 SP9	123	460	R
	MA0109.1 HLTF::MA1564.1 SP9	163	460	R
	MA0673.1 NKX2-8::MA1564.1 SP9	170	460	R
	MA0597.1 THAP1::MA1564.1 SP9	259	460	R
	MA1515.1 KLF2::MA1564.1 SP9	322	460	R
	MA0739.1 Hic1::MA1564.1 SP9	359	460	R
	MA0719.1 RHOXF1::MA1564.1 SP9	385	460	R
	MA0597.1 THAP1::MA1564.1 SP9	436	460	R
	MA0039.4 KLF4::MA1564.1 SP9	444	460	R
	MA1564.1 SP9::MA1512.1 KLF11	449	460	R
	MA1564.1 SP9::MA1515.1 KLF2	449	461	R
	MA1564.1 SP9::MA0152.1 NFATC2	449	475	R
	MA1564.1 SP9::MA0597.1 THAP1	449	495	R
	MA1564.1 SP9::MA1536.1 NR2C2(var.2)	449	499	R
	MA1564.1 SP9::MA1517.1 KLF6	449	461	R
	MA1564.1 SP9::MA0039.4 KLF4	449	461	R
	MA0063.2 NKX2-5::MA0597.1 THAP1	25	457	R
	MA0672.1 NKX2-3::MA0597.1 THAP1	26	457	R
	MA0597.1 THAP1::MA0597.1 THAP1	51	457	R
	MA1100.2 ASCL1::MA0597.1 THAP1	98	457	R
	MA1523.1 MSANTD3::MA0597.1 THAP1	115	457	R
	MA0671.1 NFIX::MA0597.1 THAP1	123	457	R
	MA0109.1 HLTF::MA0597.1 THAP1	163	457	R
	MA0673.1 NKX2-8::MA0597.1 THAP1	170	457	R
	MA0597.1 THAP1::MA0597.1 THAP1	259	457	R
	MA1515.1 KLF2::MA0597.1 THAP1	322	457	R
	MA0739.1 Hic1::MA0597.1 THAP1	359	457	R
	MA0719.1 RHOXF1::MA0597.1 THAP1	385	457	R
	MA0597.1 THAP1::MA0597.1 THAP1	436	457	R
	MA0039.4 KLF4::MA0597.1 THAP1	444	457	R
	MA0597.1 THAP1::MA1512.1 KLF11	449	460	R
	MA0597.1 THAP1::MA1515.1 KLF2	449	461	R
	MA0597.1 THAP1::MA0152.1 NFATC2	449	475	R
	MA0597.1 THAP1::MA0597.1 THAP1	449	495	R
	MA0597.1 THAP1::MA1536.1 NR2C2(var.2)	449	499	R
	MA0597.1 THAP1::MA1517.1 KLF6	449	461	R
	MA0597.1 THAP1::MA0039.4 KLF4	449	461	R
	MA0063.2 NKX2-5::MA0738.1 HIC2	25	367	R
	MA0672.1 NKX2-3::MA0738.1 HIC2	26	367	R
	MA1100.2 ASCL1::MA0738.1 HIC2	98	367	R
	MA1523.1 MSANTD3::MA0738.1 HIC2	115	367	R
	MA0671.1 NFIX::MA0738.1 HIC2	123	367	R
	MA0109.1 HLTF::MA0738.1 HIC2	163	367	R
	MA0673.1 NKX2-8::MA0738.1 HIC2	170	367	R
	MA0597.1 THAP1::MA0738.1 HIC2	259	367	R
	MA1515.1 KLF2::MA0738.1 HIC2	322	367	R
	MA0738.1 HIC2::MA0719.1 RHOXF1	359	392	R
	MA0738.1 HIC2::MA0597.1 THAP1	359	444	R
	MA0738.1 HIC2::MA0039.4 KLF4	359	455	R
	MA0738.1 HIC2::MA1515.1 KLF2	359	459	R
	MA0738.1 HIC2::MA1512.1 KLF11	359	460	R
	MA0738.1 HIC2::MA1515.1 KLF2	359	461	R
	MA0738.1 HIC2::MA0152.1 NFATC2	359	475	R
	MA0738.1 HIC2::MA0597.1 THAP1	359	495	R
	MA0738.1 HIC2::MA1536.1 NR2C2(var.2)	359	499	R
	MA0738.1 HIC2::MA1517.1 KLF6	359	461	R
	MA0738.1 HIC2::MA0039.4 KLF4	359	461	R
	MA0738.1 HIC2::MA0747.1 SP8	359	460	R
	MA0738.1 HIC2::MA1564.1 SP9	359	460	R
	MA0738.1 HIC2::MA0597.1 THAP1	359	457	R
	MA0063.2 NKX2-5::MA1523.1 MSANTD3	25	36	R
	MA0672.1 NKX2-3::MA1523.1 MSANTD3	26	36	R
	MA1523.1 MSANTD3::MA0597.1 THAP1	27	59	R
	MA1523.1 MSANTD3::MA1100.2 ASCL1	27	107	R
	MA1523.1 MSANTD3::MA0671.1 NFIX	27	131	R
	MA1523.1 MSANTD3::MA0109.1 HLTF	27	172	R
	MA1523.1 MSANTD3::MA0673.1 NKX2-8	27	178	R
	MA1523.1 MSANTD3::MA0914.1 ISL2	27	178	R
	MA1523.1 MSANTD3::MA0597.1 THAP1	27	267	R
	MA1523.1 MSANTD3::MA1515.1 KLF2	27	332	R
	MA1523.1 MSANTD3::MA0739.1 Hic1	27	367	R
	MA1523.1 MSANTD3::MA0719.1 RHOXF1	27	392	R
	MA1523.1 MSANTD3::MA0597.1 THAP1	27	444	R
	MA1523.1 MSANTD3::MA0039.4 KLF4	27	455	R
	MA1523.1 MSANTD3::MA1515.1 KLF2	27	459	R
	MA1523.1 MSANTD3::MA1512.1 KLF11	27	460	R
	MA1523.1 MSANTD3::MA1515.1 KLF2	27	461	R
	MA1523.1 MSANTD3::MA0152.1 NFATC2	27	475	R
	MA1523.1 MSANTD3::MA0597.1 THAP1	27	495	R
	MA1523.1 MSANTD3::MA1536.1 NR2C2(var.2)	27	499	R
	MA1523.1 MSANTD3::MA1517.1 KLF6	27	461	R
	MA1523.1 MSANTD3::MA0039.4 KLF4	27	461	R
	MA1523.1 MSANTD3::MA0747.1 SP8	27	460	R
	MA1523.1 MSANTD3::MA1564.1 SP9	27	460	R
	MA1523.1 MSANTD3::MA0597.1 THAP1	27	457	R
	MA1523.1 MSANTD3::MA0738.1 HIC2	27	367	R
	MA0672.1 NKX2-3::MA0674.1 NKX6-1	26	34	R
	MA0674.1 NKX6-1::MA0597.1 THAP1	27	59	R
	MA0063.2 NKX2-5::MA0673.1 NKX2-8	25	34	R
	MA0673.1 NKX2-8::MA0914.1 ISL2	26	34	R
	MA0673.1 NKX2-8::MA0597.1 THAP1	26	59	R
	MA0673.1 NKX2-8::MA1100.2 ASCL1	26	107	R
	MA0673.1 NKX2-8::MA1523.1 MSANTD3	26	124	R
	MA0673.1 NKX2-8::MA0671.1 NFIX	26	131	R
	MA0673.1 NKX2-8::MA0109.1 HLTF	26	172	R
	MA0673.1 NKX2-8::MA0673.1 NKX2-8	26	178	R
	MA0673.1 NKX2-8::MA0914.1 ISL2	26	178	R
	MA0673.1 NKX2-8::MA0597.1 THAP1	26	267	R
	MA0673.1 NKX2-8::MA1515.1 KLF2	26	332	R
	MA0673.1 NKX2-8::MA0739.1 Hic1	26	367	R
	MA0673.1 NKX2-8::MA0719.1 RHOXF1	26	392	R
	MA0673.1 NKX2-8::MA0597.1 THAP1	26	444	R
	MA0673.1 NKX2-8::MA0039.4 KLF4	26	455	R
	MA0673.1 NKX2-8::MA1515.1 KLF2	26	459	R
	MA0673.1 NKX2-8::MA1512.1 KLF11	26	460	R
	MA0673.1 NKX2-8::MA1515.1 KLF2	26	461	R
	MA0673.1 NKX2-8::MA0152.1 NFATC2	26	475	R
	MA0673.1 NKX2-8::MA0597.1 THAP1	26	495	R
	MA0673.1 NKX2-8::MA1536.1 NR2C2(var.2)	26	499	R
	MA0673.1 NKX2-8::MA1517.1 KLF6	26	461	R
	MA0673.1 NKX2-8::MA0039.4 KLF4	26	461	R
	MA0673.1 NKX2-8::MA0747.1 SP8	26	460	R
	MA0673.1 NKX2-8::MA1564.1 SP9	26	460	R
	MA0673.1 NKX2-8::MA0597.1 THAP1	26	457	R
	MA0673.1 NKX2-8::MA0738.1 HIC2	26	367	R
	MA0673.1 NKX2-8::MA1523.1 MSANTD3	26	36	R
	MA0673.1 NKX2-8::MA0674.1 NKX6-1	26	34	R
Bos_taurus_cathepsin-Z_promoter	MA1142.1 FOSL1::JUND::MA0820.1 FIGLA	27	50	N
	MA0820.1 FIGLA::MA0671.1 NFIX	41	66	N
	MA1142.1 FOSL1::JUND::MA0739.1 Hic1	27	67	N
	MA0820.1 FIGLA::MA0739.1 Hic1	41	67	N
	MA0671.1 NFIX::MA0739.1 Hic1	58	67	N
	MA1142.1 FOSL1::JUND::MA0109.1 HLTF	27	76	N
	MA0820.1 FIGLA::MA0109.1 HLTF	41	76	N
	MA0671.1 NFIX::MA0109.1 HLTF	58	76	N
	MA0739.1 Hic1::MA0109.1 HLTF	59	76	N
	MA0820.1 FIGLA::MA0671.1 NFIX	41	118	N
	MA0671.1 NFIX::MA0671.1 NFIX	58	118	N
	MA0739.1 Hic1::MA0671.1 NFIX	59	118	N
	MA0109.1 HLTF::MA0671.1 NFIX	67	118	N
	MA1142.1 FOSL1::JUND::MA0597.1 THAP1	27	119	N
	MA0820.1 FIGLA::MA0597.1 THAP1	41	119	N
	MA0671.1 NFIX::MA0597.1 THAP1	58	119	N
	MA0739.1 Hic1::MA0597.1 THAP1	59	119	N
	MA0109.1 HLTF::MA0597.1 THAP1	67	119	N
	MA0671.1 NFIX::MA0597.1 THAP1	110	119	N
	MA1142.1 FOSL1::JUND::MA0739.1 Hic1	27	124	N
	MA0820.1 FIGLA::MA0739.1 Hic1	41	124	N
	MA0671.1 NFIX::MA0739.1 Hic1	58	124	N
	MA0739.1 Hic1::MA0739.1 Hic1	59	124	N
	MA0109.1 HLTF::MA0739.1 Hic1	67	124	N
	MA0671.1 NFIX::MA0739.1 Hic1	110	124	N
	MA0597.1 THAP1::MA0739.1 Hic1	111	124	N
	MA1142.1 FOSL1::JUND::MA0597.1 THAP1	27	131	N
	MA0820.1 FIGLA::MA0597.1 THAP1	41	131	N
	MA0671.1 NFIX::MA0597.1 THAP1	58	131	N
	MA0739.1 Hic1::MA0597.1 THAP1	59	131	N
	MA0109.1 HLTF::MA0597.1 THAP1	67	131	N
	MA0671.1 NFIX::MA0597.1 THAP1	110	131	N
	MA0597.1 THAP1::MA0597.1 THAP1	111	131	N
	MA0739.1 Hic1::MA0597.1 THAP1	116	131	N
	MA1142.1 FOSL1::JUND::MA0693.2 VDR	27	151	N
	MA0820.1 FIGLA::MA0693.2 VDR	41	151	N
	MA0671.1 NFIX::MA0693.2 VDR	58	151	N
	MA0739.1 Hic1::MA0693.2 VDR	59	151	N
	MA0109.1 HLTF::MA0693.2 VDR	67	151	N
	MA0671.1 NFIX::MA0693.2 VDR	110	151	N
	MA0597.1 THAP1::MA0693.2 VDR	111	151	N
	MA0739.1 Hic1::MA0693.2 VDR	116	151	N
	MA0597.1 THAP1::MA0693.2 VDR	123	151	N
	MA1142.1 FOSL1::JUND::MA1648.1 TCF12(var.2)	27	174	N
	MA0820.1 FIGLA::MA1648.1 TCF12(var.2)	41	174	N
	MA0671.1 NFIX::MA1648.1 TCF12(var.2)	58	174	N
	MA0739.1 Hic1::MA1648.1 TCF12(var.2)	59	174	N
	MA0109.1 HLTF::MA1648.1 TCF12(var.2)	67	174	N
	MA0671.1 NFIX::MA1648.1 TCF12(var.2)	110	174	N
	MA0597.1 THAP1::MA1648.1 TCF12(var.2)	111	174	N
	MA0739.1 Hic1::MA1648.1 TCF12(var.2)	116	174	N
	MA0597.1 THAP1::MA1648.1 TCF12(var.2)	123	174	N
	MA0693.2 VDR::MA1648.1 TCF12(var.2)	144	174	N
	MA1142.1 FOSL1::JUND::MA0597.1 THAP1	27	177	N
	MA0820.1 FIGLA::MA0597.1 THAP1	41	177	N
	MA0671.1 NFIX::MA0597.1 THAP1	58	177	N
	MA0739.1 Hic1::MA0597.1 THAP1	59	177	N
	MA0109.1 HLTF::MA0597.1 THAP1	67	177	N
	MA0671.1 NFIX::MA0597.1 THAP1	110	177	N
	MA0597.1 THAP1::MA0597.1 THAP1	111	177	N
	MA0739.1 Hic1::MA0597.1 THAP1	116	177	N
	MA0597.1 THAP1::MA0597.1 THAP1	123	177	N
	MA0693.2 VDR::MA0597.1 THAP1	144	177	N
	MA1648.1 TCF12(var.2)::MA0597.1 THAP1	164	177	N
	MA1142.1 FOSL1::JUND::MA0671.1 NFIX	27	254	N
	MA0820.1 FIGLA::MA0671.1 NFIX	41	254	N
	MA0671.1 NFIX::MA0671.1 NFIX	58	254	N
	MA0739.1 Hic1::MA0671.1 NFIX	59	254	N
	MA0109.1 HLTF::MA0671.1 NFIX	67	254	N
	MA0671.1 NFIX::MA0671.1 NFIX	110	254	N
	MA0597.1 THAP1::MA0671.1 NFIX	111	254	N
	MA0739.1 Hic1::MA0671.1 NFIX	116	254	N
	MA0597.1 THAP1::MA0671.1 NFIX	123	254	N
	MA0693.2 VDR::MA0671.1 NFIX	144	254	N
	MA1648.1 TCF12(var.2)::MA0671.1 NFIX	164	254	N
	MA0597.1 THAP1::MA0671.1 NFIX	169	254	N
	MA0820.1 FIGLA::MA1540.1 NR5A1	41	259	N
	MA0671.1 NFIX::MA1540.1 NR5A1	58	259	N
	MA0739.1 Hic1::MA1540.1 NR5A1	59	259	N
	MA0109.1 HLTF::MA1540.1 NR5A1	67	259	N
	MA0671.1 NFIX::MA1540.1 NR5A1	110	259	N
	MA0597.1 THAP1::MA1540.1 NR5A1	111	259	N
	MA0739.1 Hic1::MA1540.1 NR5A1	116	259	N
	MA0597.1 THAP1::MA1540.1 NR5A1	123	259	N
	MA0693.2 VDR::MA1540.1 NR5A1	144	259	N
	MA1648.1 TCF12(var.2)::MA1540.1 NR5A1	164	259	N
	MA0597.1 THAP1::MA1540.1 NR5A1	169	259	N
	MA0671.1 NFIX::MA1540.1 NR5A1	246	259	N
	MA1142.1 FOSL1::JUND::MA0092.1 Hand1::Tcf3	27	351	N
	MA0820.1 FIGLA::MA0092.1 Hand1::Tcf3	41	351	N
	MA0671.1 NFIX::MA0092.1 Hand1::Tcf3	58	351	N
	MA0739.1 Hic1::MA0092.1 Hand1::Tcf3	59	351	N
	MA0109.1 HLTF::MA0092.1 Hand1::Tcf3	67	351	N
	MA0671.1 NFIX::MA0092.1 Hand1::Tcf3	110	351	N
	MA0597.1 THAP1::MA0092.1 Hand1::Tcf3	111	351	N
	MA0739.1 Hic1::MA0092.1 Hand1::Tcf3	116	351	N
	MA0597.1 THAP1::MA0092.1 Hand1::Tcf3	123	351	N
	MA0693.2 VDR::MA0092.1 Hand1::Tcf3	144	351	N
	MA1648.1 TCF12(var.2)::MA0092.1 Hand1::Tcf3	164	351	N
	MA0597.1 THAP1::MA0092.1 Hand1::Tcf3	169	351	N
	MA0671.1 NFIX::MA0092.1 Hand1::Tcf3	246	351	N
	MA1540.1 NR5A1::MA0092.1 Hand1::Tcf3	249	351	N
	MA1142.1 FOSL1::JUND::MA0814.2 TFAP2C(var.2)	27	475	N
	MA0820.1 FIGLA::MA0814.2 TFAP2C(var.2)	41	475	N
	MA0739.1 Hic1::MA0814.2 TFAP2C(var.2)	59	475	N
	MA0109.1 HLTF::MA0814.2 TFAP2C(var.2)	67	475	N
	MA0671.1 NFIX::MA0814.2 TFAP2C(var.2)	110	475	N
	MA0597.1 THAP1::MA0814.2 TFAP2C(var.2)	111	475	N
	MA0739.1 Hic1::MA0814.2 TFAP2C(var.2)	116	475	N
	MA0597.1 THAP1::MA0814.2 TFAP2C(var.2)	123	475	N
	MA0693.2 VDR::MA0814.2 TFAP2C(var.2)	144	475	N
	MA1648.1 TCF12(var.2)::MA0814.2 TFAP2C(var.2)	164	475	N
	MA0597.1 THAP1::MA0814.2 TFAP2C(var.2)	169	475	N
	MA0671.1 NFIX::MA0814.2 TFAP2C(var.2)	246	475	N
	MA1540.1 NR5A1::MA0814.2 TFAP2C(var.2)	249	475	N
	MA0092.1 Hand1::Tcf3::MA0814.2 TFAP2C(var.2)	342	475	N
	MA1142.1 FOSL1::JUND::MA0814.2 TFAP2C(var.2)	27	495	N
	MA0820.1 FIGLA::MA0814.2 TFAP2C(var.2)	41	495	N
	MA0739.1 Hic1::MA0814.2 TFAP2C(var.2)	59	495	N
	MA0109.1 HLTF::MA0814.2 TFAP2C(var.2)	67	495	N
	MA0597.1 THAP1::MA0814.2 TFAP2C(var.2)	111	495	N
	MA0739.1 Hic1::MA0814.2 TFAP2C(var.2)	116	495	N
	MA0597.1 THAP1::MA0814.2 TFAP2C(var.2)	123	495	N
	MA0693.2 VDR::MA0814.2 TFAP2C(var.2)	144	495	N
	MA1648.1 TCF12(var.2)::MA0814.2 TFAP2C(var.2)	164	495	N
	MA0597.1 THAP1::MA0814.2 TFAP2C(var.2)	169	495	N
	MA0671.1 NFIX::MA0814.2 TFAP2C(var.2)	246	495	N
	MA0092.1 Hand1::Tcf3::MA0814.2 TFAP2C(var.2)	342	495	N
	MA1142.1 FOSL1::JUND::MA0522.3 TCF3	27	174	N
	MA0820.1 FIGLA::MA0522.3 TCF3	41	174	N
	MA0671.1 NFIX::MA0522.3 TCF3	58	174	N
	MA0739.1 Hic1::MA0522.3 TCF3	59	174	N
	MA0109.1 HLTF::MA0522.3 TCF3	67	174	N
	MA0671.1 NFIX::MA0522.3 TCF3	110	174	N
	MA0597.1 THAP1::MA0522.3 TCF3	111	174	N
	MA0739.1 Hic1::MA0522.3 TCF3	116	174	N
	MA0597.1 THAP1::MA0522.3 TCF3	123	174	N
	MA0693.2 VDR::MA0522.3 TCF3	144	174	N
	MA0522.3 TCF3::MA0597.1 THAP1	164	177	N
	MA0522.3 TCF3::MA0671.1 NFIX	164	254	N
	MA0522.3 TCF3::MA1540.1 NR5A1	164	259	N
	MA0522.3 TCF3::MA0092.1 Hand1::Tcf3	164	351	N
	MA0522.3 TCF3::MA0814.2 TFAP2C(var.2)	164	475	N
	MA0522.3 TCF3::MA0814.2 TFAP2C(var.2)	164	495	N
	MA1142.1 FOSL1::JUND::MA0597.1 THAP1	27	124	N
	MA0820.1 FIGLA::MA0597.1 THAP1	41	124	N
	MA0671.1 NFIX::MA0597.1 THAP1	58	124	N
	MA0739.1 Hic1::MA0597.1 THAP1	59	124	N
	MA0109.1 HLTF::MA0597.1 THAP1	67	124	N
	MA0671.1 NFIX::MA0597.1 THAP1	110	124	N
	MA0597.1 THAP1::MA0597.1 THAP1	111	124	N
	MA0597.1 THAP1::MA0597.1 THAP1	116	131	N
	MA0597.1 THAP1::MA0693.2 VDR	116	151	N
	MA0597.1 THAP1::MA1648.1 TCF12(var.2)	116	174	N
	MA0597.1 THAP1::MA0597.1 THAP1	116	177	N
	MA0597.1 THAP1::MA0671.1 NFIX	116	254	N
	MA0597.1 THAP1::MA1540.1 NR5A1	116	259	N
	MA0597.1 THAP1::MA0092.1 Hand1::Tcf3	116	351	N
	MA0597.1 THAP1::MA0814.2 TFAP2C(var.2)	116	475	N
	MA0597.1 THAP1::MA0814.2 TFAP2C(var.2)	116	495	N
	MA0597.1 THAP1::MA0522.3 TCF3	116	174	N
	MA1142.1 FOSL1::JUND::MA0597.1 THAP1	27	67	N
	MA0820.1 FIGLA::MA0597.1 THAP1	41	67	N
	MA0671.1 NFIX::MA0597.1 THAP1	58	67	N
	MA0597.1 THAP1::MA0109.1 HLTF	59	76	N
	MA0597.1 THAP1::MA0671.1 NFIX	59	118	N
	MA0597.1 THAP1::MA0597.1 THAP1	59	119	N
	MA0597.1 THAP1::MA0739.1 Hic1	59	124	N
	MA0597.1 THAP1::MA0597.1 THAP1	59	131	N
	MA0597.1 THAP1::MA0693.2 VDR	59	151	N
	MA0597.1 THAP1::MA1648.1 TCF12(var.2)	59	174	N
	MA0597.1 THAP1::MA0597.1 THAP1	59	177	N
	MA0597.1 THAP1::MA0671.1 NFIX	59	254	N
	MA0597.1 THAP1::MA1540.1 NR5A1	59	259	N
	MA0597.1 THAP1::MA0092.1 Hand1::Tcf3	59	351	N
	MA0597.1 THAP1::MA0814.2 TFAP2C(var.2)	59	475	N
	MA0597.1 THAP1::MA0814.2 TFAP2C(var.2)	59	495	N
	MA0597.1 THAP1::MA0522.3 TCF3	59	174	N
	MA0597.1 THAP1::MA0597.1 THAP1	59	124	N
	MA1100.2 ASCL1::MA1536.1 NR2C2(var.2)	9	46	R
	MA1100.2 ASCL1::MA0109.1 HLTF	9	83	R
	MA0109.1 HLTF::MA0152.1 NFATC2	74	97	R
	MA0063.2 NKX2-5::MA0672.1 NKX2-3	100	110	R
	MA1100.2 ASCL1::MA1523.1 MSANTD3	9	111	R
	MA0152.1 NFATC2::MA1523.1 MSANTD3	91	111	R
	MA0063.2 NKX2-5::MA1523.1 MSANTD3	100	111	R
	MA0672.1 NKX2-3::MA1523.1 MSANTD3	101	111	R
	MA1100.2 ASCL1::MA0739.1 Hic1	9	117	R
	MA0109.1 HLTF::MA0739.1 Hic1	74	117	R
	MA0152.1 NFATC2::MA0739.1 Hic1	91	117	R
	MA0063.2 NKX2-5::MA0739.1 Hic1	100	117	R
	MA0672.1 NKX2-3::MA0739.1 Hic1	101	117	R
	MA1523.1 MSANTD3::MA0739.1 Hic1	102	117	R
	MA1100.2 ASCL1::MA0671.1 NFIX	9	118	R
	MA0109.1 HLTF::MA0671.1 NFIX	74	118	R
	MA0063.2 NKX2-5::MA0671.1 NFIX	100	118	R
	MA0672.1 NKX2-3::MA0671.1 NFIX	101	118	R
	MA1523.1 MSANTD3::MA0671.1 NFIX	102	118	R
	MA0739.1 Hic1::MA0671.1 NFIX	109	118	R
	MA1100.2 ASCL1::MA1536.1 NR2C2(var.2)	9	123	R
	MA0109.1 HLTF::MA1536.1 NR2C2(var.2)	74	123	R
	MA0152.1 NFATC2::MA1536.1 NR2C2(var.2)	91	123	R
	MA1523.1 MSANTD3::MA1536.1 NR2C2(var.2)	102	123	R
	MA0739.1 Hic1::MA1536.1 NR2C2(var.2)	109	123	R
	MA1100.2 ASCL1::MA1515.1 KLF2	9	154	R
	MA0109.1 HLTF::MA1515.1 KLF2	74	154	R
	MA0063.2 NKX2-5::MA1515.1 KLF2	100	154	R
	MA0672.1 NKX2-3::MA1515.1 KLF2	101	154	R
	MA1523.1 MSANTD3::MA1515.1 KLF2	102	154	R
	MA0739.1 Hic1::MA1515.1 KLF2	109	154	R
	MA0671.1 NFIX::MA1515.1 KLF2	110	154	R
	MA1100.2 ASCL1::MA0738.1 HIC2	9	213	R
	MA0109.1 HLTF::MA0738.1 HIC2	74	213	R
	MA0063.2 NKX2-5::MA0738.1 HIC2	100	213	R
	MA0672.1 NKX2-3::MA0738.1 HIC2	101	213	R
	MA1523.1 MSANTD3::MA0738.1 HIC2	102	213	R
	MA0671.1 NFIX::MA0738.1 HIC2	110	213	R
	MA1515.1 KLF2::MA0738.1 HIC2	144	213	R
	MA1100.2 ASCL1::MA0738.1 HIC2	9	222	R
	MA0109.1 HLTF::MA0738.1 HIC2	74	222	R
	MA0063.2 NKX2-5::MA0738.1 HIC2	100	222	R
	MA0672.1 NKX2-3::MA0738.1 HIC2	101	222	R
	MA1523.1 MSANTD3::MA0738.1 HIC2	102	222	R
	MA0671.1 NFIX::MA0738.1 HIC2	110	222	R
	MA1515.1 KLF2::MA0738.1 HIC2	144	222	R
	MA1100.2 ASCL1::MA0109.1 HLTF	9	240	R
	MA0109.1 HLTF::MA0109.1 HLTF	74	240	R
	MA0152.1 NFATC2::MA0109.1 HLTF	91	240	R
	MA0063.2 NKX2-5::MA0109.1 HLTF	100	240	R
	MA0672.1 NKX2-3::MA0109.1 HLTF	101	240	R
	MA1523.1 MSANTD3::MA0109.1 HLTF	102	240	R
	MA0739.1 Hic1::MA0109.1 HLTF	109	240	R
	MA0671.1 NFIX::MA0109.1 HLTF	110	240	R
	MA1515.1 KLF2::MA0109.1 HLTF	144	240	R
	MA0738.1 HIC2::MA0109.1 HLTF	205	240	R
	MA0738.1 HIC2::MA0109.1 HLTF	214	240	R
	MA1100.2 ASCL1::MA0039.4 KLF4	9	263	R
	MA0109.1 HLTF::MA0039.4 KLF4	74	263	R
	MA0063.2 NKX2-5::MA0039.4 KLF4	100	263	R
	MA0672.1 NKX2-3::MA0039.4 KLF4	101	263	R
	MA1523.1 MSANTD3::MA0039.4 KLF4	102	263	R
	MA0739.1 Hic1::MA0039.4 KLF4	109	263	R
	MA0671.1 NFIX::MA0039.4 KLF4	110	263	R
	MA1515.1 KLF2::MA0039.4 KLF4	144	263	R
	MA0738.1 HIC2::MA0039.4 KLF4	205	263	R
	MA0738.1 HIC2::MA0039.4 KLF4	214	263	R
	MA0109.1 HLTF::MA0039.4 KLF4	231	263	R
	MA1100.2 ASCL1::MA0747.1 SP8	9	266	R
	MA0109.1 HLTF::MA0747.1 SP8	74	266	R
	MA0063.2 NKX2-5::MA0747.1 SP8	100	266	R
	MA0672.1 NKX2-3::MA0747.1 SP8	101	266	R
	MA1523.1 MSANTD3::MA0747.1 SP8	102	266	R
	MA0739.1 Hic1::MA0747.1 SP8	109	266	R
	MA0671.1 NFIX::MA0747.1 SP8	110	266	R
	MA1515.1 KLF2::MA0747.1 SP8	144	266	R
	MA0738.1 HIC2::MA0747.1 SP8	205	266	R
	MA0738.1 HIC2::MA0747.1 SP8	214	266	R
	MA0109.1 HLTF::MA0747.1 SP8	231	266	R
	MA0039.4 KLF4::MA0747.1 SP8	252	266	R
	MA1100.2 ASCL1::MA1515.1 KLF2	9	267	R
	MA0109.1 HLTF::MA1515.1 KLF2	74	267	R
	MA0063.2 NKX2-5::MA1515.1 KLF2	100	267	R
	MA0672.1 NKX2-3::MA1515.1 KLF2	101	267	R
	MA1523.1 MSANTD3::MA1515.1 KLF2	102	267	R
	MA0739.1 Hic1::MA1515.1 KLF2	109	267	R
	MA0671.1 NFIX::MA1515.1 KLF2	110	267	R
	MA1515.1 KLF2::MA1515.1 KLF2	144	267	R
	MA0738.1 HIC2::MA1515.1 KLF2	205	267	R
	MA0738.1 HIC2::MA1515.1 KLF2	214	267	R
	MA0109.1 HLTF::MA1515.1 KLF2	231	267	R
	MA0039.4 KLF4::MA1515.1 KLF2	252	267	R
	MA0747.1 SP8::MA1515.1 KLF2	255	267	R
	MA1100.2 ASCL1::MA1512.1 KLF11	9	268	R
	MA0109.1 HLTF::MA1512.1 KLF11	74	268	R
	MA0063.2 NKX2-5::MA1512.1 KLF11	100	268	R
	MA0672.1 NKX2-3::MA1512.1 KLF11	101	268	R
	MA1523.1 MSANTD3::MA1512.1 KLF11	102	268	R
	MA0739.1 Hic1::MA1512.1 KLF11	109	268	R
	MA0671.1 NFIX::MA1512.1 KLF11	110	268	R
	MA1515.1 KLF2::MA1512.1 KLF11	144	268	R
	MA0738.1 HIC2::MA1512.1 KLF11	205	268	R
	MA0738.1 HIC2::MA1512.1 KLF11	214	268	R
	MA0109.1 HLTF::MA1512.1 KLF11	231	268	R
	MA0039.4 KLF4::MA1512.1 KLF11	252	268	R
	MA0747.1 SP8::MA1512.1 KLF11	255	268	R
	MA1515.1 KLF2::MA1512.1 KLF11	257	268	R
	MA1100.2 ASCL1::MA1515.1 KLF2	9	269	R
	MA0109.1 HLTF::MA1515.1 KLF2	74	269	R
	MA0063.2 NKX2-5::MA1515.1 KLF2	100	269	R
	MA0672.1 NKX2-3::MA1515.1 KLF2	101	269	R
	MA1523.1 MSANTD3::MA1515.1 KLF2	102	269	R
	MA0739.1 Hic1::MA1515.1 KLF2	109	269	R
	MA0671.1 NFIX::MA1515.1 KLF2	110	269	R
	MA1515.1 KLF2::MA1515.1 KLF2	144	269	R
	MA0738.1 HIC2::MA1515.1 KLF2	205	269	R
	MA0738.1 HIC2::MA1515.1 KLF2	214	269	R
	MA0109.1 HLTF::MA1515.1 KLF2	231	269	R
	MA0039.4 KLF4::MA1515.1 KLF2	252	269	R
	MA0747.1 SP8::MA1515.1 KLF2	255	269	R
	MA1515.1 KLF2::MA1515.1 KLF2	257	269	R
	MA1512.1 KLF11::MA1515.1 KLF2	258	269	R
	MA1100.2 ASCL1::MA0719.1 RHOXF1	9	300	R
	MA0109.1 HLTF::MA0719.1 RHOXF1	74	300	R
	MA0063.2 NKX2-5::MA0719.1 RHOXF1	100	300	R
	MA0672.1 NKX2-3::MA0719.1 RHOXF1	101	300	R
	MA1523.1 MSANTD3::MA0719.1 RHOXF1	102	300	R
	MA0739.1 Hic1::MA0719.1 RHOXF1	109	300	R
	MA0671.1 NFIX::MA0719.1 RHOXF1	110	300	R
	MA1515.1 KLF2::MA0719.1 RHOXF1	144	300	R
	MA0738.1 HIC2::MA0719.1 RHOXF1	205	300	R
	MA0738.1 HIC2::MA0719.1 RHOXF1	214	300	R
	MA0109.1 HLTF::MA0719.1 RHOXF1	231	300	R
	MA0039.4 KLF4::MA0719.1 RHOXF1	252	300	R
	MA0747.1 SP8::MA0719.1 RHOXF1	255	300	R
	MA1515.1 KLF2::MA0719.1 RHOXF1	257	300	R
	MA1512.1 KLF11::MA0719.1 RHOXF1	258	300	R
	MA1515.1 KLF2::MA0719.1 RHOXF1	259	300	R
	MA1100.2 ASCL1::MA1515.1 KLF2	9	324	R
	MA0109.1 HLTF::MA1515.1 KLF2	74	324	R
	MA0063.2 NKX2-5::MA1515.1 KLF2	100	324	R
	MA0672.1 NKX2-3::MA1515.1 KLF2	101	324	R
	MA1523.1 MSANTD3::MA1515.1 KLF2	102	324	R
	MA0739.1 Hic1::MA1515.1 KLF2	109	324	R
	MA0671.1 NFIX::MA1515.1 KLF2	110	324	R
	MA1515.1 KLF2::MA1515.1 KLF2	144	324	R
	MA0738.1 HIC2::MA1515.1 KLF2	205	324	R
	MA0738.1 HIC2::MA1515.1 KLF2	214	324	R
	MA0109.1 HLTF::MA1515.1 KLF2	231	324	R
	MA0039.4 KLF4::MA1515.1 KLF2	252	324	R
	MA0747.1 SP8::MA1515.1 KLF2	255	324	R
	MA1515.1 KLF2::MA1515.1 KLF2	257	324	R
	MA1512.1 KLF11::MA1515.1 KLF2	258	324	R
	MA1515.1 KLF2::MA1515.1 KLF2	259	324	R
	MA0719.1 RHOXF1::MA1515.1 KLF2	293	324	R
	MA0672.1 NKX2-3::MA1515.1 KLF2	309	324	R
	MA1100.2 ASCL1::MA0039.4 KLF4	9	329	R
	MA0109.1 HLTF::MA0039.4 KLF4	74	329	R
	MA0063.2 NKX2-5::MA0039.4 KLF4	100	329	R
	MA0672.1 NKX2-3::MA0039.4 KLF4	101	329	R
	MA1523.1 MSANTD3::MA0039.4 KLF4	102	329	R
	MA0739.1 Hic1::MA0039.4 KLF4	109	329	R
	MA0671.1 NFIX::MA0039.4 KLF4	110	329	R
	MA1515.1 KLF2::MA0039.4 KLF4	144	329	R
	MA0738.1 HIC2::MA0039.4 KLF4	205	329	R
	MA0738.1 HIC2::MA0039.4 KLF4	214	329	R
	MA0109.1 HLTF::MA0039.4 KLF4	231	329	R
	MA0039.4 KLF4::MA0039.4 KLF4	252	329	R
	MA0747.1 SP8::MA0039.4 KLF4	255	329	R
	MA1515.1 KLF2::MA0039.4 KLF4	257	329	R
	MA1515.1 KLF2::MA0039.4 KLF4	259	329	R
	MA0719.1 RHOXF1::MA0039.4 KLF4	293	329	R
	MA0672.1 NKX2-3::MA0039.4 KLF4	309	329	R
	MA1515.1 KLF2::MA0039.4 KLF4	314	329	R
	MA1100.2 ASCL1::MA0747.1 SP8	9	334	R
	MA0109.1 HLTF::MA0747.1 SP8	74	334	R
	MA0063.2 NKX2-5::MA0747.1 SP8	100	334	R
	MA0672.1 NKX2-3::MA0747.1 SP8	101	334	R
	MA1523.1 MSANTD3::MA0747.1 SP8	102	334	R
	MA0739.1 Hic1::MA0747.1 SP8	109	334	R
	MA0671.1 NFIX::MA0747.1 SP8	110	334	R
	MA1515.1 KLF2::MA0747.1 SP8	144	334	R
	MA0738.1 HIC2::MA0747.1 SP8	205	334	R
	MA0738.1 HIC2::MA0747.1 SP8	214	334	R
	MA0109.1 HLTF::MA0747.1 SP8	231	334	R
	MA0039.4 KLF4::MA0747.1 SP8	252	334	R
	MA1515.1 KLF2::MA0747.1 SP8	257	334	R
	MA1515.1 KLF2::MA0747.1 SP8	259	334	R
	MA0719.1 RHOXF1::MA0747.1 SP8	293	334	R
	MA0672.1 NKX2-3::MA0747.1 SP8	309	334	R
	MA1515.1 KLF2::MA0747.1 SP8	314	334	R
	MA0039.4 KLF4::MA0747.1 SP8	318	334	R
	MA1100.2 ASCL1::MA0039.4 KLF4	9	335	R
	MA0109.1 HLTF::MA0039.4 KLF4	74	335	R
	MA0063.2 NKX2-5::MA0039.4 KLF4	100	335	R
	MA0672.1 NKX2-3::MA0039.4 KLF4	101	335	R
	MA1523.1 MSANTD3::MA0039.4 KLF4	102	335	R
	MA0739.1 Hic1::MA0039.4 KLF4	109	335	R
	MA0671.1 NFIX::MA0039.4 KLF4	110	335	R
	MA1515.1 KLF2::MA0039.4 KLF4	144	335	R
	MA0738.1 HIC2::MA0039.4 KLF4	205	335	R
	MA0738.1 HIC2::MA0039.4 KLF4	214	335	R
	MA0109.1 HLTF::MA0039.4 KLF4	231	335	R
	MA0039.4 KLF4::MA0039.4 KLF4	252	335	R
	MA0747.1 SP8::MA0039.4 KLF4	255	335	R
	MA1515.1 KLF2::MA0039.4 KLF4	257	335	R
	MA1515.1 KLF2::MA0039.4 KLF4	259	335	R
	MA0719.1 RHOXF1::MA0039.4 KLF4	293	335	R
	MA0672.1 NKX2-3::MA0039.4 KLF4	309	335	R
	MA1515.1 KLF2::MA0039.4 KLF4	314	335	R
	MA0039.4 KLF4::MA0039.4 KLF4	318	335	R
	MA0747.1 SP8::MA0039.4 KLF4	323	335	R
	MA1100.2 ASCL1::MA1515.1 KLF2	9	335	R
	MA0109.1 HLTF::MA1515.1 KLF2	74	335	R
	MA0063.2 NKX2-5::MA1515.1 KLF2	100	335	R
	MA0672.1 NKX2-3::MA1515.1 KLF2	101	335	R
	MA1523.1 MSANTD3::MA1515.1 KLF2	102	335	R
	MA0739.1 Hic1::MA1515.1 KLF2	109	335	R
	MA0671.1 NFIX::MA1515.1 KLF2	110	335	R
	MA1515.1 KLF2::MA1515.1 KLF2	144	335	R
	MA0738.1 HIC2::MA1515.1 KLF2	205	335	R
	MA0738.1 HIC2::MA1515.1 KLF2	214	335	R
	MA0109.1 HLTF::MA1515.1 KLF2	231	335	R
	MA0039.4 KLF4::MA1515.1 KLF2	252	335	R
	MA0747.1 SP8::MA1515.1 KLF2	255	335	R
	MA1515.1 KLF2::MA1515.1 KLF2	257	335	R
	MA1512.1 KLF11::MA1515.1 KLF2	258	335	R
	MA1515.1 KLF2::MA1515.1 KLF2	259	335	R
	MA0719.1 RHOXF1::MA1515.1 KLF2	293	335	R
	MA0672.1 NKX2-3::MA1515.1 KLF2	309	335	R
	MA1515.1 KLF2::MA1515.1 KLF2	314	335	R
	MA0039.4 KLF4::MA1515.1 KLF2	318	335	R
	MA0747.1 SP8::MA1515.1 KLF2	323	335	R
	MA0039.4 KLF4::MA1515.1 KLF2	324	335	R
	MA0109.1 HLTF::MA0671.1 NFIX	74	352	R
	MA0063.2 NKX2-5::MA0671.1 NFIX	100	352	R
	MA0672.1 NKX2-3::MA0671.1 NFIX	101	352	R
	MA1523.1 MSANTD3::MA0671.1 NFIX	102	352	R
	MA0739.1 Hic1::MA0671.1 NFIX	109	352	R
	MA0671.1 NFIX::MA0671.1 NFIX	110	352	R
	MA1515.1 KLF2::MA0671.1 NFIX	144	352	R
	MA0738.1 HIC2::MA0671.1 NFIX	205	352	R
	MA0738.1 HIC2::MA0671.1 NFIX	214	352	R
	MA0109.1 HLTF::MA0671.1 NFIX	231	352	R
	MA0039.4 KLF4::MA0671.1 NFIX	252	352	R
	MA0747.1 SP8::MA0671.1 NFIX	255	352	R
	MA1515.1 KLF2::MA0671.1 NFIX	257	352	R
	MA1512.1 KLF11::MA0671.1 NFIX	258	352	R
	MA1515.1 KLF2::MA0671.1 NFIX	259	352	R
	MA0719.1 RHOXF1::MA0671.1 NFIX	293	352	R
	MA0672.1 NKX2-3::MA0671.1 NFIX	309	352	R
	MA1515.1 KLF2::MA0671.1 NFIX	314	352	R
	MA0039.4 KLF4::MA0671.1 NFIX	318	352	R
	MA0747.1 SP8::MA0671.1 NFIX	323	352	R
	MA0039.4 KLF4::MA0671.1 NFIX	324	352	R
	MA1515.1 KLF2::MA0671.1 NFIX	325	352	R
	MA1100.2 ASCL1::MA1536.1 NR2C2(var.2)	9	359	R
	MA0109.1 HLTF::MA1536.1 NR2C2(var.2)	74	359	R
	MA0152.1 NFATC2::MA1536.1 NR2C2(var.2)	91	359	R
	MA0063.2 NKX2-5::MA1536.1 NR2C2(var.2)	100	359	R
	MA0672.1 NKX2-3::MA1536.1 NR2C2(var.2)	101	359	R
	MA1523.1 MSANTD3::MA1536.1 NR2C2(var.2)	102	359	R
	MA0739.1 Hic1::MA1536.1 NR2C2(var.2)	109	359	R
	MA0671.1 NFIX::MA1536.1 NR2C2(var.2)	110	359	R
	MA1515.1 KLF2::MA1536.1 NR2C2(var.2)	144	359	R
	MA0738.1 HIC2::MA1536.1 NR2C2(var.2)	205	359	R
	MA0738.1 HIC2::MA1536.1 NR2C2(var.2)	214	359	R
	MA0109.1 HLTF::MA1536.1 NR2C2(var.2)	231	359	R
	MA0039.4 KLF4::MA1536.1 NR2C2(var.2)	252	359	R
	MA0747.1 SP8::MA1536.1 NR2C2(var.2)	255	359	R
	MA1515.1 KLF2::MA1536.1 NR2C2(var.2)	257	359	R
	MA1512.1 KLF11::MA1536.1 NR2C2(var.2)	258	359	R
	MA1515.1 KLF2::MA1536.1 NR2C2(var.2)	259	359	R
	MA0719.1 RHOXF1::MA1536.1 NR2C2(var.2)	293	359	R
	MA1515.1 KLF2::MA1536.1 NR2C2(var.2)	314	359	R
	MA0039.4 KLF4::MA1536.1 NR2C2(var.2)	318	359	R
	MA0747.1 SP8::MA1536.1 NR2C2(var.2)	323	359	R
	MA0039.4 KLF4::MA1536.1 NR2C2(var.2)	324	359	R
	MA1515.1 KLF2::MA1536.1 NR2C2(var.2)	325	359	R
	MA1100.2 ASCL1::MA0738.1 HIC2	9	379	R
	MA0109.1 HLTF::MA0738.1 HIC2	74	379	R
	MA0063.2 NKX2-5::MA0738.1 HIC2	100	379	R
	MA0672.1 NKX2-3::MA0738.1 HIC2	101	379	R
	MA1523.1 MSANTD3::MA0738.1 HIC2	102	379	R
	MA0671.1 NFIX::MA0738.1 HIC2	110	379	R
	MA1515.1 KLF2::MA0738.1 HIC2	144	379	R
	MA0109.1 HLTF::MA0738.1 HIC2	231	379	R
	MA1515.1 KLF2::MA0738.1 HIC2	257	379	R
	MA1515.1 KLF2::MA0738.1 HIC2	259	379	R
	MA0672.1 NKX2-3::MA0738.1 HIC2	309	379	R
	MA1515.1 KLF2::MA0738.1 HIC2	314	379	R
	MA1515.1 KLF2::MA0738.1 HIC2	325	379	R
	MA0671.1 NFIX::MA0738.1 HIC2	344	379	R
	MA1100.2 ASCL1::MA0597.1 THAP1	9	387	R
	MA0109.1 HLTF::MA0597.1 THAP1	74	387	R
	MA0063.2 NKX2-5::MA0597.1 THAP1	100	387	R
	MA0672.1 NKX2-3::MA0597.1 THAP1	101	387	R
	MA1523.1 MSANTD3::MA0597.1 THAP1	102	387	R
	MA0739.1 Hic1::MA0597.1 THAP1	109	387	R
	MA0671.1 NFIX::MA0597.1 THAP1	110	387	R
	MA1515.1 KLF2::MA0597.1 THAP1	144	387	R
	MA0738.1 HIC2::MA0597.1 THAP1	205	387	R
	MA0738.1 HIC2::MA0597.1 THAP1	214	387	R
	MA0109.1 HLTF::MA0597.1 THAP1	231	387	R
	MA0039.4 KLF4::MA0597.1 THAP1	252	387	R
	MA0747.1 SP8::MA0597.1 THAP1	255	387	R
	MA1515.1 KLF2::MA0597.1 THAP1	257	387	R
	MA1512.1 KLF11::MA0597.1 THAP1	258	387	R
	MA1515.1 KLF2::MA0597.1 THAP1	259	387	R
	MA0719.1 RHOXF1::MA0597.1 THAP1	293	387	R
	MA0672.1 NKX2-3::MA0597.1 THAP1	309	387	R
	MA1515.1 KLF2::MA0597.1 THAP1	314	387	R
	MA0039.4 KLF4::MA0597.1 THAP1	318	387	R
	MA0747.1 SP8::MA0597.1 THAP1	323	387	R
	MA0039.4 KLF4::MA0597.1 THAP1	324	387	R
	MA1515.1 KLF2::MA0597.1 THAP1	325	387	R
	MA0671.1 NFIX::MA0597.1 THAP1	344	387	R
	MA0738.1 HIC2::MA0597.1 THAP1	371	387	R
	MA1100.2 ASCL1::MA0039.4 KLF4	9	391	R
	MA0109.1 HLTF::MA0039.4 KLF4	74	391	R
	MA0063.2 NKX2-5::MA0039.4 KLF4	100	391	R
	MA0672.1 NKX2-3::MA0039.4 KLF4	101	391	R
	MA1523.1 MSANTD3::MA0039.4 KLF4	102	391	R
	MA0739.1 Hic1::MA0039.4 KLF4	109	391	R
	MA0671.1 NFIX::MA0039.4 KLF4	110	391	R
	MA1515.1 KLF2::MA0039.4 KLF4	144	391	R
	MA0738.1 HIC2::MA0039.4 KLF4	205	391	R
	MA0738.1 HIC2::MA0039.4 KLF4	214	391	R
	MA0109.1 HLTF::MA0039.4 KLF4	231	391	R
	MA0039.4 KLF4::MA0039.4 KLF4	252	391	R
	MA0747.1 SP8::MA0039.4 KLF4	255	391	R
	MA1515.1 KLF2::MA0039.4 KLF4	257	391	R
	MA1515.1 KLF2::MA0039.4 KLF4	259	391	R
	MA0719.1 RHOXF1::MA0039.4 KLF4	293	391	R
	MA0672.1 NKX2-3::MA0039.4 KLF4	309	391	R
	MA1515.1 KLF2::MA0039.4 KLF4	314	391	R
	MA0039.4 KLF4::MA0039.4 KLF4	318	391	R
	MA0747.1 SP8::MA0039.4 KLF4	323	391	R
	MA0039.4 KLF4::MA0039.4 KLF4	324	391	R
	MA1515.1 KLF2::MA0039.4 KLF4	325	391	R
	MA0671.1 NFIX::MA0039.4 KLF4	344	391	R
	MA0738.1 HIC2::MA0039.4 KLF4	371	391	R
	MA0597.1 THAP1::MA0039.4 KLF4	379	391	R
	MA1100.2 ASCL1::MA1515.1 KLF2	9	391	R
	MA0109.1 HLTF::MA1515.1 KLF2	74	391	R
	MA0063.2 NKX2-5::MA1515.1 KLF2	100	391	R
	MA0672.1 NKX2-3::MA1515.1 KLF2	101	391	R
	MA1523.1 MSANTD3::MA1515.1 KLF2	102	391	R
	MA0739.1 Hic1::MA1515.1 KLF2	109	391	R
	MA0671.1 NFIX::MA1515.1 KLF2	110	391	R
	MA1515.1 KLF2::MA1515.1 KLF2	144	391	R
	MA0738.1 HIC2::MA1515.1 KLF2	205	391	R
	MA0738.1 HIC2::MA1515.1 KLF2	214	391	R
	MA0109.1 HLTF::MA1515.1 KLF2	231	391	R
	MA0039.4 KLF4::MA1515.1 KLF2	252	391	R
	MA0747.1 SP8::MA1515.1 KLF2	255	391	R
	MA1515.1 KLF2::MA1515.1 KLF2	257	391	R
	MA1512.1 KLF11::MA1515.1 KLF2	258	391	R
	MA1515.1 KLF2::MA1515.1 KLF2	259	391	R
	MA0719.1 RHOXF1::MA1515.1 KLF2	293	391	R
	MA0672.1 NKX2-3::MA1515.1 KLF2	309	391	R
	MA1515.1 KLF2::MA1515.1 KLF2	314	391	R
	MA0039.4 KLF4::MA1515.1 KLF2	318	391	R
	MA0747.1 SP8::MA1515.1 KLF2	323	391	R
	MA0039.4 KLF4::MA1515.1 KLF2	324	391	R
	MA1515.1 KLF2::MA1515.1 KLF2	325	391	R
	MA0671.1 NFIX::MA1515.1 KLF2	344	391	R
	MA0738.1 HIC2::MA1515.1 KLF2	371	391	R
	MA0597.1 THAP1::MA1515.1 KLF2	379	391	R
	MA0039.4 KLF4::MA1515.1 KLF2	380	391	R
	MA1100.2 ASCL1::MA0747.1 SP8	9	395	R
	MA0109.1 HLTF::MA0747.1 SP8	74	395	R
	MA0063.2 NKX2-5::MA0747.1 SP8	100	395	R
	MA0672.1 NKX2-3::MA0747.1 SP8	101	395	R
	MA1523.1 MSANTD3::MA0747.1 SP8	102	395	R
	MA0739.1 Hic1::MA0747.1 SP8	109	395	R
	MA0671.1 NFIX::MA0747.1 SP8	110	395	R
	MA1515.1 KLF2::MA0747.1 SP8	144	395	R
	MA0738.1 HIC2::MA0747.1 SP8	205	395	R
	MA0738.1 HIC2::MA0747.1 SP8	214	395	R
	MA0109.1 HLTF::MA0747.1 SP8	231	395	R
	MA0039.4 KLF4::MA0747.1 SP8	252	395	R
	MA1515.1 KLF2::MA0747.1 SP8	257	395	R
	MA1515.1 KLF2::MA0747.1 SP8	259	395	R
	MA0719.1 RHOXF1::MA0747.1 SP8	293	395	R
	MA0672.1 NKX2-3::MA0747.1 SP8	309	395	R
	MA1515.1 KLF2::MA0747.1 SP8	314	395	R
	MA0039.4 KLF4::MA0747.1 SP8	318	395	R
	MA0039.4 KLF4::MA0747.1 SP8	324	395	R
	MA1515.1 KLF2::MA0747.1 SP8	325	395	R
	MA0671.1 NFIX::MA0747.1 SP8	344	395	R
	MA0738.1 HIC2::MA0747.1 SP8	371	395	R
	MA0597.1 THAP1::MA0747.1 SP8	379	395	R
	MA0039.4 KLF4::MA0747.1 SP8	380	395	R
	MA1515.1 KLF2::MA0747.1 SP8	381	395	R
	MA1100.2 ASCL1::MA1512.1 KLF11	9	395	R
	MA0109.1 HLTF::MA1512.1 KLF11	74	395	R
	MA0063.2 NKX2-5::MA1512.1 KLF11	100	395	R
	MA0672.1 NKX2-3::MA1512.1 KLF11	101	395	R
	MA1523.1 MSANTD3::MA1512.1 KLF11	102	395	R
	MA0739.1 Hic1::MA1512.1 KLF11	109	395	R
	MA0671.1 NFIX::MA1512.1 KLF11	110	395	R
	MA1515.1 KLF2::MA1512.1 KLF11	144	395	R
	MA0738.1 HIC2::MA1512.1 KLF11	205	395	R
	MA0738.1 HIC2::MA1512.1 KLF11	214	395	R
	MA0109.1 HLTF::MA1512.1 KLF11	231	395	R
	MA0039.4 KLF4::MA1512.1 KLF11	252	395	R
	MA0747.1 SP8::MA1512.1 KLF11	255	395	R
	MA1515.1 KLF2::MA1512.1 KLF11	257	395	R
	MA1515.1 KLF2::MA1512.1 KLF11	259	395	R
	MA0719.1 RHOXF1::MA1512.1 KLF11	293	395	R
	MA0672.1 NKX2-3::MA1512.1 KLF11	309	395	R
	MA1515.1 KLF2::MA1512.1 KLF11	314	395	R
	MA0039.4 KLF4::MA1512.1 KLF11	318	395	R
	MA0747.1 SP8::MA1512.1 KLF11	323	395	R
	MA0039.4 KLF4::MA1512.1 KLF11	324	395	R
	MA1515.1 KLF2::MA1512.1 KLF11	325	395	R
	MA0671.1 NFIX::MA1512.1 KLF11	344	395	R
	MA0738.1 HIC2::MA1512.1 KLF11	371	395	R
	MA0597.1 THAP1::MA1512.1 KLF11	379	395	R
	MA0039.4 KLF4::MA1512.1 KLF11	380	395	R
	MA1515.1 KLF2::MA1512.1 KLF11	381	395	R
	MA0747.1 SP8::MA1512.1 KLF11	384	395	R
	MA1100.2 ASCL1::MA1515.1 KLF2	9	396	R
	MA0109.1 HLTF::MA1515.1 KLF2	74	396	R
	MA0063.2 NKX2-5::MA1515.1 KLF2	100	396	R
	MA0672.1 NKX2-3::MA1515.1 KLF2	101	396	R
	MA1523.1 MSANTD3::MA1515.1 KLF2	102	396	R
	MA0739.1 Hic1::MA1515.1 KLF2	109	396	R
	MA0671.1 NFIX::MA1515.1 KLF2	110	396	R
	MA1515.1 KLF2::MA1515.1 KLF2	144	396	R
	MA0738.1 HIC2::MA1515.1 KLF2	205	396	R
	MA0738.1 HIC2::MA1515.1 KLF2	214	396	R
	MA0109.1 HLTF::MA1515.1 KLF2	231	396	R
	MA0039.4 KLF4::MA1515.1 KLF2	252	396	R
	MA0747.1 SP8::MA1515.1 KLF2	255	396	R
	MA1515.1 KLF2::MA1515.1 KLF2	257	396	R
	MA1512.1 KLF11::MA1515.1 KLF2	258	396	R
	MA1515.1 KLF2::MA1515.1 KLF2	259	396	R
	MA0719.1 RHOXF1::MA1515.1 KLF2	293	396	R
	MA0672.1 NKX2-3::MA1515.1 KLF2	309	396	R
	MA1515.1 KLF2::MA1515.1 KLF2	314	396	R
	MA0039.4 KLF4::MA1515.1 KLF2	318	396	R
	MA0747.1 SP8::MA1515.1 KLF2	323	396	R
	MA0039.4 KLF4::MA1515.1 KLF2	324	396	R
	MA1515.1 KLF2::MA1515.1 KLF2	325	396	R
	MA0671.1 NFIX::MA1515.1 KLF2	344	396	R
	MA0738.1 HIC2::MA1515.1 KLF2	371	396	R
	MA0597.1 THAP1::MA1515.1 KLF2	379	396	R
	MA0039.4 KLF4::MA1515.1 KLF2	380	396	R
	MA1515.1 KLF2::MA1515.1 KLF2	381	396	R
	MA0747.1 SP8::MA1515.1 KLF2	384	396	R
	MA1512.1 KLF11::MA1515.1 KLF2	385	396	R
	MA1100.2 ASCL1::MA0738.1 HIC2	9	412	R
	MA0109.1 HLTF::MA0738.1 HIC2	74	412	R
	MA0063.2 NKX2-5::MA0738.1 HIC2	100	412	R
	MA0672.1 NKX2-3::MA0738.1 HIC2	101	412	R
	MA1523.1 MSANTD3::MA0738.1 HIC2	102	412	R
	MA0671.1 NFIX::MA0738.1 HIC2	110	412	R
	MA0109.1 HLTF::MA0738.1 HIC2	231	412	R
	MA1515.1 KLF2::MA0738.1 HIC2	257	412	R
	MA1515.1 KLF2::MA0738.1 HIC2	259	412	R
	MA0672.1 NKX2-3::MA0738.1 HIC2	309	412	R
	MA1515.1 KLF2::MA0738.1 HIC2	314	412	R
	MA1515.1 KLF2::MA0738.1 HIC2	325	412	R
	MA0671.1 NFIX::MA0738.1 HIC2	344	412	R
	MA0597.1 THAP1::MA0738.1 HIC2	379	412	R
	MA1515.1 KLF2::MA0738.1 HIC2	381	412	R
	MA1515.1 KLF2::MA0738.1 HIC2	386	412	R
	MA0109.1 HLTF::MA1100.2 ASCL1	74	417	R
	MA0063.2 NKX2-5::MA1100.2 ASCL1	100	417	R
	MA0672.1 NKX2-3::MA1100.2 ASCL1	101	417	R
	MA1523.1 MSANTD3::MA1100.2 ASCL1	102	417	R
	MA0739.1 Hic1::MA1100.2 ASCL1	109	417	R
	MA0671.1 NFIX::MA1100.2 ASCL1	110	417	R
	MA1515.1 KLF2::MA1100.2 ASCL1	144	417	R
	MA0738.1 HIC2::MA1100.2 ASCL1	205	417	R
	MA0738.1 HIC2::MA1100.2 ASCL1	214	417	R
	MA0109.1 HLTF::MA1100.2 ASCL1	231	417	R
	MA0039.4 KLF4::MA1100.2 ASCL1	252	417	R
	MA0747.1 SP8::MA1100.2 ASCL1	255	417	R
	MA1515.1 KLF2::MA1100.2 ASCL1	257	417	R
	MA1512.1 KLF11::MA1100.2 ASCL1	258	417	R
	MA1515.1 KLF2::MA1100.2 ASCL1	259	417	R
	MA0719.1 RHOXF1::MA1100.2 ASCL1	293	417	R
	MA0672.1 NKX2-3::MA1100.2 ASCL1	309	417	R
	MA1515.1 KLF2::MA1100.2 ASCL1	314	417	R
	MA0039.4 KLF4::MA1100.2 ASCL1	318	417	R
	MA0747.1 SP8::MA1100.2 ASCL1	323	417	R
	MA0039.4 KLF4::MA1100.2 ASCL1	324	417	R
	MA1515.1 KLF2::MA1100.2 ASCL1	325	417	R
	MA0671.1 NFIX::MA1100.2 ASCL1	344	417	R
	MA0597.1 THAP1::MA1100.2 ASCL1	379	417	R
	MA1100.2 ASCL1::MA1512.1 KLF11	9	439	R
	MA0109.1 HLTF::MA1512.1 KLF11	74	439	R
	MA0063.2 NKX2-5::MA1512.1 KLF11	100	439	R
	MA0672.1 NKX2-3::MA1512.1 KLF11	101	439	R
	MA1523.1 MSANTD3::MA1512.1 KLF11	102	439	R
	MA0671.1 NFIX::MA1512.1 KLF11	110	439	R
	MA1515.1 KLF2::MA1512.1 KLF11	144	439	R
	MA0738.1 HIC2::MA1512.1 KLF11	205	439	R
	MA0738.1 HIC2::MA1512.1 KLF11	214	439	R
	MA0109.1 HLTF::MA1512.1 KLF11	231	439	R
	MA0039.4 KLF4::MA1512.1 KLF11	252	439	R
	MA0747.1 SP8::MA1512.1 KLF11	255	439	R
	MA1515.1 KLF2::MA1512.1 KLF11	257	439	R
	MA1515.1 KLF2::MA1512.1 KLF11	259	439	R
	MA0719.1 RHOXF1::MA1512.1 KLF11	293	439	R
	MA0672.1 NKX2-3::MA1512.1 KLF11	309	439	R
	MA1515.1 KLF2::MA1512.1 KLF11	314	439	R
	MA0039.4 KLF4::MA1512.1 KLF11	318	439	R
	MA0747.1 SP8::MA1512.1 KLF11	323	439	R
	MA0039.4 KLF4::MA1512.1 KLF11	324	439	R
	MA1515.1 KLF2::MA1512.1 KLF11	325	439	R
	MA0671.1 NFIX::MA1512.1 KLF11	344	439	R
	MA0738.1 HIC2::MA1512.1 KLF11	371	439	R
	MA0597.1 THAP1::MA1512.1 KLF11	379	439	R
	MA0039.4 KLF4::MA1512.1 KLF11	380	439	R
	MA1515.1 KLF2::MA1512.1 KLF11	381	439	R
	MA0747.1 SP8::MA1512.1 KLF11	384	439	R
	MA1515.1 KLF2::MA1512.1 KLF11	386	439	R
	MA0738.1 HIC2::MA1512.1 KLF11	404	439	R
	MA1100.2 ASCL1::MA1515.1 KLF2	9	440	R
	MA0109.1 HLTF::MA1515.1 KLF2	74	440	R
	MA0063.2 NKX2-5::MA1515.1 KLF2	100	440	R
	MA0672.1 NKX2-3::MA1515.1 KLF2	101	440	R
	MA1523.1 MSANTD3::MA1515.1 KLF2	102	440	R
	MA0671.1 NFIX::MA1515.1 KLF2	110	440	R
	MA1515.1 KLF2::MA1515.1 KLF2	144	440	R
	MA0738.1 HIC2::MA1515.1 KLF2	205	440	R
	MA0738.1 HIC2::MA1515.1 KLF2	214	440	R
	MA0109.1 HLTF::MA1515.1 KLF2	231	440	R
	MA0039.4 KLF4::MA1515.1 KLF2	252	440	R
	MA0747.1 SP8::MA1515.1 KLF2	255	440	R
	MA1515.1 KLF2::MA1515.1 KLF2	257	440	R
	MA1512.1 KLF11::MA1515.1 KLF2	258	440	R
	MA1515.1 KLF2::MA1515.1 KLF2	259	440	R
	MA0719.1 RHOXF1::MA1515.1 KLF2	293	440	R
	MA0672.1 NKX2-3::MA1515.1 KLF2	309	440	R
	MA1515.1 KLF2::MA1515.1 KLF2	314	440	R
	MA0039.4 KLF4::MA1515.1 KLF2	318	440	R
	MA0747.1 SP8::MA1515.1 KLF2	323	440	R
	MA0039.4 KLF4::MA1515.1 KLF2	324	440	R
	MA1515.1 KLF2::MA1515.1 KLF2	325	440	R
	MA0671.1 NFIX::MA1515.1 KLF2	344	440	R
	MA0738.1 HIC2::MA1515.1 KLF2	371	440	R
	MA0597.1 THAP1::MA1515.1 KLF2	379	440	R
	MA0039.4 KLF4::MA1515.1 KLF2	380	440	R
	MA1515.1 KLF2::MA1515.1 KLF2	381	440	R
	MA0747.1 SP8::MA1515.1 KLF2	384	440	R
	MA1512.1 KLF11::MA1515.1 KLF2	385	440	R
	MA1515.1 KLF2::MA1515.1 KLF2	386	440	R
	MA0738.1 HIC2::MA1515.1 KLF2	404	440	R
	MA1512.1 KLF11::MA1515.1 KLF2	429	440	R
	MA0109.1 HLTF::MA1523.1 MSANTD3	74	440	R
	MA0063.2 NKX2-5::MA1523.1 MSANTD3	100	440	R
	MA0672.1 NKX2-3::MA1523.1 MSANTD3	101	440	R
	MA1523.1 MSANTD3::MA1523.1 MSANTD3	102	440	R
	MA0739.1 Hic1::MA1523.1 MSANTD3	109	440	R
	MA0671.1 NFIX::MA1523.1 MSANTD3	110	440	R
	MA1515.1 KLF2::MA1523.1 MSANTD3	144	440	R
	MA0738.1 HIC2::MA1523.1 MSANTD3	205	440	R
	MA0738.1 HIC2::MA1523.1 MSANTD3	214	440	R
	MA0109.1 HLTF::MA1523.1 MSANTD3	231	440	R
	MA0039.4 KLF4::MA1523.1 MSANTD3	252	440	R
	MA0747.1 SP8::MA1523.1 MSANTD3	255	440	R
	MA1515.1 KLF2::MA1523.1 MSANTD3	257	440	R
	MA1512.1 KLF11::MA1523.1 MSANTD3	258	440	R
	MA1515.1 KLF2::MA1523.1 MSANTD3	259	440	R
	MA0719.1 RHOXF1::MA1523.1 MSANTD3	293	440	R
	MA0672.1 NKX2-3::MA1523.1 MSANTD3	309	440	R
	MA1515.1 KLF2::MA1523.1 MSANTD3	314	440	R
	MA0039.4 KLF4::MA1523.1 MSANTD3	318	440	R
	MA0747.1 SP8::MA1523.1 MSANTD3	323	440	R
	MA0039.4 KLF4::MA1523.1 MSANTD3	324	440	R
	MA1515.1 KLF2::MA1523.1 MSANTD3	325	440	R
	MA0671.1 NFIX::MA1523.1 MSANTD3	344	440	R
	MA0597.1 THAP1::MA1523.1 MSANTD3	379	440	R
	MA0039.4 KLF4::MA1523.1 MSANTD3	380	440	R
	MA1515.1 KLF2::MA1523.1 MSANTD3	381	440	R
	MA0747.1 SP8::MA1523.1 MSANTD3	384	440	R
	MA1512.1 KLF11::MA1523.1 MSANTD3	385	440	R
	MA1515.1 KLF2::MA1523.1 MSANTD3	386	440	R
	MA1100.2 ASCL1::MA1523.1 MSANTD3	408	440	R
	MA0109.1 HLTF::MA0673.1 NKX2-8	74	465	R
	MA0063.2 NKX2-5::MA0673.1 NKX2-8	100	465	R
	MA0672.1 NKX2-3::MA0673.1 NKX2-8	101	465	R
	MA1523.1 MSANTD3::MA0673.1 NKX2-8	102	465	R
	MA0739.1 Hic1::MA0673.1 NKX2-8	109	465	R
	MA0671.1 NFIX::MA0673.1 NKX2-8	110	465	R
	MA1515.1 KLF2::MA0673.1 NKX2-8	144	465	R
	MA0738.1 HIC2::MA0673.1 NKX2-8	205	465	R
	MA0738.1 HIC2::MA0673.1 NKX2-8	214	465	R
	MA0109.1 HLTF::MA0673.1 NKX2-8	231	465	R
	MA0039.4 KLF4::MA0673.1 NKX2-8	252	465	R
	MA0747.1 SP8::MA0673.1 NKX2-8	255	465	R
	MA1515.1 KLF2::MA0673.1 NKX2-8	257	465	R
	MA1512.1 KLF11::MA0673.1 NKX2-8	258	465	R
	MA1515.1 KLF2::MA0673.1 NKX2-8	259	465	R
	MA0719.1 RHOXF1::MA0673.1 NKX2-8	293	465	R
	MA0672.1 NKX2-3::MA0673.1 NKX2-8	309	465	R
	MA1515.1 KLF2::MA0673.1 NKX2-8	314	465	R
	MA0039.4 KLF4::MA0673.1 NKX2-8	318	465	R
	MA0747.1 SP8::MA0673.1 NKX2-8	323	465	R
	MA0039.4 KLF4::MA0673.1 NKX2-8	324	465	R
	MA1515.1 KLF2::MA0673.1 NKX2-8	325	465	R
	MA0671.1 NFIX::MA0673.1 NKX2-8	344	465	R
	MA0597.1 THAP1::MA0673.1 NKX2-8	379	465	R
	MA0039.4 KLF4::MA0673.1 NKX2-8	380	465	R
	MA1515.1 KLF2::MA0673.1 NKX2-8	381	465	R
	MA0747.1 SP8::MA0673.1 NKX2-8	384	465	R
	MA1512.1 KLF11::MA0673.1 NKX2-8	385	465	R
	MA1515.1 KLF2::MA0673.1 NKX2-8	386	465	R
	MA1100.2 ASCL1::MA0673.1 NKX2-8	408	465	R
	MA1523.1 MSANTD3::MA0673.1 NKX2-8	431	465	R
	MA0109.1 HLTF::MA0914.1 ISL2	74	465	R
	MA0063.2 NKX2-5::MA0914.1 ISL2	100	465	R
	MA0672.1 NKX2-3::MA0914.1 ISL2	101	465	R
	MA1523.1 MSANTD3::MA0914.1 ISL2	102	465	R
	MA0739.1 Hic1::MA0914.1 ISL2	109	465	R
	MA0671.1 NFIX::MA0914.1 ISL2	110	465	R
	MA1515.1 KLF2::MA0914.1 ISL2	144	465	R
	MA0738.1 HIC2::MA0914.1 ISL2	205	465	R
	MA0738.1 HIC2::MA0914.1 ISL2	214	465	R
	MA0109.1 HLTF::MA0914.1 ISL2	231	465	R
	MA0039.4 KLF4::MA0914.1 ISL2	252	465	R
	MA0747.1 SP8::MA0914.1 ISL2	255	465	R
	MA1515.1 KLF2::MA0914.1 ISL2	257	465	R
	MA1512.1 KLF11::MA0914.1 ISL2	258	465	R
	MA1515.1 KLF2::MA0914.1 ISL2	259	465	R
	MA0719.1 RHOXF1::MA0914.1 ISL2	293	465	R
	MA0672.1 NKX2-3::MA0914.1 ISL2	309	465	R
	MA1515.1 KLF2::MA0914.1 ISL2	314	465	R
	MA0039.4 KLF4::MA0914.1 ISL2	318	465	R
	MA0747.1 SP8::MA0914.1 ISL2	323	465	R
	MA0039.4 KLF4::MA0914.1 ISL2	324	465	R
	MA1515.1 KLF2::MA0914.1 ISL2	325	465	R
	MA0671.1 NFIX::MA0914.1 ISL2	344	465	R
	MA0597.1 THAP1::MA0914.1 ISL2	379	465	R
	MA1100.2 ASCL1::MA0914.1 ISL2	408	465	R
	MA1523.1 MSANTD3::MA0914.1 ISL2	431	465	R
	MA0673.1 NKX2-8::MA0914.1 ISL2	457	465	R
	MA1100.2 ASCL1::MA0597.1 THAP1	9	475	R
	MA0109.1 HLTF::MA0597.1 THAP1	74	475	R
	MA0063.2 NKX2-5::MA0597.1 THAP1	100	475	R
	MA0672.1 NKX2-3::MA0597.1 THAP1	101	475	R
	MA1523.1 MSANTD3::MA0597.1 THAP1	102	475	R
	MA0739.1 Hic1::MA0597.1 THAP1	109	475	R
	MA0671.1 NFIX::MA0597.1 THAP1	110	475	R
	MA1515.1 KLF2::MA0597.1 THAP1	144	475	R
	MA0738.1 HIC2::MA0597.1 THAP1	205	475	R
	MA0738.1 HIC2::MA0597.1 THAP1	214	475	R
	MA0109.1 HLTF::MA0597.1 THAP1	231	475	R
	MA0039.4 KLF4::MA0597.1 THAP1	252	475	R
	MA0747.1 SP8::MA0597.1 THAP1	255	475	R
	MA1515.1 KLF2::MA0597.1 THAP1	257	475	R
	MA1512.1 KLF11::MA0597.1 THAP1	258	475	R
	MA1515.1 KLF2::MA0597.1 THAP1	259	475	R
	MA0719.1 RHOXF1::MA0597.1 THAP1	293	475	R
	MA0672.1 NKX2-3::MA0597.1 THAP1	309	475	R
	MA1515.1 KLF2::MA0597.1 THAP1	314	475	R
	MA0039.4 KLF4::MA0597.1 THAP1	318	475	R
	MA0747.1 SP8::MA0597.1 THAP1	323	475	R
	MA0039.4 KLF4::MA0597.1 THAP1	324	475	R
	MA1515.1 KLF2::MA0597.1 THAP1	325	475	R
	MA0671.1 NFIX::MA0597.1 THAP1	344	475	R
	MA0738.1 HIC2::MA0597.1 THAP1	371	475	R
	MA0597.1 THAP1::MA0597.1 THAP1	379	475	R
	MA0039.4 KLF4::MA0597.1 THAP1	380	475	R
	MA1515.1 KLF2::MA0597.1 THAP1	381	475	R
	MA0747.1 SP8::MA0597.1 THAP1	384	475	R
	MA1512.1 KLF11::MA0597.1 THAP1	385	475	R
	MA1515.1 KLF2::MA0597.1 THAP1	386	475	R
	MA0738.1 HIC2::MA0597.1 THAP1	404	475	R
	MA1100.2 ASCL1::MA0597.1 THAP1	408	475	R
	MA1512.1 KLF11::MA0597.1 THAP1	429	475	R
	MA1515.1 KLF2::MA0597.1 THAP1	430	475	R
	MA1523.1 MSANTD3::MA0597.1 THAP1	431	475	R
	MA0673.1 NKX2-8::MA0597.1 THAP1	457	475	R
	MA0914.1 ISL2::MA0597.1 THAP1	458	475	R
	MA0109.1 HLTF::MA0674.1 NKX6-1	74	465	R
	MA0063.2 NKX2-5::MA0674.1 NKX6-1	100	465	R
	MA0672.1 NKX2-3::MA0674.1 NKX6-1	101	465	R
	MA1523.1 MSANTD3::MA0674.1 NKX6-1	102	465	R
	MA0739.1 Hic1::MA0674.1 NKX6-1	109	465	R
	MA0671.1 NFIX::MA0674.1 NKX6-1	110	465	R
	MA1515.1 KLF2::MA0674.1 NKX6-1	144	465	R
	MA0738.1 HIC2::MA0674.1 NKX6-1	205	465	R
	MA0738.1 HIC2::MA0674.1 NKX6-1	214	465	R
	MA0109.1 HLTF::MA0674.1 NKX6-1	231	465	R
	MA0039.4 KLF4::MA0674.1 NKX6-1	252	465	R
	MA0747.1 SP8::MA0674.1 NKX6-1	255	465	R
	MA1515.1 KLF2::MA0674.1 NKX6-1	257	465	R
	MA1512.1 KLF11::MA0674.1 NKX6-1	258	465	R
	MA1515.1 KLF2::MA0674.1 NKX6-1	259	465	R
	MA0719.1 RHOXF1::MA0674.1 NKX6-1	293	465	R
	MA0672.1 NKX2-3::MA0674.1 NKX6-1	309	465	R
	MA1515.1 KLF2::MA0674.1 NKX6-1	314	465	R
	MA0039.4 KLF4::MA0674.1 NKX6-1	318	465	R
	MA0747.1 SP8::MA0674.1 NKX6-1	323	465	R
	MA0039.4 KLF4::MA0674.1 NKX6-1	324	465	R
	MA1515.1 KLF2::MA0674.1 NKX6-1	325	465	R
	MA0671.1 NFIX::MA0674.1 NKX6-1	344	465	R
	MA0597.1 THAP1::MA0674.1 NKX6-1	379	465	R
	MA1100.2 ASCL1::MA0674.1 NKX6-1	408	465	R
	MA1523.1 MSANTD3::MA0674.1 NKX6-1	431	465	R
	MA0673.1 NKX2-8::MA0674.1 NKX6-1	457	465	R
	MA0674.1 NKX6-1::MA0597.1 THAP1	458	475	R
	MA1100.2 ASCL1::MA0597.1 THAP1	9	412	R
	MA0109.1 HLTF::MA0597.1 THAP1	74	412	R
	MA0063.2 NKX2-5::MA0597.1 THAP1	100	412	R
	MA0672.1 NKX2-3::MA0597.1 THAP1	101	412	R
	MA1523.1 MSANTD3::MA0597.1 THAP1	102	412	R
	MA0739.1 Hic1::MA0597.1 THAP1	109	412	R
	MA0671.1 NFIX::MA0597.1 THAP1	110	412	R
	MA1515.1 KLF2::MA0597.1 THAP1	144	412	R
	MA0738.1 HIC2::MA0597.1 THAP1	205	412	R
	MA0738.1 HIC2::MA0597.1 THAP1	214	412	R
	MA0109.1 HLTF::MA0597.1 THAP1	231	412	R
	MA0039.4 KLF4::MA0597.1 THAP1	252	412	R
	MA0747.1 SP8::MA0597.1 THAP1	255	412	R
	MA1515.1 KLF2::MA0597.1 THAP1	257	412	R
	MA1512.1 KLF11::MA0597.1 THAP1	258	412	R
	MA1515.1 KLF2::MA0597.1 THAP1	259	412	R
	MA0719.1 RHOXF1::MA0597.1 THAP1	293	412	R
	MA0672.1 NKX2-3::MA0597.1 THAP1	309	412	R
	MA1515.1 KLF2::MA0597.1 THAP1	314	412	R
	MA0039.4 KLF4::MA0597.1 THAP1	318	412	R
	MA0747.1 SP8::MA0597.1 THAP1	323	412	R
	MA0039.4 KLF4::MA0597.1 THAP1	324	412	R
	MA1515.1 KLF2::MA0597.1 THAP1	325	412	R
	MA0671.1 NFIX::MA0597.1 THAP1	344	412	R
	MA0738.1 HIC2::MA0597.1 THAP1	371	412	R
	MA0597.1 THAP1::MA0597.1 THAP1	379	412	R
	MA0039.4 KLF4::MA0597.1 THAP1	380	412	R
	MA1515.1 KLF2::MA0597.1 THAP1	381	412	R
	MA0747.1 SP8::MA0597.1 THAP1	384	412	R
	MA1512.1 KLF11::MA0597.1 THAP1	385	412	R
	MA1515.1 KLF2::MA0597.1 THAP1	386	412	R
	MA0597.1 THAP1::MA1100.2 ASCL1	404	417	R
	MA0597.1 THAP1::MA1512.1 KLF11	404	439	R
	MA0597.1 THAP1::MA1515.1 KLF2	404	440	R
	MA0597.1 THAP1::MA1523.1 MSANTD3	404	440	R
	MA0597.1 THAP1::MA0673.1 NKX2-8	404	465	R
	MA0597.1 THAP1::MA0914.1 ISL2	404	465	R
	MA0597.1 THAP1::MA0597.1 THAP1	404	475	R
	MA0597.1 THAP1::MA0674.1 NKX6-1	404	465	R
	MA1100.2 ASCL1::MA1517.1 KLF6	9	396	R
	MA0109.1 HLTF::MA1517.1 KLF6	74	396	R
	MA0063.2 NKX2-5::MA1517.1 KLF6	100	396	R
	MA0672.1 NKX2-3::MA1517.1 KLF6	101	396	R
	MA1523.1 MSANTD3::MA1517.1 KLF6	102	396	R
	MA0739.1 Hic1::MA1517.1 KLF6	109	396	R
	MA0671.1 NFIX::MA1517.1 KLF6	110	396	R
	MA1515.1 KLF2::MA1517.1 KLF6	144	396	R
	MA0738.1 HIC2::MA1517.1 KLF6	205	396	R
	MA0738.1 HIC2::MA1517.1 KLF6	214	396	R
	MA0109.1 HLTF::MA1517.1 KLF6	231	396	R
	MA0039.4 KLF4::MA1517.1 KLF6	252	396	R
	MA0747.1 SP8::MA1517.1 KLF6	255	396	R
	MA1515.1 KLF2::MA1517.1 KLF6	257	396	R
	MA1512.1 KLF11::MA1517.1 KLF6	258	396	R
	MA1515.1 KLF2::MA1517.1 KLF6	259	396	R
	MA0719.1 RHOXF1::MA1517.1 KLF6	293	396	R
	MA0672.1 NKX2-3::MA1517.1 KLF6	309	396	R
	MA1515.1 KLF2::MA1517.1 KLF6	314	396	R
	MA0039.4 KLF4::MA1517.1 KLF6	318	396	R
	MA0747.1 SP8::MA1517.1 KLF6	323	396	R
	MA0039.4 KLF4::MA1517.1 KLF6	324	396	R
	MA1515.1 KLF2::MA1517.1 KLF6	325	396	R
	MA0671.1 NFIX::MA1517.1 KLF6	344	396	R
	MA0738.1 HIC2::MA1517.1 KLF6	371	396	R
	MA0597.1 THAP1::MA1517.1 KLF6	379	396	R
	MA0039.4 KLF4::MA1517.1 KLF6	380	396	R
	MA1515.1 KLF2::MA1517.1 KLF6	381	396	R
	MA0747.1 SP8::MA1517.1 KLF6	384	396	R
	MA1512.1 KLF11::MA1517.1 KLF6	385	396	R
	MA1517.1 KLF6::MA1100.2 ASCL1	386	417	R
	MA1517.1 KLF6::MA1523.1 MSANTD3	386	440	R
	MA1517.1 KLF6::MA0673.1 NKX2-8	386	465	R
	MA1517.1 KLF6::MA0597.1 THAP1	386	475	R
	MA1517.1 KLF6::MA0597.1 THAP1	386	412	R
	MA1100.2 ASCL1::MA0039.4 KLF4	9	396	R
	MA0109.1 HLTF::MA0039.4 KLF4	74	396	R
	MA0063.2 NKX2-5::MA0039.4 KLF4	100	396	R
	MA0672.1 NKX2-3::MA0039.4 KLF4	101	396	R
	MA1523.1 MSANTD3::MA0039.4 KLF4	102	396	R
	MA0739.1 Hic1::MA0039.4 KLF4	109	396	R
	MA0671.1 NFIX::MA0039.4 KLF4	110	396	R
	MA1515.1 KLF2::MA0039.4 KLF4	144	396	R
	MA0738.1 HIC2::MA0039.4 KLF4	205	396	R
	MA0738.1 HIC2::MA0039.4 KLF4	214	396	R
	MA0109.1 HLTF::MA0039.4 KLF4	231	396	R
	MA0039.4 KLF4::MA0039.4 KLF4	252	396	R
	MA0747.1 SP8::MA0039.4 KLF4	255	396	R
	MA1515.1 KLF2::MA0039.4 KLF4	257	396	R
	MA1515.1 KLF2::MA0039.4 KLF4	259	396	R
	MA0719.1 RHOXF1::MA0039.4 KLF4	293	396	R
	MA0672.1 NKX2-3::MA0039.4 KLF4	309	396	R
	MA1515.1 KLF2::MA0039.4 KLF4	314	396	R
	MA0039.4 KLF4::MA0039.4 KLF4	318	396	R
	MA0747.1 SP8::MA0039.4 KLF4	323	396	R
	MA0039.4 KLF4::MA0039.4 KLF4	324	396	R
	MA1515.1 KLF2::MA0039.4 KLF4	325	396	R
	MA0671.1 NFIX::MA0039.4 KLF4	344	396	R
	MA0738.1 HIC2::MA0039.4 KLF4	371	396	R
	MA0597.1 THAP1::MA0039.4 KLF4	379	396	R
	MA0039.4 KLF4::MA0039.4 KLF4	380	396	R
	MA1515.1 KLF2::MA0039.4 KLF4	381	396	R
	MA0747.1 SP8::MA0039.4 KLF4	384	396	R
	MA0039.4 KLF4::MA1515.1 KLF2	385	396	R
	MA0039.4 KLF4::MA1512.1 KLF11	385	439	R
	MA0039.4 KLF4::MA1515.1 KLF2	385	440	R
	MA0039.4 KLF4::MA1523.1 MSANTD3	385	440	R
	MA0039.4 KLF4::MA0673.1 NKX2-8	385	465	R
	MA0039.4 KLF4::MA0597.1 THAP1	385	475	R
	MA0039.4 KLF4::MA0597.1 THAP1	385	412	R
	MA0039.4 KLF4::MA1517.1 KLF6	385	396	R
	MA1100.2 ASCL1::MA1564.1 SP9	9	395	R
	MA0109.1 HLTF::MA1564.1 SP9	74	395	R
	MA0063.2 NKX2-5::MA1564.1 SP9	100	395	R
	MA0672.1 NKX2-3::MA1564.1 SP9	101	395	R
	MA1523.1 MSANTD3::MA1564.1 SP9	102	395	R
	MA0739.1 Hic1::MA1564.1 SP9	109	395	R
	MA0671.1 NFIX::MA1564.1 SP9	110	395	R
	MA1515.1 KLF2::MA1564.1 SP9	144	395	R
	MA0738.1 HIC2::MA1564.1 SP9	205	395	R
	MA0738.1 HIC2::MA1564.1 SP9	214	395	R
	MA0109.1 HLTF::MA1564.1 SP9	231	395	R
	MA0039.4 KLF4::MA1564.1 SP9	252	395	R
	MA1515.1 KLF2::MA1564.1 SP9	257	395	R
	MA1515.1 KLF2::MA1564.1 SP9	259	395	R
	MA0719.1 RHOXF1::MA1564.1 SP9	293	395	R
	MA0672.1 NKX2-3::MA1564.1 SP9	309	395	R
	MA1515.1 KLF2::MA1564.1 SP9	314	395	R
	MA0039.4 KLF4::MA1564.1 SP9	318	395	R
	MA0039.4 KLF4::MA1564.1 SP9	324	395	R
	MA1515.1 KLF2::MA1564.1 SP9	325	395	R
	MA0671.1 NFIX::MA1564.1 SP9	344	395	R
	MA0738.1 HIC2::MA1564.1 SP9	371	395	R
	MA0597.1 THAP1::MA1564.1 SP9	379	395	R
	MA0039.4 KLF4::MA1564.1 SP9	380	395	R
	MA1515.1 KLF2::MA1564.1 SP9	381	395	R
	MA1564.1 SP9::MA1512.1 KLF11	384	395	R
	MA1564.1 SP9::MA1515.1 KLF2	384	396	R
	MA1564.1 SP9::MA1512.1 KLF11	384	439	R
	MA1564.1 SP9::MA1515.1 KLF2	384	440	R
	MA1564.1 SP9::MA1523.1 MSANTD3	384	440	R
	MA1564.1 SP9::MA0673.1 NKX2-8	384	465	R
	MA1564.1 SP9::MA0597.1 THAP1	384	475	R
	MA1564.1 SP9::MA0597.1 THAP1	384	412	R
	MA1564.1 SP9::MA1517.1 KLF6	384	396	R
	MA1564.1 SP9::MA0039.4 KLF4	384	396	R
	MA1100.2 ASCL1::MA1517.1 KLF6	9	391	R
	MA0109.1 HLTF::MA1517.1 KLF6	74	391	R
	MA0063.2 NKX2-5::MA1517.1 KLF6	100	391	R
	MA0672.1 NKX2-3::MA1517.1 KLF6	101	391	R
	MA1523.1 MSANTD3::MA1517.1 KLF6	102	391	R
	MA0739.1 Hic1::MA1517.1 KLF6	109	391	R
	MA0671.1 NFIX::MA1517.1 KLF6	110	391	R
	MA1515.1 KLF2::MA1517.1 KLF6	144	391	R
	MA0738.1 HIC2::MA1517.1 KLF6	205	391	R
	MA0738.1 HIC2::MA1517.1 KLF6	214	391	R
	MA0109.1 HLTF::MA1517.1 KLF6	231	391	R
	MA0039.4 KLF4::MA1517.1 KLF6	252	391	R
	MA0747.1 SP8::MA1517.1 KLF6	255	391	R
	MA1515.1 KLF2::MA1517.1 KLF6	257	391	R
	MA1512.1 KLF11::MA1517.1 KLF6	258	391	R
	MA1515.1 KLF2::MA1517.1 KLF6	259	391	R
	MA0719.1 RHOXF1::MA1517.1 KLF6	293	391	R
	MA0672.1 NKX2-3::MA1517.1 KLF6	309	391	R
	MA1515.1 KLF2::MA1517.1 KLF6	314	391	R
	MA0039.4 KLF4::MA1517.1 KLF6	318	391	R
	MA0747.1 SP8::MA1517.1 KLF6	323	391	R
	MA0039.4 KLF4::MA1517.1 KLF6	324	391	R
	MA1515.1 KLF2::MA1517.1 KLF6	325	391	R
	MA0671.1 NFIX::MA1517.1 KLF6	344	391	R
	MA0738.1 HIC2::MA1517.1 KLF6	371	391	R
	MA0597.1 THAP1::MA1517.1 KLF6	379	391	R
	MA0039.4 KLF4::MA1517.1 KLF6	380	391	R
	MA1517.1 KLF6::MA1100.2 ASCL1	381	417	R
	MA1517.1 KLF6::MA1523.1 MSANTD3	381	440	R
	MA1517.1 KLF6::MA0673.1 NKX2-8	381	465	R
	MA1517.1 KLF6::MA0597.1 THAP1	381	475	R
	MA1517.1 KLF6::MA0597.1 THAP1	381	412	R
	MA1517.1 KLF6::MA1517.1 KLF6	381	396	R
	MA1100.2 ASCL1::MA0597.1 THAP1	9	379	R
	MA0109.1 HLTF::MA0597.1 THAP1	74	379	R
	MA0063.2 NKX2-5::MA0597.1 THAP1	100	379	R
	MA0672.1 NKX2-3::MA0597.1 THAP1	101	379	R
	MA1523.1 MSANTD3::MA0597.1 THAP1	102	379	R
	MA0739.1 Hic1::MA0597.1 THAP1	109	379	R
	MA0671.1 NFIX::MA0597.1 THAP1	110	379	R
	MA1515.1 KLF2::MA0597.1 THAP1	144	379	R
	MA0738.1 HIC2::MA0597.1 THAP1	205	379	R
	MA0738.1 HIC2::MA0597.1 THAP1	214	379	R
	MA0109.1 HLTF::MA0597.1 THAP1	231	379	R
	MA0039.4 KLF4::MA0597.1 THAP1	252	379	R
	MA0747.1 SP8::MA0597.1 THAP1	255	379	R
	MA1515.1 KLF2::MA0597.1 THAP1	257	379	R
	MA1512.1 KLF11::MA0597.1 THAP1	258	379	R
	MA1515.1 KLF2::MA0597.1 THAP1	259	379	R
	MA0719.1 RHOXF1::MA0597.1 THAP1	293	379	R
	MA0672.1 NKX2-3::MA0597.1 THAP1	309	379	R
	MA1515.1 KLF2::MA0597.1 THAP1	314	379	R
	MA0039.4 KLF4::MA0597.1 THAP1	318	379	R
	MA0747.1 SP8::MA0597.1 THAP1	323	379	R
	MA0039.4 KLF4::MA0597.1 THAP1	324	379	R
	MA1515.1 KLF2::MA0597.1 THAP1	325	379	R
	MA0671.1 NFIX::MA0597.1 THAP1	344	379	R
	MA0597.1 THAP1::MA0597.1 THAP1	371	387	R
	MA0597.1 THAP1::MA0039.4 KLF4	371	391	R
	MA0597.1 THAP1::MA1515.1 KLF2	371	391	R
	MA0597.1 THAP1::MA0747.1 SP8	371	395	R
	MA0597.1 THAP1::MA1512.1 KLF11	371	395	R
	MA0597.1 THAP1::MA1515.1 KLF2	371	396	R
	MA0597.1 THAP1::MA0738.1 HIC2	371	412	R
	MA0597.1 THAP1::MA1100.2 ASCL1	371	417	R
	MA0597.1 THAP1::MA1512.1 KLF11	371	439	R
	MA0597.1 THAP1::MA1515.1 KLF2	371	440	R
	MA0597.1 THAP1::MA1523.1 MSANTD3	371	440	R
	MA0597.1 THAP1::MA0673.1 NKX2-8	371	465	R
	MA0597.1 THAP1::MA0914.1 ISL2	371	465	R
	MA0597.1 THAP1::MA0597.1 THAP1	371	475	R
	MA0597.1 THAP1::MA0674.1 NKX6-1	371	465	R
	MA0597.1 THAP1::MA0597.1 THAP1	371	412	R
	MA0597.1 THAP1::MA1517.1 KLF6	371	396	R
	MA0597.1 THAP1::MA0039.4 KLF4	371	396	R
	MA0597.1 THAP1::MA1564.1 SP9	371	395	R
	MA0597.1 THAP1::MA1517.1 KLF6	371	391	R
	MA1100.2 ASCL1::MA1517.1 KLF6	9	335	R
	MA0109.1 HLTF::MA1517.1 KLF6	74	335	R
	MA0063.2 NKX2-5::MA1517.1 KLF6	100	335	R
	MA0672.1 NKX2-3::MA1517.1 KLF6	101	335	R
	MA1523.1 MSANTD3::MA1517.1 KLF6	102	335	R
	MA0739.1 Hic1::MA1517.1 KLF6	109	335	R
	MA0671.1 NFIX::MA1517.1 KLF6	110	335	R
	MA1515.1 KLF2::MA1517.1 KLF6	144	335	R
	MA0738.1 HIC2::MA1517.1 KLF6	205	335	R
	MA0738.1 HIC2::MA1517.1 KLF6	214	335	R
	MA0109.1 HLTF::MA1517.1 KLF6	231	335	R
	MA0039.4 KLF4::MA1517.1 KLF6	252	335	R
	MA0747.1 SP8::MA1517.1 KLF6	255	335	R
	MA1515.1 KLF2::MA1517.1 KLF6	257	335	R
	MA1512.1 KLF11::MA1517.1 KLF6	258	335	R
	MA1515.1 KLF2::MA1517.1 KLF6	259	335	R
	MA0719.1 RHOXF1::MA1517.1 KLF6	293	335	R
	MA0672.1 NKX2-3::MA1517.1 KLF6	309	335	R
	MA1515.1 KLF2::MA1517.1 KLF6	314	335	R
	MA0039.4 KLF4::MA1517.1 KLF6	318	335	R
	MA0747.1 SP8::MA1517.1 KLF6	323	335	R
	MA0039.4 KLF4::MA1517.1 KLF6	324	335	R
	MA1517.1 KLF6::MA0671.1 NFIX	325	352	R
	MA1517.1 KLF6::MA1536.1 NR2C2(var.2)	325	359	R
	MA1517.1 KLF6::MA0597.1 THAP1	325	387	R
	MA1517.1 KLF6::MA1100.2 ASCL1	325	417	R
	MA1517.1 KLF6::MA1523.1 MSANTD3	325	440	R
	MA1517.1 KLF6::MA0673.1 NKX2-8	325	465	R
	MA1517.1 KLF6::MA0914.1 ISL2	325	465	R
	MA1517.1 KLF6::MA0597.1 THAP1	325	475	R
	MA1517.1 KLF6::MA0674.1 NKX6-1	325	465	R
	MA1517.1 KLF6::MA0597.1 THAP1	325	412	R
	MA1517.1 KLF6::MA1517.1 KLF6	325	396	R
	MA1517.1 KLF6::MA1517.1 KLF6	325	391	R
	MA1517.1 KLF6::MA0597.1 THAP1	325	379	R
	MA1100.2 ASCL1::MA1564.1 SP9	9	334	R
	MA0109.1 HLTF::MA1564.1 SP9	74	334	R
	MA0063.2 NKX2-5::MA1564.1 SP9	100	334	R
	MA0672.1 NKX2-3::MA1564.1 SP9	101	334	R
	MA1523.1 MSANTD3::MA1564.1 SP9	102	334	R
	MA0739.1 Hic1::MA1564.1 SP9	109	334	R
	MA0671.1 NFIX::MA1564.1 SP9	110	334	R
	MA1515.1 KLF2::MA1564.1 SP9	144	334	R
	MA0738.1 HIC2::MA1564.1 SP9	205	334	R
	MA0738.1 HIC2::MA1564.1 SP9	214	334	R
	MA0109.1 HLTF::MA1564.1 SP9	231	334	R
	MA0039.4 KLF4::MA1564.1 SP9	252	334	R
	MA1515.1 KLF2::MA1564.1 SP9	257	334	R
	MA1515.1 KLF2::MA1564.1 SP9	259	334	R
	MA0719.1 RHOXF1::MA1564.1 SP9	293	334	R
	MA0672.1 NKX2-3::MA1564.1 SP9	309	334	R
	MA1515.1 KLF2::MA1564.1 SP9	314	334	R
	MA0039.4 KLF4::MA1564.1 SP9	318	334	R
	MA1564.1 SP9::MA0039.4 KLF4	323	335	R
	MA1564.1 SP9::MA1515.1 KLF2	323	335	R
	MA1564.1 SP9::MA0671.1 NFIX	323	352	R
	MA1564.1 SP9::MA1536.1 NR2C2(var.2)	323	359	R
	MA1564.1 SP9::MA0597.1 THAP1	323	387	R
	MA1564.1 SP9::MA0039.4 KLF4	323	391	R
	MA1564.1 SP9::MA1515.1 KLF2	323	391	R
	MA1564.1 SP9::MA1512.1 KLF11	323	395	R
	MA1564.1 SP9::MA1515.1 KLF2	323	396	R
	MA1564.1 SP9::MA1100.2 ASCL1	323	417	R
	MA1564.1 SP9::MA1512.1 KLF11	323	439	R
	MA1564.1 SP9::MA1515.1 KLF2	323	440	R
	MA1564.1 SP9::MA1523.1 MSANTD3	323	440	R
	MA1564.1 SP9::MA0673.1 NKX2-8	323	465	R
	MA1564.1 SP9::MA0914.1 ISL2	323	465	R
	MA1564.1 SP9::MA0597.1 THAP1	323	475	R
	MA1564.1 SP9::MA0674.1 NKX6-1	323	465	R
	MA1564.1 SP9::MA0597.1 THAP1	323	412	R
	MA1564.1 SP9::MA1517.1 KLF6	323	396	R
	MA1564.1 SP9::MA0039.4 KLF4	323	396	R
	MA1564.1 SP9::MA1517.1 KLF6	323	391	R
	MA1564.1 SP9::MA0597.1 THAP1	323	379	R
	MA1564.1 SP9::MA1517.1 KLF6	323	335	R
	MA1100.2 ASCL1::MA0597.1 THAP1	9	331	R
	MA0109.1 HLTF::MA0597.1 THAP1	74	331	R
	MA0063.2 NKX2-5::MA0597.1 THAP1	100	331	R
	MA0672.1 NKX2-3::MA0597.1 THAP1	101	331	R
	MA1523.1 MSANTD3::MA0597.1 THAP1	102	331	R
	MA0739.1 Hic1::MA0597.1 THAP1	109	331	R
	MA0671.1 NFIX::MA0597.1 THAP1	110	331	R
	MA1515.1 KLF2::MA0597.1 THAP1	144	331	R
	MA0738.1 HIC2::MA0597.1 THAP1	205	331	R
	MA0738.1 HIC2::MA0597.1 THAP1	214	331	R
	MA0109.1 HLTF::MA0597.1 THAP1	231	331	R
	MA0039.4 KLF4::MA0597.1 THAP1	252	331	R
	MA0747.1 SP8::MA0597.1 THAP1	255	331	R
	MA1515.1 KLF2::MA0597.1 THAP1	257	331	R
	MA1512.1 KLF11::MA0597.1 THAP1	258	331	R
	MA1515.1 KLF2::MA0597.1 THAP1	259	331	R
	MA0719.1 RHOXF1::MA0597.1 THAP1	293	331	R
	MA0672.1 NKX2-3::MA0597.1 THAP1	309	331	R
	MA1515.1 KLF2::MA0597.1 THAP1	314	331	R
	MA0039.4 KLF4::MA0597.1 THAP1	318	331	R
	MA0597.1 THAP1::MA0039.4 KLF4	323	335	R
	MA0597.1 THAP1::MA1515.1 KLF2	323	335	R
	MA0597.1 THAP1::MA0671.1 NFIX	323	352	R
	MA0597.1 THAP1::MA1536.1 NR2C2(var.2)	323	359	R
	MA0597.1 THAP1::MA0738.1 HIC2	323	379	R
	MA0597.1 THAP1::MA0597.1 THAP1	323	387	R
	MA0597.1 THAP1::MA0039.4 KLF4	323	391	R
	MA0597.1 THAP1::MA1515.1 KLF2	323	391	R
	MA0597.1 THAP1::MA0747.1 SP8	323	395	R
	MA0597.1 THAP1::MA1512.1 KLF11	323	395	R
	MA0597.1 THAP1::MA1515.1 KLF2	323	396	R
	MA0597.1 THAP1::MA0738.1 HIC2	323	412	R
	MA0597.1 THAP1::MA1100.2 ASCL1	323	417	R
	MA0597.1 THAP1::MA1512.1 KLF11	323	439	R
	MA0597.1 THAP1::MA1515.1 KLF2	323	440	R
	MA0597.1 THAP1::MA1523.1 MSANTD3	323	440	R
	MA0597.1 THAP1::MA0673.1 NKX2-8	323	465	R
	MA0597.1 THAP1::MA0914.1 ISL2	323	465	R
	MA0597.1 THAP1::MA0597.1 THAP1	323	475	R
	MA0597.1 THAP1::MA0674.1 NKX6-1	323	465	R
	MA0597.1 THAP1::MA0597.1 THAP1	323	412	R
	MA0597.1 THAP1::MA1517.1 KLF6	323	396	R
	MA0597.1 THAP1::MA0039.4 KLF4	323	396	R
	MA0597.1 THAP1::MA1564.1 SP9	323	395	R
	MA0597.1 THAP1::MA1517.1 KLF6	323	391	R
	MA0597.1 THAP1::MA0597.1 THAP1	323	379	R
	MA0597.1 THAP1::MA1517.1 KLF6	323	335	R
	MA0109.1 HLTF::MA0673.1 NKX2-8	74	317	R
	MA0152.1 NFATC2::MA0673.1 NKX2-8	91	317	R
	MA0063.2 NKX2-5::MA0673.1 NKX2-8	100	317	R
	MA0672.1 NKX2-3::MA0673.1 NKX2-8	101	317	R
	MA1523.1 MSANTD3::MA0673.1 NKX2-8	102	317	R
	MA0739.1 Hic1::MA0673.1 NKX2-8	109	317	R
	MA0671.1 NFIX::MA0673.1 NKX2-8	110	317	R
	MA1515.1 KLF2::MA0673.1 NKX2-8	144	317	R
	MA0109.1 HLTF::MA0673.1 NKX2-8	231	317	R
	MA0039.4 KLF4::MA0673.1 NKX2-8	252	317	R
	MA0747.1 SP8::MA0673.1 NKX2-8	255	317	R
	MA1515.1 KLF2::MA0673.1 NKX2-8	257	317	R
	MA0719.1 RHOXF1::MA0673.1 NKX2-8	293	317	R
	MA0673.1 NKX2-8::MA1515.1 KLF2	309	324	R
	MA0673.1 NKX2-8::MA0039.4 KLF4	309	329	R
	MA0673.1 NKX2-8::MA0747.1 SP8	309	334	R
	MA0673.1 NKX2-8::MA0039.4 KLF4	309	335	R
	MA0673.1 NKX2-8::MA1515.1 KLF2	309	335	R
	MA0673.1 NKX2-8::MA0671.1 NFIX	309	352	R
	MA0673.1 NKX2-8::MA1536.1 NR2C2(var.2)	309	359	R
	MA0673.1 NKX2-8::MA0738.1 HIC2	309	379	R
	MA0673.1 NKX2-8::MA0597.1 THAP1	309	387	R
	MA0673.1 NKX2-8::MA0039.4 KLF4	309	391	R
	MA0673.1 NKX2-8::MA1515.1 KLF2	309	391	R
	MA0673.1 NKX2-8::MA0747.1 SP8	309	395	R
	MA0673.1 NKX2-8::MA1512.1 KLF11	309	395	R
	MA0673.1 NKX2-8::MA1515.1 KLF2	309	396	R
	MA0673.1 NKX2-8::MA0738.1 HIC2	309	412	R
	MA0673.1 NKX2-8::MA1100.2 ASCL1	309	417	R
	MA0673.1 NKX2-8::MA1512.1 KLF11	309	439	R
	MA0673.1 NKX2-8::MA1515.1 KLF2	309	440	R
	MA0673.1 NKX2-8::MA1523.1 MSANTD3	309	440	R
	MA0673.1 NKX2-8::MA0673.1 NKX2-8	309	465	R
	MA0673.1 NKX2-8::MA0914.1 ISL2	309	465	R
	MA0673.1 NKX2-8::MA0597.1 THAP1	309	475	R
	MA0673.1 NKX2-8::MA0674.1 NKX6-1	309	465	R
	MA0673.1 NKX2-8::MA0597.1 THAP1	309	412	R
	MA0673.1 NKX2-8::MA1517.1 KLF6	309	396	R
	MA0673.1 NKX2-8::MA0039.4 KLF4	309	396	R
	MA0673.1 NKX2-8::MA1564.1 SP9	309	395	R
	MA0673.1 NKX2-8::MA1517.1 KLF6	309	391	R
	MA0673.1 NKX2-8::MA0597.1 THAP1	309	379	R
	MA0673.1 NKX2-8::MA1517.1 KLF6	309	335	R
	MA0673.1 NKX2-8::MA1564.1 SP9	309	334	R
	MA0673.1 NKX2-8::MA0597.1 THAP1	309	331	R
	MA1100.2 ASCL1::MA1517.1 KLF6	9	269	R
	MA0109.1 HLTF::MA1517.1 KLF6	74	269	R
	MA0063.2 NKX2-5::MA1517.1 KLF6	100	269	R
	MA0672.1 NKX2-3::MA1517.1 KLF6	101	269	R
	MA1523.1 MSANTD3::MA1517.1 KLF6	102	269	R
	MA0739.1 Hic1::MA1517.1 KLF6	109	269	R
	MA0671.1 NFIX::MA1517.1 KLF6	110	269	R
	MA1515.1 KLF2::MA1517.1 KLF6	144	269	R
	MA0738.1 HIC2::MA1517.1 KLF6	205	269	R
	MA0738.1 HIC2::MA1517.1 KLF6	214	269	R
	MA0109.1 HLTF::MA1517.1 KLF6	231	269	R
	MA0039.4 KLF4::MA1517.1 KLF6	252	269	R
	MA0747.1 SP8::MA1517.1 KLF6	255	269	R
	MA1515.1 KLF2::MA1517.1 KLF6	257	269	R
	MA1512.1 KLF11::MA1517.1 KLF6	258	269	R
	MA1517.1 KLF6::MA0719.1 RHOXF1	259	300	R
	MA1517.1 KLF6::MA0671.1 NFIX	259	352	R
	MA1517.1 KLF6::MA1536.1 NR2C2(var.2)	259	359	R
	MA1517.1 KLF6::MA0597.1 THAP1	259	387	R
	MA1517.1 KLF6::MA1100.2 ASCL1	259	417	R
	MA1517.1 KLF6::MA1523.1 MSANTD3	259	440	R
	MA1517.1 KLF6::MA0673.1 NKX2-8	259	465	R
	MA1517.1 KLF6::MA0914.1 ISL2	259	465	R
	MA1517.1 KLF6::MA0597.1 THAP1	259	475	R
	MA1517.1 KLF6::MA0674.1 NKX6-1	259	465	R
	MA1517.1 KLF6::MA0597.1 THAP1	259	412	R
	MA1517.1 KLF6::MA1517.1 KLF6	259	396	R
	MA1517.1 KLF6::MA1517.1 KLF6	259	391	R
	MA1517.1 KLF6::MA0597.1 THAP1	259	379	R
	MA1517.1 KLF6::MA1517.1 KLF6	259	335	R
	MA1517.1 KLF6::MA0597.1 THAP1	259	331	R
	MA1517.1 KLF6::MA0673.1 NKX2-8	259	317	R
	MA1100.2 ASCL1::MA0039.4 KLF4	9	269	R
	MA0109.1 HLTF::MA0039.4 KLF4	74	269	R
	MA0063.2 NKX2-5::MA0039.4 KLF4	100	269	R
	MA0672.1 NKX2-3::MA0039.4 KLF4	101	269	R
	MA1523.1 MSANTD3::MA0039.4 KLF4	102	269	R
	MA0739.1 Hic1::MA0039.4 KLF4	109	269	R
	MA0671.1 NFIX::MA0039.4 KLF4	110	269	R
	MA1515.1 KLF2::MA0039.4 KLF4	144	269	R
	MA0738.1 HIC2::MA0039.4 KLF4	205	269	R
	MA0738.1 HIC2::MA0039.4 KLF4	214	269	R
	MA0109.1 HLTF::MA0039.4 KLF4	231	269	R
	MA0039.4 KLF4::MA0039.4 KLF4	252	269	R
	MA0747.1 SP8::MA0039.4 KLF4	255	269	R
	MA1515.1 KLF2::MA0039.4 KLF4	257	269	R
	MA0039.4 KLF4::MA1515.1 KLF2	258	269	R
	MA0039.4 KLF4::MA0719.1 RHOXF1	258	300	R
	MA0039.4 KLF4::MA1515.1 KLF2	258	324	R
	MA0039.4 KLF4::MA0039.4 KLF4	258	329	R
	MA0039.4 KLF4::MA0747.1 SP8	258	334	R
	MA0039.4 KLF4::MA0039.4 KLF4	258	335	R
	MA0039.4 KLF4::MA1515.1 KLF2	258	335	R
	MA0039.4 KLF4::MA0671.1 NFIX	258	352	R
	MA0039.4 KLF4::MA1536.1 NR2C2(var.2)	258	359	R
	MA0039.4 KLF4::MA0597.1 THAP1	258	387	R
	MA0039.4 KLF4::MA0039.4 KLF4	258	391	R
	MA0039.4 KLF4::MA1515.1 KLF2	258	391	R
	MA0039.4 KLF4::MA0747.1 SP8	258	395	R
	MA0039.4 KLF4::MA1512.1 KLF11	258	395	R
	MA0039.4 KLF4::MA1515.1 KLF2	258	396	R
	MA0039.4 KLF4::MA1100.2 ASCL1	258	417	R
	MA0039.4 KLF4::MA1512.1 KLF11	258	439	R
	MA0039.4 KLF4::MA1515.1 KLF2	258	440	R
	MA0039.4 KLF4::MA1523.1 MSANTD3	258	440	R
	MA0039.4 KLF4::MA0673.1 NKX2-8	258	465	R
	MA0039.4 KLF4::MA0914.1 ISL2	258	465	R
	MA0039.4 KLF4::MA0597.1 THAP1	258	475	R
	MA0039.4 KLF4::MA0674.1 NKX6-1	258	465	R
	MA0039.4 KLF4::MA0597.1 THAP1	258	412	R
	MA0039.4 KLF4::MA1517.1 KLF6	258	396	R
	MA0039.4 KLF4::MA0039.4 KLF4	258	396	R
	MA0039.4 KLF4::MA1564.1 SP9	258	395	R
	MA0039.4 KLF4::MA1517.1 KLF6	258	391	R
	MA0039.4 KLF4::MA0597.1 THAP1	258	379	R
	MA0039.4 KLF4::MA1517.1 KLF6	258	335	R
	MA0039.4 KLF4::MA1564.1 SP9	258	334	R
	MA0039.4 KLF4::MA0597.1 THAP1	258	331	R
	MA0039.4 KLF4::MA1517.1 KLF6	258	269	R
	MA1100.2 ASCL1::MA0747.1 SP8	9	268	R
	MA0109.1 HLTF::MA0747.1 SP8	74	268	R
	MA0063.2 NKX2-5::MA0747.1 SP8	100	268	R
	MA0672.1 NKX2-3::MA0747.1 SP8	101	268	R
	MA1523.1 MSANTD3::MA0747.1 SP8	102	268	R
	MA0739.1 Hic1::MA0747.1 SP8	109	268	R
	MA0671.1 NFIX::MA0747.1 SP8	110	268	R
	MA1515.1 KLF2::MA0747.1 SP8	144	268	R
	MA0738.1 HIC2::MA0747.1 SP8	205	268	R
	MA0738.1 HIC2::MA0747.1 SP8	214	268	R
	MA0109.1 HLTF::MA0747.1 SP8	231	268	R
	MA0039.4 KLF4::MA0747.1 SP8	252	268	R
	MA0747.1 SP8::MA1512.1 KLF11	257	268	R
	MA0747.1 SP8::MA1515.1 KLF2	257	269	R
	MA0747.1 SP8::MA0719.1 RHOXF1	257	300	R
	MA0747.1 SP8::MA1515.1 KLF2	257	324	R
	MA0747.1 SP8::MA0039.4 KLF4	257	329	R
	MA0747.1 SP8::MA0039.4 KLF4	257	335	R
	MA0747.1 SP8::MA1515.1 KLF2	257	335	R
	MA0747.1 SP8::MA0671.1 NFIX	257	352	R
	MA0747.1 SP8::MA1536.1 NR2C2(var.2)	257	359	R
	MA0747.1 SP8::MA0597.1 THAP1	257	387	R
	MA0747.1 SP8::MA0039.4 KLF4	257	391	R
	MA0747.1 SP8::MA1515.1 KLF2	257	391	R
	MA0747.1 SP8::MA1512.1 KLF11	257	395	R
	MA0747.1 SP8::MA1515.1 KLF2	257	396	R
	MA0747.1 SP8::MA1100.2 ASCL1	257	417	R
	MA0747.1 SP8::MA1512.1 KLF11	257	439	R
	MA0747.1 SP8::MA1515.1 KLF2	257	440	R
	MA0747.1 SP8::MA1523.1 MSANTD3	257	440	R
	MA0747.1 SP8::MA0673.1 NKX2-8	257	465	R
	MA0747.1 SP8::MA0914.1 ISL2	257	465	R
	MA0747.1 SP8::MA0597.1 THAP1	257	475	R
	MA0747.1 SP8::MA0674.1 NKX6-1	257	465	R
	MA0747.1 SP8::MA0597.1 THAP1	257	412	R
	MA0747.1 SP8::MA1517.1 KLF6	257	396	R
	MA0747.1 SP8::MA0039.4 KLF4	257	396	R
	MA0747.1 SP8::MA1517.1 KLF6	257	391	R
	MA0747.1 SP8::MA0597.1 THAP1	257	379	R
	MA0747.1 SP8::MA1517.1 KLF6	257	335	R
	MA0747.1 SP8::MA0597.1 THAP1	257	331	R
	MA0747.1 SP8::MA1517.1 KLF6	257	269	R
	MA0747.1 SP8::MA0039.4 KLF4	257	269	R
	MA1100.2 ASCL1::MA1564.1 SP9	9	268	R
	MA0109.1 HLTF::MA1564.1 SP9	74	268	R
	MA0063.2 NKX2-5::MA1564.1 SP9	100	268	R
	MA0672.1 NKX2-3::MA1564.1 SP9	101	268	R
	MA1523.1 MSANTD3::MA1564.1 SP9	102	268	R
	MA0739.1 Hic1::MA1564.1 SP9	109	268	R
	MA0671.1 NFIX::MA1564.1 SP9	110	268	R
	MA1515.1 KLF2::MA1564.1 SP9	144	268	R
	MA0738.1 HIC2::MA1564.1 SP9	205	268	R
	MA0738.1 HIC2::MA1564.1 SP9	214	268	R
	MA0109.1 HLTF::MA1564.1 SP9	231	268	R
	MA0039.4 KLF4::MA1564.1 SP9	252	268	R
	MA1564.1 SP9::MA1512.1 KLF11	257	268	R
	MA1564.1 SP9::MA1515.1 KLF2	257	269	R
	MA1564.1 SP9::MA0719.1 RHOXF1	257	300	R
	MA1564.1 SP9::MA1515.1 KLF2	257	324	R
	MA1564.1 SP9::MA0039.4 KLF4	257	329	R
	MA1564.1 SP9::MA0039.4 KLF4	257	335	R
	MA1564.1 SP9::MA1515.1 KLF2	257	335	R
	MA1564.1 SP9::MA0671.1 NFIX	257	352	R
	MA1564.1 SP9::MA1536.1 NR2C2(var.2)	257	359	R
	MA1564.1 SP9::MA0597.1 THAP1	257	387	R
	MA1564.1 SP9::MA0039.4 KLF4	257	391	R
	MA1564.1 SP9::MA1515.1 KLF2	257	391	R
	MA1564.1 SP9::MA1512.1 KLF11	257	395	R
	MA1564.1 SP9::MA1515.1 KLF2	257	396	R
	MA1564.1 SP9::MA1100.2 ASCL1	257	417	R
	MA1564.1 SP9::MA1512.1 KLF11	257	439	R
	MA1564.1 SP9::MA1515.1 KLF2	257	440	R
	MA1564.1 SP9::MA1523.1 MSANTD3	257	440	R
	MA1564.1 SP9::MA0673.1 NKX2-8	257	465	R
	MA1564.1 SP9::MA0914.1 ISL2	257	465	R
	MA1564.1 SP9::MA0597.1 THAP1	257	475	R
	MA1564.1 SP9::MA0674.1 NKX6-1	257	465	R
	MA1564.1 SP9::MA0597.1 THAP1	257	412	R
	MA1564.1 SP9::MA1517.1 KLF6	257	396	R
	MA1564.1 SP9::MA0039.4 KLF4	257	396	R
	MA1564.1 SP9::MA1517.1 KLF6	257	391	R
	MA1564.1 SP9::MA0597.1 THAP1	257	379	R
	MA1564.1 SP9::MA1517.1 KLF6	257	335	R
	MA1564.1 SP9::MA0597.1 THAP1	257	331	R
	MA1564.1 SP9::MA1517.1 KLF6	257	269	R
	MA1564.1 SP9::MA0039.4 KLF4	257	269	R
	MA1100.2 ASCL1::MA0673.1 NKX2-8	9	109	R
	MA0109.1 HLTF::MA0673.1 NKX2-8	74	109	R
	MA0152.1 NFATC2::MA0673.1 NKX2-8	91	109	R
	MA0063.2 NKX2-5::MA0673.1 NKX2-8	100	109	R
	MA0673.1 NKX2-8::MA1523.1 MSANTD3	101	111	R
	MA0673.1 NKX2-8::MA0739.1 Hic1	101	117	R
	MA0673.1 NKX2-8::MA0671.1 NFIX	101	118	R
	MA0673.1 NKX2-8::MA1536.1 NR2C2(var.2)	101	123	R
	MA0673.1 NKX2-8::MA1515.1 KLF2	101	154	R
	MA0673.1 NKX2-8::MA0738.1 HIC2	101	213	R
	MA0673.1 NKX2-8::MA0738.1 HIC2	101	222	R
	MA0673.1 NKX2-8::MA0109.1 HLTF	101	240	R
	MA0673.1 NKX2-8::MA0039.4 KLF4	101	263	R
	MA0673.1 NKX2-8::MA0747.1 SP8	101	266	R
	MA0673.1 NKX2-8::MA1515.1 KLF2	101	267	R
	MA0673.1 NKX2-8::MA1512.1 KLF11	101	268	R
	MA0673.1 NKX2-8::MA1515.1 KLF2	101	269	R
	MA0673.1 NKX2-8::MA0719.1 RHOXF1	101	300	R
	MA0673.1 NKX2-8::MA1515.1 KLF2	101	324	R
	MA0673.1 NKX2-8::MA0039.4 KLF4	101	329	R
	MA0673.1 NKX2-8::MA0747.1 SP8	101	334	R
	MA0673.1 NKX2-8::MA0039.4 KLF4	101	335	R
	MA0673.1 NKX2-8::MA1515.1 KLF2	101	335	R
	MA0673.1 NKX2-8::MA0671.1 NFIX	101	352	R
	MA0673.1 NKX2-8::MA1536.1 NR2C2(var.2)	101	359	R
	MA0673.1 NKX2-8::MA0738.1 HIC2	101	379	R
	MA0673.1 NKX2-8::MA0597.1 THAP1	101	387	R
	MA0673.1 NKX2-8::MA0039.4 KLF4	101	391	R
	MA0673.1 NKX2-8::MA1515.1 KLF2	101	391	R
	MA0673.1 NKX2-8::MA0747.1 SP8	101	395	R
	MA0673.1 NKX2-8::MA1512.1 KLF11	101	395	R
	MA0673.1 NKX2-8::MA1515.1 KLF2	101	396	R
	MA0673.1 NKX2-8::MA0738.1 HIC2	101	412	R
	MA0673.1 NKX2-8::MA1100.2 ASCL1	101	417	R
	MA0673.1 NKX2-8::MA1512.1 KLF11	101	439	R
	MA0673.1 NKX2-8::MA1515.1 KLF2	101	440	R
	MA0673.1 NKX2-8::MA1523.1 MSANTD3	101	440	R
	MA0673.1 NKX2-8::MA0673.1 NKX2-8	101	465	R
	MA0673.1 NKX2-8::MA0914.1 ISL2	101	465	R
	MA0673.1 NKX2-8::MA0597.1 THAP1	101	475	R
	MA0673.1 NKX2-8::MA0674.1 NKX6-1	101	465	R
	MA0673.1 NKX2-8::MA0597.1 THAP1	101	412	R
	MA0673.1 NKX2-8::MA1517.1 KLF6	101	396	R
	MA0673.1 NKX2-8::MA0039.4 KLF4	101	396	R
	MA0673.1 NKX2-8::MA1564.1 SP9	101	395	R
	MA0673.1 NKX2-8::MA1517.1 KLF6	101	391	R
	MA0673.1 NKX2-8::MA0597.1 THAP1	101	379	R
	MA0673.1 NKX2-8::MA1517.1 KLF6	101	335	R
	MA0673.1 NKX2-8::MA1564.1 SP9	101	334	R
	MA0673.1 NKX2-8::MA0597.1 THAP1	101	331	R
	MA0673.1 NKX2-8::MA0673.1 NKX2-8	101	317	R
	MA0673.1 NKX2-8::MA1517.1 KLF6	101	269	R
	MA0673.1 NKX2-8::MA0039.4 KLF4	101	269	R
	MA0673.1 NKX2-8::MA0747.1 SP8	101	268	R
	MA0673.1 NKX2-8::MA1564.1 SP9	101	268	R
Mus_musculus_cathepsin-F-transcript-variant-X1_promoter_576-1076	MA0820.1 FIGLA::MA0671.1 NFIX	17	34	N
	MA0820.1 FIGLA::MA0739.1 Hic1	17	35	N
	MA0671.1 NFIX::MA0739.1 Hic1	26	35	N
	MA0671.1 NFIX::MA0814.2 TFAP2C(var.2)	26	47	N
	MA0820.1 FIGLA::MA0693.2 VDR	17	73	N
	MA0671.1 NFIX::MA0693.2 VDR	26	73	N
	MA0739.1 Hic1::MA0693.2 VDR	27	73	N
	MA0671.1 NFIX::MA0092.1 Hand1::Tcf3	26	97	N
	MA0739.1 Hic1::MA0092.1 Hand1::Tcf3	27	97	N
	MA0693.2 VDR::MA0092.1 Hand1::Tcf3	66	97	N
	MA0820.1 FIGLA::MA0671.1 NFIX	17	98	N
	MA0671.1 NFIX::MA0671.1 NFIX	26	98	N
	MA0739.1 Hic1::MA0671.1 NFIX	27	98	N
	MA0693.2 VDR::MA0671.1 NFIX	66	98	N
	MA0820.1 FIGLA::MA0739.1 Hic1	17	151	N
	MA0671.1 NFIX::MA0739.1 Hic1	26	151	N
[truncated: 624 more rows]
