# Supplementary material for: Motif and conserved module analysis in DNA (promoters, enhancers) and RNA (lncRNA, mRNA) using AlModules
Source: Sci Rep. 2022 Oct 20;12:17588. doi: 10.1038/s41598-022-21732-0 (PMC9584888; doi:10.1038/s41598-022-21732-0)
Supplement: Supplementary file 1 — Supplementary Information 1. [file 41598_2022_21732_MOESM1_ESM.zip › Common_TFBS_Common_Modules/AIModules/cathepsins_modules_tfbs_hits.xls]

## Sheet: Tabelle1
Sequence Name	Sequence Length	Matrix Title	Matrix Length	Hit No.	Hit Sense	Hit Start	Hit Stop	Hit Score (La)	Hit Max log likelihood ratio score (Lm) or matrix possible	Difference (Ld) (maxscore(Lm) - score(La))	Hit Oligo
Homo_sapiens_cathepsin_V_transcript_variant-1_promoter	500	MA1100.2 ASCL1	10	1	R	98	107	6.305379	13.919985	7.614606	AACAGGAGCC
		MA0719.1 RHOXF1	8	1	R	385	392	7.148447	10.210271	3.061824	GGGCTCTA
		MA0820.1 FIGLA	10	1	N	78	87	6.578878	14.443067	7.864189	CCCACCTTTG
		MA1142.1 FOSL1::JUND	10	1	N	11	20	6.232969	13.358292	7.125323	CCTGATGCAC
		MA0092.1 Hand1::Tcf3	10	1	N	465	474	7.919409	13.916042	5.996633	CGCCTGGAAA
		MA0739.1 Hic1	9	1	N	76	84	6.726330	13.861713	7.135382	GTCCCACCT
				2	R	359	367	9.195475	13.861713	4.666238	GGTTGGGAC
		MA0738.1 HIC2	9	1	R	359	367	7.091721	12.292786	5.201065	GGTTGGGAC
		MA0109.1 HLTF	10	1	N	80	89	7.500394	9.732608	2.232214	CACCTTTGCC
				2	R	163	172	7.151318	9.732608	2.581290	GACTAAGTTA
		MA0914.1 ISL2	8	1	R	27	34	10.993417	12.099371	1.105955	TTAAGTGG
				2	R	171	178	6.471508	12.099371	5.627863	TAAAGTAG
		MA1512.1 KLF11	11	1	R	450	460	13.163206	17.657171	4.493965	GGGGGCGGGGA
		MA1515.1 KLF2	11	1	R	322	332	7.142536	15.002229	7.859693	AGGGTGTATTG
				2	R	449	459	8.279438	15.002229	6.722790	TGGGGGCGGGG
				3	R	451	461	10.094361	15.002229	4.907868	GGGGCGGGGAA
		MA0039.4 KLF4	12	1	R	444	455	9.801513	16.162483	6.360970	GGCGGTGGGGGC
				2	R	450	461	12.119867	16.162483	4.042616	GGGGGCGGGGAA
		MA1517.1 KLF6	11	1	R	451	461	8.783818	15.666329	6.882511	GGGGCGGGGAA
		MA1523.1 MSANTD3	10	1	R	27	36	6.885841	14.214839	7.328998	TTAAGTGGAA
				2	R	115	124	7.035211	14.214839	7.179628	GAGAGTACCC
		MA0672.1 NKX2-3	10	1	R	26	35	12.638471	14.290214	1.651743	CTTAAGTGGA
		MA0152.1 NFATC2	7	1	R	469	475	9.171543	12.341468	3.169925	TGGAAAC
		MA0671.1 NFIX	9	1	N	316	324	7.089909	10.843204	3.753294	GCAGCCAGG
				2	N	422	430	7.824369	10.843204	3.018835	ACAGCCAAT
				3	R	123	131	7.913343	10.843204	2.929860	CCTGGCTCC
		MA0063.2 NKX2-5	11	1	R	25	35	10.274583	14.164969	3.890386	CCTTAAGTGGA
		MA0673.1 NKX2-8	9	1	R	26	34	11.165337	12.768133	1.602796	CTTAAGTGG
				2	R	170	178	6.795978	12.768133	5.972156	TTAAAGTAG
		MA0674.1 NKX6-1	8	1	R	27	34	7.195004	12.256063	5.061059	TTAAGTGG
		MA1536.1 NR2C2(var.2)	8	1	R	492	499	6.388558	10.270356	3.881798	GCGAACCT
		MA1540.1 NR5A1	11	1	N	457	467	8.768447	15.036970	6.268523	GGGAAGGCCGC
		MA0747.1 SP8	12	1	R	449	460	11.443136	17.998864	6.555728	TGGGGGCGGGGA
		MA1564.1 SP9	12	1	R	449	460	12.870441	17.538368	4.667927	TGGGGGCGGGGA
		MA1648.1 TCF12(var.2)	11	1	N	210	220	9.281026	14.001342	4.720316	ACCACCCGCTC
		MA0522.3 TCF3	11	1	N	210	220	9.448876	14.229689	4.780813	ACCACCCGCTC
		MA0814.2 TFAP2C(var.2)	14	1	N	479	492	10.369879	17.697339	7.327460	AATCCCGAGGCGGG
		MA0597.1 THAP1	9	1	N	21	29	6.423962	11.314089	4.890128	CCACCCTTA
				2	N	310	318	9.614307	11.314089	1.699783	CTTCCCGCA
				3	N	341	349	6.635101	11.314089	4.678988	GCGCCCAGA
				4	N	406	414	6.560089	11.314089	4.754001	CCGCCCAGT
				5	R	51	59	6.113221	11.314089	5.200868	TGGGGGCTG
				6	R	259	267	7.800605	11.314089	3.513484	TGAGGGAGG
				7	R	436	444	6.861744	11.314089	4.452345	CGCGGGAAG
				8	R	449	457	7.744727	11.314089	3.569363	TGGGGGCGG
				9	R	487	495	7.538216	11.314089	3.775873	GGCGGGCGA
		MA0693.2 VDR	8	1	N	166	173	7.600479	12.021375	4.420896	TAAGTTAA
Bos_taurus_cathepsin-Z_promoter	500	MA1100.2 ASCL1	10	1	R	9	18	7.050738	13.919985	6.869248	CTCAGGTGCT
				2	R	408	417	8.891284	13.919985	5.028701	GGCAGCAGCG
		MA0719.1 RHOXF1	8	1	R	293	300	7.517409	10.210271	2.692861	TAGATCAG
		MA0820.1 FIGLA	10	1	N	41	50	7.241562	14.443067	7.201506	AACCCCTGGG
		MA1142.1 FOSL1::JUND	10	1	N	27	36	6.128387	13.358292	7.229905	TCTGACTCTT
		MA0092.1 Hand1::Tcf3	10	1	N	342	351	6.229221	13.916042	7.686821	GGCCTGGCGC
		MA0739.1 Hic1	9	1	N	59	67	7.966247	13.861713	5.895466	CTGCCAAGC
				2	N	116	124	8.368525	13.861713	5.493188	ATGCCCTCC
				3	R	109	117	7.357387	13.861713	6.504326	GGTTGCCAT
		MA0738.1 HIC2	9	1	R	205	213	6.366944	12.292786	5.925842	TGCGGGGAT
				2	R	214	222	8.859782	12.292786	3.433004	CCGGGGCAT
				3	R	371	379	7.787086	12.292786	4.505700	GCCGGGCAG
				4	R	404	412	6.965520	12.292786	5.327266	CGGGGGCAG
		MA0109.1 HLTF	10	1	N	67	76	6.394416	9.732608	3.338192	CTCCTTTGTC
				2	R	74	83	6.803649	9.732608	2.928959	GTCAATGGGA
				3	R	231	240	7.756097	9.732608	1.976511	ACCAAAGGGT
		MA0914.1 ISL2	8	1	R	458	465	6.982207	12.099371	5.117165	TTAAGGGC
		MA1512.1 KLF11	11	1	R	258	268	12.051278	17.657171	5.605893	GGGGGTGGGGG
				2	R	385	395	10.208240	17.657171	7.448931	CGGGGCGGGGC
				3	R	429	439	11.481603	17.657171	6.175568	GGGGGAGTGTC
		MA1515.1 KLF2	11	1	R	144	154	7.274383	15.002229	7.727846	AGGGTGCAGTT
				2	R	257	267	10.403629	15.002229	4.598600	TGGGGGTGGGG
				3	R	259	269	11.322129	15.002229	3.680100	GGGGTGGGGGG
				4	R	314	324	7.145295	15.002229	7.856933	GTGGCGGGGTC
				5	R	325	335	13.226918	15.002229	1.775311	GGGGCGGGGTC
				6	R	381	391	11.484689	15.002229	3.517540	CGGGCGGGGCG
				7	R	386	396	12.977867	15.002229	2.024361	GGGGCGGGGCC
				8	R	430	440	7.240215	15.002229	7.762013	GGGGAGTGTCC
		MA0039.4 KLF4	12	1	R	252	263	9.197951	16.162483	6.964532	AAGGCTGGGGGT
				2	R	258	269	15.766408	16.162483	0.396075	GGGGGTGGGGGG
				3	R	318	329	8.994885	16.162483	7.167598	CGGGGTCGGGGC
				4	R	324	335	11.975278	16.162483	4.187205	CGGGGCGGGGTC
				5	R	380	391	11.423238	16.162483	4.739245	CCGGGCGGGGCG
				6	R	385	396	12.660683	16.162483	3.501800	CGGGGCGGGGCC
		MA1517.1 KLF6	11	1	R	259	269	9.855597	15.666329	5.810732	GGGGTGGGGGG
				2	R	325	335	12.036445	15.666329	3.629883	GGGGCGGGGTC
				3	R	381	391	8.522158	15.666329	7.144170	CGGGCGGGGCG
				4	R	386	396	12.197167	15.666329	3.469162	GGGGCGGGGCC
		MA1523.1 MSANTD3	10	1	R	102	111	6.892322	14.214839	7.322517	TGGAGTGGGT
				2	R	431	440	10.697496	14.214839	3.517343	GGGAGTGTCC
		MA0672.1 NKX2-3	10	1	R	101	110	8.294348	14.290214	5.995865	CTGGAGTGGG
				2	R	309	318	9.904202	14.290214	4.386011	GGCAAGTGGC
		MA0152.1 NFATC2	7	1	R	91	97	6.612618	12.341468	5.728851	GGGAAGA
		MA0671.1 NFIX	9	1	N	58	66	10.019770	10.843204	0.823434	CCTGCCAAG
				2	N	110	118	6.620811	10.843204	4.222393	GTTGCCATG
				3	N	246	254	8.597154	10.843204	2.246050	GACGCCAAG
				4	R	110	118	7.022276	10.843204	3.820928	GTTGCCATG
				5	R	344	352	7.709009	10.843204	3.134195	CCTGGCGCG
		MA0063.2 NKX2-5	11	1	R	100	110	7.571893	14.164969	6.593076	ACTGGAGTGGG
		MA0673.1 NKX2-8	9	1	R	101	109	10.127486	12.768133	2.640647	CTGGAGTGG
				2	R	309	317	8.829806	12.768133	3.938327	GGCAAGTGG
				3	R	457	465	7.007094	12.768133	5.761039	CTTAAGGGC
		MA0674.1 NKX6-1	8	1	R	458	465	6.468373	12.256063	5.787690	TTAAGGGC
		MA1536.1 NR2C2(var.2)	8	1	R	39	46	6.309959	10.270356	3.960397	GCAACCCC
				2	R	116	123	6.718373	10.270356	3.551982	ATGCCCTC
				3	R	352	359	8.833092	10.270356	1.437263	GTGACCCG
		MA1540.1 NR5A1	11	1	N	249	259	8.846883	15.036970	6.190087	GCCAAGGCTGG
		MA0747.1 SP8	12	1	R	255	266	10.679279	17.998864	7.319585	GCTGGGGGTGGG
				2	R	257	268	10.126118	17.998864	7.872746	TGGGGGTGGGGG
				3	R	323	334	10.816472	17.998864	7.182392	TCGGGGCGGGGT
				4	R	384	395	12.140706	17.998864	5.858157	GCGGGGCGGGGC
		MA1564.1 SP9	12	1	R	257	268	10.294352	17.538368	7.244016	TGGGGGTGGGGG
				2	R	323	334	11.468714	17.538368	6.069654	TCGGGGCGGGGT
				3	R	384	395	13.133368	17.538368	4.405000	GCGGGGCGGGGC
		MA1648.1 TCF12(var.2)	11	1	N	164	174	8.633956	14.001342	5.367386	GACCCCTGCCC
		MA0522.3 TCF3	11	1	N	164	174	7.550446	14.229689	6.679243	GACCCCTGCCC
		MA0814.2 TFAP2C(var.2)	14	1	N	462	475	10.733418	17.697339	6.963921	GGGCCTGCGGGCCG
				2	N	482	495	9.803413	17.697339	7.893926	AAGCCTGCGGAGGG
		MA0597.1 THAP1	9	1	N	59	67	6.827392	11.314089	4.486698	CTGCCAAGC
				2	N	111	119	6.522942	11.314089	4.791148	TTGCCATGC
				3	N	116	124	6.790550	11.314089	4.523539	ATGCCCTCC
				4	N	123	131	6.574679	11.314089	4.739410	CCTCCATCA
				5	N	169	177	8.526200	11.314089	2.787890	CTGCCCATC
				6	R	323	331	6.956231	11.314089	4.357859	TCGGGGCGG
				7	R	371	379	8.762539	11.314089	2.551551	GCCGGGCAG
				8	R	379	387	7.356114	11.314089	3.957975	GCCGGGCGG
				9	R	404	412	6.398588	11.314089	4.915501	CGGGGGCAG
				10	R	467	475	7.960133	11.314089	3.353957	TGCGGGCCG
		MA0693.2 VDR	8	1	N	144	151	7.133061	12.021375	4.888314	AGGGTGCA
Mus_musculus_cathepsin-F-transcript-variant-X1_promoter_576-1076	501	MA1100.2 ASCL1	10	1	R	411	420	9.979038	13.919985	3.940948	CACAGGTGCT
		MA0719.1 RHOXF1	8	1	R	245	252	6.265596	10.210271	3.944674	TGGCTCTC
		MA0820.1 FIGLA	10	1	N	17	26	7.081663	14.443067	7.361405	ATCCCCTGGT
				2	N	411	420	6.566447	14.443067	7.876621	CACAGGTGCT
		MA1142.1 FOSL1::JUND	10	1	N	423	432	6.062284	13.358292	7.296008	GATTGCTCAA
		MA0092.1 Hand1::Tcf3	10	1	N	88	97	6.935250	13.916042	6.980791	TAGCTGGCAA
				2	N	230	239	6.363895	13.916042	7.552146	TGACTGCCTT
				3	N	346	355	6.084438	13.916042	7.831604	GTCCTGGAAG
		MA0739.1 Hic1	9	1	N	27	35	10.408673	13.861713	3.453039	GTGCCCACT
				2	N	143	151	6.730641	13.861713	7.131071	ATACCAAGT
				3	N	401	409	9.749822	13.861713	4.111890	ATGCCAAGG
				4	R	89	97	8.333743	13.861713	5.527969	AGCTGGCAA
				5	R	417	425	6.616056	13.861713	7.245657	TGCTGGGAT
		MA0738.1 HIC2	9	1	R	89	97	6.982165	12.292786	5.310621	AGCTGGCAA
		MA0109.1 HLTF	10	1	N	238	247	7.024622	9.732608	2.707986	TTCCATGTGG
				2	N	250	259	7.023601	9.732608	2.709007	CTCCTTTGAG
				3	N	260	269	6.203133	9.732608	3.529476	GAACTTCTAG
				4	N	283	292	7.453404	9.732608	2.279204	GACCTTGTTT
				5	N	481	490	6.474199	9.732608	3.258409	TTACTTCTCT
				6	R	144	153	6.166115	9.732608	3.566493	TACCAAGTTA
				7	R	402	411	7.182437	9.732608	2.550171	TGCCAAGGTC
		MA0914.1 ISL2	8	1	R	477	484	8.800464	12.099371	3.298907	TTAATTAC
		MA1512.1 KLF11	11	1	R	176	186	11.212625	17.657171	6.444546	GTGGGTGTTGG
		MA1515.1 KLF2	11	1	R	173	183	8.430836	15.002229	6.571393	AGGGTGGGTGT
				2	R	177	187	9.518660	15.002229	5.483569	TGGGTGTTGGG
		MA0039.4 KLF4	12	1	R	172	183	10.033332	16.162483	6.129151	AAGGGTGGGTGT
				2	R	176	187	8.400301	16.162483	7.762182	GTGGGTGTTGGG
		MA1517.1 KLF6	11	1	R	177	187	10.982284	15.666329	4.684045	TGGGTGTTGGG
				2	R	192	202	8.506277	15.666329	7.160052	TGGGTGTCTGC
		MA1523.1 MSANTD3	10	1	R	58	67	12.084782	14.214839	2.130057	GTGAGTGAAG
				2	R	397	406	6.305885	14.214839	7.908954	GTGAATGCCA
		MA0672.1 NKX2-3	10	1	R	62	71	7.079526	14.290214	7.210688	GTGAAGAGGT
		MA0152.1 NFATC2	7	1	R	350	356	9.102002	12.341468	3.239466	TGGAAGA
		MA0671.1 NFIX	9	1	N	26	34	6.690817	10.843204	4.152387	TGTGCCCAC
				2	N	90	98	6.524159	10.843204	4.319045	GCTGGCAAA
				3	N	275	283	9.037635	10.843204	1.805568	CTTGCCAGG
				4	N	400	408	10.224308	10.843204	0.618896	AATGCCAAG
				5	R	80	88	8.204978	10.843204	2.638226	GTTGGCCCT
				6	R	90	98	8.766490	10.843204	2.076714	GCTGGCAAA
				7	R	101	109	6.173713	10.843204	4.669490	ATTGGAATG
				8	R	204	212	6.495072	10.843204	4.348132	GCTGGCCTC
				9	R	275	283	6.684977	10.843204	4.158227	CTTGCCAGG
		MA0063.2 NKX2-5	11	1	R	56	66	7.629721	14.164969	6.535248	TGGTGAGTGAA
		MA0673.1 NKX2-8	9	1	R	62	70	7.096014	12.768133	5.672119	GTGAAGAGG
				2	R	428	436	6.630860	12.768133	6.137273	CTCAAGGAG
		MA0674.1 NKX6-1	8	1	R	477	484	12.256063	12.256063	0.000000	TTAATTAC
		MA1536.1 NR2C2(var.2)	8	1	R	494	501	7.979120	10.270356	2.291236	CCGACCCT
		MA1540.1 NR5A1	11	1	N	403	413	14.514290	15.036970	0.522680	GCCAAGGTCAC
				2	N	428	438	8.329339	15.036970	6.707631	CTCAAGGAGAC
		MA0747.1 SP8	12	1	R	175	186	10.367143	17.998864	7.631721	GGTGGGTGTTGG
		MA1564.1 SP9	12	1	R	175	186	9.878229	17.538368	7.660139	GGTGGGTGTTGG
		MA1648.1 TCF12(var.2)	11	1	N	365	375	6.579251	14.001342	7.422090	AACACTTGCTG
		MA0522.3 TCF3	11	1	N	365	375	6.303616	14.229689	7.926073	AACACTTGCTG
		MA0814.2 TFAP2C(var.2)	14	1	N	34	47	10.048782	17.697339	7.648557	CTGCCTGAGACGAA
		MA0597.1 THAP1	9	1	N	27	35	6.980162	11.314089	4.333928	GTGCCCACT
				2	N	276	284	8.693273	11.314089	2.620816	TTGCCAGGA
				3	R	89	97	7.631910	11.314089	3.682180	AGCTGGCAA
				4	R	347	355	7.599884	11.314089	3.714205	TCCTGGAAG
		MA0693.2 VDR	8	1	N	66	73	7.323259	12.021375	4.698116	AGAGGTCA
				2	N	405	412	6.986695	12.021375	5.034680	CAAGGTCA
