# Supplementary material for: Motif and conserved module analysis in DNA (promoters, enhancers) and RNA (lncRNA, mRNA) using AlModules
Source: Sci Rep. 2022 Oct 20;12:17588. doi: 10.1038/s41598-022-21732-0 (PMC9584888; doi:10.1038/s41598-022-21732-0)
Supplement: Supplementary file 1 — Supplementary Information 1. [file 41598_2022_21732_MOESM1_ESM.zip › Common_TFBS_Common_Modules/AIModules/cathepsins_only_tfbs_hits.xls]

## Sheet: Tabelle1
Sequence Name	Sequence Length	Matrix Title	Matrix Length	Hit No.	Hit Sense	Hit Start	Hit Stop	Hit Score (La)	Hit Max log likelihood ratio score (Lm) or matrix possible	Difference (Ld) (maxscore(Lm) - score(La))	Hit Oligo
Homo_sapiens_cathepsin_V_transcript_variant-1_promoter	500	MA0006.1 Ahr::Arnt	6	1	R	191	196	6.228787	10.446018	4.217231	CACACA
				2	R	378	383	9.998559	10.446018	0.447459	CACGCG
		MA0634.1 ALX3	10	1	R	26	35	6.517799	12.449627	5.931828	CTTAAGTGGA
		MA0259.1 ARNT::HIF1A	8	1	R	377	384	8.309144	11.777327	3.468183	TCACGCGC
		MA1464.1 ARNT2	10	1	N	376	385	10.038645	15.533211	5.494566	GTCACGCGCG
		MA0603.1 Arntl	10	1	N	375	384	10.617503	14.651341	4.033838	CGTCACGCGC
		MA1100.2 ASCL1	10	1	R	98	107	6.305379	13.919985	7.614606	AACAGGAGCC
		MA0604.1 Atf1	8	1	R	373	380	11.163742	13.264213	2.100471	TGCGTCAC
		MA0877.2 BARHL1	8	1	N	95	102	8.152965	11.077789	2.924824	CTAAACAG
				2	N	109	116	6.474530	11.077789	4.603260	CTGAACGA
				3	N	390	397	7.651773	11.077789	3.426016	CTAAGCGC
		MA0635.1 BARHL2	10	1	N	26	35	6.261279	12.602609	6.341330	CTTAAGTGGA
				2	N	94	103	6.842010	12.602609	5.760599	ACTAAACAGG
		MA0719.1 RHOXF1	8	1	N	5	12	7.193384	10.210271	3.016887	TAAAGCCC
				2	N	250	257	8.820192	10.210271	1.390078	CTGAGCCC
				3	N	477	484	8.252420	10.210271	1.957850	TAAATCCC
				4	R	385	392	7.148447	10.210271	3.061824	GGGCTCTA
		MA0464.2 BHLHE40	10	1	R	376	385	7.440024	15.257638	7.817614	GTCACGCGCG
		MA0019.1 Ddit3::Cebpa	12	1	N	180	191	10.124978	16.417034	6.292056	GACTGAAATACC
		MA0880.1 Dlx3	8	1	R	27	34	6.723365	10.567048	3.843682	TTAAGTGG
		MA0881.1 Dlx4	8	1	R	27	34	6.582834	10.873231	4.290398	TTAAGTGG
		MA0882.1 DLX6	8	1	R	27	34	6.555840	11.183171	4.627331	TTAAGTGG
		MA0471.2 E2F6	13	1	N	433	445	11.526353	17.293274	5.766921	CAGCGCGGGAAGG
				2	N	450	462	13.155956	17.293274	4.137318	GGGGGCGGGGAAG
				3	R	309	321	9.666288	17.293274	7.626986	GCTTCCCGCAGCC
		MA0162.4 EGR1	14	1	R	446	459	14.059936	19.524847	5.464911	CGGTGGGGGCGGGG
		MA0642.1 EN2	10	1	R	26	35	6.140963	12.854892	6.713929	CTTAAGTGGA
		MA0644.1 ESX1	10	1	R	26	35	6.397703	12.034896	5.637193	CTTAAGTGGA
		MA0765.2 ETV5	11	1	N	307	317	7.478675	14.699682	7.221008	CAGCTTCCCGC
				2	R	437	447	7.532263	14.699682	7.167419	GCGGGAAGGCG
		MA0820.1 FIGLA	10	1	N	78	87	6.578878	14.443067	7.864189	CCCACCTTTG
		MA0099.3 FOS::JUN	10	1	N	372	381	8.697300	15.886813	7.189512	CTGCGTCACG
		MA1141.1 FOS::JUND	13	1	N	370	382	9.726281	17.672957	7.946676	GGCTGCGTCACGC
		MA1128.1 FOSL1::JUN	13	1	R	370	382	9.502472	16.896757	7.394285	GGCTGCGTCACGC
		MA1137.1 FOSL1::JUNB	13	1	R	370	382	8.136280	15.607900	7.471620	GGCTGCGTCACGC
		MA1142.1 FOSL1::JUND	10	1	N	11	20	6.232969	13.358292	7.125323	CCTGATGCAC
				2	R	372	381	8.514243	13.358292	4.844049	CTGCGTCACG
		MA1143.1 FOSL1::JUND(var.2)	10	1	R	371	380	9.278560	13.907049	4.628489	GCTGCGTCAC
		MA1130.1 FOSL2::JUN	12	1	N	370	381	9.572072	16.412604	6.840532	GGCTGCGTCACG
		MA1683.1 FOXA3	11	1	N	93	103	8.339317	14.585735	6.246417	GACTAAACAGG
				2	N	204	214	7.209726	14.585735	7.376009	CTGTAAACCAC
		MA1606.1 Foxf1	11	1	N	93	103	9.182006	14.898237	5.716231	GACTAAACAGG
		MA0042.2 FOXI1	7	1	N	95	101	6.276987	13.319779	7.042792	CTAAACA
		MA1103.2 FOXK2	11	1	N	93	103	8.456092	14.544196	6.088103	GACTAAACAGG
				2	N	204	214	7.217807	14.544196	7.326388	CTGTAAACCAC
		MA1489.1 FOXN3	8	1	N	206	213	8.960619	15.674864	6.714246	GTAAACCA
		MA0157.2 FOXO3	8	1	N	206	213	9.292978	14.857085	5.564107	GTAAACCA
		MA0481.3 FOXP1	11	1	N	93	103	7.141917	14.570319	7.428402	GACTAAACAGG
				2	N	204	214	7.502170	14.570319	7.068148	CTGTAAACCAC
		MA0767.1 GCM2	10	1	N	447	456	7.634502	15.338834	7.704332	GGTGGGGGCG
		MA0648.1 GSC	10	1	N	37	46	6.349445	13.605097	7.255651	GGTAATGCTT
		MA0891.1 GSC2	10	1	N	389	398	6.009366	12.806945	6.797579	TCTAAGCGCC
		MA0092.1 Hand1::Tcf3	10	1	N	465	474	7.919409	13.916042	5.996633	CGCCTGGAAA
		MA1099.2 HES1	10	1	N	376	385	10.028990	14.523478	4.494488	GTCACGCGCG
				2	N	378	387	7.150019	14.523478	7.373459	CACGCGCGGG
				3	R	376	385	9.561728	14.523478	4.961749	GTCACGCGCG
		MA0616.2 HES2	10	1	N	376	385	9.550861	16.287098	6.736236	GTCACGCGCG
				2	R	376	385	8.609724	16.287098	7.677374	GTCACGCGCG
		MA0649.1 HEY2	10	1	N	376	385	9.182723	15.810170	6.627447	GTCACGCGCG
		MA0739.1 Hic1	9	1	N	76	84	6.726330	13.861713	7.135382	GTCCCACCT
				2	R	359	367	9.195475	13.861713	4.666238	GGTTGGGAC
		MA0738.1 HIC2	9	1	R	359	367	7.091721	12.292786	5.201065	GGTTGGGAC
		MA1106.1 HIF1A	10	1	N	377	386	6.207918	13.314556	7.106637	TCACGCGCGG
		MA0109.1 HLTF	10	1	N	80	89	7.500394	9.732608	2.232214	CACCTTTGCC
				2	R	163	172	7.151318	9.732608	2.581290	GACTAAGTTA
		MA0895.1 HMBOX1	10	1	N	165	174	8.267888	14.160352	5.892464	CTAAGTTAAA
		MA0914.1 ISL2	8	1	R	27	34	10.993417	12.099371	1.105955	TTAAGTGG
				2	R	171	178	6.471508	12.099371	5.627863	TAAAGTAG
		MA1132.1 JUN::JUNB	10	1	R	372	381	7.999520	15.037842	7.038322	CTGCGTCACG
		MA0493.1 Klf1	11	1	N	17	27	9.814999	17.477905	7.662906	GCACCCACCCT
				2	N	402	412	13.663366	17.477905	3.814539	GGCCCCGCCCA
		MA1512.1 KLF11	11	1	N	403	413	10.358219	17.657171	7.298952	GCCCCGCCCAG
				2	R	450	460	13.163206	17.657171	4.493965	GGGGGCGGGGA
		MA1513.1 KLF15	11	1	N	403	413	15.288559	17.971314	2.682754	GCCCCGCCCAG
				2	R	450	460	16.304490	17.971314	1.666823	GGGGGCGGGGA
		MA0741.1 KLF16	11	1	R	450	460	13.861881	17.926675	4.064794	GGGGGCGGGGA
		MA1515.1 KLF2	11	1	N	17	27	8.755430	15.002229	6.246799	GCACCCACCCT
				2	N	337	347	9.022095	15.002229	5.980133	AGGCGCGCCCA
				3	N	402	412	13.664322	15.002229	1.337907	GGCCCCGCCCA
				4	R	322	332	7.142536	15.002229	7.859693	AGGGTGTATTG
				5	R	449	459	8.279438	15.002229	6.722790	TGGGGGCGGGG
				6	R	451	461	10.094361	15.002229	4.907868	GGGGCGGGGAA
		MA1516.1 KLF3	11	1	N	337	347	10.503977	17.875003	7.371026	AGGCGCGCCCA
				2	N	402	412	12.211457	17.875003	5.663546	GGCCCCGCCCA
		MA0039.4 KLF4	12	1	N	17	28	10.213597	16.162483	5.948886	GCACCCACCCTT
				2	N	402	413	12.494550	16.162483	3.667933	GGCCCCGCCCAG
				3	R	444	455	9.801513	16.162483	6.360970	GGCGGTGGGGGC
				4	R	450	461	12.119867	16.162483	4.042616	GGGGGCGGGGAA
		MA0599.1 KLF5	10	1	N	273	282	8.236336	15.543266	7.306931	CCCCCTCCTC
				2	N	403	412	15.028168	15.543266	0.515098	GCCCCGCCCA
				3	R	451	460	13.993964	15.543266	1.549303	GGGGCGGGGA
		MA1517.1 KLF6	11	1	N	402	412	12.719149	15.666329	2.947180	GGCCCCGCCCA
				2	R	451	461	8.783818	15.666329	6.882511	GGGGCGGGGAA
		MA0699.1 LBX2	10	1	R	26	35	7.628138	12.033149	4.405010	CTTAAGTGGA
		MA0700.2 LHX2	11	1	R	26	36	6.935952	14.546140	7.610188	CTTAAGTGGAA
		MA0705.1 Lhx8	8	1	N	426	433	6.946537	11.886349	4.939812	CCAATCGC
				2	R	426	433	6.042774	11.886349	5.843575	CCAATCGC
		MA1522.1 MAZ	11	1	N	266	276	11.392775	16.924883	5.532108	GGCGCCTCCCC
				2	N	272	282	14.420523	16.924883	2.504360	TCCCCCTCCTC
				3	R	261	271	10.532933	16.924883	6.391950	AGGGAGGCGCC
		MA1563.1 SOX18	8	1	R	327	334	6.442597	10.733142	4.290545	GTATTGAG
		MA0801.1 MGA	8	1	R	77	84	7.896076	14.217495	6.321420	TCCCACCT
				2	R	377	384	6.299653	14.217495	7.917842	TCACGCGC
		MA0707.1 MNX1	10	1	R	26	35	6.149725	12.983976	6.834252	CTTAAGTGGA
		MA1523.1 MSANTD3	10	1	R	27	36	6.885841	14.214839	7.328998	TTAAGTGGAA
				2	R	115	124	7.035211	14.214839	7.179628	GAGAGTACCC
		MA0666.1 MSX1	8	1	R	27	34	6.864109	11.849174	4.985065	TTAAGTGG
		MA0672.1 NKX2-3	10	1	N	253	262	6.499557	14.290214	7.790656	AGCCCTTGAG
				2	R	26	35	12.638471	14.290214	1.651743	CTTAAGTGGA
		MA0606.1 NFAT5	10	1	R	467	476	7.497224	14.485085	6.987860	CCTGGAAACT
		MA0624.1 NFATC1	10	1	N	64	73	8.240598	12.519140	4.278543	TTCTTCCACT
				2	R	30	39	7.496513	12.519140	5.022627	AGTGGAAGGT
				3	R	467	476	9.019312	12.519140	3.499828	CCTGGAAACT
		MA0152.1 NFATC2	7	1	N	65	71	9.102002	12.341468	3.239466	TCTTCCA
				2	R	469	475	9.171543	12.341468	3.169925	TGGAAAC
		MA0625.1 NFATC3	10	1	N	64	73	8.323351	13.675168	5.351816	TTCTTCCACT
				2	R	30	39	7.216335	13.675168	6.458833	AGTGGAAGGT
				3	R	467	476	9.244192	13.675168	4.430975	CCTGGAAACT
		MA1525.1 NFATC4	10	1	N	30	39	7.139631	14.392408	7.252777	AGTGGAAGGT
				2	N	467	476	9.409557	14.392408	4.982851	CCTGGAAACT
				3	R	64	73	7.437219	14.392408	6.955188	TTCTTCCACT
		MA0671.1 NFIX	9	1	N	316	324	7.089909	10.843204	3.753294	GCAGCCAGG
				2	N	422	430	7.824369	10.843204	3.018835	ACAGCCAAT
				3	R	123	131	7.913343	10.843204	2.929860	CCTGGCTCC
		MA0060.3 NFYA	11	1	N	424	434	12.048693	16.423989	4.375295	AGCCAATCGCA
		MA0502.2 NFYB	12	1	N	409	420	11.633304	17.814258	6.180954	CCCAGTGGCCGG
		MA1644.1 NFYC	11	1	N	424	434	11.156875	15.573221	4.416346	AGCCAATCGCA
		MA1645.1 NKX2-2	14	1	N	103	116	9.719224	16.040960	6.321735	GAGCCACTGAACGA
				2	R	24	37	9.398349	16.040960	6.642611	CCCTTAAGTGGAAG
		MA0063.2 NKX2-5	11	1	N	105	115	7.186118	14.164969	6.978851	GCCACTGAACG
				2	R	25	35	10.274583	14.164969	3.890386	CCTTAAGTGGA
		MA0673.1 NKX2-8	9	1	N	23	31	6.457282	12.768133	6.310851	ACCCTTAAG
				2	N	254	262	8.309174	12.768133	4.458959	GCCCTTGAG
				3	R	26	34	11.165337	12.768133	1.602796	CTTAAGTGG
				4	R	170	178	6.795978	12.768133	5.972156	TTAAAGTAG
		MA0124.2 Nkx3-1	9	1	R	27	35	12.642497	14.806001	2.163505	TTAAGTGGA
		MA0122.3 Nkx3-2	13	1	R	26	38	11.535135	17.608647	6.073511	CTTAAGTGGAAGG
		MA0674.1 NKX6-1	8	1	R	27	34	7.195004	12.256063	5.061059	TTAAGTGG
		MA1536.1 NR2C2(var.2)	8	1	R	492	499	6.388558	10.270356	3.881798	GCGAACCT
		MA0676.1 Nr2e1	9	1	N	165	173	8.147979	15.257819	7.109841	CTAAGTTAA
		MA0164.1 Nr2e3	7	1	N	306	312	6.152341	12.691500	6.539159	CCAGCTT
		MA1554.1 RFX7	9	1	R	429	437	6.112116	13.269446	7.157330	ATCGCAGCG
		MA1540.1 NR5A1	11	1	N	457	467	8.768447	15.036970	6.268523	GGGAAGGCCGC
				2	R	252	262	7.406577	15.036970	7.630393	GAGCCCTTGAG
		MA0506.1 NRF1	11	1	R	380	390	11.821024	18.210032	6.389008	CGCGCGGGCTC
		MA1542.1 OSR1	10	1	N	42	51	9.014912	15.473092	6.458180	TGCTTCTGCT
				2	R	98	107	8.235074	15.473092	7.238018	AACAGGAGCC
		MA1646.1 OSR2	12	1	N	97	108	11.205318	15.161785	3.956467	AAACAGGAGCCA
				2	R	41	52	12.076186	15.161785	3.085599	ATGCTTCTGCTG
		MA0711.1 OTX1	8	1	N	390	397	6.875794	12.390415	5.514621	CTAAGCGC
				2	N	477	484	6.637476	12.390415	5.752940	TAAATCCC
		MA0712.2 OTX2	12	1	R	475	486	7.297165	14.805571	7.508407	CTTAAATCCCGA
		MA0067.1 Pax2	8	1	N	375	382	9.383206	9.882777	0.499571	CGTCACGC
		MA0014.3 PAX5	12	1	R	373	384	10.528521	16.412951	5.884430	TGCGTCACGCGC
		MA1547.1 PITX2	8	1	N	477	484	7.376352	12.932001	5.555649	TAAATCCC
		MA0714.1 PITX3	9	1	N	4	12	6.684825	12.854504	6.169679	CTAAAGCCC
				2	N	476	484	8.342592	12.854504	4.511912	TTAAATCCC
		MA1615.1 Plagl1	13	1	N	396	408	10.090697	17.061221	6.970524	GCCCGGGGCCCCG
		MA1548.1 PLAGL2	10	1	N	399	408	12.079159	15.433781	3.354622	CGGGGCCCCG
				2	N	400	409	9.315835	15.433781	6.117946	GGGGCCCCGC
				3	R	398	407	9.315835	15.433781	6.117946	CCGGGGCCCC
				4	R	399	408	12.079159	15.433781	3.354622	CGGGGCCCCG
		MA0629.1 Rhox11	17	1	N	198	214	12.540020	19.144430	6.604410	AGCTCGCTGTAAACCAC
		MA0717.1 RAX2	8	1	R	27	34	6.293693	10.966763	4.673071	TTAAGTGG
		MA1117.1 RELB	11	1	R	454	464	9.276474	14.999518	5.723044	GCGGGGAAGGC
		MA0002.2 RUNX1	11	1	R	187	197	9.021447	15.690699	6.669252	ATACCACACAG
		MA0511.2 RUNX2	9	1	N	187	195	7.590275	15.029175	7.438900	ATACCACAC
				2	N	208	216	7.300355	15.029175	7.728819	AAACCACCC
		MA0684.2 RUNX3	12	1	N	186	197	7.617720	14.947830	7.330110	AATACCACACAG
				2	R	328	339	10.055013	14.947830	4.892817	TATTGAGGTAGG
		MA1153.1 Smad4	8	1	R	344	351	8.064981	13.441878	5.376897	CCCAGACC
		MA1560.1 SOHLH2	10	1	N	376	385	7.526371	15.318780	7.792409	GTCACGCGCG
				2	R	376	385	7.614729	15.318780	7.704051	GTCACGCGCG
		MA0746.2 SP3	13	1	N	402	414	12.969670	19.472481	6.502811	GGCCCCGCCCAGT
				2	R	449	461	12.904705	19.472481	6.567776	TGGGGGCGGGGAA
		MA0747.1 SP8	12	1	N	403	414	13.019683	17.998864	4.979181	GCCCCGCCCAGT
				2	R	449	460	11.443136	17.998864	6.555728	TGGGGGCGGGGA
		MA1564.1 SP9	12	1	N	403	414	12.232461	17.538368	5.305907	GCCCCGCCCAGT
				2	R	449	460	12.870441	17.538368	4.667927	TGGGGGCGGGGA
		MA0805.1 TBX1	8	1	R	77	84	8.353707	15.124675	6.770968	TCCCACCT
		MA0803.1 TBX15	8	1	R	77	84	10.345210	15.362658	5.017448	TCCCACCT
		MA1565.1 TBX18	12	1	R	75	86	9.874871	17.552377	7.677506	CGTCCCACCTTT
		MA1566.1 TBX3	10	1	R	76	85	7.506517	12.555039	5.048522	GTCCCACCTT
				2	R	376	385	6.423252	12.555039	6.131787	GTCACGCGCG
		MA0806.1 TBX4	8	1	R	77	84	7.769445	13.706930	5.937484	TCCCACCT
		MA0807.1 TBX5	8	1	R	77	84	9.852212	13.016550	3.164339	TCCCACCT
		MA1567.1 TBX6	10	1	R	76	85	7.214949	13.884490	6.669541	GTCCCACCTT
		MA1648.1 TCF12(var.2)	11	1	N	210	220	9.281026	14.001342	4.720316	ACCACCCGCTC
		MA0522.3 TCF3	11	1	N	210	220	9.448876	14.229689	4.780813	ACCACCCGCTC
		MA0632.2 TCFL5	10	1	N	377	386	11.005370	15.979067	4.973697	TCACGCGCGG
		MA0808.1 TEAD3	8	1	N	185	192	8.671589	13.463677	4.792088	AAATACCA
		MA0810.1 TFAP2A(var.2)	12	1	N	288	299	13.554074	16.066343	2.512269	AGCCCCCGGGCG
				2	N	395	406	9.397211	16.066343	6.669132	CGCCCGGGGCCC
				3	R	288	299	12.371062	16.066343	3.695280	AGCCCCCGGGCG
		MA0872.1 TFAP2A(var.3)	13	1	N	253	265	11.844366	19.157684	7.313319	AGCCCTTGAGGGA
		MA0811.1 TFAP2B	12	1	N	288	299	13.328406	16.543019	3.214613	AGCCCCCGGGCG
				2	R	288	299	12.239783	16.543019	4.303236	AGCCCCCGGGCG
		MA0812.1 TFAP2B(var.2)	11	1	N	395	405	9.346475	16.620836	7.274361	CGCCCGGGGCC
				2	R	48	58	8.657538	16.620836	7.963298	TGCTGGGGGCT
				3	R	395	405	8.877493	16.620836	7.743344	CGCCCGGGGCC
		MA0813.1 TFAP2B(var.3)	13	1	N	253	265	13.169729	19.138275	5.968546	AGCCCTTGAGGGA
				2	R	253	265	11.720158	19.138275	7.418117	AGCCCTTGAGGGA
		MA0524.2 TFAP2C	12	1	N	288	299	12.879186	16.484520	3.605335	AGCCCCCGGGCG
				2	R	288	299	12.416455	16.484520	4.068065	AGCCCCCGGGCG
		MA0814.2 TFAP2C(var.2)	14	1	N	479	492	10.369879	17.697339	7.327460	AATCCCGAGGCGGG
		MA0815.1 TFAP2C(var.3)	13	1	N	253	265	11.940890	19.233185	7.292295	AGCCCTTGAGGGA
				2	R	253	265	11.551329	19.233185	7.681856	AGCCCTTGAGGGA
		MA1569.1 TFAP2E	11	1	N	288	298	8.530444	14.933518	6.403074	AGCCCCCGGGC
				2	N	289	299	10.421450	14.933518	4.512068	GCCCCCGGGCG
				3	N	395	405	11.565173	14.933518	3.368345	CGCCCGGGGCC
				4	R	288	298	8.205652	14.933518	6.727867	AGCCCCCGGGC
				5	R	289	299	10.481652	14.933518	4.451866	GCCCCCGGGCG
				6	R	395	405	11.482715	14.933518	3.450803	CGCCCGGGGCC
		MA1122.1 TFDP1	11	1	N	435	445	14.987620	15.446141	0.458521	GCGCGGGAAGG
				2	N	452	462	10.728584	15.446141	4.717557	GGGCGGGGAAG
				3	R	309	319	11.715807	15.446141	3.730334	GCTTCCCGCAG
				4	R	401	411	7.830916	15.446141	7.615224	GGGCCCCGCCC
		MA0831.2 TFE3	8	1	R	376	383	11.053415	13.772275	2.718860	GTCACGCG
		MA0871.2 TFEC	11	1	R	375	385	10.273012	17.101807	6.828795	CGTCACGCGCG
		MA0597.1 THAP1	9	1	N	21	29	6.423962	11.314089	4.890128	CCACCCTTA
				2	N	310	318	9.614307	11.314089	1.699783	CTTCCCGCA
				3	N	341	349	6.635101	11.314089	4.678988	GCGCCCAGA
				4	N	406	414	6.560089	11.314089	4.754001	CCGCCCAGT
				5	R	51	59	6.113221	11.314089	5.200868	TGGGGGCTG
				6	R	259	267	7.800605	11.314089	3.513484	TGAGGGAGG
				7	R	436	444	6.861744	11.314089	4.452345	CGCGGGAAG
				8	R	449	457	7.744727	11.314089	3.569363	TGGGGGCGG
				9	R	487	495	7.538216	11.314089	3.775873	GGCGGGCGA
		MA0693.2 VDR	8	1	N	166	173	7.600479	12.021375	4.420896	TAAGTTAA
				2	R	16	23	8.167536	12.021375	3.853838	TGCACCCA
				3	R	493	500	6.587828	12.021375	5.433546	CGAACCTG
		MA1578.1 VEZF1	10	1	R	48	57	7.819310	14.479491	6.660181	TGCTGGGGGC
				2	R	446	455	9.658664	14.479491	4.820826	CGGTGGGGGC
		MA1627.1 Wt1	14	1	N	268	281	15.175902	20.059367	4.883465	CGCCTCCCCCTCCT
				2	N	274	287	13.529311	20.059367	6.530056	CCCCTCCTCCGCGC
				3	R	446	459	15.073831	20.059367	4.985536	CGGTGGGGGCGGGG
		MA1649.1 ZBTB12	11	1	N	157	167	6.475902	14.453619	7.977717	CTCTAGGACTA
				2	N	466	476	7.279201	14.453619	7.174418	GCCTGGAAACT
		MA1650.1 ZBTB14	12	1	N	280	291	13.146021	17.567529	4.421508	CTCCGCGCAGCC
		MA0695.1 ZBTB7C	12	1	N	17	28	8.981387	16.840264	7.858878	GCACCCACCCTT
				2	R	444	455	10.397954	16.840264	6.442311	GGCGGTGGGGGC
		MA0103.3 ZEB1	11	1	N	210	220	6.662196	14.309271	7.647075	ACCACCCGCTC
		MA1583.1 ZFP57	13	1	N	308	320	7.741347	15.444270	7.702923	AGCTTCCCGCAGC
		MA1585.1 ZKSCAN1	10	1	N	172	181	9.182064	16.711954	7.529889	AAAGTAGGGA
		MA1653.1 ZNF148	12	1	N	266	277	13.197841	19.032051	5.834210	GGCGCCTCCCCC
				2	N	272	283	15.300580	19.032051	3.731471	TCCCCCTCCTCC
				3	R	450	461	14.484246	19.032051	4.547805	GGGGGCGGGGAA
		MA0528.2 ZNF263	12	1	R	267	278	10.302106	16.915819	6.613712	GCGCCTCCCCCT
				2	R	276	287	11.688950	16.915819	5.226869	CCTCCTCCGCGC
		MA1630.1 Znf281	11	1	N	447	457	12.021341	19.188662	7.167321	GGTGGGGGCGG
		MA1655.1 ZNF341	12	1	N	418	429	10.684045	15.902956	5.218911	CGGCACAGCCAA
				2	R	53	64	9.022513	15.902956	6.880444	GGGGCTGTGCGT
		MA1601.1 ZNF75D	10	1	R	75	84	9.283885	16.187168	6.903283	CGTCCCACCT
Bos_taurus_cathepsin-Z_promoter	500	MA0006.1 Ahr::Arnt	6	1	N	349	354	9.998559	10.446018	0.447459	CGCGTG
		MA0259.1 ARNT::HIF1A	8	1	N	348	355	8.309144	11.777327	3.468183	GCGCGTGA
		MA1464.1 ARNT2	10	1	R	347	356	10.087802	15.533211	5.445409	GGCGCGTGAC
		MA0603.1 Arntl	10	1	R	348	357	10.806012	14.651341	3.845329	GCGCGTGACC
		MA1100.2 ASCL1	10	1	N	9	18	8.051760	13.919985	5.868225	CTCAGGTGCT
				2	N	164	173	6.126297	13.919985	7.793688	GACCCCTGCC
				3	N	408	417	7.956070	13.919985	5.963916	GGCAGCAGCG
				4	R	9	18	7.050738	13.919985	6.869248	CTCAGGTGCT
				5	R	408	417	8.891284	13.919985	5.028701	GGCAGCAGCG
		MA0816.1 Ascl2	10	1	R	408	417	8.552588	16.538884	7.986296	GGCAGCAGCG
		MA1634.1 BATF	11	1	N	27	37	8.215268	15.784869	7.569601	TCTGACTCTTT
		MA0462.2 BATF::JUN	11	1	N	27	37	8.160066	15.977303	7.817238	TCTGACTCTTT
		MA0719.1 RHOXF1	8	1	R	293	300	7.517409	10.210271	2.692861	TAGATCAG
		MA0835.2 BATF3	11	1	N	27	37	8.851784	16.397174	7.545390	TCTGACTCTTT
		MA1472.1 BHLHA15(var.2)	10	1	R	408	417	7.363817	13.956604	6.592787	GGCAGCAGCG
		MA0464.2 BHLHE40	10	1	N	347	356	7.392023	15.257638	7.865615	GGCGCGTGAC
				2	R	347	356	9.210426	15.257638	6.047212	GGCGCGTGAC
		MA0466.2 CEBPB	10	1	N	34	43	8.922122	15.949903	7.027781	CTTTTGCAAC
		MA0836.2 CEBPD	13	1	R	32	44	10.510970	17.524435	7.013465	CTCTTTTGCAACC
		MA0837.1 CEBPE	10	1	N	34	43	9.399318	15.542834	6.143516	CTTTTGCAAC
		MA0019.1 Ddit3::Cebpa	12	1	N	35	46	9.352280	16.417034	7.064754	TTTTGCAACCCC
		MA1480.1 DPRX	10	1	N	173	182	8.079136	15.202531	7.123395	CCATCATCCC
		MA0471.2 E2F6	13	1	N	195	207	10.233683	17.293274	7.059591	CCAGGCGGGATGC
				2	R	435	447	9.928005	17.293274	7.365269	GTGTCCCGCCGGG
		MA0154.4 EBF1	15	1	N	83	97	12.081241	20.014872	7.933631	ATTCTCCAGGGAAGA
		MA1604.1 Ebf2	13	1	N	84	96	10.561319	17.984767	7.423449	TTCTCCAGGGAAG
				2	N	424	436	10.802876	17.984767	7.181891	GCCCCGGGGGAGT
				3	R	40	52	10.091281	17.984767	7.893486	CAACCCCTGGGAC
		MA1637.1 EBF3	13	1	N	84	96	10.485985	17.816134	7.330148	TTCTCCAGGGAAG
				2	N	424	436	11.002088	17.816134	6.814046	GCCCCGGGGGAGT
				3	R	40	52	10.647027	17.816134	7.169106	CAACCCCTGGGAC
		MA0640.2 ELF3	14	1	R	128	141	10.164727	18.060894	7.896166	ATCAGGAAGCTAGA
		MA0136.2 ELF5	11	1	N	128	138	10.990439	15.510497	4.520057	ATCAGGAAGCT
		MA0642.1 EN2	10	1	N	124	133	6.850626	12.854892	6.004266	CTCCATCAGG
				2	N	171	180	6.275441	12.854892	6.579450	GCCCATCATC
		MA0474.2 ERG	10	1	N	129	138	7.946662	15.690398	7.743736	TCAGGAAGCT
		MA0761.2 ETV1	14	1	N	127	140	10.197248	18.032903	7.835655	CATCAGGAAGCTAG
		MA0764.2 ETV4	10	1	N	129	138	11.595365	14.663546	3.068180	TCAGGAAGCT
				2	N	477	486	11.840679	14.663546	2.822867	GGAGGAAGCC
		MA0765.2 ETV5	11	1	R	129	139	7.750389	14.699682	6.949293	TCAGGAAGCTA
				2	R	477	487	7.604388	14.699682	7.095295	GGAGGAAGCCT
		MA0820.1 FIGLA	10	1	N	41	50	7.241562	14.443067	7.201506	AACCCCTGGG
				2	R	9	18	8.517458	14.443067	5.925610	CTCAGGTGCT
		MA1142.1 FOSL1::JUND	10	1	N	27	36	6.128387	13.358292	7.229905	TCTGACTCTT
		MA0035.4 GATA1	11	1	R	292	302	7.962541	14.763322	6.800781	ATAGATCAGAG
		MA0036.3 GATA2	11	1	N	21	31	8.386210	14.528496	6.142286	GTCATATCTGA
		MA0037.3 GATA3	8	1	R	22	29	8.153954	12.343674	4.189720	TCATATCT
		MA0766.2 GATA5	10	1	R	21	30	7.111561	13.663415	6.551854	GTCATATCTG
		MA0767.1 GCM2	10	1	N	203	212	11.296763	15.338834	4.042071	GATGCGGGGA
				2	N	465	474	7.512132	15.338834	7.826702	CCTGCGGGCC
		MA0891.1 GSC2	10	1	N	174	183	6.344536	12.806945	6.462410	CATCATCCCT
		MA0893.2 GSX2	8	1	R	75	82	7.299453	11.523084	4.223632	TCAATGGG
		MA0092.1 Hand1::Tcf3	10	1	N	342	351	6.229221	13.916042	7.686821	GGCCTGGCGC
		MA1099.2 HES1	10	1	N	347	356	11.969071	14.523478	2.554407	GGCGCGTGAC
				2	R	347	356	11.086230	14.523478	3.437248	GGCGCGTGAC
		MA0616.2 HES2	10	1	N	347	356	11.439444	16.287098	4.847653	GGCGCGTGAC
				2	R	347	356	10.914136	16.287098	5.372962	GGCGCGTGAC
		MA0823.1 HEY1	10	1	N	347	356	8.599786	15.957422	7.357636	GGCGCGTGAC
				2	R	347	356	9.503306	15.957422	6.454116	GGCGCGTGAC
		MA0649.1 HEY2	10	1	R	347	356	10.367978	15.810170	5.442192	GGCGCGTGAC
		MA0739.1 Hic1	9	1	N	59	67	7.966247	13.861713	5.895466	CTGCCAAGC
				2	N	116	124	8.368525	13.861713	5.493188	ATGCCCTCC
				3	R	109	117	7.357387	13.861713	6.504326	GGTTGCCAT
		MA0738.1 HIC2	9	1	N	59	67	7.513385	12.292786	4.779401	CTGCCAAGC
				2	N	116	124	9.650123	12.292786	2.642663	ATGCCCTCC
				3	N	169	177	7.882921	12.292786	4.409865	CTGCCCATC
				4	R	205	213	6.366944	12.292786	5.925842	TGCGGGGAT
				5	R	214	222	8.859782	12.292786	3.433004	CCGGGGCAT
				6	R	371	379	7.787086	12.292786	4.505700	GCCGGGCAG
				7	R	404	412	6.965520	12.292786	5.327266	CGGGGGCAG
		MA1106.1 HIF1A	10	1	N	365	374	6.343254	13.314556	6.971302	GGACGGGCCG
		MA0131.2 HINFP	12	1	N	329	340	12.399419	17.844572	5.445153	CGGGGTCCGCCG
		MA0109.1 HLTF	10	1	N	67	76	6.394416	9.732608	3.338192	CTCCTTTGTC
				2	R	74	83	6.803649	9.732608	2.928959	GTCAATGGGA
				3	R	231	240	7.756097	9.732608	1.976511	ACCAAAGGGT
		MA1497.1 HOXA6	10	1	R	457	466	7.231393	12.233688	5.002294	CTTAAGGGCC
		MA0594.2 HOXA9	10	1	N	21	30	6.249455	11.863078	5.613622	GTCATATCTG
		MA1500.1 HOXB6	8	1	N	458	465	7.625658	11.326514	3.700857	TTAAGGGC
		MA1508.1 IKZF1	12	1	N	126	137	10.189864	16.850639	6.660775	CCATCAGGAAGC
		MA1608.1 Isl1	11	1	N	124	134	6.956325	13.857334	6.901009	CTCCATCAGGA
		MA0914.1 ISL2	8	1	R	458	465	6.982207	12.099371	5.117165	TTAAGGGC
		MA1132.1 JUN::JUNB	10	1	N	27	36	7.074861	15.037842	7.962981	TCTGACTCTT
		MA0493.1 Klf1	11	1	R	325	335	9.804362	17.477905	7.673543	GGGGCGGGGTC
				2	R	386	396	10.672347	17.477905	6.805558	GGGGCGGGGCC
		MA1511.1 KLF10	11	1	R	258	268	11.753576	17.780632	6.027056	GGGGGTGGGGG
				2	R	429	439	12.212930	17.780632	5.567701	GGGGGAGTGTC
		MA1512.1 KLF11	11	1	N	419	429	10.208240	17.657171	7.448931	GCCCCGCCCCG
				2	R	258	268	12.051278	17.657171	5.605893	GGGGGTGGGGG
				3	R	385	395	10.208240	17.657171	7.448931	CGGGGCGGGGC
				4	R	429	439	11.481603	17.657171	6.175568	GGGGGAGTGTC
		MA0078.1 Sox17	9	1	N	68	76	7.594921	12.639315	5.044394	TCCTTTGTC
		MA1513.1 KLF15	11	1	N	419	429	17.289078	17.971314	0.682236	GCCCCGCCCCG
				2	R	324	334	15.063621	17.971314	2.907693	CGGGGCGGGGT
				3	R	380	390	15.593019	17.971314	2.378295	CCGGGCGGGGC
				4	R	385	395	17.289078	17.971314	0.682236	CGGGGCGGGGC
		MA0741.1 KLF16	11	1	N	419	429	10.492647	17.926675	7.434028	GCCCCGCCCCG
				2	R	258	268	13.320525	17.926675	4.606150	GGGGGTGGGGG
				3	R	385	395	10.492647	17.926675	7.434028	CGGGGCGGGGC
				4	R	429	439	15.088270	17.926675	2.838405	GGGGGAGTGTC
		MA1515.1 KLF2	11	1	N	112	122	7.658230	15.002229	7.343999	TGCCATGCCCT
				2	N	413	423	8.969217	15.002229	6.033012	CAGCGCGCCCC
				3	N	418	428	13.037799	15.002229	1.964430	CGCCCCGCCCC
				4	R	144	154	7.274383	15.002229	7.727846	AGGGTGCAGTT
				5	R	257	267	10.403629	15.002229	4.598600	TGGGGGTGGGG
				6	R	259	269	11.322129	15.002229	3.680100	GGGGTGGGGGG
				7	R	314	324	7.145295	15.002229	7.856933	GTGGCGGGGTC
				8	R	325	335	13.226918	15.002229	1.775311	GGGGCGGGGTC
				9	R	381	391	11.484689	15.002229	3.517540	CGGGCGGGGCG
				10	R	386	396	12.977867	15.002229	2.024361	GGGGCGGGGCC
				11	R	430	440	7.240215	15.002229	7.762013	GGGGAGTGTCC
		MA1516.1 KLF3	11	1	N	112	122	10.220793	17.875003	7.654210	TGCCATGCCCT
				2	R	325	335	11.879671	17.875003	5.995333	GGGGCGGGGTC
				3	R	386	396	11.457691	17.875003	6.417312	GGGGCGGGGCC
		MA0039.4 KLF4	12	1	N	418	429	12.959428	16.162483	3.203055	CGCCCCGCCCCG
				2	R	252	263	9.197951	16.162483	6.964532	AAGGCTGGGGGT
				3	R	258	269	15.766408	16.162483	0.396075	GGGGGTGGGGGG
				4	R	318	329	8.994885	16.162483	7.167598	CGGGGTCGGGGC
				5	R	324	335	11.975278	16.162483	4.187205	CGGGGCGGGGTC
				6	R	380	391	11.423238	16.162483	4.739245	CCGGGCGGGGCG
				7	R	385	396	12.660683	16.162483	3.501800	CGGGGCGGGGCC
		MA0599.1 KLF5	10	1	N	419	428	15.543266	15.543266	0.000000	GCCCCGCCCC
				2	R	259	268	13.602281	15.543266	1.940986	GGGGTGGGGG
				3	R	325	334	13.137803	15.543266	2.405464	GGGGCGGGGT
				4	R	386	395	15.543266	15.543266	-0.000000	GGGGCGGGGC
		MA1517.1 KLF6	11	1	N	112	122	7.964395	15.666329	7.701933	TGCCATGCCCT
				2	N	418	428	12.192552	15.666329	3.473777	CGCCCCGCCCC
				3	R	259	269	9.855597	15.666329	5.810732	GGGGTGGGGGG
				4	R	325	335	12.036445	15.666329	3.629883	GGGGCGGGGTC
				5	R	381	391	8.522158	15.666329	7.144170	CGGGCGGGGCG
				6	R	386	396	12.197167	15.666329	3.469162	GGGGCGGGGCC
		MA1518.1 LHX1	8	1	N	172	179	6.022035	10.204396	4.182361	CCCATCAT
		MA1522.1 MAZ	11	1	N	418	428	10.084362	16.924883	6.840521	CGCCCCGCCCC
				2	R	386	396	9.803019	16.924883	7.121864	GGGGCGGGGCC
				3	R	488	498	13.013874	16.924883	3.911009	GCGGAGGGGTG
		MA1563.1 SOX18	8	1	N	74	81	7.132323	10.733142	3.600819	GTCAATGG
		MA0498.2 MEIS1	7	1	R	72	78	9.575509	10.374359	0.798849	TTGTCAA
		MA0774.1 MEIS2	8	1	R	58	65	7.726667	13.577469	5.850802	CCTGCCAA
				2	R	71	78	7.399899	13.577469	6.177569	TTTGTCAA
		MA0775.1 MEIS3	8	1	R	58	65	8.341583	12.317869	3.976286	CCTGCCAA
				2	R	71	78	8.645375	12.317869	3.672494	TTTGTCAA
		MA0801.1 MGA	8	1	N	348	355	6.299653	14.217495	7.917842	GCGCGTGA
		MA1523.1 MSANTD3	10	1	R	102	111	6.892322	14.214839	7.322517	TGGAGTGGGT
				2	R	431	440	10.697496	14.214839	3.517343	GGGAGTGTCC
		MA1524.1 MSGN1	12	1	N	308	319	8.431923	14.358055	5.926132	AGGCAAGTGGCG
				2	R	308	319	8.956696	14.358055	5.401360	AGGCAAGTGGCG
		MA0147.3 MYC	12	1	R	308	319	8.086778	16.043816	7.957038	AGGCAAGTGGCG
		MA0672.1 NKX2-3	10	1	R	101	110	8.294348	14.290214	5.995865	CTGGAGTGGG
				2	R	309	318	9.904202	14.290214	4.386011	GGCAAGTGGC
		MA0056.2 MZF1	13	1	R	204	216	8.912508	16.088968	7.176460	ATGCGGGGATCCG
		MA0152.1 NFATC2	7	1	N	84	90	8.063484	12.341468	4.277985	TTCTCCA
				2	R	91	97	6.612618	12.341468	5.728851	GGGAAGA
		MA0670.1 NFIA	10	1	N	58	67	10.951721	13.521885	2.570164	CCTGCCAAGC
		MA0161.2 NFIC	11	1	R	58	68	12.625455	14.367872	1.742417	CCTGCCAAGCT
				2	R	246	256	7.984809	14.367872	6.383064	GACGCCAAGGC
		MA0671.1 NFIX	9	1	N	58	66	10.019770	10.843204	0.823434	CCTGCCAAG
				2	N	110	118	6.620811	10.843204	4.222393	GTTGCCATG
				3	N	246	254	8.597154	10.843204	2.246050	GACGCCAAG
				4	R	110	118	7.022276	10.843204	3.820928	GTTGCCATG
				5	R	344	352	7.709009	10.843204	3.134195	CCTGGCGCG
		MA0048.2 NHLH1	10	1	R	9	18	9.840444	17.015398	7.174954	CTCAGGTGCT
		MA1645.1 NKX2-2	14	1	R	99	112	12.367826	16.040960	3.673134	TACTGGAGTGGGTT
		MA0063.2 NKX2-5	11	1	R	100	110	7.571893	14.164969	6.593076	ACTGGAGTGGG
		MA0503.1 Nkx2-5(var.2)	11	1	R	101	111	10.939421	16.600016	5.660595	CTGGAGTGGGT
		MA0673.1 NKX2-8	9	1	R	101	109	10.127486	12.768133	2.640647	CTGGAGTGG
				2	R	309	317	8.829806	12.768133	3.938327	GGCAAGTGG
				3	R	457	465	7.007094	12.768133	5.761039	CTTAAGGGC
		MA0124.2 Nkx3-1	9	1	R	310	318	7.097781	14.806001	7.708220	GCAAGTGGC
		MA0674.1 NKX6-1	8	1	R	458	465	6.468373	12.256063	5.787690	TTAAGGGC
		MA1530.1 NKX6-3	9	1	N	172	180	6.965795	13.483838	6.518044	CCCATCATC
				2	R	74	82	8.431291	13.483838	5.052547	GTCAATGGG
		MA0626.1 Npas2	10	1	N	309	318	8.954524	14.041760	5.087237	GGCAAGTGGC
		MA1535.1 NR2C1	9	1	N	318	326	8.968729	11.939116	2.970387	CGGGGTCGG
				2	N	395	403	9.717068	11.939116	2.222048	CCGGGTCAC
				3	N	404	412	6.307165	11.939116	5.631951	CGGGGGCAG
				4	N	492	500	6.843218	11.939116	5.095898	AGGGGTGAC
				5	R	116	124	6.121546	11.939116	5.817570	ATGCCCTCC
				6	R	352	360	9.360959	11.939116	2.578156	GTGACCCGA
		MA1536.1 NR2C2(var.2)	8	1	N	319	326	8.021071	10.270356	2.249285	GGGGTCGG
				2	N	396	403	8.833092	10.270356	1.437263	CGGGTCAC
				3	N	493	500	6.375359	10.270356	3.894996	GGGGTGAC
				4	R	39	46	6.309959	10.270356	3.960397	GCAACCCC
				5	R	116	123	6.718373	10.270356	3.551982	ATGCCCTC
				6	R	352	359	8.833092	10.270356	1.437263	GTGACCCG
		MA0676.1 Nr2e1	9	1	R	28	36	8.538988	15.257819	6.718832	CTGACTCTT
		MA0164.1 Nr2e3	7	1	N	63	69	6.152341	12.691500	6.539159	CAAGCTC
				2	R	134	140	6.152341	12.691500	6.539159	AAGCTAG
				3	R	482	488	6.152341	12.691500	6.539159	AAGCCTG
		MA1554.1 RFX7	9	1	N	109	117	11.381563	13.269446	1.887883	GGTTGCCAT
				2	R	409	417	8.282265	13.269446	4.987181	GCAGCAGCG
		MA1540.1 NR5A1	11	1	N	249	259	8.846883	15.036970	6.190087	GCCAAGGCTGG
		MA1646.1 OSR2	12	1	N	295	306	7.627641	15.161785	7.534145	GATCAGAGGCAA
		MA0067.1 Pax2	8	1	R	350	357	8.917542	9.882777	0.965235	GCGTGACC
		MA0014.3 PAX5	12	1	N	348	359	14.169864	16.412951	2.243087	GCGCGTGACCCG
		MA1615.1 Plagl1	13	1	N	387	399	9.351754	17.061221	7.709466	GGGCGGGGCCGGG
				2	R	188	200	10.071844	17.061221	6.989376	GCTGGACCCAGGC
		MA1548.1 PLAGL2	10	1	N	265	274	10.291956	15.433781	5.141825	GGGGGCCCTA
				2	N	266	275	7.514099	15.433781	7.919682	GGGGCCCTAA
				3	R	263	272	11.588449	15.433781	3.845332	TGGGGGGCCC
				4	R	264	273	14.076004	15.433781	1.357777	GGGGGGCCCT
				5	R	265	274	8.251510	15.433781	7.182271	GGGGGCCCTA
		MA0793.1 POU6F2	10	1	R	279	288	7.804755	15.576144	7.771390	TGAATGAGGT
		MA1620.1 Ptf1a(var.3)	12	1	R	8	19	8.975954	15.503908	6.527954	GCTCAGGTGCTC
		MA1621.1 Rbpjl	14	1	R	7	20	9.755869	15.911069	6.155200	TGCTCAGGTGCTCG
		MA1117.1 RELB	11	1	N	81	91	8.638944	14.999518	6.360574	GGATTCTCCAG
				2	R	214	224	7.545610	14.999518	7.453908	CCGGGGCATCT
				3	R	428	438	7.520435	14.999518	7.479083	CGGGGGAGTGT
		MA0509.2 RFX1	14	1	N	108	121	12.679913	19.683365	7.003452	GGGTTGCCATGCCC
		MA0798.2 RFX3	14	1	N	108	121	12.793979	19.943449	7.149470	GGGTTGCCATGCCC
		MA1150.1 RORB	11	1	N	281	291	7.575309	15.054266	7.478957	AATGAGGTCTG
				2	R	352	362	8.251962	15.054266	6.802305	GTGACCCGAGT
		MA0684.2 RUNX3	12	1	R	280	291	9.525002	14.947830	5.422828	GAATGAGGTCTG
		MA1558.1 SNAI1	10	1	N	9	18	10.595701	14.154586	3.558885	CTCAGGTGCT
				2	N	309	318	8.475608	14.154586	5.678978	GGCAAGTGGC
		MA0442.2 SOX10	11	1	R	68	78	11.330319	14.458251	3.127932	TCCTTTGTCAA
		MA1120.1 SOX13	11	1	R	67	77	7.485938	13.993556	6.507617	CTCCTTTGTCA
		MA1152.1 SOX15	10	1	N	69	78	9.476193	13.700368	4.224175	CCTTTGTCAA
		MA0143.4 SOX2	11	1	N	73	83	6.780535	14.481702	7.701167	TGTCAATGGGA
				2	R	67	77	8.496998	14.481702	5.984704	CTCCTTTGTCA
		MA0867.2 SOX4	10	1	R	68	77	11.776751	14.601566	2.824814	TCCTTTGTCA
		MA0077.1 SOX9	9	1	R	73	81	7.575471	13.772758	6.197287	TGTCAATGG
		MA0746.2 SP3	13	1	R	384	396	13.276005	19.472481	6.196476	GCGGGGCGGGGCC
		MA0747.1 SP8	12	1	R	255	266	10.679279	17.998864	7.319585	GCTGGGGGTGGG
				2	R	257	268	10.126118	17.998864	7.872746	TGGGGGTGGGGG
				3	R	323	334	10.816472	17.998864	7.182392	TCGGGGCGGGGT
				4	R	384	395	12.140706	17.998864	5.858157	GCGGGGCGGGGC
		MA1564.1 SP9	12	1	N	419	430	10.618662	17.538368	6.919705	GCCCCGCCCCGG
				2	R	257	268	10.294352	17.538368	7.244016	TGGGGGTGGGGG
				3	R	323	334	11.468714	17.538368	6.069654	TCGGGGCGGGGT
				4	R	384	395	13.133368	17.538368	4.405000	GCGGGGCGGGGC
		MA0084.1 SRY	9	1	N	71	79	6.378312	12.711812	6.333500	TTTGTCAAT
				2	R	71	79	7.275202	12.711812	5.436610	TTTGTCAAT
		MA0805.1 TBX1	8	1	N	492	499	8.724325	15.124675	6.400351	AGGGGTGA
		MA0803.1 TBX15	8	1	N	492	499	9.942357	15.362658	5.420301	AGGGGTGA
		MA1566.1 TBX3	10	1	N	347	356	7.752569	12.555039	4.802470	GGCGCGTGAC
				2	R	450	459	8.438812	12.555039	4.116227	CAGACACCTT
		MA0806.1 TBX4	8	1	N	492	499	7.099648	13.706930	6.607282	AGGGGTGA
				2	R	451	458	7.646234	13.706930	6.060695	AGACACCT
		MA0807.1 TBX5	8	1	N	197	204	6.071202	13.016550	6.945348	AGGCGGGA
				2	N	492	499	9.576577	13.016550	3.439973	AGGGGTGA
				3	R	40	47	6.203348	13.016550	6.813202	CAACCCCT
				4	R	451	458	8.795487	13.016550	4.221063	AGACACCT
		MA1567.1 TBX6	10	1	R	450	459	7.236539	13.884490	6.647951	CAGACACCTT
		MA1648.1 TCF12(var.2)	11	1	N	164	174	8.633956	14.001342	5.367386	GACCCCTGCCC
				2	R	8	18	7.321709	14.001342	6.679633	GCTCAGGTGCT
				3	R	308	318	6.626281	14.001342	7.375061	AGGCAAGTGGC
				4	R	374	384	6.673956	14.001342	7.327386	GGGCAGCCGGG
		MA0522.3 TCF3	11	1	N	164	174	7.550446	14.229689	6.679243	GACCCCTGCCC
				2	R	8	18	6.799910	14.229689	7.429779	GCTCAGGTGCT
				3	R	308	318	6.706938	14.229689	7.522751	AGGCAAGTGGC
		MA0830.2 TCF4	13	1	R	7	19	9.683341	16.275083	6.591742	TGCTCAGGTGCTC
		MA0769.2 TCF7	11	1	R	294	304	8.616282	14.732493	6.116211	AGATCAGAGGC
		MA0632.2 TCFL5	10	1	R	346	355	13.103974	15.979067	2.875093	TGGCGCGTGA
		MA0003.4 TFAP2A	14	1	R	462	475	9.948906	17.551489	7.602583	GGGCCTGCGGGCCG
		MA0810.1 TFAP2A(var.2)	12	1	N	179	190	10.347816	16.066343	5.718527	TCCCTGGAGGCT
				2	N	423	434	11.783985	16.066343	4.282358	CGCCCCGGGGGA
				3	N	438	449	10.353805	16.066343	5.712537	TCCCGCCGGGCG
				4	R	179	190	9.742133	16.066343	6.324210	TCCCTGGAGGCT
				5	R	253	264	9.067442	16.066343	6.998901	AGGCTGGGGGTG
				6	R	423	434	13.572681	16.066343	2.493662	CGCCCCGGGGGA
				7	R	438	449	8.590478	16.066343	7.475865	TCCCGCCGGGCG
				8	R	463	474	9.277666	16.066343	6.788677	GGCCTGCGGGCC
		MA0811.1 TFAP2B	12	1	N	179	190	10.071390	16.543019	6.471629	TCCCTGGAGGCT
				2	N	423	434	12.287657	16.543019	4.255362	CGCCCCGGGGGA
				3	N	438	449	9.000384	16.543019	7.542635	TCCCGCCGGGCG
				4	R	179	190	10.569465	16.543019	5.973554	TCCCTGGAGGCT
				5	R	423	434	12.878205	16.543019	3.664814	CGCCCCGGGGGA
		MA0524.2 TFAP2C	12	1	N	179	190	10.070305	16.484520	6.414215	TCCCTGGAGGCT
				2	N	423	434	12.693049	16.484520	3.791471	CGCCCCGGGGGA
				3	N	438	449	8.993026	16.484520	7.491494	TCCCGCCGGGCG
				4	R	179	190	10.776343	16.484520	5.708177	TCCCTGGAGGCT
				5	R	423	434	12.449741	16.484520	4.034779	CGCCCCGGGGGA
				6	R	438	449	8.758011	16.484520	7.726509	TCCCGCCGGGCG
		MA0814.2 TFAP2C(var.2)	14	1	N	462	475	10.733418	17.697339	6.963921	GGGCCTGCGGGCCG
				2	N	482	495	9.803413	17.697339	7.893926	AAGCCTGCGGAGGG
		MA1569.1 TFAP2E	11	1	N	423	433	12.339443	14.933518	2.594075	CGCCCCGGGGG
				2	N	424	434	9.183209	14.933518	5.750309	GCCCCGGGGGA
				3	N	438	448	7.210269	14.933518	7.723249	TCCCGCCGGGC
				4	N	463	473	8.378616	14.933518	6.554902	GGCCTGCGGGC
				5	R	423	433	12.321727	14.933518	2.611791	CGCCCCGGGGG
				6	R	424	434	9.309354	14.933518	5.624164	GCCCCGGGGGA
				7	R	438	448	7.084124	14.933518	7.849395	TCCCGCCGGGC
				8	R	463	473	8.177886	14.933518	6.755632	GGCCTGCGGGC
		MA1122.1 TFDP1	11	1	N	197	207	9.530185	15.446141	5.915956	AGGCGGGATGC
				2	N	382	392	7.934548	15.446141	7.511593	GGGCGGGGCGG
				3	N	387	397	7.932321	15.446141	7.513820	GGGCGGGGCCG
				4	R	417	427	7.833144	15.446141	7.612997	GCGCCCCGCCC
				5	R	435	445	10.931691	15.446141	4.514450	GTGTCCCGCCG
		MA0831.2 TFE3	8	1	N	349	356	11.053415	13.772275	2.718860	CGCGTGAC
		MA0692.1 TFEB	10	1	R	347	356	7.695683	15.683874	7.988191	GGCGCGTGAC
		MA0871.2 TFEC	11	1	N	347	357	10.010005	17.101807	7.091802	GGCGCGTGACC
		MA0597.1 THAP1	9	1	N	59	67	6.827392	11.314089	4.486698	CTGCCAAGC
				2	N	111	119	6.522942	11.314089	4.791148	TTGCCATGC
				3	N	116	124	6.790550	11.314089	4.523539	ATGCCCTCC
				4	N	123	131	6.574679	11.314089	4.739410	CCTCCATCA
				5	N	169	177	8.526200	11.314089	2.787890	CTGCCCATC
				6	R	323	331	6.956231	11.314089	4.357859	TCGGGGCGG
				7	R	371	379	8.762539	11.314089	2.551551	GCCGGGCAG
				8	R	379	387	7.356114	11.314089	3.957975	GCCGGGCGG
				9	R	404	412	6.398588	11.314089	4.915501	CGGGGGCAG
				10	R	467	475	7.960133	11.314089	3.353957	TGCGGGCCG
		MA0693.2 VDR	8	1	N	144	151	7.133061	12.021375	4.888314	AGGGTGCA
				2	R	190	197	6.771377	12.021375	5.249998	TGGACCCA
		MA1578.1 VEZF1	10	1	R	260	269	12.370580	14.479491	2.108910	GGGTGGGGGG
		MA0748.2 YY2	11	1	N	312	322	9.610365	15.870725	6.260360	AAGTGGCGGGG
		MA1649.1 ZBTB12	11	1	N	44	54	6.627020	14.453619	7.826599	CCCTGGGACTG
				2	N	135	145	6.709394	14.453619	7.744225	AGCTAGAATAG
		MA1650.1 ZBTB14	12	1	N	370	381	10.960541	17.567529	6.606988	GGCCGGGCAGCC
				2	R	260	271	9.604553	17.567529	7.962976	GGGTGGGGGGCC
		MA0103.3 ZEB1	11	1	N	399	409	6.559601	14.309271	7.749671	GTCACCGGGGG
				2	R	8	18	10.622852	14.309271	3.686419	GCTCAGGTGCT
		MA0146.2 Zfx	14	1	N	334	347	16.344880	18.119128	1.774248	TCCGCCGAGGCCTG
				2	R	340	353	11.225849	18.119128	6.893279	GAGGCCTGGCGCGT
		MA1628.1 Zic1::Zic2	11	1	N	375	385	8.558398	15.313955	6.755557	GGCAGCCGGGC
				2	R	463	473	8.576292	15.313955	6.737663	GGCCTGCGGGC
				3	R	483	493	8.494468	15.313955	6.819487	AGCCTGCGGAG
		MA1653.1 ZNF148	12	1	N	418	429	13.601228	19.032051	5.430823	CGCCCCGCCCCG
				2	R	258	269	12.796535	19.032051	6.235516	GGGGGTGGGGGG
				3	R	324	335	11.218226	19.032051	7.813825	CGGGGCGGGGTC
				4	R	380	391	11.689684	19.032051	7.342367	CCGGGCGGGGCG
				5	R	385	396	12.566017	19.032051	6.466035	CGGGGCGGGGCC
		MA0528.2 ZNF263	12	1	N	473	484	14.636239	16.915819	2.279579	CCGGGGAGGAAG
				2	R	120	131	9.353607	16.915819	7.562212	CCTCCTCCATCA
Mus_musculus_cathepsin-F-transcript-variant-X1_promoter_576-1076	501	MA0634.1 ALX3	10	1	N	476	485	9.391091	12.449627	3.058535	CTTAATTACT
				2	R	476	485	8.570872	12.449627	3.878755	CTTAATTACT
		MA1463.1 ARGFX	10	1	R	476	485	10.053841	15.605429	5.551588	CTTAATTACT
		MA0151.1 Arid3a	6	1	R	476	481	6.659060	10.676982	4.017922	CTTAAT
		MA0601.1 Arid3b	11	1	N	474	484	8.115254	15.388457	7.273202	GCCTTAATTAC
		MA1100.2 ASCL1	10	1	N	197	206	6.145916	13.919985	7.774069	GTCTGCTGCT
				2	N	200	209	6.627888	13.919985	7.292097	TGCTGCTGGC
				3	N	411	420	9.964950	13.919985	3.955036	CACAGGTGCT
				4	R	411	420	9.979038	13.919985	3.940948	CACAGGTGCT
		MA1631.1 ASCL1(var.2)	13	1	R	409	421	9.998965	16.756977	6.758012	GTCACAGGTGCTG
		MA0816.1 Ascl2	10	1	R	411	420	8.899936	16.538884	7.638948	CACAGGTGCT
		MA1468.1 ATOH7	10	1	N	239	248	7.544277	14.920354	7.376077	TCCATGTGGC
		MA0875.1 BARX1	8	1	N	477	484	7.447237	11.219840	3.772603	TTAATTAC
				2	R	477	484	9.259916	11.219840	1.959924	TTAATTAC
		MA1471.1 BARX2	12	1	R	477	488	8.178080	15.626451	7.448371	TTAATTACTTCT
		MA1634.1 BATF	11	1	N	458	468	8.668937	15.784869	7.115932	CTTGAGTCAGA
				2	R	458	468	11.592132	15.784869	4.192737	CTTGAGTCAGA
		MA0462.2 BATF::JUN	11	1	N	458	468	8.576554	15.977303	7.400749	CTTGAGTCAGA
				2	R	458	468	11.644991	15.977303	4.332312	CTTGAGTCAGA
		MA0719.1 RHOXF1	8	1	N	14	21	10.165333	10.210271	0.044937	ATGATCCC
				2	N	442	449	6.365035	10.210271	3.845236	GAGAGCCC
				3	R	245	252	6.265596	10.210271	3.944674	TGGCTCTC
		MA0835.2 BATF3	11	1	R	458	468	11.712896	16.397174	4.684277	CTTGAGTCAGA
		MA1472.1 BHLHA15(var.2)	10	1	N	200	209	6.320790	13.956604	7.635813	TGCTGCTGGC
				2	N	411	420	7.532515	13.956604	6.424089	CACAGGTGCT
				3	R	411	420	6.850766	13.956604	7.105838	CACAGGTGCT
		MA0876.1 BSX	8	1	N	477	484	8.261147	11.023989	2.762842	TTAATTAC
				2	R	477	484	9.462837	11.023989	1.561152	TTAATTAC
		MA0466.2 CEBPB	10	1	R	424	433	9.016788	15.949903	6.933115	ATTGCTCAAG
		MA0836.2 CEBPD	13	1	N	423	435	11.177157	17.524435	6.347277	GATTGCTCAAGGA
		MA0837.1 CEBPE	10	1	R	424	433	9.502880	15.542834	6.039954	ATTGCTCAAG
		MA0819.1 CLOCK	10	1	R	365	374	9.081639	16.070840	6.989201	AACACTTGCT
		MA0071.1 RORA	10	1	N	64	73	10.111603	15.664089	5.552486	GAAGAGGTCA
				2	N	403	412	9.294467	15.664089	6.369622	GCCAAGGTCA
				3	R	282	291	8.284593	15.664089	7.379495	GGACCTTGTT
		MA1102.2 CTCFL	12	1	R	27	38	10.141688	17.656908	7.515220	GTGCCCACTGCC
		MA0879.1 Dlx1	10	1	N	476	485	9.336347	11.772950	2.436603	CTTAATTACT
				2	R	476	485	9.309880	11.772950	2.463071	CTTAATTACT
		MA0885.1 Dlx2	8	1	N	11	18	6.592507	11.201891	4.609384	GCAATGAT
				2	N	477	484	9.739439	11.201891	1.462452	TTAATTAC
				3	R	477	484	10.977103	11.201891	0.224788	TTAATTAC
		MA0880.1 Dlx3	8	1	N	11	18	6.144082	10.567048	4.422966	GCAATGAT
				2	N	477	484	9.240930	10.567048	1.326117	TTAATTAC
				3	R	477	484	9.951899	10.567048	0.615149	TTAATTAC
		MA0881.1 Dlx4	8	1	N	11	18	6.000126	10.873231	4.873105	GCAATGAT
				2	N	477	484	9.364254	10.873231	1.508978	TTAATTAC
				3	R	477	484	10.113892	10.873231	0.759339	TTAATTAC
		MA1476.1 DLX5	8	1	N	477	484	10.119805	12.217291	2.097487	TTAATTAC
				2	R	477	484	10.958098	12.217291	1.259193	TTAATTAC
		MA0882.1 DLX6	8	1	N	477	484	9.809044	11.183171	1.374127	TTAATTAC
				2	R	477	484	10.293836	11.183171	0.889335	TTAATTAC
		MA1478.1 DMRTA2	12	1	R	286	297	8.499266	15.916343	7.417077	CTTGTTTCAAAC
		MA1480.1 DPRX	10	1	N	12	21	7.342089	15.202531	7.860442	CAATGATCCC
		MA1481.1 DRGX	8	1	N	477	484	11.465265	11.755997	0.290732	TTAATTAC
				2	R	98	105	6.658832	11.755997	5.097165	ACAATTGG
				3	R	477	484	9.575320	11.755997	2.180677	TTAATTAC
		MA0612.2 EMX1	8	1	N	477	484	11.012920	12.737763	1.724844	TTAATTAC
				2	R	477	484	10.817851	12.737763	1.919912	TTAATTAC
		MA0886.1 EMX2	10	1	N	476	485	10.207162	13.626299	3.419137	CTTAATTACT
				2	R	476	485	11.695662	13.626299	1.930637	CTTAATTACT
		MA0027.2 EN1	8	1	N	477	484	10.026254	12.018872	1.992618	TTAATTAC
				2	R	477	484	10.581795	12.018872	1.437077	TTAATTAC
		MA0642.1 EN2	10	1	N	476	485	9.469945	12.854892	3.384946	CTTAATTACT
				2	R	476	485	9.507534	12.854892	3.347358	CTTAATTACT
		MA0592.3 ESRRA	13	1	N	402	414	16.163964	18.326220	2.162256	TGCCAAGGTCACA
		MA0141.3 ESRRB	11	1	N	404	414	14.726834	18.981104	4.254270	CCAAGGTCACA
		MA0643.1 Esrrg	10	1	N	404	413	14.376607	16.650693	2.274086	CCAAGGTCAC
		MA0644.1 ESX1	10	1	N	476	485	9.120914	12.034896	2.913982	CTTAATTACT
				2	R	476	485	9.275353	12.034896	2.759544	CTTAATTACT
		MA0765.2 ETV5	11	1	N	31	41	6.910054	14.699682	7.789629	CCACTGCCTGA
		MA0887.1 EVX1	10	1	N	476	485	7.757929	12.272306	4.514377	CTTAATTACT
				2	R	476	485	9.824301	12.272306	2.448005	CTTAATTACT
		MA0888.1 EVX2	10	1	N	476	485	8.222734	12.356532	4.133798	CTTAATTACT
				2	R	476	485	9.975738	12.356532	2.380794	CTTAATTACT
		MA0820.1 FIGLA	10	1	N	17	26	7.081663	14.443067	7.361405	ATCCCCTGGT
				2	N	411	420	6.566447	14.443067	7.876621	CACAGGTGCT
				3	R	411	420	10.949204	14.443067	3.493863	CACAGGTGCT
		MA0476.1 FOS	11	1	R	458	468	9.160847	15.879173	6.718326	CTTGAGTCAGA
		MA0099.3 FOS::JUN	10	1	N	459	468	8.912073	15.886813	6.974740	TTGAGTCAGA
		MA1135.1 FOSB::JUNB	10	1	R	459	468	8.168276	16.080147	7.911871	TTGAGTCAGA
		MA0477.2 FOSL1	13	1	R	457	469	9.656386	16.706499	7.050113	ACTTGAGTCAGAA
		MA1128.1 FOSL1::JUN	13	1	R	457	469	9.017979	16.896757	7.878778	ACTTGAGTCAGAA
		MA1137.1 FOSL1::JUNB	13	1	R	457	469	8.281546	15.607900	7.326354	ACTTGAGTCAGAA
		MA1142.1 FOSL1::JUND	10	1	N	423	432	6.062284	13.358292	7.296008	GATTGCTCAA
				2	R	459	468	9.563619	13.358292	3.794673	TTGAGTCAGA
		MA1143.1 FOSL1::JUND(var.2)	10	1	N	480	489	6.282396	13.907049	7.624653	ATTACTTCTC
		MA1130.1 FOSL2::JUN	12	1	N	457	468	8.558345	16.412604	7.854259	ACTTGAGTCAGA
		MA0047.3 FOXA2	11	1	N	46	56	7.738960	15.250243	7.511282	AAGAAAACAGT
				2	R	127	137	7.400230	15.250243	7.850012	ATTGGTTACTC
				3	R	476	486	7.478026	15.250243	7.772217	CTTAATTACTT
		MA1683.1 FOXA3	11	1	N	46	56	7.945010	14.585735	6.640725	AAGAAAACAGT
				2	N	92	102	6.601454	14.585735	7.984280	TGGCAAACAAT
				3	R	127	137	8.025319	14.585735	6.560415	ATTGGTTACTC
		MA0042.2 FOXI1	7	1	N	48	54	7.196685	13.319779	6.123094	GAAAACA
				2	N	94	100	6.895255	13.319779	6.424524	GCAAACA
		MA0614.1 Foxj2	8	1	N	48	55	7.358169	13.803086	6.444917	GAAAACAG
				2	N	94	101	8.609158	13.803086	5.193928	GCAAACAA
				3	R	78	85	6.655132	13.803086	7.147954	TTGTTGGC
		MA1103.2 FOXK2	11	1	N	46	56	7.719908	14.544196	6.824287	AAGAAAACAGT
				2	R	127	137	6.988140	14.544196	7.556055	ATTGGTTACTC
		MA0033.2 FOXL1	7	1	N	94	100	8.842310	12.363874	3.521564	GCAAACA
				2	R	129	135	6.502948	12.363874	5.860927	TGGTTAC
		MA1489.1 FOXN3	8	1	N	94	101	8.960619	15.674864	6.714246	GCAAACAA
				2	R	128	135	8.960619	15.674864	6.714246	TTGGTTAC
		MA0157.2 FOXO3	8	1	R	128	135	9.158676	14.857085	5.698408	TTGGTTAC
		MA0848.1 FOXO4	7	1	N	48	54	8.844287	12.805711	3.961423	GAAAACA
				2	N	94	100	6.526532	12.805711	6.279179	GCAAACA
		MA0849.1 FOXO6	7	1	N	48	54	7.832459	13.341666	5.509207	GAAAACA
		MA0481.3 FOXP1	11	1	N	46	56	7.944828	14.570319	6.625491	AAGAAAACAGT
				2	R	127	137	7.933797	14.570319	6.636522	ATTGGTTACTC
		MA0593.1 FOXP2	11	1	N	46	56	11.563906	16.556771	4.992865	AAGAAAACAGT
		MA0850.1 FOXP3	7	1	N	48	54	8.314193	11.697151	3.382958	GAAAACA
				2	N	94	100	9.681703	11.697151	2.015448	GCAAACA
				3	R	129	135	7.905081	11.697151	3.792070	TGGTTAC
		MA0889.1 GBX1	10	1	N	476	485	9.792036	14.124690	4.332655	CTTAATTACT
				2	R	476	485	10.820122	14.124690	3.304568	CTTAATTACT
		MA0890.1 GBX2	10	1	N	476	485	8.686200	13.168351	4.482151	CTTAATTACT
				2	R	476	485	11.719631	13.168351	1.448720	CTTAATTACT
		MA0483.1 Gfi1b	11	1	R	417	427	10.464314	17.427034	6.962720	TGCTGGGATTG
		MA0648.1 GSC	10	1	N	13	22	6.194701	13.605097	7.410395	AATGATCCCC
		MA0892.1 GSX1	10	1	N	476	485	9.233829	11.474723	2.240894	CTTAATTACT
				2	R	476	485	9.474019	11.474723	2.000705	CTTAATTACT
		MA0893.2 GSX2	8	1	N	98	105	6.535347	11.523084	4.987738	ACAATTGG
				2	R	98	105	6.386497	11.523084	5.136587	ACAATTGG
				3	R	477	484	11.126928	11.523084	0.396156	TTAATTAC
		MA0092.1 Hand1::Tcf3	10	1	N	88	97	6.935250	13.916042	6.980791	TAGCTGGCAA
				2	N	230	239	6.363895	13.916042	7.552146	TGACTGCCTT
				3	N	346	355	6.084438	13.916042	7.831604	GTCCTGGAAG
				4	R	276	285	7.012729	13.916042	6.903313	TTGCCAGGAC
				5	R	468	477	7.079715	13.916042	6.836326	AATCCAGCCT
		MA0894.1 HESX1	10	1	N	476	485	10.505985	13.573577	3.067592	CTTAATTACT
				2	R	476	485	8.392955	13.573577	5.180623	CTTAATTACT
		MA0739.1 Hic1	9	1	N	27	35	10.408673	13.861713	3.453039	GTGCCCACT
				2	N	143	151	6.730641	13.861713	7.131071	ATACCAAGT
				3	N	401	409	9.749822	13.861713	4.111890	ATGCCAAGG
				4	R	89	97	8.333743	13.861713	5.527969	AGCTGGCAA
				5	R	417	425	6.616056	13.861713	7.245657	TGCTGGGAT
		MA0738.1 HIC2	9	1	N	27	35	11.794138	12.292786	0.498648	GTGCCCACT
				2	N	143	151	6.622262	12.292786	5.670524	ATACCAAGT
				3	N	401	409	9.447333	12.292786	2.845454	ATGCCAAGG
				4	R	89	97	6.982165	12.292786	5.310621	AGCTGGCAA
		MA0109.1 HLTF	10	1	N	238	247	7.024622	9.732608	2.707986	TTCCATGTGG
				2	N	250	259	7.023601	9.732608	2.709007	CTCCTTTGAG
				3	N	260	269	6.203133	9.732608	3.529476	GAACTTCTAG
				4	N	283	292	7.453404	9.732608	2.279204	GACCTTGTTT
				5	N	481	490	6.474199	9.732608	3.258409	TTACTTCTCT
				6	R	144	153	6.166115	9.732608	3.566493	TACCAAGTTA
				7	R	402	411	7.182437	9.732608	2.550171	TGCCAAGGTC
		MA0895.1 HMBOX1	10	1	N	127	136	9.230115	14.160352	4.930237	ATTGGTTACT
				2	N	222	231	7.035334	14.160352	7.125018	CCAAGTTATG
		MA0896.1 Hmx1	17	1	R	472	488	13.471274	21.281711	7.810437	CAGCCTTAATTACTTCT
		MA1495.1 HOXA1	8	1	N	11	18	6.254189	11.472908	5.218719	GCAATGAT
				2	N	477	484	10.467082	11.472908	1.005826	TTAATTAC
				3	R	11	18	6.218515	11.472908	5.254394	GCAATGAT
				4	R	477	484	10.214664	11.472908	1.258244	TTAATTAC
		MA0899.1 HOXA10	11	1	R	224	234	7.003758	14.735615	7.731857	AAGTTATGACT
				2	R	475	485	9.346374	14.735615	5.389241	CCTTAATTACT
		MA0900.2 HOXA2	8	1	N	477	484	10.265316	12.646742	2.381425	TTAATTAC
				2	R	477	484	11.582847	12.646742	1.063895	TTAATTAC
		MA1496.1 HOXA4	8	1	N	477	484	6.157767	11.322039	5.164273	TTAATTAC
				2	R	11	18	7.256719	11.322039	4.065321	GCAATGAT
				3	R	477	484	10.115249	11.322039	1.206791	TTAATTAC
		MA0158.2 HOXA5	8	1	N	477	484	10.342355	12.489196	2.146841	TTAATTAC
				2	R	477	484	10.881877	12.489196	1.607319	TTAATTAC
		MA1497.1 HOXA6	10	1	N	10	19	6.395884	12.233688	5.837804	TGCAATGATC
				2	N	476	485	7.600284	12.233688	4.633404	CTTAATTACT
				3	R	225	234	6.594647	12.233688	5.639040	AGTTATGACT
				4	R	476	485	10.853981	12.233688	1.379707	CTTAATTACT
		MA1498.1 HOXA7	8	1	N	11	18	7.947475	11.614442	3.666967	GCAATGAT
				2	N	477	484	9.405592	11.614442	2.208850	TTAATTAC
				3	R	226	233	6.260755	11.614442	5.353687	GTTATGAC
				4	R	477	484	10.278554	11.614442	1.335888	TTAATTAC
		MA0594.2 HOXA9	10	1	R	224	233	8.942132	11.863078	2.920945	AAGTTATGAC
		MA0902.2 HOXB2	8	1	N	11	18	7.155786	11.829384	4.673597	GCAATGAT
				2	N	477	484	9.829643	11.829384	1.999741	TTAATTAC
				3	R	477	484	10.625399	11.829384	1.203984	TTAATTAC
		MA0903.1 HOXB3	10	1	N	476	485	8.028418	11.490556	3.462138	CTTAATTACT
				2	R	476	485	10.959502	11.490556	0.531054	CTTAATTACT
		MA1499.1 HOXB4	8	1	N	477	484	7.714013	12.235985	4.521971	TTAATTAC
				2	R	477	484	11.461953	12.235985	0.774032	TTAATTAC
		MA0904.2 HOXB5	8	1	N	11	18	6.581427	12.063084	5.481657	GCAATGAT
				2	N	477	484	9.949683	12.063084	2.113401	TTAATTAC
				3	R	11	18	6.308287	12.063084	5.754797	GCAATGAT
				4	R	477	484	9.795724	12.063084	2.267360	TTAATTAC
		MA1500.1 HOXB6	8	1	N	226	233	6.652589	11.326514	4.673925	GTTATGAC
				2	N	477	484	11.326514	11.326514	0.000000	TTAATTAC
				3	R	11	18	6.582360	11.326514	4.744154	GCAATGAT
				4	R	477	484	7.873617	11.326514	3.452897	TTAATTAC
		MA1501.1 HOXB7	10	1	N	476	485	7.180661	14.739481	7.558820	CTTAATTACT
				2	R	476	485	13.223785	14.739481	1.515696	CTTAATTACT
		MA1502.1 HOXB8	8	1	N	11	18	7.844115	12.041980	4.197866	GCAATGAT
				2	N	477	484	9.497711	12.041980	2.544270	TTAATTAC
				3	R	226	233	7.238982	12.041980	4.802998	GTTATGAC
				4	R	477	484	11.085078	12.041980	0.956903	TTAATTAC
		MA0905.1 HOXC10	10	1	R	224	233	7.617774	14.884118	7.266343	AAGTTATGAC
		MA1504.1 HOXC4	8	1	N	477	484	8.957495	11.250875	2.293380	TTAATTAC
				2	R	11	18	7.077027	11.250875	4.173848	GCAATGAT
				3	R	477	484	10.736572	11.250875	0.514303	TTAATTAC
		MA1505.1 HOXC8	8	1	N	11	18	7.257670	11.277552	4.019882	GCAATGAT
				2	N	98	105	6.685208	11.277552	4.592344	ACAATTGG
				3	N	226	233	6.236423	11.277552	5.041129	GTTATGAC
				4	N	477	484	10.537807	11.277552	0.739744	TTAATTAC
				5	R	11	18	7.335372	11.277552	3.942180	GCAATGAT
				6	R	98	105	6.698473	11.277552	4.579078	ACAATTGG
				7	R	226	233	6.241832	11.277552	5.035720	GTTATGAC
				8	R	477	484	10.511895	11.277552	0.765656	TTAATTAC
		MA0912.2 HOXD3	8	1	N	477	484	12.224318	14.202897	1.978579	TTAATTAC
				2	R	477	484	6.737965	14.202897	7.464932	TTAATTAC
		MA1507.1 HOXD4	8	1	N	477	484	8.330752	11.453213	3.122462	TTAATTAC
				2	R	11	18	6.194335	11.453213	5.258878	GCAATGAT
				3	R	477	484	11.085272	11.453213	0.367941	TTAATTAC
		MA0910.2 HOXD8	8	1	N	11	18	7.603092	12.338052	4.734960	GCAATGAT
				2	N	477	484	9.281138	12.338052	3.056913	TTAATTAC
				3	R	226	233	7.179984	12.338052	5.158067	GTTATGAC
				4	R	477	484	10.963851	12.338052	1.374201	TTAATTAC
		MA0913.2 HOXD9	10	1	R	475	484	8.571993	15.897748	7.325755	CCTTAATTAC
		MA0914.1 ISL2	8	1	R	477	484	8.800464	12.099371	3.298907	TTAATTAC
		MA0654.1 ISX	8	1	N	477	484	10.170500	12.226987	2.056487	TTAATTAC
				2	R	477	484	10.982137	12.226987	1.244849	TTAATTAC
		MA1132.1 JUN::JUNB	10	1	R	459	468	10.759702	15.037842	4.278140	TTGAGTCAGA
		MA0490.2 JUNB	13	1	R	457	469	9.527035	17.099251	7.572216	ACTTGAGTCAGAA
		MA1512.1 KLF11	11	1	R	176	186	11.212625	17.657171	6.444546	GTGGGTGTTGG
		MA0078.1 Sox17	9	1	N	74	82	8.624826	12.639315	4.014489	GCTATTGTT
				2	R	97	105	7.681410	12.639315	4.957905	AACAATTGG
		MA1515.1 KLF2	11	1	R	173	183	8.430836	15.002229	6.571393	AGGGTGGGTGT
				2	R	177	187	9.518660	15.002229	5.483569	TGGGTGTTGGG
		MA0039.4 KLF4	12	1	R	172	183	10.033332	16.162483	6.129151	AAGGGTGGGTGT
				2	R	176	187	8.400301	16.162483	7.762182	GTGGGTGTTGGG
		MA1517.1 KLF6	11	1	R	177	187	10.982284	15.666329	4.684045	TGGGTGTTGGG
				2	R	192	202	8.506277	15.666329	7.160052	TGGGTGTCTGC
		MA0618.1 LBX1	8	1	N	98	105	6.348494	13.205319	6.856824	ACAATTGG
				2	N	477	484	10.398866	13.205319	2.806453	TTAATTAC
				3	R	477	484	6.976574	13.205319	6.228745	TTAATTAC
		MA0699.1 LBX2	10	1	N	476	485	8.403696	12.033149	3.629453	CTTAATTACT
				2	R	476	485	9.535867	12.033149	2.497282	CTTAATTACT
		MA1518.1 LHX1	8	1	N	11	18	7.179995	10.204396	3.024400	GCAATGAT
				2	N	477	484	8.672234	10.204396	1.532162	TTAATTAC
				3	R	477	484	8.778577	10.204396	1.425819	TTAATTAC
		MA0700.2 LHX2	11	1	R	476	486	8.742124	14.546140	5.804016	CTTAATTACTT
		MA0704.1 Lhx4	8	1	N	477	484	10.559659	12.108308	1.548649	TTAATTAC
				2	R	477	484	10.878858	12.108308	1.229450	TTAATTAC
		MA1519.1 LHX5	8	1	N	477	484	10.367185	12.784261	2.417076	TTAATTAC
				2	R	477	484	12.784261	12.784261	-0.000000	TTAATTAC
		MA0658.1 LHX6	10	1	N	476	485	10.204384	14.813952	4.609569	CTTAATTACT
				2	R	476	485	10.969049	14.813952	3.844904	CTTAATTACT
		MA0705.1 Lhx8	8	1	N	98	105	6.680721	11.886349	5.205628	ACAATTGG
				2	N	477	484	9.763584	11.886349	2.122765	TTAATTAC
				3	R	98	105	6.755124	11.886349	5.131225	ACAATTGG
				4	R	477	484	9.743984	11.886349	2.142365	TTAATTAC
		MA0701.2 LHX9	8	1	N	477	484	9.733489	13.208569	3.475080	TTAATTAC
				2	R	98	105	6.564470	13.208569	6.644098	ACAATTGG
				3	R	477	484	10.684576	13.208569	2.523992	TTAATTAC
		MA0619.1 LIN54	9	1	N	290	298	8.995903	13.473718	4.477814	TTTCAAACT
				2	R	289	297	9.312092	13.473718	4.161626	GTTTCAAAC
		MA0702.2 LMX1A	8	1	N	477	484	13.745867	13.882435	0.136568	TTAATTAC
				2	R	477	484	9.810626	13.882435	4.071809	TTAATTAC
		MA0703.2 LMX1B	11	1	N	474	484	10.780684	17.460119	6.679434	GCCTTAATTAC
				2	R	477	487	10.732452	17.460119	6.727667	TTAATTACTTC
		MA0058.3 MAX	10	1	N	239	248	6.620316	14.501491	7.881175	TCCATGTGGC
				2	R	239	248	7.003670	14.501491	7.497821	TCCATGTGGC
		MA1563.1 SOX18	8	1	N	51	58	6.510645	10.733142	4.222497	AACAGTGG
				2	N	451	458	6.643616	10.733142	4.089526	GACCATAC
				3	R	75	82	7.995689	10.733142	2.737453	CTATTGTT
				4	R	125	132	6.088876	10.733142	4.644267	GCATTGGT
		MA0498.2 MEIS1	7	1	R	117	123	6.583628	10.374359	3.790731	CTGTCGA
		MA0775.1 MEIS3	8	1	R	116	123	8.093210	12.317869	4.224659	CCTGTCGA
		MA0661.1 MEOX1	10	1	N	476	485	7.700842	13.455503	5.754661	CTTAATTACT
				2	R	476	485	11.977392	13.455503	1.478112	CTTAATTACT
		MA0706.1 MEOX2	10	1	N	10	19	6.741790	12.393170	5.651381	TGCAATGATC
				2	N	476	485	6.860164	12.393170	5.533006	CTTAATTACT
				3	R	476	485	12.059174	12.393170	0.333996	CTTAATTACT
		MA0621.1 mix-a	11	1	N	475	485	11.424258	15.354333	3.930074	CCTTAATTACT
				2	R	476	486	10.327245	15.354333	5.027088	CTTAATTACTT
		MA0662.1 MIXL1	10	1	N	476	485	9.032336	11.366658	2.334322	CTTAATTACT
				2	R	476	485	10.012657	11.366658	1.354001	CTTAATTACT
		MA0825.1 MNT	10	1	N	239	248	6.395037	13.995639	7.600601	TCCATGTGGC
		MA0707.1 MNX1	10	1	N	10	19	6.003689	12.983976	6.980287	TGCAATGATC
				2	R	476	485	11.702956	12.983976	1.281020	CTTAATTACT
		MA1523.1 MSANTD3	10	1	R	58	67	12.084782	14.214839	2.130057	GTGAGTGAAG
				2	R	397	406	6.305885	14.214839	7.908954	GTGAATGCCA
		MA1524.1 MSGN1	12	1	N	238	249	7.899493	14.358055	6.458562	TTCCATGTGGCT
				2	R	96	107	8.874073	14.358055	5.483982	AAACAATTGGAA
				3	R	238	249	7.645101	14.358055	6.712955	TTCCATGTGGCT
				4	R	364	375	9.305327	14.358055	5.052728	GAACACTTGCTG
		MA0666.1 MSX1	8	1	N	11	18	6.448044	11.849174	5.401130	GCAATGAT
				2	N	477	484	9.085645	11.849174	2.763529	TTAATTAC
				3	R	477	484	9.807811	11.849174	2.041363	TTAATTAC
		MA0708.1 MSX2	8	1	N	477	484	8.227814	12.738114	4.510299	TTAATTAC
				2	R	477	484	10.039748	12.738114	2.698366	TTAATTAC
		MA0709.1 Msx3	8	1	N	477	484	8.995495	12.162977	3.167482	TTAATTAC
				2	R	477	484	10.616532	12.162977	1.546445	TTAATTAC
		MA1108.2 MXI1	10	1	R	239	248	12.235118	12.676618	0.441500	TCCATGTGGC
		MA0147.3 MYC	12	1	N	238	249	8.254521	16.043816	7.789295	TTCCATGTGGCT
		MA0104.4 MYCN	12	1	N	238	249	9.476156	16.866161	7.390005	TTCCATGTGGCT
				2	R	238	249	9.476156	16.866161	7.390005	TTCCATGTGGCT
		MA0672.1 NKX2-3	10	1	R	62	71	7.079526	14.290214	7.210688	GTGAAGAGGT
		MA0499.2 MYOD1	13	1	R	409	421	14.593938	16.843293	2.249355	GTCACAGGTGCTG
		MA0056.2 MZF1	13	1	N	14	26	9.113478	16.088968	6.975490	ATGATCCCCTGGT
		MA0668.1 NEUROD2	10	1	R	239	248	9.543988	14.599992	5.056004	TCCATGTGGC
		MA1642.1 NEUROG2(var.2)	13	1	R	238	250	8.314055	15.517148	7.203093	TTCCATGTGGCTC
		MA0606.1 NFAT5	10	1	N	314	323	7.198653	14.485085	7.286432	TCTTTCTATG
		MA0624.1 NFATC1	10	1	N	235	244	6.001231	12.519140	6.517909	GCCTTCCATG
				2	N	489	498	6.686398	12.519140	5.832742	CTGTTCCGAC
				3	R	101	110	7.188580	12.519140	5.330560	ATTGGAATGG
		MA0152.1 NFATC2	7	1	R	350	356	9.102002	12.341468	3.239466	TGGAAGA
		MA0625.1 NFATC3	10	1	R	101	110	6.047093	13.675168	7.628075	ATTGGAATGG
		MA0670.1 NFIA	10	1	N	400	409	11.720908	13.521885	1.800977	AATGCCAAGG
		MA0161.2 NFIC	11	1	N	273	283	6.884730	14.367872	7.483142	CTCTTGCCAGG
				2	R	142	152	8.999315	14.367872	5.368558	GATACCAAGTT
				3	R	275	285	7.858691	14.367872	6.509181	CTTGCCAGGAC
				4	R	298	308	6.530571	14.367872	7.837302	TGTCCCAAGAC
				5	R	400	410	12.512600	14.367872	1.855272	AATGCCAAGGT
		MA0671.1 NFIX	9	1	N	26	34	6.690817	10.843204	4.152387	TGTGCCCAC
				2	N	90	98	6.524159	10.843204	4.319045	GCTGGCAAA
				3	N	275	283	9.037635	10.843204	1.805568	CTTGCCAGG
				4	N	400	408	10.224308	10.843204	0.618896	AATGCCAAG
				5	R	80	88	8.204978	10.843204	2.638226	GTTGGCCCT
				6	R	90	98	8.766490	10.843204	2.076714	GCTGGCAAA
				7	R	101	109	6.173713	10.843204	4.669490	ATTGGAATG
				8	R	204	212	6.495072	10.843204	4.348132	GCTGGCCTC
				9	R	275	283	6.684977	10.843204	4.158227	CTTGCCAGG
		MA0048.2 NHLH1	10	1	N	411	420	10.119323	17.015398	6.896075	CACAGGTGCT
				2	R	411	420	10.082014	17.015398	6.933384	CACAGGTGCT
		MA0063.2 NKX2-5	11	1	R	56	66	7.629721	14.164969	6.535248	TGGTGAGTGAA
		MA0673.1 NKX2-8	9	1	N	366	374	6.692413	12.768133	6.075720	ACACTTGCT
				2	N	455	463	9.615650	12.768133	3.152483	ATACTTGAG
				3	R	62	70	7.096014	12.768133	5.672119	GTGAAGAGG
				4	R	428	436	6.630860	12.768133	6.137273	CTCAAGGAG
		MA0674.1 NKX6-1	8	1	N	477	484	9.009341	12.256063	3.246721	TTAATTAC
				2	R	477	484	12.256063	12.256063	0.000000	TTAATTAC
		MA0675.1 NKX6-2	8	1	N	477	484	8.744895	10.921359	2.176464	TTAATTAC
				2	R	477	484	10.705456	10.921359	0.215903	TTAATTAC
		MA1530.1 NKX6-3	9	1	R	10	18	6.090711	13.483838	7.393127	TGCAATGAT
				2	R	476	484	6.233213	13.483838	7.250626	CTTAATTAC
		MA0125.1 Nobox	8	1	N	478	485	11.136479	12.256589	1.120111	TAATTACT
				2	R	476	483	8.144563	12.256589	4.112026	CTTAATTA
		MA0710.1 NOTO	10	1	N	476	485	10.175466	13.187184	3.011719	CTTAATTACT
				2	R	476	485	7.856658	13.187184	5.330526	CTTAATTACT
		MA0626.1 Npas2	10	1	R	239	248	8.789123	14.041760	5.252638	TCCATGTGGC
				2	R	365	374	9.876192	14.041760	4.165568	AACACTTGCT
		MA1110.1 NR1H4	11	1	N	11	21	8.605958	15.679612	7.073655	GCAATGATCCC
		MA1534.1 NR1I3	9	1	R	66	74	6.996823	14.546590	7.549767	AGAGGTCAG
				2	R	405	413	6.606444	14.546590	7.940146	CAAGGTCAC
		MA1535.1 NR2C1	9	1	N	66	74	11.330524	11.939116	0.608592	AGAGGTCAG
				2	N	405	413	11.469636	11.939116	0.469480	CAAGGTCAC
		MA1536.1 NR2C2(var.2)	8	1	N	67	74	9.794949	10.270356	0.475407	GAGGTCAG
				2	N	406	413	10.121755	10.270356	0.148601	AAGGTCAC
				3	R	494	501	7.979120	10.270356	2.291236	CCGACCCT
		MA0017.2 NR2F1	13	1	N	65	77	10.781990	18.019245	7.237255	AAGAGGTCAGCTA
				2	N	404	416	14.728434	18.019245	3.290811	CCAAGGTCACAGG
		MA1111.1 NR2F2	11	1	N	65	75	10.053978	15.284520	5.230542	AAGAGGTCAGC
				2	N	404	414	13.782130	15.284520	1.502391	CCAAGGTCACA
		MA1554.1 RFX7	9	1	N	130	138	6.651073	13.269446	6.618373	GGTTACTCC
		MA1112.2 NR4A1	12	1	N	64	75	9.400157	15.967982	6.567825	GAAGAGGTCAGC
				2	N	403	414	9.277159	15.967982	6.690823	GCCAAGGTCACA
		MA1540.1 NR5A1	11	1	N	403	413	14.514290	15.036970	0.522680	GCCAAGGTCAC
				2	N	428	438	8.329339	15.036970	6.707631	CTCAAGGAGAC
				3	R	3	13	7.866534	15.036970	7.170437	GCCACCTTGCA
				4	R	281	291	8.569942	15.036970	6.467028	AGGACCTTGTT
		MA0505.1 Nr5a2	15	1	N	400	414	13.955095	21.617372	7.662277	AATGCCAAGGTCACA
		MA1646.1 OSR2	12	1	R	199	210	8.220182	15.161785	6.941603	CTGCTGCTGGCC
				2	R	370	381	8.459301	15.161785	6.702484	TTGCTGCTGAGG
		MA0068.2 PAX4	8	1	N	477	484	9.621276	13.121490	3.500214	TTAATTAC
				2	R	477	484	9.154032	13.121490	3.967459	TTAATTAC
		MA0132.2 PDX1	8	1	N	477	484	9.320811	11.853769	2.532958	TTAATTAC
				2	R	477	484	11.452229	11.853769	0.401540	TTAATTAC
		MA0714.1 PITX3	9	1	N	13	21	6.959230	12.854504	5.895274	AATGATCCC
		MA0628.1 POU6F1	10	1	N	476	485	11.729003	14.403383	2.674380	CTTAATTACT
				2	R	476	485	11.729003	14.403383	2.674380	CTTAATTACT
		MA1549.1 POU6F1(var.2)	10	1	N	11	20	6.738093	14.458934	7.720841	GCAATGATCC
		MA0793.1 POU6F2	10	1	R	477	486	9.266885	15.576144	6.309259	TTAATTACTT
		MA0508.3 PRDM1	11	1	N	214	224	9.757538	15.873162	6.115625	CTCTTTCACCA
				2	N	313	323	9.578723	15.873162	6.294439	TTCTTTCTATG
		MA1647.1 PRDM4	11	1	R	47	57	7.557007	14.734772	7.177765	AGAAAACAGTG
		MA0716.1 PRRX1	8	1	N	477	484	9.876040	11.539757	1.663717	TTAATTAC
				2	R	477	484	10.477175	11.539757	1.062583	TTAATTAC
		MA0075.3 PRRX2	8	1	N	477	484	10.426762	13.074136	2.647374	TTAATTAC
				2	R	98	105	6.947910	13.074136	6.126226	ACAATTGG
				3	R	477	484	11.015591	13.074136	2.058545	TTAATTAC
		MA1618.1 Ptf1a	13	1	N	410	422	8.235726	15.683449	7.447723	TCACAGGTGCTGG
		MA1619.1 Ptf1a(var.2)	12	1	N	410	421	8.345005	15.282248	6.937243	TCACAGGTGCTG
				2	R	410	421	8.374775	15.282248	6.907474	TCACAGGTGCTG
		MA1620.1 Ptf1a(var.3)	12	1	R	410	421	12.129843	15.503908	3.374064	TCACAGGTGCTG
		MA0718.1 RAX	10	1	N	476	485	8.946638	13.161730	4.215092	CTTAATTACT
				2	R	476	485	10.406969	13.161730	2.754761	CTTAATTACT
		MA0717.1 RAX2	8	1	N	477	484	9.526091	10.966763	1.440672	TTAATTAC
				2	R	477	484	9.769516	10.966763	1.197247	TTAATTAC
		MA1621.1 Rbpjl	14	1	R	409	422	13.215056	15.911069	2.696013	GTCACAGGTGCTGG
		MA1150.1 RORB	11	1	N	64	74	7.132380	15.054266	7.921886	GAAGAGGTCAG
		MA0630.1 SHOX	8	1	N	477	484	9.944171	10.989819	1.045648	TTAATTAC
				2	R	477	484	9.491451	10.989819	1.498368	TTAATTAC
		MA0720.1 Shox2	8	1	N	477	484	10.011100	11.805999	1.794899	TTAATTAC
				2	R	477	484	10.581104	11.805999	1.224894	TTAATTAC
		MA1622.1 Smad2::Smad3	14	1	N	456	469	8.316178	16.202707	7.886528	TACTTGAGTCAGAA
				2	R	457	470	11.197722	16.202707	5.004985	ACTTGAGTCAGAAT
		MA1153.1 Smad4	8	1	R	447	454	8.064981	13.441878	5.376897	CCCAGACC
		MA1558.1 SNAI1	10	1	N	411	420	11.586806	14.154586	2.567780	CACAGGTGCT
				2	R	365	374	9.432476	14.154586	4.722110	AACACTTGCT
		MA0745.2 SNAI2	13	1	R	409	421	13.606753	17.235223	3.628471	GTCACAGGTGCTG
		MA1559.1 SNAI3	10	1	N	411	420	11.291769	16.530898	5.239129	CACAGGTGCT
		MA0442.2 SOX10	11	1	R	485	495	7.141105	14.458251	7.317146	TTCTCTGTTCC
		MA1120.1 SOX13	11	1	N	50	60	7.305043	13.993556	6.688513	AAACAGTGGTG
				2	N	96	106	8.055514	13.993556	5.938042	AAACAATTGGA
				3	R	73	83	9.973855	13.993556	4.019701	AGCTATTGTTG
		MA1562.1 SOX14	10	1	N	94	103	9.660356	17.093150	7.432794	GCAAACAATT
		MA1152.1 SOX15	10	1	N	75	84	10.526932	13.700368	3.173436	CTATTGTTGG
				2	R	95	104	9.389719	13.700368	4.310649	CAAACAATTG
		MA0143.4 SOX2	11	1	N	50	60	7.896963	14.481702	6.584739	AAACAGTGGTG
				2	N	96	106	8.312434	14.481702	6.169268	AAACAATTGGA
				3	R	73	83	9.134802	14.481702	5.346900	AGCTATTGTTG
		MA0867.2 SOX4	10	1	N	96	105	6.689498	14.601566	7.912068	AAACAATTGG
				2	R	74	83	9.059595	14.601566	5.541971	GCTATTGTTG
		MA0087.1 Sox5	7	1	N	77	83	10.907634	11.864565	0.956931	ATTGTTG
				2	N	424	430	6.366806	11.864565	5.497760	ATTGCTC
				3	R	96	102	11.864565	11.864565	-0.000000	AAACAAT
				4	R	364	370	6.366806	11.864565	5.497760	GAACACT
		MA0868.2 SOX8	10	1	N	95	104	10.181031	14.854627	4.673596	CAAACAATTG
				2	R	75	84	11.582764	14.854627	3.271862	CTATTGTTGG
		MA0077.1 SOX9	9	1	N	75	83	11.007480	13.772758	2.765278	CTATTGTTG
				2	N	125	133	7.027157	13.772758	6.745601	GCATTGGTT
				3	R	50	58	7.573997	13.772758	6.198761	AAACAGTGG
				4	R	96	104	11.193893	13.772758	2.578865	AAACAATTG
				5	R	364	372	6.574871	13.772758	7.197887	GAACACTTG
		MA0747.1 SP8	12	1	R	175	186	10.367143	17.998864	7.631721	GGTGGGTGTTGG
		MA1564.1 SP9	12	1	R	175	186	9.878229	17.538368	7.660139	GGTGGGTGTTGG
		MA0084.1 SRY	9	1	N	48	56	7.582030	12.711812	5.129783	GAAAACAGT
				2	N	94	102	10.684331	12.711812	2.027481	GCAAACAAT
				3	R	127	135	6.053601	12.711812	6.658211	ATTGGTTAC
				4	R	286	294	7.661335	12.711812	5.050477	CTTGTTTCA
		MA1566.1 TBX3	10	1	N	22	31	6.475404	12.555039	6.079635	CTGGTGTGCC
				2	N	177	186	7.554078	12.555039	5.000961	TGGGTGTTGG
				3	N	185	194	6.562599	12.555039	5.992440	GGGGTGCTGG
				4	N	192	201	6.989647	12.555039	5.565392	TGGGTGTCTG
				5	N	413	422	6.308799	12.555039	6.246240	CAGGTGCTGG
		MA0806.1 TBX4	8	1	N	178	185	6.140305	13.706930	7.566625	GGGTGTTG
				2	N	414	421	6.421287	13.706930	7.285643	AGGTGCTG
		MA0807.1 TBX5	8	1	N	178	185	7.502976	13.016550	5.513574	GGGTGTTG
				2	N	193	200	6.655143	13.016550	6.361408	GGGTGTCT
				3	N	414	421	6.641521	13.016550	6.375029	AGGTGCTG
		MA1567.1 TBX6	10	1	N	177	186	7.169838	13.884490	6.714653	TGGGTGTTGG
				2	N	185	194	6.014068	13.884490	7.870422	GGGGTGCTGG
				3	N	413	422	6.445843	13.884490	7.438647	CAGGTGCTGG
		MA0521.1 Tcf12	11	1	N	411	421	11.194199	15.776101	4.581902	CACAGGTGCTG
		MA1648.1 TCF12(var.2)	11	1	N	365	375	6.579251	14.001342	7.422090	AACACTTGCTG
				2	R	410	420	8.299626	14.001342	5.701716	TCACAGGTGCT
		MA0522.3 TCF3	11	1	N	365	375	6.303616	14.229689	7.926073	AACACTTGCTG
				2	R	410	420	7.983137	14.229689	6.246551	TCACAGGTGCT
		MA0830.2 TCF4	13	1	R	409	421	11.752359	16.275083	4.522724	GTCACAGGTGCTG
		MA0769.2 TCF7	11	1	N	251	261	10.916551	14.732493	3.815942	TCCTTTGAGGA
				2	R	356	366	6.732672	14.732493	7.999821	AGCTAAAAGAA
		MA0808.1 TEAD3	8	1	N	141	148	6.155403	13.463677	7.308275	AGATACCA
		MA0809.2 TEAD4	12	1	R	101	112	9.501818	16.252124	6.750306	ATTGGAATGGTG
		MA0812.1 TFAP2B(var.2)	11	1	R	322	332	9.121029	16.620836	7.499808	TGCCTCCAGCT
		MA0814.2 TFAP2C(var.2)	14	1	N	34	47	10.048782	17.697339	7.648557	CTGCCTGAGACGAA
		MA1570.1 TFAP4(var.2)	10	1	N	239	248	7.573781	14.102262	6.528481	TCCATGTGGC
				2	R	239	248	7.716805	14.102262	6.385458	TCCATGTGGC
		MA0831.2 TFE3	8	1	N	241	248	7.897950	13.772275	5.874325	CATGTGGC
				2	R	409	416	7.042305	13.772275	6.729970	GTCACAGG
		MA0597.1 THAP1	9	1	N	27	35	6.980162	11.314089	4.333928	GTGCCCACT
				2	N	276	284	8.693273	11.314089	2.620816	TTGCCAGGA
				3	R	89	97	7.631910	11.314089	3.682180	AGCTGGCAA
				4	R	347	355	7.599884	11.314089	3.714205	TCCTGGAAG
		MA1577.1 TLX2	8	1	N	477	484	10.530633	12.021165	1.490532	TTAATTAC
				2	R	477	484	10.891678	12.021165	1.129487	TTAATTAC
		MA0633.1 Twist2	10	1	N	239	248	9.136372	14.905877	5.769506	TCCATGTGGC
				2	R	239	248	9.762506	14.905877	5.143371	TCCATGTGGC
		MA0721.1 UNCX	8	1	N	477	484	10.100826	10.974580	0.873754	TTAATTAC
				2	R	477	484	9.748187	10.974580	1.226392	TTAATTAC
		MA0722.1 VAX1	8	1	N	477	484	11.191945	11.354659	0.162714	TTAATTAC
				2	R	98	105	6.560008	11.354659	4.794651	ACAATTGG
				3	R	477	484	7.779056	11.354659	3.575604	TTAATTAC
		MA0723.1 VAX2	8	1	N	477	484	11.356472	11.626453	0.269982	TTAATTAC
				2	R	98	105	6.501473	11.626453	5.124981	ACAATTGG
				3	R	477	484	8.070236	11.626453	3.556218	TTAATTAC
		MA0693.2 VDR	8	1	N	66	73	7.323259	12.021375	4.698116	AGAGGTCA
				2	N	405	412	6.986695	12.021375	5.034680	CAAGGTCA
		MA0724.1 VENTX	9	1	R	477	485	8.712119	14.136499	5.424380	TTAATTACT
		MA0725.1 VSX1	8	1	N	477	484	11.039882	11.833550	0.793668	TTAATTAC
				2	R	98	105	7.693772	11.833550	4.139778	ACAATTGG
				3	R	477	484	7.413718	11.833550	4.419832	TTAATTAC
		MA0726.1 VSX2	8	1	N	477	484	11.071527	12.641374	1.569848	TTAATTAC
				2	R	98	105	7.249092	12.641374	5.392282	ACAATTGG
				3	R	477	484	7.649223	12.641374	4.992151	TTAATTAC
		MA1581.1 ZBTB6	13	1	N	455	467	9.366397	17.281438	7.915041	ATACTTGAGTCAG
				2	R	424	436	10.578119	17.281438	6.703319	ATTGCTCAAGGAG
		MA0103.3 ZEB1	11	1	R	410	420	10.409972	14.309271	3.899299	TCACAGGTGCT
		MA1628.1 Zic1::Zic2	11	1	R	19	29	9.705290	15.313955	5.608665	CCCCTGGTGTG
		MA1629.1 Zic2	14	1	R	18	31	12.040881	19.253253	7.212372	TCCCCTGGTGTGCC
		MA1593.1 ZNF317	12	1	R	196	207	10.825936	17.459027	6.633091	TGTCTGCTGCTG
				2	R	330	341	9.670778	17.459027	7.788249	GCTCTGCAGTTT
		MA1655.1 ZNF341	12	1	N	350	361	8.687547	15.902956	7.215409	TGGAAGAGCTAA
		MA1657.1 ZNF652	12	1	N	351	362	10.221649	17.936999	7.715350	GGAAGAGCTAAA
