# Supplementary material for: Motif and conserved module analysis in DNA (promoters, enhancers) and RNA (lncRNA, mRNA) using AlModules
Source: Sci Rep. 2022 Oct 20;12:17588. doi: 10.1038/s41598-022-21732-0 (PMC9584888; doi:10.1038/s41598-022-21732-0)
Supplement: Supplementary file 1 — Supplementary Information 1. [file 41598_2022_21732_MOESM1_ESM.zip › Common_TFBS_Common_Modules/CommonHitsAndModules.py]

arrayCathepsinsHomoTFBSAIModules = [
"Arnt",
"ALX3",
"HIF1A",
"ARNT",
"Arnt",
"ASCL",
"Atf",
"BARHL",
"RHOXF",
"BHLHE",
"Cebpa",
"Dlx",
"DLX",
"E2F",
"EGR",
"EN",
"ESX",
"ETV",
"FIGLA",
"JUN",
"JUND",
"JUNB",
"JUND",
"JUND(var.2)",
"FOXA",
"Foxf",
"FOXI",
"FOXK",
"FOXN",
"FOXO",
"FOXP",
"GCM",
"GSC",
"Tcf",
"HES",
"HIC",
"HIF1A",
"HLTF",
"HMBOX",
"ISL",
"Klf",
"LBX",
"LHX",
"MAZ",
"SOX",
"MGA",
"MNX1",
"MSANTD3",
"MSX",
"NKX2-3",
"NFAT",
"NFATC",
"NFIX",
"NFYA",
"NFYB",
"NFYC",
"NKX",
"NR2C2(var.2)",
"Nr2e",
"RFX",
"NR5A1",
"NRF",
"OSR",
"OTX",
"Pax",
"PITX",
"Plagl",
"Rhox",
"RAX",
"RELB",
"RUNX",
"Smad",
"SOHLH2",
"SP",
"TBX",
"TCF12(var.2)",
"TCF",
"TCFL",
"TEAD",
"TFAP2A",
"TFAP2B",
"TFAP2B(var.2)",
"TFAP2B(var.3)",
"TFAP2C",
"TFAP2C(var.2)",
"TFAP2C(var.3)",
"TFAP2E",
"TFDP",
"TFE",
"TFEC",
"THAP",
"VDR",
"VEZF",
"Wt1",
"ZBTB12",
"ZBTB14",
"ZBTB7C",
"ZEB",
"ZFP",
"ZKSCAN",
"ZNF"
]


arrayCathepsinsBosTFBSAIModules = [
"Arnt",
"HIF1A",
"ARNT",
"Arntl",
"ASCL",
"BATF",
"JUN",
"RHOXF",
"BATF",
"BHLHA15(var.2)",
"BHLHE",
"CEBPB",
"CEBPD",
"CEBPE",
"Cebpa",
"DPRX",
"E2F",
"EBF",
"ELF",
"EN2",
"ERG",
"ETV",
"FIGLA",
"JUND",
"GATA",
"GCM",
"GSC",
"GSX",
"Tcf3",
"HES",
"HEY",
"Hic",
"HIF1A",
"HINFP",
"HLTF",
"HOXA",
"HOXB",
"IKZF",
"Isl2",
"JUNB",
"Klf",
"Sox",
"LHX",
"MAZ",
"MEIS",
"MGA",
"MSANTD",
"MSGN",
"MYC",
"NKX",
"MZF",
"NFATC",
"NFIA",
"NFIC",
"NFIX",
"NHLH",
"NKX",
"Npas",
"NR2C",
"NR2C2(var.2)",
"Nr2e",
"RFX",
"NR5A",
"OSR",
"Pax",
"Plagl",
"POU6F",
"Ptf1a(var.3)",
"Rbpjl",
"RELB",
"RFX",
"RORB",
"RUNX",
"SNAI",
"SP3",
"SP8",
"SP9",
"SRY",
"TBX",
"TCF12(var.2)",
"TCF",
"TFAP2A",
"TFAP2A(var.2)",
"TFAP2B",
"TFAP2C",
"TFAP2C(var.2)",
"TFAP2E",
"TFDP",
"TFE",
"TFEB",
"TFEC",
"THAP",
"VDR",
"VEZF",
"YY2",
"ZBTB",
"ZEB",
"Zfx",
"Zic",
"ZNF"
]


arrayCathepsinsMusTFBSAIModules = [
"ALX",
"ARGFX",
"Arid",
"ASCL",
"ATOH",
"BARX",
"BATF",
"JUN",
"RHOXF",
"BATF",
"BHLHA",
"BSX",
"CEBPB",
"CEBPD",
"CEBPE",
"CLOCK",
"RORA",
"CTCFL",
"Dlx",
"DMRTA",
"DPRX",
"DRGX",
"EMX",
"EN1",
"EN2",
"ESRRA",
"ESRRB",
"Esrrg",
"ESX",
"ETV",
"EVX",
"FIGLA",
"FOS",
"JUNB",
"FOSL1",
"JUN",
"JUNB",
"JUND",
"FOX",
"GBX",
"Gfi1b",
"GSC",
"GSX",
"Tcf3",
"HESX",
"Hic",
"HLTF",
"HMBOX",
"Hmx",
"HOX",
"ISL",
"ISX",
"KLF",
"Sox",
"KLF",
"LBX",
"LHX",
"LIN54",
"LMX1A",
"LMX1B",
"MAX",
"MEIS",
"MEOX",
"mix-a",
"MIXL",
"MNT",
"MNX",
"MSANTD",
"MSGN",
"MSX",
"MXI",
"MYC",
"MYOD",
"MZF",
"NEUROD",
"NEUROG",
"NFAT",
"NFIA",
"NFIC",
"NFIX",
"NHLH",
"NKX",
"Nobox",
"NOTO",
"Npas",
"NR1H",
"NR1I",
"NR2C",
"NR2F",
"RFX",
"NR4A",
"NR5A",
"Nr5a",
"OSR",
"PAX",
"PDX",
"PITX",
"POU6F",
"PRDM",
"PRRX",
"Ptf1a",
"RAX",
"Rbpjl",
"RORB",
"SHOX",
"Smad",
"SNAI",
"SP8",
"SP9",
"SRY",
"TBX",
"Tcf",
"TEAD",
"TFAP",
"TFE",
"THAP",
"TLX",
"Twist",
"UNCX",
"VAX",
"VDR",
"VENTX",
"VSX",
"ZBTB",
"ZEB",
"Zic",
"ZNF"
]

arrayCathepsinsHomoTFBSGenomatix = [
"V$WT1.01",
"V$MTF-1.01",
"V$NGFIC.01",
"V$KLF2.01",
"V$SALL2.01",
"V$HMX3.02",
"V$SRF.04",
"V$HMX3.01",
"V$HMX3.02",
"V$NKX31.03",
"V$SPIB.01",
"V$PRDM1.01",
"V$OCT3_4.01",
"V$INSM1.01",
"V$PLU1_JARID1B.01",
"V$ARE.01",
"V$ELK1.01",
"V$NR2F6.01",
"V$FOXP2.01",
"V$GC_SBE.01",
"V$KLF12.01",
"V$NKX31.03",
"V$CAAT.01",
"V$TLX1.01",
"V$PAX5.03",
"V$RU49.01",
"V$NFIB.01",
"V$ZNF282.01",
"V$HNF1.04",
"V$PRDM1.01",
"V$PLZF.01",
"O$DINR.01",
"O$ATATA.01",
"V$MTBF.01",
"V$AML2.01",
"V$MRF2.01",
"V$PBX1_MEIS1.02",
"O$MTATA.01",
"V$AML3.01",
"V$SALL2.01",
"V$ZIC2.01",
"V$LTSM.03",
"V$GATA3.02",
"V$OLF1.02",
"V$GCM1.01",
"V$CARF.01",
"V$PLAG1.02",
"V$WT1.02",
"V$GC.01",
"V$ZNF263.01",
"V$KLF6.01",
"V$EGR1.04",
"V$PURALPHA.01",
"V$MAZ.03",
"V$ZBP89.01",
"V$ZBED4.02",
"V$EGR1.04",
"V$ZNF263.01",
"V$ZNF219.01",
"V$EGR1.04",
"V$ZNF263.02",
"V$MAZ.03",
"V$ZF5.03",
"V$NRF1.02",
"V$ZSCAN10.01",
"V$TCFAP2B.01",
"V$TCFAP2B.01",
"V$CTCF.01",
"V$PLAGL1.01",
"V$ZTRE.01",
"V$CP2.01",
"V$PLAGL1.01",
"V$E2F6.01",
"V$GCM1.02",
"V$ZBTB3.01",
"V$EKLF.01",
"V$ZTRE.01",
"V$AIRE.02",
"V$FAST1.03",
"V$E2F3.01",
"V$ZF5.01",
"V$E2F2.01",
"V$ZF5.02",
"V$ZF5.01",
"V$TP63.02",
"V$SMAD3.01",
"V$NR2F6.01",
"V$GRHL3.01",
"V$TCFCP2L1.01",
"V$LRRFIP1.01",
"V$ATF1.02",
"V$BACH2.01",
"V$CREB.02",
"V$AHRARNT.01",
"V$USF.03",
"V$MYCMAX.03",
"V$HELT.01",
"V$KAISO.02",
"V$ZF5.02",
"V$ZF5.02",
"V$NRF1.01",
"V$PRDM14.01",
"V$HINFP.01",
"V$PLAGL1.01",
"V$TCFAP2E.01",
"V$MAZR.01",
"V$ZTRE.04",
"O$XCPE1.01",
"V$E2F1.01",
"V$IKLF.01",
"V$SP1.03",
"V$ZBTB7.03",
"V$ZTRE.01",
"V$ATF6.01",
"V$ZTRE.02",
"V$HDBP1_2.01",
"V$PLU1_JARID1B.01",
"V$YB1.01",
"V$NFY.04",
"V$CDP.02",
"O$DMTE.01",
"V$CAMTA.01",
"V$CAMTA.01",
"V$CDE.01",
"V$PAX5.01",
"V$ZFP57.01",
"O$XCPE1.01",
"V$E2F6.01",
"V$ZKSCAN3.01",
"V$ZBED4.02",
"V$CTCF.01",
"V$EGR1.04",
"V$KLF12.01",
"V$ZBP89.01",
"V$EGR1.02",
"V$ZBTB7.03",
"V$LRRFIP1.01",
"V$KLF6.01",
"V$SP1.01",
"V$ZBED4.01",
"V$IKLF.01",
"V$ZNF444.01",
"V$E2F4.01",
"V$NM23.01",
"V$IK3.01",
"V$MZF1.01",
"V$MAZ.01",
"V$PRDM4.01",
"V$STAT3.02",
"V$RFX1.01",
"V$NKX31.01",
"V$NFAT5.02",
"O$ATATA.01",
"V$MEIS1.03",
"V$E2F4.01"
]

arrayCathepsinsBosTFBSGenomatix = [
"V$DEC2.01",
"V$SIX.01",
"V$E47.02",
"V$TR2_TR4.01",
"V$TLX1.01",
"V$TCF11MAFG.01",
"V$NUDR.01",
"V$GATA1.03",
"V$PTF1.01",
"V$CEBPE.02",
"V$OLF1.02",
"V$ZNF345.01",
"V$ZTRE.01",
"V$EBF1.01",
"V$ZTRE.01",
"V$PLZF.01",
"V$OSR2.01",
"V$SOX3.01",
"V$TGIF.01",
"V$MARE_ARE.01",
"V$ZFP410.01",
"V$SOX1.03",
"V$NFKAPPAB.01",
"V$DICE.01",
"V$NFATC1.01",
"V$OLF1.02",
"V$NFATC1.01",
"V$ZNF217.01",
"V$P53.02",
"V$RFX4.01",
"V$AHRARNT.02",
"V$RFX2.01",
"V$ZNF263.01",
"V$ZNF263.02",
"V$HOXB4.02",
"V$PREB.01",
"V$ETV1.02",
"V$RXRA.01",
"V$ARP1.01",
"V$PPAR_RXR.01",
"V$PBX1_MEIS1.02",
"V$ZNF76_143.01",
"V$OLF1.02",
"V$GC_SBE.01",
"V$CP2.01",
"V$E2F1.01",
"V$GCM1.02",
"V$ZNF76_143.01",
"V$MZF1.01",
"V$DMP1.01",
"V$SPDEF.01",
"V$LTSM.02",
"V$LEF1.01",
"V$GKLF.02",
"V$ROAZ.01",
"V$HNF4.02",
"V$ATF.02",
"V$WHN.01",
"V$ZNF219.01",
"V$ZIC1.02",
"V$ZBED4.02",
"V$ZBP89.01",
"V$RREB1.01",
"V$ZKSCAN3.01",
"V$GKLF.03",
"V$SALL2.01",
"V$GC.01",
"V$ZBED4.02",
"V$KLF2.01",
"V$PLAGL1.01",
"V$ZNF444.01",
"V$NGFIC.01",
"V$GLIS3.01",
"V$NM23.01",
"V$WT1.01",
"V$MAZR.01",
"V$PRDM14.01",
"V$MAZR.01",
"V$PLAGL1.01",
"V$BRN3.01",
"V$HBP1.01",
"V$PIT1.04",
"V$BRN3.03",
"V$BRN5.04",
"V$NANOG.01",
"V$HBP1.01",
"V$CREB1.02",
"V$PREB.01",
"V$CLOX.01",
"V$GATA.01",
"V$HOXB4.02",
"V$PBX_HOXA9.01",
"V$GATA3.02",
"V$CDPCR3HD.01",
"V$PPARG.02",
"V$TR4.02",
"V$PEG3.01",
"V$HMX3.01",
"V$MYOD.01",
"V$SCX.01",
"V$PLAG1.01",
"V$LRRFIP1.01",
"V$GLIS2.01",
"V$SP1.02",
"V$E2F1.01",
"V$CTCF.01",
"V$LRRFIP1.01",
"V$RORA.02",
"V$ZTRE.03",
"V$KKLF.01",
"V$EGR1.02",
"V$ZBTB7.03",
"V$LRRFIP1.01",
"V$KLF6.01",
"V$VDR_RXR.05",
"V$GLIS2.01",
"V$SP1.01",
"V$ZBED4.01",
"V$KLF7.01",
"O$XCPE1.01",
"V$E2F4.01",
"V$NM23.01",
"V$ZTRE.04",
"V$MAZR.01",
"V$ZFX.01",
"V$CHREBP_MLX.01",
"V$ZF5.03",
"V$KAISO.02",
"V$E2F4_DP1.01",
"V$E2F4_DP1.01",
"V$MYCMAX.03",
"V$HELT.01",
"V$AHRARNT.01",
"V$USF.03",
"V$CLOCK_BMAL1.01",
"V$NFIB.01",
"V$RXRA.01",
"V$THRB.02",
"V$THRB.02",
"V$HDBP1_2.01",
"V$ZBTB7.03",
"V$ZNF704.01",
"V$ZNF704.01",
"V$CTCF.01",
"V$SP1.03",
"V$ZTRE.03",
"O$HMTE.01",
"V$ZBED4.01",
"V$IKLF.01",
"V$E2F1.01",
"V$NM23.01",
"V$EGR1.02",
"V$ZBTB7.03",
"V$ZTRE.04",
"V$LRRFIP1.01",
"V$KLF6.01",
"V$CTCF.01",
"V$SP1.01",
"V$ZBED4.01",
"V$IKLF.01",
"O$XCPE1.01",
"V$E2F4.01",
"V$NM23.01",
"V$MAZR.01",
"V$ZTRE.04",
"V$LRRFIP1.01",
"V$SP1.03",
"V$MAZR.01",
"V$TLX1.01",
"V$VDR_RXR.04",
"V$CTCF.01",
"V$VDR_RXR.01",
"V$XBOX.01",
"V$MAZR.01",
"V$E2F2.01",
"V$ZF5.01",
"V$E2F2.01",
"V$ZF5.02",
"V$E2F2.01",
"V$ZF5.03",
"V$ZTRE.04",
"V$E2F4.01",
"V$NM23.01",
"V$ZBED4.01",
"V$IKLF.01",
"V$SP1.01",
"V$LRRFIP1.01",
"V$ZBTB7.03",
"V$LRRFIP1.01",
"V$ZNF219.01",
"V$ZTRE.01",
"V$TCFAP2A.01",
"V$TCFAP2A.01",
"V$EBF1.01",
"V$ZTRE.03",
"V$ZTRE.03",
"V$ZTRE.01",
"V$TIEG.01",
"V$NFKAPPAB.01",
"V$NFKAPPAB.01",
"V$ZTRE.04",
"V$E2F1.01",
"V$ZIC3.03",
"V$SP2.01",
"V$HDBP1_2.01",
"V$HES1.01",
"V$MTF-1.01",
"V$NRF1.02",
"V$EOMES.02",
"V$PROX1.01",
"V$HMX2.01",
"V$MEIS1B_HOXA9.01",
"V$HMX2.01",
"V$NRF1.02",
"V$TCFAP2A.02",
"V$TCFAP2B.01",
"V$GCM1.02",
"V$ZNF704.01",
"V$LRRFIP1.01",
"V$ZNF704.01",
"V$KKLF.01",
"V$ZNF263.02",
"O$XCPE1.01",
"V$ETV1.02"
]

arrayCathepsinsMusTFBSGenomatix = [
"V$FTF.01",
"V$PEG3.01",
"V$SIX1.01",
"V$ZIC3.02",
"V$EBF1.01",
"V$ZIC5.01",
"V$HIC1.02",
"V$KLF12.01",
"V$MTF-1.01",
"V$CTCF.03",
"V$FOXP1_ES.01",
"V$KLF12.01",
"V$PAX6.03",
"V$ZNF771.01",
"V$AP1.02",
"V$NKX25.05",
"V$PPARG.03",
"V$DICE.01",
"V$ESRRA.02",
"V$MEIS1B_HOXA9.01",
"V$ARP1.01",
"V$RXRA.01",
"V$SOX5.01",
"V$FHXB.01",
"V$SRF.03",
"V$MEIS1.02",
"V$PBX1_MEIS1.02",
"V$HNF3.01",
"V$NF1.03",
"V$ISX.01",
"V$BRN2.01",
"V$SOX7.02",
"V$SOX5.01",
"V$TEAD4.01",
"V$BRN2.01",
"V$ACAAT.01",
"V$SOX7.03",
"V$NANOG.01",
"V$ZNF217.01",
"V$STAF.01",
"V$BCL6.03",
"V$P53.05",
"V$ZBED1.02",
"V$ZBED1.02",
"V$PEG3.01",
"V$FREAC4.01",
"V$HNF1.03",
"V$PAX6.03",
"V$GATA2.02",
"V$MTBF.01",
"V$PRDM14.01",
"V$EKLF.01",
"V$SALL2.01",
"V$KLF2.01",
"V$NGFIC.01",
"V$WT1.01",
"V$RREB1.01",
"V$KKLF.01",
"V$MAZ.02",
"V$ZIC2.01",
"V$PTF1.02",
"V$RFX5.01",
"V$CARF.01",
"V$BLIMP1.01",
"V$SOX9.09",
"V$SOX17.02",
"V$USF.04",
"V$SMARCA3.01",
"V$TWIST.01",
"V$GKLF.02",
"V$LEF1.02",
"V$BCL6.03",
"V$CEBPA.01",
"V$STAT.01",
"V$SPI1.02",
"V$P53.05",
"V$RTR.02",
"V$MOK2.02",
"V$HNF4A.03",
"V$ESRRA.01",
"V$CHR.01",
"V$MEIS1B_HOXA9.01",
"V$MYBL1.02",
"V$MYT1L.01",
"V$BARBIE.01",
"V$PRDM4.01",
"V$GC_SBE.01",
"V$PRDM15.01",
"V$NKX29.01",
"V$STAT3.02",
"V$STAT1.01",
"V$GABPA.02",
"V$ZFP652.01",
"V$MYT1.01",
"V$PRE.01",
"V$PARAXIS.01",
"V$NRL.02",
"V$MAFF.01",
"V$SP2.01",
"V$ZNF263.01",
"V$PBX3.01",
"V$SPZ1.01",
"V$OSR2.01",
"V$NANOG.01",
"V$ESRRA.03",
"V$COUPTFII.01",
"V$RXRA.01",
"V$SF1.01",
"V$NBRE.01",
"V$PPARG.02",
"V$RORA.01",
"V$RTR.02",
"V$COUP.01",
"V$ESR2.01",
"V$SNAI2.01",
"V$TCFE2A.01",
"V$RAR_RXR.01",
"V$TAL1_E2A.01",
"V$AREB6.03",
"V$ZFP410.01",
"V$CEBPG.01",
"V$CEBPA.01",
"V$IR1_NGRE.01",
"V$NFKAPPAB.01",
"V$SMAD3.01",
"V$TP63.02",
"V$THRB.02",
"V$NFE2.01",
"V$BATF.01",
"V$JUNB.01",
"V$BACH2.01",
"V$BRIGHT.01",
"V$HHEX.01",
"V$LMX1B.01",
"V$LTSM.03",
"O$ATATA.01",
"V$S8.01",
"V$DLX1.02",
"V$IPF1.01",
"V$HOXC6.01",
"V$OCT1.03",
"V$HOXC9.01",
"V$BRN3.02",
"V$EN1.02",
"V$NOBOX.01",
"V$LMX1A.02",
"V$NKX12.01",
"V$NKX61.01",
"V$PAX4.02",
"V$PIT1.02",
"V$BRN2.04",
"V$HLXB9.01",
"V$MSX1.01",
"V$ISL2.01",
"V$NKX12.01",
"V$NKX61.03",
"V$PAX4.02",
"V$HOXC8.01",
"V$NKX25.02",
"V$OCT1.03",
"V$S8.01",
"V$DLX1.02",
"V$IPF1.01",
"V$BRN4.02",
"V$GSH1.01",
"V$LMX1B.01"
]

arrayIL10HomoTFBSAIModules = [
"Arnt",
"ALX",
"ARGFX",
"Arid",
"ASCL",
"Atf",
"Atoh",
"BARHL",
"BARX",
"RHOXF",
"Bhlha",
"BSX",
"CEBP",
"CLOCK",
"CREB",
"Creb",
"RORA",
"Cebpa",
"Dlx",
"DRGX",
"Dux",
"Ebf",
"ELK",
"EMX",
"EN1",
"EN2",
"ERF",
"ERG",
"ESRRA",
"ESX",
"ETS",
"ETV",
"EVX",
"FEV",
"FIGLA",
"FLI1",
"JUND",
"FOX",
"GABPA",
"GATA",
"GBX",
"GSC",
"GSX",
"Tcf",
"HES",
"HESX",
"HIC",
"HLTF",
"HMBOX",
"HOXA",
"HOXB",
"HOXC",
"HOXD",
"INSM",
"Isl",
"ISX",
"Sox",
"KLF",
"LBX",
"LHX",
"LMX1A",
"Mafb",
"MAX",
"MEF",
"MEIS",
"MEOX",
"mix-a",
"MIXL",
"MNT",
"MNX",
"MSANTD",
"MSC",
"MSGN",
"MSX",
"MXI",
"MYB",
"MYF",
"NKX",
"MYOD",
"MYOG",
"NEUROD",
"NEUROG",
"NFAT",
"NFIX",
"NFYA",
"NFYC",
"NHLH",
"Nobox",
"NOTO",
"Npas",
"NR1I",
"NR2C",
"Nr2e",
"NR2F",
"RFX",
"NR5A",
"NRL",
"OSR",
"Pax",
"PDX",
"PITX",
"POU5F",
"POU6F",
"PRDM",
"Rhox",
"PRDM",
"PRRX",
"Ptf1a",
"RAX",
"RBPJ",
"Rbpjl",
"RELB",
"RORB",
"RORC",
"RUNX",
"SHOX",
"SNAI",
"SOHLH",
"SRY",
"STAT",
"TCF",
"TBP",
"TBX",
"Tcf",
"TEAD",
"TFAP",
"TFDP",
"TFE",
"TFEB",
"THAP",
"TLX",
"TWIST",
"UNCX",
"VAX1",
"VDR",
"VENTX",
"VEZF",
"VSX",
"ZBTB",
"Zic",
"ZNF",
"ZSCAN"
]
arrayIL10MacacaTFBSAIModules = [
"Arnt",
"ALX",
"ARGFX",
"Arid",
"ASCL",
"Atf",
"Atoh",
"BARHL",
"BARX",
"RHOXF",
"Bhlha",
"BSX",
"CEBP",
"CREB",
"Creb3l",
"Creb",
"RORA",
"DBP",
"Cebpa",
"Dlx",
"DRGX",
"Dux",
"DUXA",
"E2F",
"Ebf",
"EHF",
"ELK",
"EMX",
"EN1",
"EN2",
"ERF",
"ERG",
"ESRRA",
"ESX",
"ETS",
"ETV",
"EVX",
"FEV",
"FIGLA",
"FLI",
"JUN",
"FOX",
"GABPA",
"GATA",
"GBX",
"GFI",
"Gfi1b",
"GRHL",
"GSC",
"GSX",
"HES",
"Hic",
"HLTF",
"HMBOX",
"HOX",
"IKZF",
"INSM",
"Isl",
"ISX",
"JUN",
"Sox",
"KLF",
"LBX",
"LHX",
"LIN",
"LMX1A",
"Mafb",
"MEF",
"MEIS",
"MEOX",
"mix-a",
"MIXL",
"MNX",
"MSANTD",
"MSC",
"MSX",
"MXI",
"MYB",
"MYF",
"NKX2",
"MYOD",
"MYOG",
"MZF",
"NEUROG",
"NFAT",
"NFIA",
"NFIC",
"NFIL",
"NFIX",
"NFYC",
"NHLH",
"Nkx",
"Nobox",
"NOTO",
"Npas",
"NR1H",
"NR1I",
"NR2C",
"Nr2e",
"NR2F",
"RFX",
"NR5A",
"OSR",
"OTX",
"Pax",
"PDX",
"PITX",
"POU3F",
"POU5F",
"POU6F",
"PRDM",
"PROX",
"PRRX",
"Ptf1a",
"RAX",
"RBPJ",
"Rbpjl",
"RELB",
"RORB",
"RORC",
"RUNX",
"SHOX",
"SIX",
"SNAI",
"SOHLH",
"SPIC",
"SRY",
"STAT",
"TBP",
"TBX",
"Tcf",
"TEAD",
"TEF",
"TFAP",
"TFDP",
"TFE",
"TFEB",
"THAP",
"TLX",
"TWIST",
"UNCX",
"VAX",
"VDR",
"VENTX",
"VEZF",
"VSX",
"YY2",
"ZBTB",
"ZEB",
"Zic",
"ZKSCAN",
"ZNF",
"ZSCAN"
]
arrayIL10MusTFBSAIModules = [
"Arnt",
"ALX",
"Arid",
"HIF1A",
"BARHL",
"RHOXF",
"BSX",
"Dlx",
"DMRT",
"DMRTA",
"DRGX",
"Dux",
"E2F",
"Ebf",
"ELF",
"EN1",
"ESX",
"ETV",
"EVX",
"JUND",
"FOX",
"GABPA",
"GRHL",
"GSX",
"Tcf3",
"Hic",
"HIF1A",
"HLTF",
"HMBOX",
"HOX",
"IKZF",
"KLF",
"LHX",
"SOX",
"MEIS",
"MEOX",
"MGA",
"MIXL",
"MSANTD",
"MSGN",
"MXI",
"NFATC",
"NFIA",
"NFIC",
"NFIX",
"NKX",
"NR2C",
"Nr2e",
"RFX",
"NR5A",
"PAX",
"PLAGL",
"PRDM",
"PRRX",
"RAX",
"RBPJ",
"RELB",
"RUNX",
"Smad",
"SNAI",
"SP8",
"SP9",
"SRY",
"TBX",
"TCF",
"TEAD",
"TFDP",
"THAP",
"UNCX",
"ZNF",
"VAX",
"VDR",
"VEZF",
"VSX1",
"Wt1",
"ZBTB",
"Zic",
"ZKSCAN",
"ZNF"
]
arrayIL10HomoTFBSGenomatix = [
"O$ZSCAN4.01",
"V$LACTOFERRIN.01",
"V$HMX3.01",
"V$SPI1.02",
"V$MZF1.02",
"V$STAT.01",
"V$INSM1.01",
"V$EKLF.01",
"V$MYBL1.02",
"V$PAX5.01",
"V$RREB1.01",
"V$ZKSCAN3.01",
"V$SALL2.01",
"V$KLF2.01",
"V$ZNF444.01",
"V$NM23.01",
"V$WT1.01",
"V$PPAR_RXR.01",
"V$VDR_RXR.06",
"V$PTF1.01",
"V$MAZR.01",
"V$MYOGENIN.03",
"V$HMX2.01",
"V$MYOD.02",
"V$HMX2.01",
"V$TP63.01",
"V$FOXA1.01",
"V$NFAT.01",
"V$NFAT5.02",
"V$BNC.01",
"V$IRX5.01",
"V$IRX5.01",
"V$MIT.01",
"V$MNT.01",
"V$SCX.01",
"V$STAT6.01",
"V$HOXB3.01",
"V$BRN2.04",
"V$LTSM.03",
"V$HOXB3.01",
"V$PHOX2.01",
"V$GCM1.03",
"V$STAT3.02",
"V$MYRF.01",
"V$HAS.01",
"V$PDEF.01",
"V$ESRRA.02",
"V$GLIS2.01",
"V$RARA.01",
"V$THRB.02",
"V$PEA3.01",
"V$YB1.01",
"V$ZNF282.01",
"V$HSF1.05",
"V$HSF1.01",
"V$NFAT5.01",
"V$YY2.01",
"V$SPIB.01",
"V$GKLF.01",
"V$RREB1.01",
"V$RFX1.01",
"V$RFX3.03",
"V$HSF2.01",
"V$RBPJK.02",
"V$IK1.01",
"V$MYT1.02",
"V$LEF1.02",
"V$HSF1.04",
"V$HNF4.02",
"V$PLAG1.02",
"V$NM23.01",
"V$KLF2.01",
"V$SALL2.01",
"V$SP4.01",
"V$KLF6.01",
"V$EGR1.03",
"V$GLI3.02",
"V$ZBP89.01",
"V$GCM1.01",
"V$GKLF.01",
"V$HNF3B.04",
"V$PAX2.01",
"V$PAX2.01",
"V$CEBPE.02",
"V$MZF1.02",
"V$MOK2.02",
"V$BRN5.01",
"V$HNF1.04",
"V$PROX1.01",
"V$MRF2.01",
"V$HOX_PBX.01",
"V$ZFP410.01",
"V$ZBTB7.01",
"V$GLIS2.01",
"V$MZF1.01",
"V$RORA2.01",
"V$PLAGL1.02",
"V$S8.01",
"V$DLX2.01",
"V$HOX1-3.01",
"V$NKX25.02",
"V$PCE1.01",
"V$NFY.04",
"V$GSH2.01",
"V$NOBOX.02",
"V$LHX2.01",
"V$GBX1.01",
"V$BARX2.01",
"V$NKX12.01",
"V$ISX.01",
"V$DLX3.02",
"V$GSH1.01",
"V$LHX3.02",
"V$CEBPE.01",
"V$CEBPB.01",
"V$SOX1.03",
"V$SOX9.02",
"V$ZFP410.01",
"V$SOX1.03",
"V$CEBPB.01",
"V$HSF1.05",
"V$TEAD4.01",
"V$NANOG.01",
"V$BNC.01",
"V$E4F.01",
"V$ATF6.02",
"V$MAX.03",
"V$ARNTL.01",
"V$CREB.02",
"V$ER.02",
"V$ER.04",
"V$RORA.01",
"V$MARE_ARE.01",
"V$PAX5.03",
"V$RXRA.01",
"V$MIF1.01",
"V$RFX1.01",
"V$NR2F6.01",
"V$ESRRB.01",
"V$AHRARNT.01",
"O$DINR.01",
"V$AML3.01",
"V$AP4.03",
"V$MYOGENIN.03",
"V$AP4.02",
"V$MYOD.02",
"V$MIZ1.01",
"V$ZSCAN10.01",
"V$PLU1_JARID1B.01",
"V$AP4.02",
"V$PRE.01",
"V$TAL1ALPHAE47.01",
"V$TCF21.01",
"V$AP4.02",
"V$PRE.01",
"V$TAL1ALPHAE47.01",
"V$TCF21.01",
"V$INSM1.01",
"V$STAT6.01",
"V$EBF1.01",
"V$STAT6.01",
"V$ZNF300.01",
"V$OC2.01",
"V$FAST1.03",
"V$MYT1.02",
"V$BRIGHT.01",
"V$HHEX.01",
"V$LHX3.02",
"V$EN1.01",
"V$PROP1.01",
"V$DLX1.01",
"V$HOXB8.01",
"V$MSX.01",
"V$LMX1A.02",
"V$NKX61.02",
"V$PCE1.01",
"V$GSH2.01",
"V$HMX3.02",
"V$ISL2.01",
"V$HOXC4.01",
"V$NKX25.02",
"V$S8.01",
"V$ATBF1.01",
"V$SOX13.01",
"V$BRN5.01",
"V$BRN3.01",
"V$MSX1.01",
"V$BARX2.02",
"V$FHXB.01",
"V$FHXB.01",
"V$BCL6.02",
"V$ZFP41.01",
"V$HOXC13.02",
"V$BRN2.01",
"V$MEF2A.01",
"V$FHXB.01",
"V$SL1.01",
"V$MTBF.01",
"V$TCF21.01",
"V$POU3F3.01",
"V$DBP.01",
"V$OCT3_4.02",
"V$HOX1-3.01",
"V$PIT1.04",
"V$OCT2.02",
"V$RARG.01",
"V$RTR.01",
"V$DUX4.01",
"V$PBX1.01",
"V$CAAT.01",
"V$CDP.02",
"V$BRN5.01",
"V$FKHRL1.01",
"V$PSE.02",
"V$MARE.02",
"V$OCT3_4.02",
"V$CEBPE_ATF4.02",
"V$PIT1.04",
"V$OCT1.02",
"V$IRF1.01",
"V$HMGA.01",
"V$MYT1.02",
"V$NKX31.01",
"V$PHOX2.01",
"V$PROP1.02",
"V$SATB1.01",
"V$CDX2.02",
"V$HOXA1.01",
"V$LHX6.01",
"V$HOXC13.01",
"V$HOXB3.01",
"V$PRDM14.01",
"V$BRN2.01",
"V$PRDM14.01",
"V$VDR_RXR.05",
"V$MAZ.03",
"V$PRDM14.01",
"V$NMP4.01",
"V$NKRF.01",
"V$ZNF282.01",
"V$STAT3.02",
"V$E2F7.02",
"V$STAT.01",
"V$PAX8.01",
"V$PBX1.01",
"V$HHEX.01",
"V$PROP1.01",
"V$HOXC4.01",
"V$OCT1.03",
"V$HOXC9.01",
"V$BRN3.03",
"V$VAX2.01",
"V$LMX1A.02",
"V$NKX63.01",
"V$HMGA.01",
"V$TST1.02",
"V$ISL2.01",
"V$HOXB4.01",
"V$OCT1.03",
"V$PAX7.01",
"V$RHOX6.01",
"V$PIT1.04",
"V$HBP1.02",
"V$BRN3.03",
"V$HBP1.01",
"V$ARID5A.01",
"V$EVI1.06",
"V$SOX5.01",
"V$LEF1.03",
"O$VTATA.01",
"V$GKLF.02",
"V$NACA1.01",
"V$VDR_RXR.06",
"V$PLAG1.02",
"V$PEGASUS.01",
"V$COUP.02",
"V$PAX6.03",
"V$P53.05",
"V$ZIC5.01",
"V$CP2.01",
"V$CEBPE.02",
"V$AML2.01",
"V$FAST1.02",
"V$EVI1.06",
"V$CEBPE.02",
"V$OCT3_4.02",
"V$OCT2.02",
"V$TR2.01",
"V$PLU1_JARID1B.01"
]
arrayIL10MacacaTFBSGenomatix = [
"V$MZF1.02",
"V$SPI1.02",
"V$E4BP4.01",
"V$PPARG.02",
"V$TR4.02",
"V$ERG.02",
"V$NFAT.01",
"V$NFAT5.01",
"V$GKLF.01",
"V$FXRE.01",
"V$GATA1.01",
"V$LTSM.03",
"V$NFATC1.01",
"V$RFX2.01",
"V$IR2_NGRE.01",
"V$NFATC1.01",
"V$VDR_RXR.01",
"V$BRN5.03",
"V$TST1.01",
"V$VMYB.01",
"V$HOXB6.01",
"V$ETV1.02",
"V$ZNF35.01",
"V$ZNF263.02",
"V$KKLF.01",
"V$PRDM15.01",
"V$EVI1.07",
"V$PSE.01",
"V$YY1.02",
"V$PLZF.01",
"V$MYT1.02",
"V$E2F1.01",
"V$ISRE.01",
"V$MEF2.01",
"V$RTR.02",
"V$TST1.01",
"V$CAR_RXR.01",
"V$AIRE.02",
"V$EN1.01",
"V$OTX2.01",
"V$OC2.01",
"V$FTF.01",
"V$SIX4.01",
"V$HBP1.01",
"V$IRF4.03",
"V$YY1.01",
"V$SALL4.01",
"V$HIC1.01",
"V$THRB.03",
"V$SREBP.04",
"V$GCM1.01",
"O$DINR.01",
"V$MYBL1.02",
"V$HIC1.01",
"V$LACTOFERRIN.01",
"V$SNAI3.01",
"V$AREB6.02",
"V$CPHX.01",
"V$CEBPB.01",
"V$JUNDM2.01",
"V$TEF.01",
"V$AARE.01",
"V$CEBPE_ATF4.01",
"V$CREB1.02",
"V$TEF_HLF.01",
"V$E4F.01",
"V$CPHX.01",
"V$PLU1_JARID1B.01",
"V$CARF.01",
"V$SIX2.02",
"V$PAX2.01",
"V$HOXD13.01",
"O$PTATA.02",
"V$CDX2.03",
"O$VTATA.02",
"V$ESRRA.02",
"V$TR2_TR4.01",
"V$GCM1.03",
"V$INSM1.01",
"V$RXRA.01",
"V$PSE.01",
"V$VDR_RXR.04",
"V$ER.04",
"V$PAX3.03",
"V$ZNF771.01",
"V$SRY.05",
"V$OCT.01",
"V$P53.05",
"O$LTATA.01",
"V$HMBOX.01",
"V$MYT1L.01",
"V$P53.05",
"V$STAT1.01",
"V$LACTOFERRIN.01",
"V$HMX3.01",
"V$SPI1.02",
"V$MZF1.02",
"V$STAT.01",
"V$INSM1.01",
"V$EKLF.01",
"V$MYBL1.02",
"V$PAX5.01",
"V$RREB1.01",
"V$ZKSCAN3.01",
"V$SALL2.01",
"V$KLF2.01",
"V$ZNF444.01",
"V$NM23.01",
"V$WT1.01",
"V$EOMES.02",
"V$MAZR.01",
"V$HAND2_E12.01",
"V$SIP1.01",
"V$USF.04",
"V$OLF1.02",
"V$MYOGENIN.03",
"V$HMX2.01",
"V$MYOD.02",
"V$HMX2.01",
"V$ETS1.01",
"V$NFAT.01",
"V$BNC.01",
"V$PAX5.03",
"V$STAT6.01",
"V$OCT2.01",
"O$DINR.01",
"V$BRN2.03",
"V$LTSM.03",
"V$DUX4.01",
"V$GFI1.01",
"V$GKLF.01",
"V$PDEF.01",
"O$ZSCAN4.01",
"V$ARE.03",
"V$GRE.02",
"V$VDR_RXR.03",
"V$ESRRA.04",
"V$EKLF.01",
"V$RARA.01",
"V$ARE.02",
"V$ZBTB3.01",
"V$PEA3.01",
"V$HSF1.05",
"V$HSF1.01",
"V$TR2.01",
"V$YY2.01",
"V$SPIB.01",
"V$TCF21.01",
"V$LEF1.02",
"V$HNF4.02",
"V$PLAG1.02",
"V$NM23.01",
"V$KLF2.01",
"V$SALL2.01",
"V$SP4.01",
"V$KLF6.01",
"V$EGR1.03",
"V$GLI3.02",
"V$ZBP89.01",
"V$GCM1.01",
"V$GKLF.01",
"V$HNF3B.04",
"V$PAX2.01",
"V$PAX2.01",
"V$CEBPE.02",
"V$MZF1.02",
"V$MOK2.02",
"V$HNF1.04",
"V$PROX1.01",
"V$PROX1.01",
"V$MRF2.01",
"V$PAX9.01",
"V$ZTRE.01",
"V$ROAZ.01",
"V$ZNF219.01",
"V$CP2.01",
"V$EGR2.01",
"V$GLIS2.01",
"V$MZF1.01",
"V$RORA2.01",
"V$PLAGL1.02",
"V$S8.01",
"V$DLX2.01",
"V$HOX1-3.01",
"V$NKX25.02",
"V$PCE1.01",
"V$NFY.04",
"V$GSH2.01",
"V$NOBOX.02",
"V$LHX2.01",
"V$GBX1.01",
"V$BARX2.01",
"V$NKX12.01",
"V$ISX.01",
"V$DLX3.02",
"V$GSH1.01",
"V$LHX3.02",
"V$CEBPE.01",
"V$CEBPB.01",
"V$SOX1.03",
"V$SOX9.02",
"V$ZFP410.01",
"V$SOX1.03",
"V$CEBPB.01",
"V$HSF1.05",
"V$TEAD4.01",
"V$NANOG.01",
"V$BNC.01",
"V$E4F.01",
"V$ATF6.02",
"V$MAX.03",
"V$ARNTL.01",
"V$CREB.02",
"V$ER.02",
"V$ER.04",
"V$RORA.01",
"V$MARE_ARE.01",
"V$PAX5.03",
"V$RXRA.01",
"V$MIF1.01",
"V$RFX1.01",
"V$NR2F6.01",
"V$ESRRB.01",
"V$AHRARNT.01",
"V$DMP1.02",
"V$FAST1.02",
"V$CMYB.01",
"V$E47.01",
"V$GCM1.02",
"V$NUDR.01",
"V$ZSCAN10.01",
"V$PLU1_JARID1B.01",
"V$AP4.02",
"V$PRE.01",
"V$TAL1ALPHAE47.01",
"V$TCF21.01",
"V$AP4.02",
"V$PRE.01",
"V$TAL1ALPHAE47.01",
"V$TCF21.01",
"V$INSM1.01",
"V$STAT6.01",
"V$EBF1.01",
"V$STAT6.01",
"V$ZNF300.01",
"V$OC2.01",
"V$FAST1.03",
"V$MYT1.02",
"V$BRIGHT.01",
"V$HHEX.01",
"V$LHX3.02",
"V$EN1.01",
"V$PROP1.01",
"V$DLX1.01",
"V$HOXB8.01",
"V$MSX.01",
"V$LMX1A.02",
"V$NKX61.02",
"V$PCE1.01",
"V$GSH2.01",
"V$HMX3.02",
"V$ISL2.01",
"V$HOXC4.01",
"V$NKX25.02",
"V$S8.01",
"V$ATBF1.01",
"V$SOX13.01",
"V$BRN5.01",
"V$BRN3.01",
"V$MSX1.01",
"V$BARX2.02",
"V$FHXB.01",
"V$FHXB.01",
"V$BCL6.02",
"V$ZFP41.01",
"V$HOXC13.02",
"V$BRN2.01",
"V$MEF2A.01",
"V$FHXB.01",
"V$SL1.01",
"V$MTBF.01",
"V$RARG.01",
"V$RTR.01",
"V$NFY.04",
"V$CDP.02",
"V$FKHRL1.01",
"V$PSE.02",
"V$MARE.02",
"V$OCT3_4.02",
"V$CEBPE_ATF4.02",
"V$PIT1.04",
"V$OCT1.02",
"V$CHR.01",
"V$MYT1.02",
"V$NKX31.01",
"V$PHOX2.01",
"V$PROP1.02",
"V$SATB1.01",
"V$CDX2.02",
"V$HOXA1.01",
"V$LHX6.01",
"V$HOXC13.01",
"V$HOXB3.01",
"V$PRDM14.01",
"V$BRN2.01",
"V$PRDM14.01",
"V$VDR_RXR.05",
"V$MAZ.03",
"V$PRDM14.01",
"V$NMP4.01",
"V$NKRF.01",
"V$ZNF282.01",
"V$STAT3.02",
"V$E2F7.02",
"V$STAT.01",
"V$MEIS1A_HOXA9.01",
"V$GRHL1.01",
"V$GRHL2.01",
"V$GFI1.02",
"O$VTATA.02",
"V$CDX1.01",
"V$HOXB9.02",
"V$PIT1.04",
"V$BRN3.03",
"V$HBP1.01",
"V$ARID5A.01",
"V$EVI1.06",
"V$SOX5.01",
"V$LEF1.03",
"O$VTATA.01",
"V$GKLF.02",
"V$NACA1.01",
"V$VDR_RXR.06",
"V$PLAG1.02",
"V$PEGASUS.01",
"V$COUP.02",
"V$PAX6.03",
"V$P53.05",
"V$ZIC5.01",
"V$CP2.01",
"V$CEBPE.02",
"V$AML2.01",
"V$FAST1.02",
"V$EVI1.06",
"V$CEBPE.02",
"V$OCT3_4.02",
"V$OCT2.02",
"V$TR2.01",
"V$PLU1_JARID1B.01",
"V$TR4.02"
]
arrayIL10MusTFBSGenomatix = [
"V$THRB.01",
"V$ZNF652.02",
"V$SALL4.01",
"V$NFY.05",
"V$PRDM4.01",
"V$NF1.03",
"V$HIC1.01",
"V$ZNF263.02",
"V$WT1.02",
"V$GC.01",
"V$KLF6.01",
"V$EGR1.03",
"V$ZBP89.01",
"V$PAX6.05",
"V$ETV1.02",
"V$ZTRE.03",
"V$ZTRE.01",
"V$GABPB1.01",
"V$PLAGL1.02",
"V$ZTRE.04",
"V$SOX9.03",
"O$LTATA.01",
"V$SL1.01",
"V$PROP1.01",
"V$CDX2.01",
"V$HOXD10.01",
"V$TEF.01",
"V$E4BP4.01",
"V$PSE.02",
"O$ATATA.01",
"V$OTP.01",
"V$HNF3.01",
"V$ZNF217.01",
"V$MYT1.01",
"V$NANOG.01",
"V$TEAD4.01",
"V$IK3.01",
"V$FOXO1.01",
"V$ER.01",
"V$HNF4.02",
"V$CETS1P54.01",
"V$HRE.02",
"V$XBP1.01",
"V$HAS.01",
"V$MAZR.01",
"V$PLAG1.02",
"V$WT1.01",
"V$NM23.01",
"V$IKLF.01",
"V$ZNF444.01",
"V$EGR1.03",
"V$GLIS3.01",
"V$GC.01",
"V$ZBED4.02",
"V$ZIC3.02",
"V$ZBP89.01",
"V$CTCF.01",
"V$HMX3.01",
"V$BACH2.01",
"V$PAX3.02",
"V$RAR_RXR.03",
"V$FOXP1_ES.01",
"V$ARE.02",
"V$GRE.02",
"V$TP63.02",
"V$TP63.02",
"V$RFX5.01",
"V$XBOX.01",
"V$XBOX.01",
"V$ARE.02",
"V$HBP1.01",
"V$PAX6.04",
"V$TR4.02",
"V$GCM1.03",
"V$HSF1.03",
"V$HSF2.02",
"V$SRY.05",
"V$E2F7.02",
"V$RBPJK.02",
"V$KLF2.01",
"V$SALL2.01",
"V$NFKAPPAB.02",
"V$CREL.01",
"V$HIVEP1.01",
"V$MOK2.01",
"V$SMAD3.01",
"V$DUX4.01",
"V$OC2.01",
"V$LHX6.02",
"V$LEF1.02",
"V$GKLF.02",
"V$HPF1.01",
"V$RORA.02"
]

'''
// AIModules and Genomatix: one Matrix many Hits!

// When modules search is selected, then the tfbs button only shows the tfbs from the modules, i.e. a smaller number of hits compared to just tfbs searches.
//IL10 Matrices:
//>MA0519.1 Stat5a::Stat5b
//>MA0520.1 Stat6
//>MA0144.2 STAT3
//>MA0517.1 STAT1::STAT2
//>MA0518.1 Stat4
//>MA0050.2 IRF1
//>MA0772.1 IRF7
//>MA1420.1 IRF5


Matrix Title	Matrix Length	Hit No.	Hit Sense	Hit Start	Hit Stop	Hit Score (La)	Hit Max log likelihood ratio score (Lm) or matrix possible	Difference (Ld) (maxscore(Lm) - score(La))	Hit Oligo

Homo
MA0519.1 Stat5a::Stat5b	11	1	N	480	490	9.140897	16.951823	7.810926	TATTCTAAGAG
MA0518.1 Stat4	14	1	N	626	639			12.487977	18.256690	5.768713	GTGCCGGGAAACCT
MA0137.3 STAT1	11	1	N	626	636			11.466994	17.702003	6.235008	GTGCCGGGAAA
MA0144.2 STAT3	11	1	N	626	636			13.489612	16.778350	3.288738	GTGCCGGGAAA
Macaca
MA0519.1 Stat5a::Stat5b	11	1	N	839	849	9.140897	16.951823	7.810926	TATTCTAAGAG
MA0518.1 Stat4	14	1	N	982	995			12.487977	18.256690	5.768713	GTGCCGGGAAACCT
MA0137.3 STAT1	11	1	N	982	992			11.466994	17.702003	6.235008	GTGCCGGGAAA
MA0144.2 STAT3	11	1	N	982	992			13.489612	16.778350	3.288738	GTGCCGGGAAA

stat ist kein module kandidat, weil tfbs im ersten schritt in allen sequenzen vorhanden sein muss - ist hier bei Mus musculus nicht enthalten - und dann erst im zweiten
schritt in mindestens zwei der sequenzen als modul +/- 200 bp vorhanden sein muss.
stat ueberlebt den ersten schritt schon nicht. deshalb ist es bei der module suche nicht mehr verfuegbar.
'''

def findCommonTFBS(nameOfGeneAndSpecies, AIModulesTFBSs, genomatixTFBSs):
	result = []
	for i in range(len(AIModulesTFBSs)):
		subresult = "";
		for j in range (len(genomatixTFBSs)):
			if AIModulesTFBSs[i] in genomatixTFBSs[j]:
				subresult += genomatixTFBSs[j] + ", "
		if len(subresult) > 0:
			result.append(AIModulesTFBSs[i] + " : " + subresult)
	print nameOfGeneAndSpecies
	print result

findCommonTFBS("Cathepsins Homo sapiens:", arrayCathepsinsHomoTFBSAIModules, arrayCathepsinsHomoTFBSGenomatix)
findCommonTFBS("Cathepsins Bos taurus:", arrayCathepsinsBosTFBSAIModules, arrayCathepsinsBosTFBSGenomatix)
findCommonTFBS("Cathepsins Mus musculus:", arrayCathepsinsMusTFBSAIModules, arrayCathepsinsMusTFBSGenomatix)

findCommonTFBS("IL10 Homo sapiens:", arrayIL10HomoTFBSAIModules, arrayIL10HomoTFBSGenomatix)
findCommonTFBS("IL10 Macaca mulatta:", arrayIL10MacacaTFBSAIModules, arrayIL10MacacaTFBSGenomatix)
findCommonTFBS("IL10 Mus musculus:", arrayIL10MusTFBSAIModules, arrayIL10MusTFBSGenomatix)
