# Supplementary material for: Motif and conserved module analysis in DNA (promoters, enhancers) and RNA (lncRNA, mRNA) using AlModules
Source: Sci Rep. 2022 Oct 20;12:17588. doi: 10.1038/s41598-022-21732-0 (PMC9584888; doi:10.1038/s41598-022-21732-0)
Supplement: Supplementary file 1 — Supplementary Information 1. [file 41598_2022_21732_MOESM1_ESM.zip › Common_TFBS_Common_Modules/Comparison_aimodules_genomatix_tfbss_FINAL_result.xls]

## Sheet: Cathepsins Homo sapiens
Homo_sapiens_cathepsin_V_transcript_variant-1_promoter
Genomatix TFBS	AIModules TFBS
V$AHRARNT.01	MA0006.1 Ahr::Arnt
V$E2F6.01, V$E2F3.01, V$E2F2.01, V$E2F1.01, V$E2F6.01, V$E2F4.01, V$E2F4.01,	MA0471.2 E2F6
V$EGR1.04, V$EGR1.04, V$EGR1.04, V$EGR1.04, V$EGR1.02	MA0162.4 EGR1
V$FOXP2.01	MA0481.3 FOXP1
V$GCM1.01, V$GCM1.02	MA0767.1 GCM2
V$MAZ.03, V$MAZ.03, V$MAZR.01, V$MAZ.01	MA1522.1 MAZ
V$NFAT5.02	MA0606.1 NFAT5, MA0624.1 NFATC1, MA0152.1 NFATC2, MA0625.1 NFATC3, MA1525.1 NFATC4
V$NKX31.03, V$NKX31.03, V$NKX31.01	MA1645.1 NKX2-2, MA0063.2 NKX2-5, MA0673.1 NKX2-8, MA0124.2 Nkx3-1, MA0122.3 Nkx3-2, MA0674.1 NKX6-1
V$RFX1.01	MA1554.1 RFX7
V$NRF1.02, V$NRF1.01	MA0506.1 NRF1
V$SPIB.01, V$SP1.03, V$SP1.01	MA0746.2 SP3, MA0747.1 SP8, MA1564.1 SP9
V$TCFAP2B.01, V$TCFAP2B.01, V$CTCF.01, V$TCFCP2L1.01, V$TCFAP2E.01, V$CTCF.01	MA1648.1 TCF12(var.2), MA0522.3 TCF3, MA0632.2 TCFL5
V$ZFP57.01	MA1583.1 ZFP57
V$ZKSCAN3.01	MA1585.1 ZKSCAN1
V$ZNF282.01, V$ZNF263.01, V$ZNF263.01, V$ZNF219.01, V$ZNF263.02, V$ZNF444.01	MA1653.1 ZNF148, MA0528.2 ZNF263, MA1630.1 Znf281, MA1655.1 ZNF341, MA1601.1 ZNF75D

## Sheet: Cathepsins Bos taurus
Bos_taurus_cathepsin-Z_promoter
Genomatix TFBS	AIModules TFBS
V$AHRARNT.02, V$AHRARNT.01	MA0006.1 Ahr::Arnt, MA0259.1 ARNT::HIF1A, MA1464.1 ARNT2, MA0603.1 Arntl
V$CEBPE.02	MA0837.1 CEBPE
V$E2F1.01, V$E2F1.01, V$E2F4.01, V$E2F4_DP1.01, V$E2F4_DP1.01, V$E2F1.01, V$E2F4.01, V$E2F2.01, V$E2F2.01, V$E2F2.01, V$E2F4.01, V$E2F1.01	MA0471.2 E2F6
V$EBF1.01, V$EBF1.01	MA0154.4 EBF1, MA1604.1 Ebf2, MA1637.1 EBF3
V$ETV1.02, V$ETV1.02	MA0761.2 ETV1, MA0764.2 ETV4, MA0765.2 ETV5
V$GATA1.03, V$GATA.01, V$GATA3.02	MA0035.4 GATA1, MA0036.3 GATA2, MA0037.3 GATA3, MA0766.2 GATA5
V$GCM1.02, V$GCM1.02	MA0767.1 GCM2
V$HES1.01	MA1099.2 HES1, MA0616.2 HES2
V$PBX_HOXA9.01, V$MEIS1B_HOXA9.01	MA1497.1 HOXA6, MA0594.2 HOXA9
V$HOXB4.02, V$HOXB4.02	MA1500.1 HOXB6
V$MAZR.01, V$MAZR.01, V$MAZR.01, V$MAZR.01, V$MAZR.01, V$MAZR.01	MA1522.1 MAZ
V$PBX1_MEIS1.02, V$MEIS1B_HOXA9.01	MA0498.2 MEIS1, MA0774.1 MEIS2, MA0775.1 MEIS3
V$MYCMAX.03	MA0147.3 MYC
V$MZF1.01	MA0056.2 MZF1
V$NFATC1.01, V$NFATC1.01	MA0152.1 NFATC2
V$RFX4.01, V$RFX2.01	MA0509.2 RFX1, MA0798.2 RFX3
V$OSR2.01	MA1646.1 OSR2
V$RFX4.01, V$RFX2.01	s. rfx
V$TCF11MAFG.01, V$CTCF.01, V$CTCF.01, V$CTCF.01, V$CTCF.01, V$TCFAP2A.01, V$TCFAP2A.01, V$TCFAP2A.02, V$TCFAP2B.01	MA1648.1 TCF12(var.2), MA0522.3 TCF3, MA0830.2 TCF4, MA0769.2 TCF7, MA0632.2 TCFL5
V$VDR_RXR.05, V$VDR_RXR.04, V$VDR_RXR.01	MA0693.2 VDR
V$ZBTB7.03, V$ZBTB7.03, V$ZBTB7.03, V$ZBTB7.03	MA1649.1 ZBTB12, MA1650.1 ZBTB14
V$ZNF345.01, V$ZNF217.01, V$ZNF263.01, V$ZNF263.02, V$ZNF76_143.01, V$ZNF76_143.01, V$ZNF219.01, V$ZNF444.01, V$ZNF704.01, V$ZNF704.01, V$ZNF219.01, V$ZNF704.01, V$ZNF704.01, V$ZNF263.02	MA1653.1 ZNF148, MA0528.2 ZNF263

## Sheet: Cathepsins Mus musculus
Mus_musculus_cathepsin-F-transcript-variant-X1_promoter_576-1076
Genomatix TFBS	AIModules TFBS
V$BATF.01	MA1634.1 BATF, MA0462.2 BATF::JUN
V$JUNB.01	MA0462.2 BATF::JUN , MA1132.1 JUN::JUNB, MA0490.2 JUNB
V$BATF.01	MA1634.1 BATF, MA0462.2 BATF::JUN
V$RORA.01	MA0071.1 RORA
V$EN1.02	MA0027.2 EN1
V$ESRRA.02, V$ESRRA.01, V$ESRRA.03	MA0592.3 ESRRA
V$JUNB.01	s. jun
V$JUNB.01	s.jun
V$JUNB.01	s.jun
V$FOXP1_ES.01	MA0047.3 FOXA2, MA1683.1 FOXA3, MA0042.2 FOXI1, MA0614.1 Foxj2, MA1103.2 FOXK2, MA0033.2 FOXL1, MA1489.1 FOXN3, MA0157.2 FOXO3, MA0848.1 FOXO4, MA0849.1 FOXO6, MA0481.3 FOXP1, MA0593.1 FOXP2, MA0850.1 FOXP3
V$MEIS1B_HOXA9.01, V$MEIS1B_HOXA9.01, V$HOXC6.01, V$HOXC9.01, V$HOXC8.01	MA1495.1 HOXA1, MA0899.1 HOXA10, MA0900.2 HOXA2, MA1496.1 HOXA4, MA0158.2 HOXA5, MA1497.1 HOXA6, MA1498.1 HOXA7, MA0594.2 HOXA9, MA0902.2 HOXB2, MA0903.1 HOXB3, MA1499.1 HOXB4, MA0904.2 HOXB5, MA1500.1 HOXB6, MA1501.1 HOXB7, MA1502.1 HOXB8, MA0905.1 HOXC10, MA1504.1 HOXC4, MA1505.1 HOXC8, MA0912.2 HOXD3, MA1507.1 HOXD4, MA0910.2 HOXD8, MA0913.2 HOXD9
V$ISL2.01	MA0914.1 ISL2
V$ISX.01	MA0654.1 ISX
V$KLF12.01, V$KLF12.01, V$EKLF.01, V$KLF2.01, V$KKLF.01, V$GKLF.02	MA1512.1 KLF11
V$LMX1A.02	MA0702.2 LMX1A
V$LMX1B.01, V$LMX1B.01	MA0703.2 LMX1B
V$MEIS1B_HOXA9.01, V$MEIS1.02, V$PBX1_MEIS1.02, V$MEIS1B_HOXA9.01	MA0498.2 MEIS1, MA0775.1 MEIS3
V$MSX1.01	MA0666.1 MSX1, MA0708.1 MSX2, MA0709.1 Msx3
V$NKX25.05, V$NKX29.01, V$NKX12.01, V$NKX61.01, V$NKX12.01, V$NKX61.03, V$NKX25.02	MA0063.2 NKX2-5, MA0673.1 NKX2-8, MA0674.1 NKX6-1, MA0675.1 NKX6-2, MA1530.1 NKX6-3
V$RFX5.01	MA1554.1 RFX7
V$OSR2.01	MA1646.1 OSR2
V$PAX6.03, V$PAX6.03, V$PAX4.02, V$PAX4.02	MA0068.2 PAX4
V$PRDM14.01, V$PRDM4.01, V$PRDM15.01	MA0508.3 PRDM1, MA1647.1 PRDM4
V$PARAXIS.01	MA0718.1 RAX, MA0717.1 RAX2
V$SNAI2.01	MA1558.1 SNAI1, MA0745.2 SNAI2, MA1559.1 SNAI3
V$TEAD4.01	MA0808.1 TEAD3, MA0809.2 TEAD4
V$ZNF771.01, V$ZNF217.01, V$ZNF263.01	MA1593.1 ZNF317, MA1655.1 ZNF341, MA1657.1 ZNF652

## Sheet: IL10 Homo sapiens
X73536.1_H.sapiens_promoter_region_of_human_IL-10_gene
Genomatix TFBS	AIModules TFBS
V$BARX2.01, V$BARX2.02	MA0875.1 BARX1, MA0875.1 BARX2
V$CEBPE.02, V$CEBPE.01, V$CEBPB.01, V$CEBPB.01, V$CEBPE_ATF4.02, V$CEBPE.02, V$CEBPE.02	MA0102.4 CEBPA, MA0466.2 CEBPB, MA0836.2 CEBPD, MA0837.1 CEBPE
V$CREB.02	MA0638.1 CREB3, MA0608.1 Creb3l2, MA1474.1 CREB3L4
V$RORA2.01, V$RORA.01	MA0071.1 RORA
V$EN1.01	MA0027.2 EN1, MA0642.1 EN2
V$ESRRA.02	MA0592.3 ESRRA
V$FOXA1.01	MA0148.4 FOXA1, MA0047.3 FOXA2, MA1683.1 FOXA3, MA1606.1 Foxf1, MA0479.1 FOXH1, MA0042.2 FOXI1, MA1103.2 FOXK2, MA1489.1 FOXN3, MA0157.2 FOXO3, MA0848.1 FOXO4, MA0481.3 FOXP1, MA0850.1 FOXP3
V$GBX1.01	MA0889.1 GBX1, MA0890.1 GBX2
V$HOXA1.01	MA1495.1 HOXA1, MA0899.1 HOXA10, MA0900.2 HOXA2, MA1496.1 HOXA4, MA0158.2 HOXA5, MA1497.1 HOXA6, MA1498.1 HOXA7, MA0594.2 HOXA9
V$HOXB3.01, V$HOXB3.01, V$HOXB8.01, V$HOXB3.01, V$HOXB4.01	MA0902.2 HOXB2, MA0903.1 HOXB3, MA1499.1 HOXB4, MA0904.2 HOXB5, MA1500.1 HOXB6, MA1501.1 HOXB7, MA1502.1 HOXB8
V$HOXC4.01, V$HOXC13.02, V$HOXC13.01, V$HOXC4.01, V$HOXC9.01	MA0905.1 HOXC10, MA1504.1 HOXC4, MA1505.1 HOXC8
V$INSM1.01, V$INSM1.01	MA0155.1 INSM1
V$ISX.01	MA0654.1 ISX
V$EKLF.01, V$KLF2.01, V$GKLF.01, V$KLF2.01, V$KLF6.01, V$GKLF.01, V$GKLF.02	MA1515.1 KLF2, MA0039.4 KLF4, MA0599.1 KLF5, MA1517.1 KLF6
V$LHX2.01, V$LHX3.02, V$LHX3.02, V$LHX6.01	MA1518.1 LHX1, MA0700.2 LHX2, MA0704.1 Lhx4, MA1519.1 LHX5, MA0658.1 LHX6, MA0705.1 Lhx8, MA0701.2 LHX9
V$LMX1A.02, V$LMX1A.02	MA0702.2 LMX1A
V$MAX.03	MA0058.3 MAX
V$MEF2A.01	MA0052.4 MEF2A, MA0660.1 MEF2B, MA0497.1 MEF2C, MA0773.1 MEF2D
V$MNT.01	MA0825.1 MNT
V$MSX.01, V$MSX1.01	MA0666.1 MSX1, MA0708.1 MSX2, MA0709.1 Msx3
V$MYBL1.02	MA0100.3 MYB
V$NKX25.02, V$NKX12.01, V$NKX61.02, V$NKX25.02, V$NKX31.01, V$NKX63.01	MA0672.1 NKX2-3
V$MYOD.02, V$MYOD.02	MA0499.2 MYOD1
V$MYOGENIN.03, V$MYOGENIN.03	MA0500.2 MYOG
V$NFAT.01, V$NFAT5.02, V$NFAT5.01	MA0606.1 NFAT5, MA0624.1 NFATC1, MA0152.1 NFATC2, MA0625.1 NFATC3, MA1525.1 NFATC4
V$NR2F6.01	MA0017.2 NR2F1, MA1111.1 NR2F2
V$RFX1.01, V$RFX3.03, V$RFX1.01	MA1554.1 RFX7
V$PRDM14.01, V$PRDM14.01, V$PRDM14.01	MA1647.1 PRDM4
V$RBPJK.02	MA1116.1 RBPJ
V$STAT.01, V$STAT6.01, V$STAT3.02, V$STAT6.01, V$STAT6.01, V$STAT3.02, V$STAT.01	MA0137.3 STAT1, MA0144.2 STAT3, MA0518.1 Stat4, MA0519.1 Stat5a::Stat5b
V$TCF21.01, V$TCF21.01, V$TCF21.01	MA0521.1 Tcf12, MA1648.1 TCF12(var.2), MA0832.1 Tcf21, MA0522.3 TCF3, MA0769.2 TCF7
V$TEAD4.01	MA0090.3 TEAD1, MA1121.1 TEAD2, MA0808.1 TEAD3, MA0809.2 TEAD4
V$VDR_RXR.06, V$VDR_RXR.05, V$VDR_RXR.06	MA0693.2 VDR
V$ZBTB7.01	MA1649.1 ZBTB12, MA1579.1 ZBTB26
V$ZNF444.01, V$ZNF282.01, V$ZNF300.01, V$ZNF282.01	MA0528.2 ZNF263, MA1630.1 Znf281, MA1593.1 ZNF317, MA1655.1 ZNF341, MA1125.1 ZNF384
O$ZSCAN4.01, V$ZSCAN10.01	MA1602.1 ZSCAN29

## Sheet: IL10 Macaca mulatta
AY486432.1_Macaca-mulatta_interleukin-10-(IL-10)_gene_promoter_region
Genomatix TFBS	AIModules TFBS
V$BARX2.01, V$BARX2.02	MA0875.1 BARX1, MA1471.1 BARX2
V$CEBPB.01, V$CEBPE_ATF4.01, V$CEBPE.02, V$CEBPE.01, V$CEBPB.01, V$CEBPB.01, V$CEBPE_ATF4.02, V$CEBPE.02, V$CEBPE.02	MA0102.4 CEBPA, MA0466.2 CEBPB, MA0836.2 CEBPD, MA0837.1 CEBPE, MA1636.1 CEBPG(var.2)
V$CREB1.02, V$CREB.02	MA0018.4 CREB1, MA0638.1 CREB3, MA0608.1 Creb3l2, MA1474.1 CREB3L4, MA1475.1 CREB3L4(var.2), MA0840.1 Creb5
V$RORA2.01, V$RORA.01	MA0071.1 RORA
V$E2F1.01, V$E2F7.02	MA0471.2 E2F6
V$EN1.01, V$EN1.01	MA0027.2 EN1, MA0642.1 EN2
V$ERG.02	MA0474.2 ERG
V$ESRRA.02, V$ESRRA.04	MA0592.3 ESRRA
V$ETS1.01	MA0098.3 ETS1, MA1484.1 ETS2
V$ETV1.02	MA0761.2 ETV1, MA0763.1 ETV3, MA0764.2 ETV4, MA0765.2 ETV5, MA0645.1 ETV6
V$JUNDM2.01	MA0488.1 JUN, MA1132.1 JUN::JUNB, MA1133.1 JUN::JUNB(var.2), MA0492.1 JUND(var.2)
V$GATA1.01	MA0035.4 GATA1, MA0037.3 GATA3, MA0482.2 GATA4
V$GBX1.01	MA0889.1 GBX1, MA0890.1 GBX2
V$GFI1.01, V$GFI1.02	MA0038.2 GFI1, MA0483.1 Gfi1b
V$GRHL1.01, V$GRHL2.01	MA1105.2 GRHL2
V$HMBOX.01	MA0895.1 HMBOX1
V$HOXB6.01, V$HOXD13.01, V$HOX1-3.01, V$HOXB8.01, V$HOXC4.01, V$HOXC13.02, V$PHOX2.01, V$HOXA1.01, V$HOXC13.01, V$HOXB3.01, V$MEIS1A_HOXA9.01, V$HOXB9.02	MA1495.1 HOXA1, MA0899.1 HOXA10, MA0900.2 HOXA2, MA1496.1 HOXA4, MA0158.2 HOXA5, MA1497.1 HOXA6, MA1498.1 HOXA7, MA0594.2 HOXA9, MA0901.2 HOXB13, MA0902.2 HOXB2, MA0903.1 HOXB3, MA1499.1 HOXB4, MA0904.2 HOXB5, MA1500.1 HOXB6, MA1501.1 HOXB7, MA1502.1 HOXB8, MA0905.1 HOXC10, MA1504.1 HOXC4, MA1505.1 HOXC8, MA1507.1 HOXD4, MA0910.2 HOXD8, MA0913.2 HOXD9
V$INSM1.01, V$INSM1.01, V$INSM1.01	MA0155.1 INSM1
V$ISX.01	MA0654.1 ISX
V$JUNDM2.01	MA0488.1 JUN, MA1132.1 JUN::JUNB, MA1133.1 JUN::JUNB(var.2), MA0492.1 JUND(var.2)
V$GKLF.01, V$KKLF.01, V$EKLF.01, V$KLF2.01, V$GKLF.01, V$EKLF.01, V$KLF2.01, V$KLF6.01, V$GKLF.01, V$GKLF.02	MA1515.1 KLF2, MA0039.4 KLF4, MA0599.1 KLF5, MA1517.1 KLF6
V$LHX2.01, V$LHX3.02, V$LHX3.02, V$LHX6.01	MA1518.1 LHX1, MA0700.2 LHX2, MA0704.1 Lhx4, MA1519.1 LHX5, MA0658.1 LHX6, MA0705.1 Lhx8, MA0701.2 LHX9
V$LMX1A.02	MA0702.2 LMX1A
V$MEF2.01, V$MEF2A.01	MA0052.4 MEF2A, MA0660.1 MEF2B, MA0497.1 MEF2C, MA0773.1 MEF2D
V$MEIS1A_HOXA9.01	MA0498.2 MEIS1, MA0774.1 MEIS2, MA0775.1 MEIS3
V$MSX.01, V$MSX1.01	MA0666.1 MSX1, MA0708.1 MSX2, MA0709.1 Msx3
V$VMYB.01, V$MYBL1.02, V$MYBL1.02, V$CMYB.01	MA0100.3 MYB
V$NKX25.02, V$NKX25.02	MA0672.1 NKX2-3
V$MYOD.02	MA0499.2 MYOD1
V$MYOGENIN.03	MA0500.2 MYOG
V$MZF1.02, V$MZF1.02, V$MZF1.02, V$MZF1.01	MA0056.2 MZF1
V$NFAT.01, V$NFAT5.01, V$NFATC1.01, V$NFATC1.01, V$NFAT.01	MA0606.1 NFAT5, MA0624.1 NFATC1, MA0152.1 NFATC2 , MA0625.1 NFATC3, MA1525.1 NFATC4
V$NR2F6.01	MA0017.2 NR2F1, MA1111.1 NR2F2
V$RFX2.01, V$RFX1.01	MA1554.1 RFX7
V$OTX2.01	MA0711.1 OTX1, MA0712.2 OTX2
V$PRDM15.01, V$PRDM14.01, V$PRDM14.01, V$PRDM14.01	MA0508.3 PRDM1
V$PROX1.01, V$PROX1.01	MA0794.1 PROX1
V$SIX4.01, V$SIX2.02	MA1118.1 SIX1
V$SNAI3.01	MA1558.1 SNAI1, MA0745.2 SNAI2, MA1559.1 SNAI3
V$SRY.05	MA0084.1 SRY
V$STAT1.01, V$STAT.01, V$STAT6.01, V$STAT6.01, V$STAT6.01, V$STAT3.02, V$STAT.01	MA0137.3 STAT1, MA0144.2 STAT3, MA0518.1 Stat4, MA0519.1 Stat5a::Stat5b
V$TEAD4.01	MA0090.3 TEAD1, MA1121.1 TEAD2, MA0808.1 TEAD3, MA0809.2 TEAD4
V$TEF.01, V$TEF_HLF.01	MA0843.1 TEF
V$VDR_RXR.01, V$VDR_RXR.04, V$VDR_RXR.03, V$VDR_RXR.05, V$VDR_RXR.06	MA0693.2 VDR
V$YY2.01	MA0748.2 YY2
V$ZBTB3.01	MA1649.1 ZBTB12, MA1579.1 ZBTB26, MA1581.1 ZBTB6
V$ZKSCAN3.01	MA1585.1 ZKSCAN1
V$ZNF35.01, V$ZNF263.02, V$ZNF771.01, V$ZNF444.01, V$ZNF219.01, V$ZNF300.01, V$ZNF282.01	MA0528.2 ZNF263, MA1630.1 Znf281, MA1593.1 ZNF317, MA1655.1 ZNF341, MA1125.1 ZNF384
O$ZSCAN4.01, V$ZSCAN10.01	MA1602.1 ZSCAN29

## Sheet: IL10 Mus musculus
AF121965.1_Mus-musculus_interleukin-10-(IL10)_gene_promoter_partial_sequence
Genomatix TFBS	AIModules TFBS
V$E2F7.02	MA0471.2 E2F6
V$ETV1.02	MA0761.2 ETV1, MA0764.2 ETV4, MA0765.2 ETV5
V$FOXO1.01, V$FOXP1_ES.01	MA0148.4 FOXA1, MA0047.3 FOXA2, MA1683.1 FOXA3, MA0845.1 FOXB1, MA0032.2 FOXC1, MA0846.1 FOXC2, MA0847.2 FOXD2, MA0041.1 Foxd3, MA0042.2 FOXI1, MA0614.1 Foxj2, MA1103.2 FOXK2, MA0033.2 FOXL1, MA0480.1 Foxo1, MA0848.1 FOXO4, MA0849.1 FOXO6, MA0481.3 FOXP1, MA0593.1 FOXP2, MA0850.1 FOXP3
V$HOXD10.01	MA1495.1 HOXA1, MA0594.2 HOXA9, MA1501.1 HOXB7
V$KLF6.01, V$IKLF.01, V$KLF2.01, V$GKLF.02	MA0741.1 KLF16, MA1515.1 KLF2, MA0039.4 KLF4, MA0599.1 KLF5
V$LHX6.02	MA1518.1 LHX1, MA0704.1 Lhx4, MA0705.1 Lhx8
V$SOX9.03	MA1563.1 SOX18
V$RFX5.01	MA1554.1 RFX7
V$PAX6.05, V$PAX3.02, V$PAX6.04	MA0014.3 PAX5
V$PLAGL1.02	MA1548.1 PLAGL2
V$PRDM4.01	MA1647.1 PRDM4
V$RBPJK.02	MA1116.1 RBPJ
V$SRY.05	MA0084.1 SRY
V$CTCF.01	MA0769.2 TCF7
V$TEAD4.01	MA1121.1 TEAD2, MA0808.1 TEAD3, MA0809.2 TEAD4
V$ZNF652.02, V$ZNF263.02, V$ZNF217.01, V$ZNF444.01	MA0528.2 ZNF263, MA1655.1 ZNF341, MA0116.1 Znf423, MA1601.1 ZNF75D
