# Supplementary material for: Motif and conserved module analysis in DNA (promoters, enhancers) and RNA (lncRNA, mRNA) using AlModules
Source: Sci Rep. 2022 Oct 20;12:17588. doi: 10.1038/s41598-022-21732-0 (PMC9584888; doi:10.1038/s41598-022-21732-0)
Supplement: Supplementary file 1 — Supplementary Information 1. [file 41598_2022_21732_MOESM1_ESM.zip › Common_TFBS_Common_Modules/Genomatix/Modules_matches_cathepsin.xls]

## Sheet: Genomatix
Seq. name	AC no.	Gene	GeneID	Model	Start pos.	End pos	Strand	Score
Homo_sapiens_cathepsin_V_transcript_variant-1_promoter	Homo_sapiens_cathepsin_V_transcript_variant-1_promoter			KLFS_KLFS_01	203	282	+	100
Homo_sapiens_cathepsin_V_transcript_variant-1_promoter	Homo_sapiens_cathepsin_V_transcript_variant-1_promoter			NFKB_NKXH_01	274	247	-	100
Homo_sapiens_cathepsin_V_transcript_variant-1_promoter	Homo_sapiens_cathepsin_V_transcript_variant-1_promoter			SP1F_SMAD_01	280	264	-	100
Homo_sapiens_cathepsin_V_transcript_variant-1_promoter	Homo_sapiens_cathepsin_V_transcript_variant-1_promoter			SMAD_AP1F_01	353	328	-	100
Homo_sapiens_cathepsin_V_transcript_variant-1_promoter	Homo_sapiens_cathepsin_V_transcript_variant-1_promoter			CREB_EBOX_02	368	389	+	100
Homo_sapiens_cathepsin_V_transcript_variant-1_promoter	Homo_sapiens_cathepsin_V_transcript_variant-1_promoter			EBOX_EBOX_02	373	420	+	100
Homo_sapiens_cathepsin_V_transcript_variant-1_promoter	Homo_sapiens_cathepsin_V_transcript_variant-1_promoter			KLFS_SP1F_03	398	416	+	100
Homo_sapiens_cathepsin_V_transcript_variant-1_promoter	Homo_sapiens_cathepsin_V_transcript_variant-1_promoter			EGRF_SP1F_01	444	463	+	100
Homo_sapiens_cathepsin_V_transcript_variant-1_promoter	Homo_sapiens_cathepsin_V_transcript_variant-1_promoter			SP1F_STAT_01	447	477	+	100
Homo_sapiens_cathepsin_V_transcript_variant-1_promoter	Homo_sapiens_cathepsin_V_transcript_variant-1_promoter			SP1F_CAAT_03	463	422	-	100
Homo_sapiens_cathepsin_V_transcript_variant-1_promoter	Homo_sapiens_cathepsin_V_transcript_variant-1_promoter			SP1F_CAAT_05	463	422	-	100
Homo_sapiens_cathepsin_V_transcript_variant-1_promoter	Homo_sapiens_cathepsin_V_transcript_variant-1_promoter			SP1F_EGRF_02	463	444	-	100
Homo_sapiens_cathepsin_V_transcript_variant-1_promoter	Homo_sapiens_cathepsin_V_transcript_variant-1_promoter			SP1F_KLFS_01	463	445	-	100
Homo_sapiens_cathepsin_V_transcript_variant-1_promoter	Homo_sapiens_cathepsin_V_transcript_variant-1_promoter			KLFS_SP1F_03	465	447	-	100
Homo_sapiens_cathepsin_V_transcript_variant-1_promoter	Homo_sapiens_cathepsin_V_transcript_variant-1_promoter			STAT_SP1F_02	477	447	-	100
Bos_taurus_cathepsin-Z_promoter	Bos_taurus_cathepsin-Z_promoter			NFKB_CEBP_04	92	31	-	100
Bos_taurus_cathepsin-Z_promoter	Bos_taurus_cathepsin-Z_promoter			TEAF_TEAF_01	124	91	-	100
Bos_taurus_cathepsin-Z_promoter	Bos_taurus_cathepsin-Z_promoter			PBXC_MYOD_01	182	161	-	100
Bos_taurus_cathepsin-Z_promoter	Bos_taurus_cathepsin-Z_promoter			EGRF_SP1F_01	318	337	+	100
Bos_taurus_cathepsin-Z_promoter	Bos_taurus_cathepsin-Z_promoter			SMAD_E2FF_01	319	339	+	100
Bos_taurus_cathepsin-Z_promoter	Bos_taurus_cathepsin-Z_promoter			SP1F_SP1F_11	321	398	+	100
Bos_taurus_cathepsin-Z_promoter	Bos_taurus_cathepsin-Z_promoter			SP1F_EGRF_02	337	318	-	100
Bos_taurus_cathepsin-Z_promoter	Bos_taurus_cathepsin-Z_promoter			SP1F_KLFS_01	337	316	-	100
Bos_taurus_cathepsin-Z_promoter	Bos_taurus_cathepsin-Z_promoter			KLFS_SP1F_03	339	321	-	100
Bos_taurus_cathepsin-Z_promoter	Bos_taurus_cathepsin-Z_promoter			ETSF_SP1F_03	357	398	+	100
Bos_taurus_cathepsin-Z_promoter	Bos_taurus_cathepsin-Z_promoter			SP1F_SP1F_01	364	403	+	100
Bos_taurus_cathepsin-Z_promoter	Bos_taurus_cathepsin-Z_promoter			SP1F_AP2F_01	377	413	+	100
Bos_taurus_cathepsin-Z_promoter	Bos_taurus_cathepsin-Z_promoter			SP1F_SP1F_06	377	398	+	100
Bos_taurus_cathepsin-Z_promoter	Bos_taurus_cathepsin-Z_promoter			EGRF_SP1F_01	379	398	+	100
Bos_taurus_cathepsin-Z_promoter	Bos_taurus_cathepsin-Z_promoter			E2FF_SP1F_01	384	418	+	100
Bos_taurus_cathepsin-Z_promoter	Bos_taurus_cathepsin-Z_promoter			SP1F_EGRF_02	398	379	-	100
Bos_taurus_cathepsin-Z_promoter	Bos_taurus_cathepsin-Z_promoter			SP1F_KLFS_01	398	377	-	100
Bos_taurus_cathepsin-Z_promoter	Bos_taurus_cathepsin-Z_promoter			SP1F_SP1F_09	398	377	-	100
Bos_taurus_cathepsin-Z_promoter	Bos_taurus_cathepsin-Z_promoter			KLFS_KLFS_01	400	321	-	100
Bos_taurus_cathepsin-Z_promoter	Bos_taurus_cathepsin-Z_promoter			KLFS_SP1F_03	400	382	-	100
Bos_taurus_cathepsin-Z_promoter	Bos_taurus_cathepsin-Z_promoter			SP1F_SP1F_01	402	442	+	100
Bos_taurus_cathepsin-Z_promoter	Bos_taurus_cathepsin-Z_promoter			KLFS_SP1F_03	414	432	+	100
Bos_taurus_cathepsin-Z_promoter	Bos_taurus_cathepsin-Z_promoter			SP1F_EGRF_01	416	443	+	100
Bos_taurus_cathepsin-Z_promoter	Bos_taurus_cathepsin-Z_promoter			SP1F_KLFS_01	416	434	+	100
Bos_taurus_cathepsin-Z_promoter	Bos_taurus_cathepsin-Z_promoter			SP1F_NFKB_02	426	443	+	100
Bos_taurus_cathepsin-Z_promoter	Bos_taurus_cathepsin-Z_promoter			NFKB_SP1F_04	443	402	-	100
Bos_taurus_cathepsin-Z_promoter	Bos_taurus_cathepsin-Z_promoter			E2FF_SP1F_01	448	416	-	100
Bos_taurus_cathepsin-Z_promoter	Bos_taurus_cathepsin-Z_promoter			SMAD_E2FF_01	454	432	-	100
Bos_taurus_cathepsin-Z_promoter	Bos_taurus_cathepsin-Z_promoter			ETSF_SP1F_05	492	465	-	100
Mus_musculus_cathepsin-F-transcript-variant-X1_promoter_576-1076	Mus_musculus_cathepsin-F-transcript-variant-X1_promoter_576-1076			CAAT_AP1F_01	121	141	+	100
Mus_musculus_cathepsin-F-transcript-variant-X1_promoter_576-1076	Mus_musculus_cathepsin-F-transcript-variant-X1_promoter_576-1076			CAAT_CAAT_01	135	95	-	100
Mus_musculus_cathepsin-F-transcript-variant-X1_promoter_576-1076	Mus_musculus_cathepsin-F-transcript-variant-X1_promoter_576-1076			GATA_SF1F_01	150	1	-	100
Mus_musculus_cathepsin-F-transcript-variant-X1_promoter_576-1076	Mus_musculus_cathepsin-F-transcript-variant-X1_promoter_576-1076			STAT_GREF_01	340	379	+	100
Mus_musculus_cathepsin-F-transcript-variant-X1_promoter_576-1076	Mus_musculus_cathepsin-F-transcript-variant-X1_promoter_576-1076			NEUR_NEUR_02	383	198	-	100
Mus_musculus_cathepsin-F-transcript-variant-X1_promoter_576-1076	Mus_musculus_cathepsin-F-transcript-variant-X1_promoter_576-1076			HAND_GATA_02	406	431	+	100
Mus_musculus_cathepsin-F-transcript-variant-X1_promoter_576-1076	Mus_musculus_cathepsin-F-transcript-variant-X1_promoter_576-1076			CEBP_NFKB_08	422	452	+	100
Mus_musculus_cathepsin-F-transcript-variant-X1_promoter_576-1076	Mus_musculus_cathepsin-F-transcript-variant-X1_promoter_576-1076			SMAD_AP1F_03	456	253	-	100
Mus_musculus_cathepsin-F-transcript-variant-X1_promoter_576-1076	Mus_musculus_cathepsin-F-transcript-variant-X1_promoter_576-1076			AP1F_SMAD_02	469	446	-	100
