# Supplementary material for: Motif and conserved module analysis in DNA (promoters, enhancers) and RNA (lncRNA, mRNA) using AlModules
Source: Sci Rep. 2022 Oct 20;12:17588. doi: 10.1038/s41598-022-21732-0 (PMC9584888; doi:10.1038/s41598-022-21732-0)
Supplement: Supplementary file 1 — Supplementary Information 1. [file 41598_2022_21732_MOESM1_ESM.zip › Common_TFBS_Common_Modules/Genomatix/Modules_matches_il10.xls]

## Sheet: Genomatix
Seq. name	AC no.	Gene	GeneID	Model	Start pos.	End pos	Strand	Score
X73536.1_H.sapiens_promoter_region_of_human_IL-10_gene	X73536.1_H.sapiens_promoter_region_of_human_IL-10_gene			ETSF_HAML_04	25	61	+	100
X73536.1_H.sapiens_promoter_region_of_human_IL-10_gene	X73536.1_H.sapiens_promoter_region_of_human_IL-10_gene			STAT_MITF_01	28	72	+	100
X73536.1_H.sapiens_promoter_region_of_human_IL-10_gene	X73536.1_H.sapiens_promoter_region_of_human_IL-10_gene			MZF1_ETSF_01	55	140	+	100
X73536.1_H.sapiens_promoter_region_of_human_IL-10_gene	X73536.1_H.sapiens_promoter_region_of_human_IL-10_gene			ETSF_SP1F_05	120	150	+	100
X73536.1_H.sapiens_promoter_region_of_human_IL-10_gene	X73536.1_H.sapiens_promoter_region_of_human_IL-10_gene			CEBP_RBPF_01	186	200	+	100
X73536.1_H.sapiens_promoter_region_of_human_IL-10_gene	X73536.1_H.sapiens_promoter_region_of_human_IL-10_gene			NR2F_SP1F_01	188	225	+	100
X73536.1_H.sapiens_promoter_region_of_human_IL-10_gene	X73536.1_H.sapiens_promoter_region_of_human_IL-10_gene			CEBP_STAT_01	323	356	+	100
X73536.1_H.sapiens_promoter_region_of_human_IL-10_gene	X73536.1_H.sapiens_promoter_region_of_human_IL-10_gene			CREB_EBOX_02	357	377	+	100
X73536.1_H.sapiens_promoter_region_of_human_IL-10_gene	X73536.1_H.sapiens_promoter_region_of_human_IL-10_gene			MYOD_MYOD_01	398	440	+	100
X73536.1_H.sapiens_promoter_region_of_human_IL-10_gene	X73536.1_H.sapiens_promoter_region_of_human_IL-10_gene			MYOD_VTBP_01	424	485	+	100
X73536.1_H.sapiens_promoter_region_of_human_IL-10_gene	X73536.1_H.sapiens_promoter_region_of_human_IL-10_gene			GREF_OCT1_01	520	568	+	100
X73536.1_H.sapiens_promoter_region_of_human_IL-10_gene	X73536.1_H.sapiens_promoter_region_of_human_IL-10_gene			CAAT_OCT1_01	534	568	+	100
X73536.1_H.sapiens_promoter_region_of_human_IL-10_gene	X73536.1_H.sapiens_promoter_region_of_human_IL-10_gene			IRFF_STAT_01	554	641	+	100
AY486432.1_Macaca-mulatta_interleukin-10-(IL-10)_gene_promoter_region	AY486432.1_Macaca-mulatta_interleukin-10-(IL-10)_gene_promoter_region			AP1R_ETSF_EGRF_01	60	112	+	100
AY486432.1_Macaca-mulatta_interleukin-10-(IL-10)_gene_promoter_region	AY486432.1_Macaca-mulatta_interleukin-10-(IL-10)_gene_promoter_region			MZF1_ETSF_01	109	23	-	100
AY486432.1_Macaca-mulatta_interleukin-10-(IL-10)_gene_promoter_region	AY486432.1_Macaca-mulatta_interleukin-10-(IL-10)_gene_promoter_region			SMAD_E2FF_01	144	120	-	100
AY486432.1_Macaca-mulatta_interleukin-10-(IL-10)_gene_promoter_region	AY486432.1_Macaca-mulatta_interleukin-10-(IL-10)_gene_promoter_region			AP1F_CEBP_01	276	299	+	100
AY486432.1_Macaca-mulatta_interleukin-10-(IL-10)_gene_promoter_region	AY486432.1_Macaca-mulatta_interleukin-10-(IL-10)_gene_promoter_region			CEBP_AP1F_01	299	276	-	100
AY486432.1_Macaca-mulatta_interleukin-10-(IL-10)_gene_promoter_region	AY486432.1_Macaca-mulatta_interleukin-10-(IL-10)_gene_promoter_region			EREF_GATA_01	331	264	-	100
AY486432.1_Macaca-mulatta_interleukin-10-(IL-10)_gene_promoter_region	AY486432.1_Macaca-mulatta_interleukin-10-(IL-10)_gene_promoter_region			ETSF_ETSF_04	375	446	+	100
AY486432.1_Macaca-mulatta_interleukin-10-(IL-10)_gene_promoter_region	AY486432.1_Macaca-mulatta_interleukin-10-(IL-10)_gene_promoter_region			ETSF_HAML_04	375	411	+	100
AY486432.1_Macaca-mulatta_interleukin-10-(IL-10)_gene_promoter_region	AY486432.1_Macaca-mulatta_interleukin-10-(IL-10)_gene_promoter_region			STAT_MITF_01	378	422	+	100
AY486432.1_Macaca-mulatta_interleukin-10-(IL-10)_gene_promoter_region	AY486432.1_Macaca-mulatta_interleukin-10-(IL-10)_gene_promoter_region			CEBP_STAT_01	682	715	+	100
AY486432.1_Macaca-mulatta_interleukin-10-(IL-10)_gene_promoter_region	AY486432.1_Macaca-mulatta_interleukin-10-(IL-10)_gene_promoter_region			CREB_EBOX_02	716	736	+	100
AY486432.1_Macaca-mulatta_interleukin-10-(IL-10)_gene_promoter_region	AY486432.1_Macaca-mulatta_interleukin-10-(IL-10)_gene_promoter_region			MYOD_MYOD_01	757	799	+	100
AY486432.1_Macaca-mulatta_interleukin-10-(IL-10)_gene_promoter_region	AY486432.1_Macaca-mulatta_interleukin-10-(IL-10)_gene_promoter_region			MYOD_VTBP_01	783	844	+	100
AY486432.1_Macaca-mulatta_interleukin-10-(IL-10)_gene_promoter_region	AY486432.1_Macaca-mulatta_interleukin-10-(IL-10)_gene_promoter_region			GREF_OCT1_01	876	924	+	100
AY486432.1_Macaca-mulatta_interleukin-10-(IL-10)_gene_promoter_region	AY486432.1_Macaca-mulatta_interleukin-10-(IL-10)_gene_promoter_region			CAAT_OCT1_01	890	924	+	100
AF121965.1_Mus-musculus_interleukin-10-(IL10)_gene_promoter_partial_sequence	AF121965.1_Mus-musculus_interleukin-10-(IL10)_gene_promoter_partial_sequence			SP1F_YY1F_01	7	48	+	100
AF121965.1_Mus-musculus_interleukin-10-(IL10)_gene_promoter_partial_sequence	AF121965.1_Mus-musculus_interleukin-10-(IL10)_gene_promoter_partial_sequence			CAAT_CAAT_01	32	73	+	100
AF121965.1_Mus-musculus_interleukin-10-(IL10)_gene_promoter_partial_sequence	AF121965.1_Mus-musculus_interleukin-10-(IL10)_gene_promoter_partial_sequence			LEFF_SMAD_02	351	329	-	100
