# Supplementary material for: Motif and conserved module analysis in DNA (promoters, enhancers) and RNA (lncRNA, mRNA) using AlModules
Source: Sci Rep. 2022 Oct 20;12:17588. doi: 10.1038/s41598-022-21732-0 (PMC9584888; doi:10.1038/s41598-022-21732-0)
Supplement: Supplementary file 1 — Supplementary Information 1. [file 41598_2022_21732_MOESM1_ESM.zip › Common_TFBS_Common_Modules/Genomatix/TFBSs_IL10.xls]

## Sheet: MatInspector matches
Seq. name	Accession no.	Gene symbol	GeneID	Matrix Family	Detailed Family Information	Matrix	Detailed Matrix Information	Tissue	Opt.	Start position	End position	Anchor position	Strand	Core sim.	Matrix sim.	Mat. sim. - opt.	Sequence
X73536.1_H.sapiens_promoter_region_of_human_IL-10_gene	X73536.1_H.sapiens_promoter_region_of_human_IL-10_gene			O$TELO	Protein involved in telomere maintenance	O$ZSCAN4.01	Zinc finger and SCAN domain containing 4		0.76	3	17	10	-	1	0.835	0.075	tGCACttgctgaaag
X73536.1_H.sapiens_promoter_region_of_human_IL-10_gene	X73536.1_H.sapiens_promoter_region_of_human_IL-10_gene			V$LTFM	Lactotransferrin motif	V$LACTOFERRIN.01	Lactotransferrin and delta-lactoferrin, growth-inhibiting protein 12		0.89	9	17	13	-	1	0.927	0.037	tGCACttgc
X73536.1_H.sapiens_promoter_region_of_human_IL-10_gene	X73536.1_H.sapiens_promoter_region_of_human_IL-10_gene			V$HOMF	Homeodomain transcription factors	V$HMX3.01	H6 homeodomain HMX3/Nkx5.1 transcription factor	Bone Marrow Cells Bone and Bones Brain Cardiovascular System Cartilage Central Nervous System Connective Tissue Digestive System Ear Embryonic Structures Endocrine System Erythrocytes Eye Germ Cells Heart Hematopoietic System Immune System Islets of Langerhans Liver Muscle, Skeletal Muscle, Smooth Muscles Myocardium Nervous System Neurons Ovary Pancreas Skeleton Spinal Cord Testis Thyroid Gland U…	0.89	25	43	34	-	1	0.905	0.015	cttgggggAAGTgggtaag
X73536.1_H.sapiens_promoter_region_of_human_IL-10_gene	X73536.1_H.sapiens_promoter_region_of_human_IL-10_gene			V$ETSF	Human and murine ETS1 factors	V$SPI1.02	SPI-1 proto-oncogene; hematopoietic transcription factor PU.1	Antibody-Producing Cells Antigen-Presenting Cells Blood Cells Blood Platelets Bone Marrow Cells Brain Breast Cardiovascular System Cartilage Central Nervous System Digestive System Embryonic Structures Endocrine System Erythrocytes Germ Cells Granulocytes Hematopoietic System Immune System Integumentary System Kidney Leukocytes Lung Lymphocytes Monocytes Muscle, Skeletal Muscle, Smooth Muscles My…	0.96	25	45	35	-	1	0.992	0.032	tgcttgggGGAAgtgggtaag
X73536.1_H.sapiens_promoter_region_of_human_IL-10_gene	X73536.1_H.sapiens_promoter_region_of_human_IL-10_gene			V$MZF1	Myeloid zinc finger 1 factors	V$MZF1.02	Myeloid zinc finger protein MZF1	Bone Marrow Cells Hematopoietic System Myeloid Cells	0.99	31	41	36	-	1	0.995	0.005	tgGGGGaagtg
X73536.1_H.sapiens_promoter_region_of_human_IL-10_gene	X73536.1_H.sapiens_promoter_region_of_human_IL-10_gene			V$STAT	Signal transducer and activator of transcription	V$STAT.01	Signal transducers and activators of transcription	Antibody-Producing Cells Antigen-Presenting Cells Blood Cells Bone Marrow Cells Breast Digestive System Erythrocytes Granulocytes Heart Hematopoietic System Immune System Leukocytes Liver Lung Lymphocytes Monocytes Myeloid Cells Myocardium Neuroglia Phagocytes Respiratory System Thymus Gland	0.87	28	46	37	-	1	0.915	0.045	gtgcttgggGGAAgtgggt
X73536.1_H.sapiens_promoter_region_of_human_IL-10_gene	X73536.1_H.sapiens_promoter_region_of_human_IL-10_gene			V$INSM	Insulinoma associated factors	V$INSM1.01	Zinc finger protein insulinoma-associated 1 (IA-1) functions as a transcriptional repressor	Digestive System Endocrine System Islets of Langerhans Pancreas	0.9	33	45	39	-	1	0.935	0.035	tgcttGGGGgaag
X73536.1_H.sapiens_promoter_region_of_human_IL-10_gene	X73536.1_H.sapiens_promoter_region_of_human_IL-10_gene			V$KLFS	Krueppel like transcription factors	V$EKLF.01	Erythroid krueppel like factor (EKLF)	Adipose Tissue Antibody-Producing Cells Blood Cells Bone Marrow Cells Cardiovascular System Connective Tissue Digestive System Embryonic Structures Erythrocytes Eye Germ Cells Heart Hematopoietic System Immune System Integumentary System Kidney Leukocytes Liver Lymphocytes Monocytes Muscle, Skeletal Muscle, Smooth Muscles Myocardium Nervous System Neurons Spinal Cord Thymus Gland Urogenital System	0.89	41	59	50	+	1	0.901	0.011	aagcacagttgGGGTgggg
X73536.1_H.sapiens_promoter_region_of_human_IL-10_gene	X73536.1_H.sapiens_promoter_region_of_human_IL-10_gene			V$MYBL	Cellular and viral myb-like transcriptional regulators	V$MYBL1.02	V-myb avian myeloblastosis viral oncogene homolog-like 1 (AMYB) (secondary DNA binding preference)	Antibody-Producing Cells Blood Cells Bone Marrow Cells Embryonic Structures Erythrocytes Granulocytes Hematopoietic System Immune System Leukocytes Lymphocytes Monocytes Muscle, Smooth Myeloid Cells Testis Thymus Gland Urogenital System	0.83	40	60	50	-	1	0.868	0.038	cccccaccccAACTgtgcttg
X73536.1_H.sapiens_promoter_region_of_human_IL-10_gene	X73536.1_H.sapiens_promoter_region_of_human_IL-10_gene			V$PAX5	PAX-2/5/8 binding sites	V$PAX5.01	B-cell-specific activator protein	Antibody-Producing Cells Blood Cells Bone Marrow Cells Embryonic Structures Endocrine System Hematopoietic System Immune System Leukocytes Lymphocytes Nervous System Ovary Spinal Cord Thyroid Gland Urogenital System	0.79	36	64	50	+	0.905	0.798	0.008	cccccaAGCAcagttggggtgggggacag
X73536.1_H.sapiens_promoter_region_of_human_IL-10_gene	X73536.1_H.sapiens_promoter_region_of_human_IL-10_gene			V$RREB	Ras-responsive element binding protein	V$RREB1.01	Ras-responsive element binding protein 1		0.8	45	59	52	-	1	0.818	0.018	cCCCAccccaactgt
X73536.1_H.sapiens_promoter_region_of_human_IL-10_gene	X73536.1_H.sapiens_promoter_region_of_human_IL-10_gene			V$ZF02	C2H2 zinc finger transcription factors 2	V$ZKSCAN3.01	Zinc finger with KRAB and SCAN domains 3	Blood Cells Erythrocytes Immune System Leukocytes Lymphocytes Thymus Gland	1	42	64	53	-	1	1	0	ctgtcCCCCaccccaactgtgct
X73536.1_H.sapiens_promoter_region_of_human_IL-10_gene	X73536.1_H.sapiens_promoter_region_of_human_IL-10_gene			V$SAL2	Spalt-like transcription factor 2	V$SALL2.01	Zinc finger protein Spalt-2, sal-like 2, p150(sal2)		0.91	50	60	55	+	1	0.977	0.067	tgggGTGGggg
X73536.1_H.sapiens_promoter_region_of_human_IL-10_gene	X73536.1_H.sapiens_promoter_region_of_human_IL-10_gene			V$KLFS	Krueppel like transcription factors	V$KLF2.01	Krueppel-like factor 2 (lung) (LKLF)	Adipose Tissue Antibody-Producing Cells Blood Cells Bone Marrow Cells Cardiovascular System Connective Tissue Digestive System Embryonic Structures Erythrocytes Eye Germ Cells Heart Hematopoietic System Immune System Integumentary System Kidney Leukocytes Liver Lymphocytes Monocytes Muscle, Skeletal Muscle, Smooth Muscles Myocardium Nervous System Neurons Spinal Cord Thymus Gland Urogenital System	0.98	47	65	56	+	1	0.991	0.011	agttgGGGTgggggacagc
X73536.1_H.sapiens_promoter_region_of_human_IL-10_gene	X73536.1_H.sapiens_promoter_region_of_human_IL-10_gene			V$ZF07	C2H2 zinc finger transcription factors 7	V$ZNF444.01	Zinc finger protein 444, endothelial zinc finger protein 2, ZSCAN17		0.78	48	64	56	-	1	0.812	0.032	ctgtCCCCcaccccaac
X73536.1_H.sapiens_promoter_region_of_human_IL-10_gene	X73536.1_H.sapiens_promoter_region_of_human_IL-10_gene			V$NDPK	Nucleoside diphosphate kinase	V$NM23.01	NME/NM23 nucleoside diphosphate kinase1 and 2		0.89	49	65	57	+	1	0.933	0.043	ttGGGGtgggggacagc
X73536.1_H.sapiens_promoter_region_of_human_IL-10_gene	X73536.1_H.sapiens_promoter_region_of_human_IL-10_gene			V$EGRF	EGR/nerve growth factor induced protein C & related factors	V$WT1.01	Wilms Tumor Suppressor	Antigen-Presenting Cells Brain Central Nervous System Embryonic Structures Endocrine System Erythrocytes Kidney Leukocytes Leydig Cells Lymphocytes Muscle, Skeletal Muscle, Smooth Nervous System Neuroglia Neurons Ovary Pituitary Gland Testis Urogenital System	0.92	50	68	59	+	1	0.988	0.068	tggggTGGGggacagctga
X73536.1_H.sapiens_promoter_region_of_human_IL-10_gene	X73536.1_H.sapiens_promoter_region_of_human_IL-10_gene			V$PERO	Peroxisome proliferator-activated receptor	V$PPAR_RXR.01	PPAR/RXR heterodimers, DR1 sites	Adipose Tissue Bone Marrow Cells Cardiovascular System Connective Tissue Digestive System Embryonic Structures Endocrine System Heart Hematopoietic System Liver Monocytes Muscle, Skeletal Muscle, Smooth Muscles Myeloid Cells Myocardium Nervous System Phagocytes	0.76	49	71	60	+	0.785	0.767	0.007	ttggggtgggggacAGCTgaaga
X73536.1_H.sapiens_promoter_region_of_human_IL-10_gene	X73536.1_H.sapiens_promoter_region_of_human_IL-10_gene			V$RXRF	RXR heterodimer binding sites	V$VDR_RXR.06	Bipartite binding site of VDR/RXR heterodimers, DR5 sites	Adipose Tissue Adrenal Glands Bone Marrow Cells Bone and Bones Brain Breast Central Nervous System Connective Tissue Digestive System Ear Embryonic Structures Endocrine System Eye Gallbladder Granulocytes Heart Hematopoietic System Immune System Integumentary System Kidney Leydig Cells Liver Lung Lymphocytes Monocytes Muscles Myeloid Cells Myocardium Nervous System Neuroglia Neurons Ovary Parathy…	0.75	48	72	60	+	0.75	0.802	0.052	gttggggtgggggacAGCTgaagag
X73536.1_H.sapiens_promoter_region_of_human_IL-10_gene	X73536.1_H.sapiens_promoter_region_of_human_IL-10_gene			V$PTF1	Pancreas transcription factor 1, heterotrimeric transcription factor	V$PTF1.01	PTF1 binding sites are bipartite with an E-box and a TC-box (RBP-J/L) spaced one helical turn apart	Antibody-Producing Cells Digestive System Embryonic Structures Endocrine System Eye Immune System Islets of Langerhans Lymphocytes Muscle, Smooth Nervous System Neurons Pancreas Spinal Cord Thymus Gland	0.76	48	74	61	-	0.857	0.772	0.012	acctcttcaGCTGtcccccaccccaac
X73536.1_H.sapiens_promoter_region_of_human_IL-10_gene	X73536.1_H.sapiens_promoter_region_of_human_IL-10_gene			V$MAZF	Myc associated zinc fingers	V$MAZR.01	MYC-associated zinc finger protein related transcription factor	Cartilage Skeleton	0.88	48	78	63	+	1	0.904	0.024	gttggggtGGGGgacagctgaagaggtggaa
X73536.1_H.sapiens_promoter_region_of_human_IL-10_gene	X73536.1_H.sapiens_promoter_region_of_human_IL-10_gene			V$MYOD	Myoblast determining factors	V$MYOGENIN.03	Myogenic bHLH protein myogenin (myf4)	Adipose Tissue Antibody-Producing Cells Antigen-Presenting Cells Blood Cells Bone Marrow Cells Bone and Bones Cardiovascular System Embryonic Structures Endocrine System Germ Cells Heart Hematopoietic System Immune System Kidney Leukocytes Lymphocytes Muscle, Skeletal Muscles Ovary Testis Thymus Gland Urogenital System	0.9	56	72	64	+	1	0.975	0.075	gggggaCAGCtgaagag
X73536.1_H.sapiens_promoter_region_of_human_IL-10_gene	X73536.1_H.sapiens_promoter_region_of_human_IL-10_gene			V$HOMF	Homeodomain transcription factors	V$HMX2.01	Hmx2/Nkx5-2 homeodomain transcription factor	Bone Marrow Cells Bone and Bones Brain Cardiovascular System Cartilage Central Nervous System Connective Tissue Digestive System Ear Embryonic Structures Endocrine System Erythrocytes Eye Germ Cells Heart Hematopoietic System Immune System Islets of Langerhans Liver Muscle, Skeletal Muscle, Smooth Muscles Myocardium Nervous System Neurons Ovary Pancreas Skeleton Spinal Cord Testis Thyroid Gland U…	0.83	56	74	65	+	0.75	0.835	0.005	gggggacagCTGAagaggt
X73536.1_H.sapiens_promoter_region_of_human_IL-10_gene	X73536.1_H.sapiens_promoter_region_of_human_IL-10_gene			V$MYOD	Myoblast determining factors	V$MYOD.02	Myogenic regulatory factor MyoD (myf3)	Adipose Tissue Antibody-Producing Cells Antigen-Presenting Cells Blood Cells Bone Marrow Cells Bone and Bones Cardiovascular System Embryonic Structures Endocrine System Germ Cells Heart Hematopoietic System Immune System Kidney Leukocytes Lymphocytes Muscle, Skeletal Muscles Ovary Testis Thymus Gland Urogenital System	0.92	57	73	65	-	1	0.951	0.031	cctcttCAGCtgtcccc
X73536.1_H.sapiens_promoter_region_of_human_IL-10_gene	X73536.1_H.sapiens_promoter_region_of_human_IL-10_gene			V$HOMF	Homeodomain transcription factors	V$HMX2.01	Hmx2/Nkx5-2 homeodomain transcription factor	Bone Marrow Cells Bone and Bones Brain Cardiovascular System Cartilage Central Nervous System Connective Tissue Digestive System Ear Embryonic Structures Endocrine System Erythrocytes Eye Germ Cells Heart Hematopoietic System Immune System Islets of Langerhans Liver Muscle, Skeletal Muscle, Smooth Muscles Myocardium Nervous System Neurons Ovary Pancreas Skeleton Spinal Cord Testis Thyroid Gland U…	0.83	61	79	70	-	0.75	0.842	0.012	tttccacctCTTCagctgt
X73536.1_H.sapiens_promoter_region_of_human_IL-10_gene	X73536.1_H.sapiens_promoter_region_of_human_IL-10_gene			V$P53F	p53 tumor suppressor	V$TP63.01	Tumor protein p63	ubiquitous	0.83	65	89	77	+	1	0.873	0.043	ctgaagaggtggaaaCATGtgcctg
X73536.1_H.sapiens_promoter_region_of_human_IL-10_gene	X73536.1_H.sapiens_promoter_region_of_human_IL-10_gene			V$FKHD	Fork head domain factors	V$FOXA1.01	Forkhead box protein A1, hepatocyte nuclear factor 3-alpha (HNF-3-alpha)	Adipose Tissue Antibody-Producing Cells Antigen-Presenting Cells Blood Cells Bone and Bones Brain Breast Cardiovascular System Cartilage Central Nervous System Connective Tissue Digestive System Ear Embryonic Structures Endocrine System Eye Germ Cells Heart Immune System Integumentary System Islets of Langerhans Kidney Leukocytes Leydig Cells Liver Lung Lymphocytes Muscle, Skeletal Muscles Myocar…	0.92	70	86	78	+	1	0.932	0.012	gaggtggaAACAtgtgc
X73536.1_H.sapiens_promoter_region_of_human_IL-10_gene	X73536.1_H.sapiens_promoter_region_of_human_IL-10_gene			V$NFAT	Nuclear factor of activated T-cells	V$NFAT.01	Nuclear factor of activated T-cells	Antibody-Producing Cells Blood Cells Bone Marrow Cells Bone and Bones Cardiovascular System Cartilage Connective Tissue Eye Germ Cells Heart Hematopoietic System Immune System Kidney Leukocytes Lymphocytes Monocytes Muscle, Smooth Muscles Myeloid Cells Myocardium Neurons Phagocytes Skeleton Thymus Gland Urogenital System	0.95	69	87	78	+	1	0.974	0.024	agaggtGGAAacatgtgcc
X73536.1_H.sapiens_promoter_region_of_human_IL-10_gene	X73536.1_H.sapiens_promoter_region_of_human_IL-10_gene			V$NFAT	Nuclear factor of activated T-cells	V$NFAT5.02	Nuclear factor of activated T-cells 5	Antibody-Producing Cells Blood Cells Bone Marrow Cells Bone and Bones Cardiovascular System Cartilage Connective Tissue Eye Germ Cells Heart Hematopoietic System Immune System Kidney Leukocytes Lymphocytes Monocytes Muscle, Smooth Muscles Myeloid Cells Myocardium Neurons Phagocytes Skeleton Thymus Gland Urogenital System	0.87	71	89	80	+	1	0.907	0.037	aggtGGAAacatgtgcctg
X73536.1_H.sapiens_promoter_region_of_human_IL-10_gene	X73536.1_H.sapiens_promoter_region_of_human_IL-10_gene			V$BNCF	Basonuclein rDNA transcription factor (PolI)	V$BNC.01	Basonuclin, cooperates with UBF1 in rDNA PolI transcription	Integumentary System	0.85	72	90	81	+	0.789	0.884	0.034	ggtggaaacaTGTGcctga
X73536.1_H.sapiens_promoter_region_of_human_IL-10_gene	X73536.1_H.sapiens_promoter_region_of_human_IL-10_gene			V$IRXF	Iroquois homeobox transcription factors	V$IRX5.01	Iroquois homeobox 5	Cardiovascular System Central Nervous System Connective Tissue Embryonic Structures Heart Muscles Myocardium Ovary Skeleton	0.86	75	87	81	-	1	0.91	0.05	ggcaCATGtttcc
X73536.1_H.sapiens_promoter_region_of_human_IL-10_gene	X73536.1_H.sapiens_promoter_region_of_human_IL-10_gene			V$IRXF	Iroquois homeobox transcription factors	V$IRX5.01	Iroquois homeobox 5	Cardiovascular System Central Nervous System Connective Tissue Embryonic Structures Heart Muscles Myocardium Ovary Skeleton	0.86	76	88	82	+	1	0.914	0.054	gaaaCATGtgcct
X73536.1_H.sapiens_promoter_region_of_human_IL-10_gene	X73536.1_H.sapiens_promoter_region_of_human_IL-10_gene			V$MITF	Microphthalmia transcription factor	V$MIT.01	MIT (Microphthalmia transcription factor) and TFE3	Ear Embryonic Structures Eye Integumentary System Kidney Muscles Myeloid Cells Myocardium Neurons Phagocytes Urogenital System	0.92	75	89	82	+	1	0.954	0.034	ggaaaCATGtgcctg
X73536.1_H.sapiens_promoter_region_of_human_IL-10_gene	X73536.1_H.sapiens_promoter_region_of_human_IL-10_gene			V$EBOX	E-box binding factors	V$MNT.01	MAX binding protein	ubiquitous	0.84	75	91	83	+	0.756	0.843	0.003	ggaaaCATGtgcctgag
X73536.1_H.sapiens_promoter_region_of_human_IL-10_gene	X73536.1_H.sapiens_promoter_region_of_human_IL-10_gene			V$HAND	Twist subfamily of class B bHLH transcription factors	V$SCX.01	Tendon-specific bHLH transcription factor scleraxis	Adipose Tissue Antibody-Producing Cells Antigen-Presenting Cells Blood Cells Bone Marrow Cells Bone and Bones Brain Breast Cardiovascular System Cartilage Central Nervous System Connective Tissue Embryonic Structures Erythrocytes Germ Cells Heart Hematopoietic System Immune System Integumentary System Leukocytes Lymphocytes Muscle, Skeletal Muscles Myocardium Nervous System Neurons Skeleton Thymu…	0.91	73	93	83	+	1	0.985	0.075	gtggaaacatgTGCCtgagaa
X73536.1_H.sapiens_promoter_region_of_human_IL-10_gene	X73536.1_H.sapiens_promoter_region_of_human_IL-10_gene			V$STAT	Signal transducer and activator of transcription	V$STAT6.01	STAT6: signal transducer and activator of transcription 6	Antibody-Producing Cells Antigen-Presenting Cells Blood Cells Bone Marrow Cells Breast Digestive System Erythrocytes Granulocytes Heart Hematopoietic System Immune System Leukocytes Liver Lung Lymphocytes Monocytes Myeloid Cells Myocardium Neuroglia Phagocytes Respiratory System Thymus Gland	0.84	80	98	89	+	0.759	0.847	0.007	catgTGCCtgagaatccta
X73536.1_H.sapiens_promoter_region_of_human_IL-10_gene	X73536.1_H.sapiens_promoter_region_of_human_IL-10_gene			V$HOXF	Paralog hox genes 1-8 from the four hox clusters A, B, C, D	V$HOXB3.01	Homeobox B3 / Hox 2-gamma	Adipose Tissue Antibody-Producing Cells Blastomeres Bone Marrow Cells Bone and Bones Brain Breast Cartilage Central Nervous System Connective Tissue Ear Embryonic Structures Erythrocytes Germ Cells Granulocytes Hematopoietic System Integumentary System Kidney Lung Myeloid Cells Nervous System Neurons Ovary Parathyroid Glands Prostate Respiratory System Skeleton Spinal Cord Testis Thymus Gland Uro…	0.84	89	107	98	-	0.868	0.841	0.001	cgattTCATtaggattctc
X73536.1_H.sapiens_promoter_region_of_human_IL-10_gene	X73536.1_H.sapiens_promoter_region_of_human_IL-10_gene			V$BRNF	Brn POU domain factors	V$BRN2.04	POU class 3 homeobox 2 (POU3F2), OTF7	Brain Central Nervous System Ear Embryonic Structures Endocrine System Eye Islets of Langerhans Nervous System Neuroglia Neurons Pancreas Spinal Cord	0.82	91	109	100	-	0.753	0.821	0.001	cccgattTCATtaggattc
X73536.1_H.sapiens_promoter_region_of_human_IL-10_gene	X73536.1_H.sapiens_promoter_region_of_human_IL-10_gene			V$LTSM	Localized tandem sequence motif	V$LTSM.03	LTSM elements with 8 bp spacer		0.84	93	107	100	+	1	0.966	0.126	ATCCtaatgaaatcg
X73536.1_H.sapiens_promoter_region_of_human_IL-10_gene	X73536.1_H.sapiens_promoter_region_of_human_IL-10_gene			V$HOXF	Paralog hox genes 1-8 from the four hox clusters A, B, C, D	V$HOXB3.01	Homeobox B3 / Hox 2-gamma	Adipose Tissue Antibody-Producing Cells Blastomeres Bone Marrow Cells Bone and Bones Brain Breast Cartilage Central Nervous System Connective Tissue Ear Embryonic Structures Erythrocytes Germ Cells Granulocytes Hematopoietic System Integumentary System Kidney Lung Myeloid Cells Nervous System Neurons Ovary Parathyroid Glands Prostate Respiratory System Skeleton Spinal Cord Testis Thymus Gland Uro…	0.84	92	110	101	+	1	0.841	0.001	aatccTAATgaaatcgggg
X73536.1_H.sapiens_promoter_region_of_human_IL-10_gene	X73536.1_H.sapiens_promoter_region_of_human_IL-10_gene			V$CART	Cart-1 (cartilage homeoprotein 1)	V$PHOX2.01	Phox2a (ARIX) and Phox2b	Adrenal Glands Bone and Bones Brain Cardiovascular System Cartilage Central Nervous System Connective Tissue Digestive System Ear Embryonic Structures Endocrine System Eye Heart Islets of Langerhans Muscle, Skeletal Myeloid Cells Myocardium Nervous System Neuroglia Neurons Nose Pancreas Phagocytes Pituitary Gland Respiratory System Skeleton Spinal Cord Testis	0.87	92	112	102	+	1	0.897	0.027	aatccTAATgaaatcggggta
X73536.1_H.sapiens_promoter_region_of_human_IL-10_gene	X73536.1_H.sapiens_promoter_region_of_human_IL-10_gene			V$GCMF	Chorion-specific transcription factors with a GCM DNA binding domain	V$GCM1.03	Glial cells missing homolog 1 (secondary DNA binding preference)	Embryonic Structures Endocrine System Neuroglia Parathyroid Glands Thymus Gland	0.83	101	115	108	-	1	0.846	0.016	ctttaCCCCgatttc
X73536.1_H.sapiens_promoter_region_of_human_IL-10_gene	X73536.1_H.sapiens_promoter_region_of_human_IL-10_gene			V$STAT	Signal transducer and activator of transcription	V$STAT3.02	Signal transducer and activator of transcription 3	Antibody-Producing Cells Antigen-Presenting Cells Blood Cells Bone Marrow Cells Breast Digestive System Erythrocytes Granulocytes Heart Hematopoietic System Immune System Leukocytes Liver Lung Lymphocytes Monocytes Myeloid Cells Myocardium Neuroglia Phagocytes Respiratory System Thymus Gland	0.94	111	129	120	-	1	0.951	0.011	tgtgTTCCaggctccttta
X73536.1_H.sapiens_promoter_region_of_human_IL-10_gene	X73536.1_H.sapiens_promoter_region_of_human_IL-10_gene			V$MYRF	Myelin regulatory factors	V$MYRF.01	Myelin regulatory factor	Neuroglia	0.91	116	128	122	-	1	0.915	0.005	gtgttCCAGgctc
X73536.1_H.sapiens_promoter_region_of_human_IL-10_gene	X73536.1_H.sapiens_promoter_region_of_human_IL-10_gene			V$HASF	HIF-1 ancillary sequence family	V$HAS.01	HIF-1 ancillary sequence		0.91	123	133	128	+	0.88	0.922	0.012	gaaCACAtcct
X73536.1_H.sapiens_promoter_region_of_human_IL-10_gene	X73536.1_H.sapiens_promoter_region_of_human_IL-10_gene			V$ETSF	Human and murine ETS1 factors	V$PDEF.01	Prostate-derived Ets factor	Antibody-Producing Cells Antigen-Presenting Cells Blood Cells Blood Platelets Bone Marrow Cells Brain Breast Cardiovascular System Cartilage Central Nervous System Digestive System Embryonic Structures Endocrine System Erythrocytes Germ Cells Granulocytes Hematopoietic System Immune System Integumentary System Kidney Leukocytes Lung Lymphocytes Monocytes Muscle, Skeletal Muscle, Smooth Muscles My…	0.93	120	140	130	-	1	0.958	0.028	gggtcacaGGATgtgttccag
X73536.1_H.sapiens_promoter_region_of_human_IL-10_gene	X73536.1_H.sapiens_promoter_region_of_human_IL-10_gene			V$ESRR	Estrogen-related receptors	V$ESRRA.02	Estrogen-related receptor alpha (secondary DNA binding preference)	Adipose Tissue Bone and Bones Connective Tissue Embryonic Structures Germ Cells Heart Leydig Cells Muscle, Skeletal Muscles Myocardium Skeleton	0.9	131	153	142	-	1	0.931	0.031	tacaggacaggcggGGTCacagg
X73536.1_H.sapiens_promoter_region_of_human_IL-10_gene	X73536.1_H.sapiens_promoter_region_of_human_IL-10_gene			V$GLIF	GLI zinc finger family	V$GLIS2.01	GLIS family zinc finger 2	Adipose Tissue Bone and Bones Brain Cartilage Central Nervous System Connective Tissue Digestive System Embryonic Structures Endocrine System Eye Heart Integumentary System Islets of Langerhans Kidney Nervous System Neurons Pancreas Pituitary Gland Prostate Skeleton Spinal Cord	0.86	134	150	142	+	1	0.894	0.034	gtgaCCCCgcctgtcct
X73536.1_H.sapiens_promoter_region_of_human_IL-10_gene	X73536.1_H.sapiens_promoter_region_of_human_IL-10_gene			V$RXRF	RXR heterodimer binding sites	V$RARA.01	Retinoic acid receptor alpha, homodimer DR4 binding site	Adipose Tissue Adrenal Glands Bone Marrow Cells Bone and Bones Brain Breast Central Nervous System Connective Tissue Digestive System Ear Embryonic Structures Endocrine System Eye Gallbladder Granulocytes Heart Hematopoietic System Immune System Integumentary System Kidney Leydig Cells Liver Lung Lymphocytes Monocytes Muscles Myeloid Cells Myocardium Nervous System Neuroglia Neurons Ovary Parathy…	0.88	130	154	142	-	0.787	0.897	0.017	ctacagGACAggcggggtcacagga
X73536.1_H.sapiens_promoter_region_of_human_IL-10_gene	X73536.1_H.sapiens_promoter_region_of_human_IL-10_gene			V$RXRF	RXR heterodimer binding sites	V$THRB.02	Thyroid hormone receptor, beta (ER5 - everted repeat, spacer 5)	Adipose Tissue Adrenal Glands Bone Marrow Cells Bone and Bones Brain Breast Central Nervous System Connective Tissue Digestive System Ear Embryonic Structures Endocrine System Eye Gallbladder Granulocytes Heart Hematopoietic System Immune System Integumentary System Kidney Leydig Cells Liver Lung Lymphocytes Monocytes Muscles Myeloid Cells Myocardium Nervous System Neuroglia Neurons Ovary Parathy…	0.75	141	165	153	-	0.81	0.757	0.007	agactggcttcctacaGGACaggcg
X73536.1_H.sapiens_promoter_region_of_human_IL-10_gene	X73536.1_H.sapiens_promoter_region_of_human_IL-10_gene			V$ETSF	Human and murine ETS1 factors	V$PEA3.01	Polyomavirus enhancer A binding protein 3, ETV4 (Ets variant gene 4)	Antibody-Producing Cells Antigen-Presenting Cells Blood Cells Blood Platelets Bone Marrow Cells Brain Breast Cardiovascular System Cartilage Central Nervous System Digestive System Embryonic Structures Endocrine System Erythrocytes Germ Cells Granulocytes Hematopoietic System Immune System Integumentary System Kidney Leukocytes Lung Lymphocytes Monocytes Muscle, Skeletal Muscle, Smooth Muscles My…	0.94	146	166	156	+	1	0.953	0.013	gtcctgtAGGAagccagtctc
X73536.1_H.sapiens_promoter_region_of_human_IL-10_gene	X73536.1_H.sapiens_promoter_region_of_human_IL-10_gene			V$YBXF	Y-box binding transcription factors, multifunctional proteins involved in transcriptional and translational regulation, mRNA splicing, DNA replication and repair	V$YB1.01	Y box binding protein 1, has a preference for binding ssDNA	Embryonic Structures Erythrocytes Germ Cells Kidney Liver Ovary Testis Urogenital System	0.88	154	166	160	-	1	0.893	0.013	gagacTGGCttcc
X73536.1_H.sapiens_promoter_region_of_human_IL-10_gene	X73536.1_H.sapiens_promoter_region_of_human_IL-10_gene			V$HUB1	HTLV-I U5 repressive element-binding protein 1	V$ZNF282.01	Zinc finger protein 282 (HTLV-I U5 repressive element-binding protein 1)		0.76	158	172	165	-	1	0.769	0.009	TTTCcagagactggc
X73536.1_H.sapiens_promoter_region_of_human_IL-10_gene	X73536.1_H.sapiens_promoter_region_of_human_IL-10_gene			V$HEAT	Heat shock factors	V$HSF1.05	Heat shock factor 1	ubiquitous	0.92	155	179	167	-	1	0.93	0.01	attttactttCCAGagactggcttc
X73536.1_H.sapiens_promoter_region_of_human_IL-10_gene	X73536.1_H.sapiens_promoter_region_of_human_IL-10_gene			V$HEAT	Heat shock factors	V$HSF1.01	Heat shock factor 1	ubiquitous	0.84	156	180	168	+	0.952	0.859	0.019	aagccagtctctGGAAagtaaaatg
X73536.1_H.sapiens_promoter_region_of_human_IL-10_gene	X73536.1_H.sapiens_promoter_region_of_human_IL-10_gene			V$NFAT	Nuclear factor of activated T-cells	V$NFAT5.01	Nuclear factor of activated T-cells 5	Antibody-Producing Cells Blood Cells Bone Marrow Cells Bone and Bones Cardiovascular System Cartilage Connective Tissue Eye Germ Cells Heart Hematopoietic System Immune System Kidney Leukocytes Lymphocytes Monocytes Muscle, Smooth Muscles Myeloid Cells Myocardium Neurons Phagocytes Skeleton Thymus Gland Urogenital System	0.83	164	182	173	+	1	0.839	0.009	ctctGGAAagtaaaatgga
X73536.1_H.sapiens_promoter_region_of_human_IL-10_gene	X73536.1_H.sapiens_promoter_region_of_human_IL-10_gene			V$YY1F	Activator/repressor binding to transcription initiation site	V$YY2.01	Transcription factor yin yang 2	Adipose Tissue Antibody-Producing Cells Bone Marrow Cells Connective Tissue Embryonic Structures Germ Cells Hematopoietic System Lymphocytes Neuroglia	0.96	165	187	176	-	1	0.975	0.015	gcccttCCATtttactttccaga
X73536.1_H.sapiens_promoter_region_of_human_IL-10_gene	X73536.1_H.sapiens_promoter_region_of_human_IL-10_gene			V$ETSF	Human and murine ETS1 factors	V$SPIB.01	Spi-B transcription factor (Spi-1/PU.1 related)	Antibody-Producing Cells Antigen-Presenting Cells Blood Cells Blood Platelets Bone Marrow Cells Brain Breast Cardiovascular System Cartilage Central Nervous System Digestive System Embryonic Structures Endocrine System Erythrocytes Germ Cells Granulocytes Hematopoietic System Immune System Integumentary System Kidney Leukocytes Lung Lymphocytes Monocytes Muscle, Skeletal Muscle, Smooth Muscles My…	0.88	172	192	182	+	1	0.905	0.025	agtaaaatGGAAgggctgctt
X73536.1_H.sapiens_promoter_region_of_human_IL-10_gene	X73536.1_H.sapiens_promoter_region_of_human_IL-10_gene			V$KLFS	Krueppel like transcription factors	V$GKLF.01	Gut-enriched Krueppel-like factor	Adipose Tissue Antibody-Producing Cells Blood Cells Bone Marrow Cells Cardiovascular System Connective Tissue Digestive System Embryonic Structures Erythrocytes Eye Germ Cells Heart Hematopoietic System Immune System Integumentary System Kidney Leukocytes Liver Lymphocytes Monocytes Muscle, Skeletal Muscle, Smooth Muscles Myocardium Nervous System Neurons Spinal Cord Thymus Gland Urogenital System	0.86	174	192	183	+	1	0.953	0.093	taaaatggaAGGGctgctt
X73536.1_H.sapiens_promoter_region_of_human_IL-10_gene	X73536.1_H.sapiens_promoter_region_of_human_IL-10_gene			V$RREB	Ras-responsive element binding protein	V$RREB1.01	Ras-responsive element binding protein 1		0.8	182	196	189	-	1	0.819	0.019	tCCCAagcagccctt
X73536.1_H.sapiens_promoter_region_of_human_IL-10_gene	X73536.1_H.sapiens_promoter_region_of_human_IL-10_gene			V$XBBF	X-box binding factors	V$RFX1.01	X-box binding protein RFX1	Antibody-Producing Cells Blood Cells Brain Central Nervous System Digestive System Endocrine System Germ Cells Immune System Islets of Langerhans Leukocytes Lymphocytes Nervous System Pancreas Testis Urogenital System	0.89	183	201	192	+	0.882	0.927	0.037	agggctgcttgGGAActtt
X73536.1_H.sapiens_promoter_region_of_human_IL-10_gene	X73536.1_H.sapiens_promoter_region_of_human_IL-10_gene			V$XBBF	X-box binding factors	V$RFX3.03	Regulatory factor X 3	Antibody-Producing Cells Blood Cells Brain Central Nervous System Digestive System Endocrine System Germ Cells Immune System Islets of Langerhans Leukocytes Lymphocytes Nervous System Pancreas Testis Urogenital System	0.75	183	201	192	-	0.765	0.788	0.038	aaagTTCCcaagcagccct
X73536.1_H.sapiens_promoter_region_of_human_IL-10_gene	X73536.1_H.sapiens_promoter_region_of_human_IL-10_gene			V$HEAT	Heat shock factors	V$HSF2.01	Heat shock factor 2	ubiquitous	0.88	182	206	194	+	1	0.891	0.011	aagggctgcttggGAACtttgagga
X73536.1_H.sapiens_promoter_region_of_human_IL-10_gene	X73536.1_H.sapiens_promoter_region_of_human_IL-10_gene			V$RBPF	RBPJ - kappa	V$RBPJK.02	Mammalian transcriptional repressor RBP-Jkappa/CBF1	Antibody-Producing Cells Digestive System Embryonic Structures Immune System Lymphocytes Muscle, Smooth Pancreas Thymus Gland	0.94	188	200	194	+	1	0.953	0.013	tgctTGGGaactt
X73536.1_H.sapiens_promoter_region_of_human_IL-10_gene	X73536.1_H.sapiens_promoter_region_of_human_IL-10_gene			V$IKRS	Ikaros zinc finger family	V$IK1.01	Ikaros 1, potential regulator of lymphocyte differentiation	Antibody-Producing Cells Antigen-Presenting Cells Blood Cells Bone Marrow Cells Hematopoietic System Immune System Leukocytes Lymphocytes Thymus Gland	0.92	189	201	195	+	1	0.92	0	gcttGGGAacttt
X73536.1_H.sapiens_promoter_region_of_human_IL-10_gene	X73536.1_H.sapiens_promoter_region_of_human_IL-10_gene			V$MYT1	MYT1 C2HC zinc finger protein	V$MYT1.02	MyT1 zinc finger transcription factor involved in primary neurogenesis	Brain Central Nervous System Nervous System Neuroglia Neurons	0.88	191	203	197	-	1	0.882	0.002	tcaAAGTtcccaa
X73536.1_H.sapiens_promoter_region_of_human_IL-10_gene	X73536.1_H.sapiens_promoter_region_of_human_IL-10_gene			V$LEFF	LEF1/TCF	V$LEF1.02	TCF/LEF-1, involved in the Wnt signal transduction pathway	Adipose Tissue Blood Cells Bone Marrow Cells Bone and Bones Breast Cartilage Connective Tissue Digestive System Embryonic Structures Endocrine System Hematopoietic System Immune System Integumentary System Islets of Langerhans Leukocytes Lymphocytes Pancreas Skeleton Thymus Gland	0.94	193	209	201	-	1	0.96	0.02	atatcctCAAAgttccc
X73536.1_H.sapiens_promoter_region_of_human_IL-10_gene	X73536.1_H.sapiens_promoter_region_of_human_IL-10_gene			V$HEAT	Heat shock factors	V$HSF1.04	Heat shock factor 1	ubiquitous	0.76	191	215	203	-	0.973	0.775	0.015	ggctaaatatcctcaaagTTCCcaa
X73536.1_H.sapiens_promoter_region_of_human_IL-10_gene	X73536.1_H.sapiens_promoter_region_of_human_IL-10_gene			V$NR2F	Nuclear receptor subfamily 2 factors	V$HNF4.02	Hepatic nuclear factor 4, DR2 sites	Adrenal Glands Brain Breast Central Nervous System Digestive System Embryonic Structures Endocrine System Eye Islets of Langerhans Leydig Cells Liver Nervous System Neurons Pancreas Testis Urogenital System	0.76	198	222	210	-	0.75	0.779	0.019	gggggtgggctAAATatcctcaaag
X73536.1_H.sapiens_promoter_region_of_human_IL-10_gene	X73536.1_H.sapiens_promoter_region_of_human_IL-10_gene			V$PLAG	Pleomorphic adenoma gene	V$PLAG1.02	Pleomorphic adenoma gene 1	Bone Marrow Cells Digestive System Embryonic Structures Endocrine System Germ Cells Hematopoietic System Respiratory System	0.97	202	224	213	-	1	1	0.03	gaGGGGgtgggctaaatatcctc
X73536.1_H.sapiens_promoter_region_of_human_IL-10_gene	X73536.1_H.sapiens_promoter_region_of_human_IL-10_gene			V$NDPK	Nucleoside diphosphate kinase	V$NM23.01	NME/NM23 nucleoside diphosphate kinase1 and 2		0.89	207	223	215	-	1	0.911	0.021	agGGGGtgggctaaata
X73536.1_H.sapiens_promoter_region_of_human_IL-10_gene	X73536.1_H.sapiens_promoter_region_of_human_IL-10_gene			V$KLFS	Krueppel like transcription factors	V$KLF2.01	Krueppel-like factor 2 (lung) (LKLF)	Adipose Tissue Antibody-Producing Cells Blood Cells Bone Marrow Cells Cardiovascular System Connective Tissue Digestive System Embryonic Structures Erythrocytes Eye Germ Cells Heart Hematopoietic System Immune System Integumentary System Kidney Leukocytes Liver Lymphocytes Monocytes Muscle, Skeletal Muscle, Smooth Muscles Myocardium Nervous System Neurons Spinal Cord Thymus Gland Urogenital System	0.98	207	225	216	-	1	0.987	0.007	tgaggGGGTgggctaaata
X73536.1_H.sapiens_promoter_region_of_human_IL-10_gene	X73536.1_H.sapiens_promoter_region_of_human_IL-10_gene			V$SAL2	Spalt-like transcription factor 2	V$SALL2.01	Zinc finger protein Spalt-2, sal-like 2, p150(sal2)		0.91	212	222	217	-	1	0.989	0.079	ggggGTGGgct
X73536.1_H.sapiens_promoter_region_of_human_IL-10_gene	X73536.1_H.sapiens_promoter_region_of_human_IL-10_gene			V$SP1F	GC-Box factors SP1/GC	V$SP4.01	Sp4 transcription factor	ubiquitous	0.87	209	225	217	-	0.771	0.878	0.008	tgagggGGTGggctaaa
X73536.1_H.sapiens_promoter_region_of_human_IL-10_gene	X73536.1_H.sapiens_promoter_region_of_human_IL-10_gene			V$KLFS	Krueppel like transcription factors	V$KLF6.01	Core promoter-binding protein (CPBP) with 3 Krueppel-type zinc fingers (KLF6, ZF9)	Adipose Tissue Antibody-Producing Cells Blood Cells Bone Marrow Cells Cardiovascular System Connective Tissue Digestive System Embryonic Structures Erythrocytes Eye Germ Cells Heart Hematopoietic System Immune System Integumentary System Kidney Leukocytes Liver Lymphocytes Monocytes Muscle, Skeletal Muscle, Smooth Muscles Myocardium Nervous System Neurons Spinal Cord Thymus Gland Urogenital System	0.89	209	227	218	-	1	0.989	0.099	aatgagGGGGtgggctaaa
X73536.1_H.sapiens_promoter_region_of_human_IL-10_gene	X73536.1_H.sapiens_promoter_region_of_human_IL-10_gene			V$EGRF	EGR/nerve growth factor induced protein C & related factors	V$EGR1.03	EGR1, early growth response 1	Antigen-Presenting Cells Brain Central Nervous System Embryonic Structures Endocrine System Erythrocytes Kidney Leukocytes Leydig Cells Lymphocytes Muscle, Skeletal Muscle, Smooth Nervous System Neuroglia Neurons Ovary Pituitary Gland Testis Urogenital System	0.84	210	228	219	-	1	0.921	0.081	aaatgagGGGGtgggctaa
X73536.1_H.sapiens_promoter_region_of_human_IL-10_gene	X73536.1_H.sapiens_promoter_region_of_human_IL-10_gene			V$GLIF	GLI zinc finger family	V$GLI3.02	GLI-Kruppel family member GLI3	Adipose Tissue Bone and Bones Brain Cartilage Central Nervous System Connective Tissue Digestive System Embryonic Structures Endocrine System Eye Heart Integumentary System Islets of Langerhans Kidney Nervous System Neurons Pancreas Pituitary Gland Prostate Skeleton Spinal Cord	0.88	211	227	219	+	1	0.895	0.015	tagcCCACcccctcatt
X73536.1_H.sapiens_promoter_region_of_human_IL-10_gene	X73536.1_H.sapiens_promoter_region_of_human_IL-10_gene			V$ZF02	C2H2 zinc finger transcription factors 2	V$ZBP89.01	Zinc finger transcription factor ZBP-89	Blood Cells Erythrocytes Immune System Leukocytes Lymphocytes Thymus Gland	0.93	210	232	221	+	1	0.964	0.034	ttagcccaCCCCctcatttttac
X73536.1_H.sapiens_promoter_region_of_human_IL-10_gene	X73536.1_H.sapiens_promoter_region_of_human_IL-10_gene			V$GCMF	Chorion-specific transcription factors with a GCM DNA binding domain	V$GCM1.01	Glial cells missing homolog 1, chorion-specific transcription factor GCMa	Embryonic Structures Endocrine System Neuroglia Parathyroid Glands Thymus Gland	0.85	215	229	222	+	1	0.883	0.033	ccaccCCCTcatttt
X73536.1_H.sapiens_promoter_region_of_human_IL-10_gene	X73536.1_H.sapiens_promoter_region_of_human_IL-10_gene			V$KLFS	Krueppel like transcription factors	V$GKLF.01	Gut-enriched Krueppel-like factor	Adipose Tissue Antibody-Producing Cells Blood Cells Bone Marrow Cells Cardiovascular System Connective Tissue Digestive System Embryonic Structures Erythrocytes Eye Germ Cells Heart Hematopoietic System Immune System Integumentary System Kidney Leukocytes Liver Lymphocytes Monocytes Muscle, Skeletal Muscle, Smooth Muscles Myocardium Nervous System Neurons Spinal Cord Thymus Gland Urogenital System	0.86	213	231	222	-	0.826	0.874	0.014	taaaaatgaGGGGgtgggc
X73536.1_H.sapiens_promoter_region_of_human_IL-10_gene	X73536.1_H.sapiens_promoter_region_of_human_IL-10_gene			V$FKHD	Fork head domain factors	V$HNF3B.04	HNF-3-beta, Forkhead box protein A2 (FOXA2)	Adipose Tissue Antibody-Producing Cells Antigen-Presenting Cells Blood Cells Bone and Bones Brain Breast Cardiovascular System Cartilage Central Nervous System Connective Tissue Digestive System Ear Embryonic Structures Endocrine System Eye Germ Cells Heart Immune System Integumentary System Islets of Langerhans Kidney Leukocytes Leydig Cells Liver Lung Lymphocytes Muscle, Skeletal Muscles Myocar…	0.9	221	237	229	-	0.811	0.915	0.015	cccaagtaAAAAtgagg
X73536.1_H.sapiens_promoter_region_of_human_IL-10_gene	X73536.1_H.sapiens_promoter_region_of_human_IL-10_gene			V$PAX2	PAX-2 binding sites	V$PAX2.01	Zebrafish PAX2 paired domain protein	Ear Embryonic Structures Eye Kidney Nervous System Spinal Cord Urogenital System	0.78	222	244	233	+	1	0.785	0.005	ctcatttttacttggggAAACta
X73536.1_H.sapiens_promoter_region_of_human_IL-10_gene	X73536.1_H.sapiens_promoter_region_of_human_IL-10_gene			V$PAX2	PAX-2 binding sites	V$PAX2.01	Zebrafish PAX2 paired domain protein	Ear Embryonic Structures Eye Kidney Nervous System Spinal Cord Urogenital System	0.78	224	246	235	-	0.789	0.787	0.007	cttagtttccccaagtaAAAAtg
X73536.1_H.sapiens_promoter_region_of_human_IL-10_gene	X73536.1_H.sapiens_promoter_region_of_human_IL-10_gene			V$CEBP	Ccaat/Enhancer Binding Protein	V$CEBPE.02	CCAAT/enhancer binding protein (C/EBP), epsilon	Adipose Tissue Blood Cells Bone Marrow Cells Breast Connective Tissue Digestive System Embryonic Structures Erythrocytes Granulocytes Hematopoietic System Immune System Leukocytes Liver Lung Monocytes Myeloid Cells Neuroglia Phagocytes	0.97	229	243	236	+	0.96	0.982	0.012	ttacttggGGAAact
X73536.1_H.sapiens_promoter_region_of_human_IL-10_gene	X73536.1_H.sapiens_promoter_region_of_human_IL-10_gene			V$MZF1	Myeloid zinc finger 1 factors	V$MZF1.02	Myeloid zinc finger protein MZF1	Bone Marrow Cells Hematopoietic System Myeloid Cells	0.99	233	243	238	+	1	0.995	0.005	ttGGGGaaact
X73536.1_H.sapiens_promoter_region_of_human_IL-10_gene	X73536.1_H.sapiens_promoter_region_of_human_IL-10_gene			V$MOKF	Mouse Krueppel like factor	V$MOK2.02	Ribonucleoprotein associated zinc finger protein MOK-2 (human)		0.98	240	260	250	-	1	0.992	0.012	ttaggtctctgggCCTTagtt
X73536.1_H.sapiens_promoter_region_of_human_IL-10_gene	X73536.1_H.sapiens_promoter_region_of_human_IL-10_gene			V$BRN5	Brn-5 POU domain factors	V$BRN5.01	Brn-5, POU-VI protein class (also known as emb and CNS-1)	Brain Central Nervous System Eye Nervous System	0.75	263	285	274	+	0.75	0.786	0.036	tgactgCCTAagttagcaaggag
X73536.1_H.sapiens_promoter_region_of_human_IL-10_gene	X73536.1_H.sapiens_promoter_region_of_human_IL-10_gene			V$HNF1	Hepatic Nuclear Factor 1	V$HNF1.04	Hepatocyte nuclear factor 1 alpha (Tcf-1)	Digestive System Embryonic Structures Endocrine System Islets of Langerhans Kidney Liver Pancreas Urogenital System	0.84	266	282	274	+	1	0.872	0.032	ctgcctaaGTTAgcaag
X73536.1_H.sapiens_promoter_region_of_human_IL-10_gene	X73536.1_H.sapiens_promoter_region_of_human_IL-10_gene			V$PROX	Prospero-related homeobox	V$PROX1.01	Prospero homeobox protein 1, dimeric binding site	Ear Embryonic Structures Eye Immune System Neurons	0.78	281	293	287	-	0.772	0.797	0.017	caaGACTtctcct
X73536.1_H.sapiens_promoter_region_of_human_IL-10_gene	X73536.1_H.sapiens_promoter_region_of_human_IL-10_gene			V$ARID	AT rich interactive domain factor	V$MRF2.01	Modulator recognition factor 2 (MRF2, ARID5B)	Antibody-Producing Cells Blood Cells Bone Marrow Cells Embryonic Structures Heart Immune System Leukocytes Lymphocytes Myocardium	0.98	283	303	293	-	1	0.985	0.005	gatgAATAcccaagacttctc
X73536.1_H.sapiens_promoter_region_of_human_IL-10_gene	X73536.1_H.sapiens_promoter_region_of_human_IL-10_gene			V$HOXC	HOX - PBX complexes	V$HOX_PBX.01	HOX/PBX binding sites	Adipose Tissue Adrenal Glands Antibody-Producing Cells Bone Marrow Cells Bone and Bones Brain Breast Cartilage Central Nervous System Connective Tissue Ear Embryonic Structures Erythrocytes Granulocytes Hematopoietic System Kidney Lung Muscle, Skeletal Myeloid Cells Nervous System Neurons Ovary Pancreas Parathyroid Glands Prostate Respiratory System Skeleton Spinal Cord Thymus Gland Urogenital Sy…	0.81	292	308	300	-	0.944	0.815	0.005	cctgGGATgaataccca
X73536.1_H.sapiens_promoter_region_of_human_IL-10_gene	X73536.1_H.sapiens_promoter_region_of_human_IL-10_gene			V$ZF05	C2H2 zinc finger transcription factors 5	V$ZFP410.01	Zinc finger protein 410, APA-1		0.84	297	311	304	-	1	0.884	0.044	caacctgGGATgaat
X73536.1_H.sapiens_promoter_region_of_human_IL-10_gene	X73536.1_H.sapiens_promoter_region_of_human_IL-10_gene			V$ZF02	C2H2 zinc finger transcription factors 2	V$ZBTB7.01	Zinc finger and BTB domain containing 7, Proto-oncogene FBI-1, Pokemon	Blood Cells Erythrocytes Immune System Leukocytes Lymphocytes Thymus Gland	0.9	299	321	310	-	1	0.917	0.017	tgggtcCCCCcaacctgggatga
X73536.1_H.sapiens_promoter_region_of_human_IL-10_gene	X73536.1_H.sapiens_promoter_region_of_human_IL-10_gene			V$GLIF	GLI zinc finger family	V$GLIS2.01	GLIS family zinc finger 2	Adipose Tissue Bone and Bones Brain Cartilage Central Nervous System Connective Tissue Digestive System Embryonic Structures Endocrine System Eye Heart Integumentary System Islets of Langerhans Kidney Nervous System Neurons Pancreas Pituitary Gland Prostate Skeleton Spinal Cord	0.86	304	320	312	-	1	0.897	0.037	gggtCCCCccaacctgg
X73536.1_H.sapiens_promoter_region_of_human_IL-10_gene	X73536.1_H.sapiens_promoter_region_of_human_IL-10_gene			V$MZF1	Myeloid zinc finger 1 factors	V$MZF1.01	Myeloid zinc finger protein MZF1	Bone Marrow Cells Hematopoietic System Myeloid Cells	0.99	311	321	316	+	1	0.996	0.006	ggGGGGaccca
X73536.1_H.sapiens_promoter_region_of_human_IL-10_gene	X73536.1_H.sapiens_promoter_region_of_human_IL-10_gene			V$RORA	v-ERB and RAR-related orphan receptor alpha	V$RORA2.01	RAR-related orphan receptor alpha2	Adipose Tissue Antigen-Presenting Cells Blood Cells Brain Central Nervous System Connective Tissue Digestive System Endocrine System Eye Immune System Leukocytes Liver Lymphocytes Muscle, Skeletal Muscles Nervous System Neurons Pineal Gland Thymus Gland	0.82	304	328	316	-	1	0.828	0.008	aaataattgGGTCcccccaacctgg
X73536.1_H.sapiens_promoter_region_of_human_IL-10_gene	X73536.1_H.sapiens_promoter_region_of_human_IL-10_gene			V$PLAG	Pleomorphic adenoma gene	V$PLAGL1.02	Pleiomorphic adenoma gene-like 1 (secondary DNA binding preference)	Bone Marrow Cells Digestive System Embryonic Structures Endocrine System Germ Cells Hematopoietic System Respiratory System	0.81	308	330	319	+	1	0.85	0.04	gttgGGGGgacccaattatttct
X73536.1_H.sapiens_promoter_region_of_human_IL-10_gene	X73536.1_H.sapiens_promoter_region_of_human_IL-10_gene			V$CART	Cart-1 (cartilage homeoprotein 1)	V$S8.01	Binding site for S8 type homeodomains	Adrenal Glands Bone and Bones Brain Cardiovascular System Cartilage Central Nervous System Connective Tissue Digestive System Ear Embryonic Structures Endocrine System Eye Heart Islets of Langerhans Muscle, Skeletal Myeloid Cells Myocardium Nervous System Neuroglia Neurons Nose Pancreas Phagocytes Pituitary Gland Respiratory System Skeleton Spinal Cord Testis	0.97	310	330	320	-	1	1	0.03	agaaaTAATtgggtcccccca
X73536.1_H.sapiens_promoter_region_of_human_IL-10_gene	X73536.1_H.sapiens_promoter_region_of_human_IL-10_gene			V$DLXF	Distal-less homeodomain transcription factors	V$DLX2.01	Distal-less homeobox 2	Bone and Bones Brain Cartilage Central Nervous System Connective Tissue Ear Embryonic Structures Erythrocytes Integumentary System Islets of Langerhans Nervous System Neuroglia Neurons Nose Pancreas Skeleton	0.92	311	329	320	+	1	0.934	0.014	ggggggacccAATTatttc
X73536.1_H.sapiens_promoter_region_of_human_IL-10_gene	X73536.1_H.sapiens_promoter_region_of_human_IL-10_gene			V$HOXF	Paralog hox genes 1-8 from the four hox clusters A, B, C, D	V$HOX1-3.01	Hox-1.3, vertebrate homeobox protein	Adipose Tissue Antibody-Producing Cells Blastomeres Bone Marrow Cells Bone and Bones Brain Breast Cartilage Central Nervous System Connective Tissue Ear Embryonic Structures Erythrocytes Germ Cells Granulocytes Hematopoietic System Integumentary System Kidney Lung Myeloid Cells Nervous System Neurons Ovary Parathyroid Glands Prostate Respiratory System Skeleton Spinal Cord Testis Thymus Gland Uro…	0.82	312	330	321	-	1	0.882	0.062	agaaaTAATtgggtccccc
X73536.1_H.sapiens_promoter_region_of_human_IL-10_gene	X73536.1_H.sapiens_promoter_region_of_human_IL-10_gene			V$NKXH	NKX homeodomain factors	V$NKX25.02	Homeo domain factor Nkx-2.5/Csx, tinman homolog low affinity sites	Antibody-Producing Cells Bone and Bones Brain Cardiovascular System Cartilage Central Nervous System Connective Tissue Digestive System Embryonic Structures Endocrine System Heart Islets of Langerhans Lung Muscles Myocardium Nervous System Neuroglia Neurons Pancreas Pituitary Gland Prostate Respiratory System Skeleton Spinal Cord Thyroid Gland Urogenital System	0.88	312	330	321	-	1	0.883	0.003	agaaaTAATtgggtccccc
X73536.1_H.sapiens_promoter_region_of_human_IL-10_gene	X73536.1_H.sapiens_promoter_region_of_human_IL-10_gene			V$BCDF	Bicoid-like homeodomain transcription factors	V$PCE1.01	Photoreceptor conserved element 1	Bone and Bones Brain Cardiovascular System Central Nervous System Ear Embryonic Structures Endocrine System Eye Heart Muscle, Skeletal Muscles Myocardium Nervous System Neurons Pineal Gland Pituitary Gland Skeleton	0.89	314	330	322	-	1	0.909	0.019	agaaaTAATtgggtccc
X73536.1_H.sapiens_promoter_region_of_human_IL-10_gene	X73536.1_H.sapiens_promoter_region_of_human_IL-10_gene			V$CAAT	CCAAT binding factors	V$NFY.04	Nuclear factor Y (Y-box binding factor)	ubiquitous	0.92	315	329	322	+	1	0.926	0.006	ggacCCAAttatttc
X73536.1_H.sapiens_promoter_region_of_human_IL-10_gene	X73536.1_H.sapiens_promoter_region_of_human_IL-10_gene			V$HBOX	Homeobox transcription factors	V$GSH2.01	Homeodomain transcription factor Gsh-2	Bone and Bones Brain Cardiovascular System Central Nervous System Digestive System Ear Embryonic Structures Eye Islets of Langerhans Muscle, Skeletal Muscle, Smooth Muscles Nervous System Neurons Pancreas Skeleton Spinal Cord	0.95	313	331	322	-	1	0.962	0.012	gagaaaTAATtgggtcccc
X73536.1_H.sapiens_promoter_region_of_human_IL-10_gene	X73536.1_H.sapiens_promoter_region_of_human_IL-10_gene			V$HOMF	Homeodomain transcription factors	V$NOBOX.02	NOBOX oogenesis homeobox	Bone Marrow Cells Bone and Bones Brain Cardiovascular System Cartilage Central Nervous System Connective Tissue Digestive System Ear Embryonic Structures Endocrine System Erythrocytes Eye Germ Cells Heart Hematopoietic System Immune System Islets of Langerhans Liver Muscle, Skeletal Muscle, Smooth Muscles Myocardium Nervous System Neurons Ovary Pancreas Skeleton Spinal Cord Testis Thyroid Gland U…	0.89	313	331	322	+	1	0.902	0.012	ggggacccAATTatttctc
X73536.1_H.sapiens_promoter_region_of_human_IL-10_gene	X73536.1_H.sapiens_promoter_region_of_human_IL-10_gene			V$LHXF	Lim homeodomain factors	V$LHX2.01	LIM homeobox 2	Adipose Tissue Bone and Bones Brain Cardiovascular System Central Nervous System Digestive System Ear Embryonic Structures Endocrine System Eye Germ Cells Heart Integumentary System Islets of Langerhans Kidney Leydig Cells Muscles Myocardium Nervous System Neurons Nose Ovary Pancreas Pituitary Gland Skeleton Spinal Cord Testis Urogenital System	0.85	311	333	322	+	1	0.852	0.002	ggggggacccAATTatttctcaa
X73536.1_H.sapiens_promoter_region_of_human_IL-10_gene	X73536.1_H.sapiens_promoter_region_of_human_IL-10_gene			V$HBOX	Homeobox transcription factors	V$GBX1.01	Gastrulation brain homeobox 1	Bone and Bones Brain Cardiovascular System Central Nervous System Digestive System Ear Embryonic Structures Eye Islets of Langerhans Muscle, Skeletal Muscle, Smooth Muscles Nervous System Neurons Pancreas Skeleton Spinal Cord	0.86	314	332	323	+	1	0.869	0.009	gggacccAATTatttctca
X73536.1_H.sapiens_promoter_region_of_human_IL-10_gene	X73536.1_H.sapiens_promoter_region_of_human_IL-10_gene			V$HOMF	Homeodomain transcription factors	V$BARX2.01	Barx2, homeobox transcription factor that preferentially binds to paired TAAT motifs	Bone Marrow Cells Bone and Bones Brain Cardiovascular System Cartilage Central Nervous System Connective Tissue Digestive System Ear Embryonic Structures Endocrine System Erythrocytes Eye Germ Cells Heart Hematopoietic System Immune System Islets of Langerhans Liver Muscle, Skeletal Muscle, Smooth Muscles Myocardium Nervous System Neurons Ovary Pancreas Skeleton Spinal Cord Testis Thyroid Gland U…	0.95	314	332	323	-	1	0.987	0.037	tgagaaaTAATtgggtccc
X73536.1_H.sapiens_promoter_region_of_human_IL-10_gene	X73536.1_H.sapiens_promoter_region_of_human_IL-10_gene			V$NKX1	NK1 homeobox transcription factors	V$NKX12.01	NK1 homeobox 2, Sax1-like		0.87	315	331	323	+	1	0.881	0.011	ggacccAATTatttctc
X73536.1_H.sapiens_promoter_region_of_human_IL-10_gene	X73536.1_H.sapiens_promoter_region_of_human_IL-10_gene			V$CART	Cart-1 (cartilage homeoprotein 1)	V$ISX.01	Intestine-specific homeobox	Adrenal Glands Bone and Bones Brain Cardiovascular System Cartilage Central Nervous System Connective Tissue Digestive System Ear Embryonic Structures Endocrine System Eye Heart Islets of Langerhans Muscle, Skeletal Myeloid Cells Myocardium Nervous System Neuroglia Neurons Nose Pancreas Phagocytes Pituitary Gland Respiratory System Skeleton Spinal Cord Testis	0.85	315	335	325	+	1	0.879	0.029	ggacccAATTatttctcaatc
X73536.1_H.sapiens_promoter_region_of_human_IL-10_gene	X73536.1_H.sapiens_promoter_region_of_human_IL-10_gene			V$DLXF	Distal-less homeodomain transcription factors	V$DLX3.02	Distal-less homeobox 3	Bone and Bones Brain Cartilage Central Nervous System Connective Tissue Ear Embryonic Structures Erythrocytes Integumentary System Islets of Langerhans Nervous System Neuroglia Neurons Nose Pancreas Skeleton	0.93	316	334	325	-	1	0.94	0.01	attgagaaaTAATtgggtc
X73536.1_H.sapiens_promoter_region_of_human_IL-10_gene	X73536.1_H.sapiens_promoter_region_of_human_IL-10_gene			V$HBOX	Homeobox transcription factors	V$GSH1.01	Homeobox transcription factor Gsh-1	Bone and Bones Brain Cardiovascular System Central Nervous System Digestive System Ear Embryonic Structures Eye Islets of Langerhans Muscle, Skeletal Muscle, Smooth Muscles Nervous System Neurons Pancreas Skeleton Spinal Cord	0.85	317	335	326	-	1	0.89	0.04	gattgagaaaTAATtgggt
X73536.1_H.sapiens_promoter_region_of_human_IL-10_gene	X73536.1_H.sapiens_promoter_region_of_human_IL-10_gene			V$LHXF	Lim homeodomain factors	V$LHX3.02	LIM-homeodomain transcription factor LHX3	Adipose Tissue Bone and Bones Brain Cardiovascular System Central Nervous System Digestive System Ear Embryonic Structures Endocrine System Eye Germ Cells Heart Integumentary System Islets of Langerhans Kidney Leydig Cells Muscles Myocardium Nervous System Neurons Nose Ovary Pancreas Pituitary Gland Skeleton Spinal Cord Testis Urogenital System	0.82	316	338	327	-	1	0.901	0.081	tgggattgagaaaTAATtgggtc
X73536.1_H.sapiens_promoter_region_of_human_IL-10_gene	X73536.1_H.sapiens_promoter_region_of_human_IL-10_gene			V$CEBP	Ccaat/Enhancer Binding Protein	V$CEBPE.01	CCAAT/enhancer binding protein (C/EBP), epsilon	Adipose Tissue Blood Cells Bone Marrow Cells Breast Connective Tissue Digestive System Embryonic Structures Erythrocytes Granulocytes Hematopoietic System Immune System Leukocytes Liver Lung Monocytes Myeloid Cells Neuroglia Phagocytes	0.79	322	336	329	+	0.77	0.836	0.046	attatttcTCAAtcc
X73536.1_H.sapiens_promoter_region_of_human_IL-10_gene	X73536.1_H.sapiens_promoter_region_of_human_IL-10_gene			V$CEBP	Ccaat/Enhancer Binding Protein	V$CEBPB.01	CCAAT/enhancer binding protein beta	Adipose Tissue Blood Cells Bone Marrow Cells Breast Connective Tissue Digestive System Embryonic Structures Erythrocytes Granulocytes Hematopoietic System Immune System Leukocytes Liver Lung Monocytes Myeloid Cells Neuroglia Phagocytes	0.94	323	337	330	-	1	0.98	0.04	gggattgaGAAAtaa
X73536.1_H.sapiens_promoter_region_of_human_IL-10_gene	X73536.1_H.sapiens_promoter_region_of_human_IL-10_gene			V$SORY	SOX/SRY-sex/testis determining and related HMG box factors	V$SOX1.03	SRY (sex determining region Y)-box 1, dimeric binding sites	Adipose Tissue Antibody-Producing Cells Blastomeres Blood Cells Bone Marrow Cells Bone and Bones Brain Cardiovascular System Cartilage Central Nervous System Connective Tissue Digestive System Ear Embryonic Structures Endocrine System Erythrocytes Eye Gallbladder Germ Cells Hematopoietic System Immune System Integumentary System Islets of Langerhans Leukocytes Leydig Cells Liver Lymphocytes Muscl…	0.75	322	344	333	-	1	0.896	0.146	ataCAATgggattgagaaataat
X73536.1_H.sapiens_promoter_region_of_human_IL-10_gene	X73536.1_H.sapiens_promoter_region_of_human_IL-10_gene			V$SORY	SOX/SRY-sex/testis determining and related HMG box factors	V$SOX9.02	SRY (sex-determining region Y) box 9	Adipose Tissue Antibody-Producing Cells Blastomeres Blood Cells Bone Marrow Cells Bone and Bones Brain Cardiovascular System Cartilage Central Nervous System Connective Tissue Digestive System Ear Embryonic Structures Endocrine System Erythrocytes Eye Gallbladder Germ Cells Hematopoietic System Immune System Integumentary System Islets of Langerhans Leukocytes Leydig Cells Liver Lymphocytes Muscl…	0.94	325	347	336	-	1	0.963	0.023	agaatACAAtgggattgagaaat
X73536.1_H.sapiens_promoter_region_of_human_IL-10_gene	X73536.1_H.sapiens_promoter_region_of_human_IL-10_gene			V$ZF05	C2H2 zinc finger transcription factors 5	V$ZFP410.01	Zinc finger protein 410, APA-1		0.84	329	343	336	-	1	0.906	0.066	tacaatgGGATtgag
X73536.1_H.sapiens_promoter_region_of_human_IL-10_gene	X73536.1_H.sapiens_promoter_region_of_human_IL-10_gene			V$SORY	SOX/SRY-sex/testis determining and related HMG box factors	V$SOX1.03	SRY (sex determining region Y)-box 1, dimeric binding sites	Adipose Tissue Antibody-Producing Cells Blastomeres Blood Cells Bone Marrow Cells Bone and Bones Brain Cardiovascular System Cartilage Central Nervous System Connective Tissue Digestive System Ear Embryonic Structures Endocrine System Erythrocytes Eye Gallbladder Germ Cells Hematopoietic System Immune System Integumentary System Islets of Langerhans Leukocytes Leydig Cells Liver Lymphocytes Muscl…	0.75	328	350	339	+	1	0.811	0.061	tctCAATcccattgtattctgga
X73536.1_H.sapiens_promoter_region_of_human_IL-10_gene	X73536.1_H.sapiens_promoter_region_of_human_IL-10_gene			V$CEBP	Ccaat/Enhancer Binding Protein	V$CEBPB.01	CCAAT/enhancer binding protein beta	Adipose Tissue Blood Cells Bone Marrow Cells Breast Connective Tissue Digestive System Embryonic Structures Erythrocytes Granulocytes Hematopoietic System Immune System Leukocytes Liver Lung Monocytes Myeloid Cells Neuroglia Phagocytes	0.94	340	354	347	+	0.881	0.942	0.002	tgtattctGGAAtgg
X73536.1_H.sapiens_promoter_region_of_human_IL-10_gene	X73536.1_H.sapiens_promoter_region_of_human_IL-10_gene			V$HEAT	Heat shock factors	V$HSF1.05	Heat shock factor 1	ubiquitous	0.92	335	359	347	-	1	0.994	0.074	attgcccattCCAGaatacaatggg
X73536.1_H.sapiens_promoter_region_of_human_IL-10_gene	X73536.1_H.sapiens_promoter_region_of_human_IL-10_gene			V$TEAF	TEA/ATTS DNA binding domain factors	V$TEAD4.01	TEA domain family member 4, TEF-3	Blastomeres Cardiovascular System Embryonic Structures Heart Muscle, Skeletal Muscles Myocardium	0.93	344	356	350	-	1	0.944	0.014	gcccATTCcagaa
X73536.1_H.sapiens_promoter_region_of_human_IL-10_gene	X73536.1_H.sapiens_promoter_region_of_human_IL-10_gene			V$HOXF	Paralog hox genes 1-8 from the four hox clusters A, B, C, D	V$NANOG.01	Homeobox transcription factor Nanog	Adipose Tissue Antibody-Producing Cells Blastomeres Bone Marrow Cells Bone and Bones Brain Breast Cartilage Central Nervous System Connective Tissue Ear Embryonic Structures Erythrocytes Germ Cells Granulocytes Hematopoietic System Integumentary System Kidney Lung Myeloid Cells Nervous System Neurons Ovary Parathyroid Glands Prostate Respiratory System Skeleton Spinal Cord Testis Thymus Gland Uro…	0.94	343	361	352	+	1	0.962	0.022	attctggAATGggcaattt
X73536.1_H.sapiens_promoter_region_of_human_IL-10_gene	X73536.1_H.sapiens_promoter_region_of_human_IL-10_gene			V$BNCF	Basonuclein rDNA transcription factor (PolI)	V$BNC.01	Basonuclin, cooperates with UBF1 in rDNA PolI transcription	Integumentary System	0.85	351	369	360	+	1	0.867	0.017	atgggcaattTGTCcacgt
X73536.1_H.sapiens_promoter_region_of_human_IL-10_gene	X73536.1_H.sapiens_promoter_region_of_human_IL-10_gene			V$E4FF	Ubiquitous GLI - Krueppel like zinc finger involved in cell cycle regulation	V$E4F.01	GLI-Krueppel-related transcription factor, regulator of adenovirus E4 promoter	ubiquitous	0.82	360	372	366	-	1	0.848	0.028	gtgACGTggacaa
X73536.1_H.sapiens_promoter_region_of_human_IL-10_gene	X73536.1_H.sapiens_promoter_region_of_human_IL-10_gene			V$CREB	cAMP-responsive element binding proteins	V$ATF6.02	Activating transcription factor 6, member of b-zip family, induced by ER stress	Adrenal Glands Antibody-Producing Cells Antigen-Presenting Cells Blood Cells Bone Marrow Cells Bone and Bones Brain Cartilage Central Nervous System Connective Tissue Digestive System Endocrine System Eye Germ Cells Heart Hematopoietic System Immune System Integumentary System Islets of Langerhans Leukocytes Leydig Cells Liver Lung Luteal Cells Lymphocytes Monocytes Muscle, Skeletal Muscle, Smoot…	0.85	357	377	367	-	1	0.988	0.138	tcacagtGACGtggacaaatt
X73536.1_H.sapiens_promoter_region_of_human_IL-10_gene	X73536.1_H.sapiens_promoter_region_of_human_IL-10_gene			V$EBOX	E-box binding factors	V$MAX.03	MYC associated factor X	ubiquitous	0.9	360	376	368	+	1	0.911	0.011	ttgtcCACGtcactgtg
X73536.1_H.sapiens_promoter_region_of_human_IL-10_gene	X73536.1_H.sapiens_promoter_region_of_human_IL-10_gene			V$HIFF	Hypoxia inducible factor, bHLH/PAS protein family	V$ARNTL.01	Aryl hydrocarbon receptor nuclear translocator-like, homodimer	Adipose Tissue Adrenal Glands Bone and Bones Brain Cardiovascular System Cartilage Central Nervous System Connective Tissue Digestive System Embryonic Structures Endocrine System Eye Heart Kidney Liver Lung Muscle, Skeletal Muscles Myocardium Nervous System Neurons Ovary Pineal Gland Pituitary Gland Respiratory System Skeleton Urogenital System	0.89	360	376	368	-	1	0.945	0.055	cacagtgaCGTGgacaa
X73536.1_H.sapiens_promoter_region_of_human_IL-10_gene	X73536.1_H.sapiens_promoter_region_of_human_IL-10_gene			V$CREB	cAMP-responsive element binding proteins	V$CREB.02	cAMP-responsive element binding protein	Adrenal Glands Antibody-Producing Cells Antigen-Presenting Cells Blood Cells Bone Marrow Cells Bone and Bones Brain Cartilage Central Nervous System Connective Tissue Digestive System Endocrine System Eye Germ Cells Heart Hematopoietic System Immune System Integumentary System Islets of Langerhans Leukocytes Leydig Cells Liver Lung Luteal Cells Lymphocytes Monocytes Muscle, Skeletal Muscle, Smoot…	0.89	360	380	370	-	1	0.919	0.029	aggtcacagTGACgtggacaa
X73536.1_H.sapiens_promoter_region_of_human_IL-10_gene	X73536.1_H.sapiens_promoter_region_of_human_IL-10_gene			V$EREF	Estrogen response elements	V$ER.02	Canonical palindromic estrogen response element (ERE), IR3 sites	Bone and Bones Brain Breast Central Nervous System Connective Tissue Endocrine System Germ Cells Leydig Cells Muscle, Smooth Nervous System Neurons Ovary Pituitary Gland Prostate Skeleton Testis Urogenital System	0.81	364	382	373	+	1	0.916	0.106	ccacGTCActgtgacctag
X73536.1_H.sapiens_promoter_region_of_human_IL-10_gene	X73536.1_H.sapiens_promoter_region_of_human_IL-10_gene			V$EREF	Estrogen response elements	V$ER.04	Estrogen response elements (ER alpha), IR3 sites	Bone and Bones Brain Breast Central Nervous System Connective Tissue Endocrine System Germ Cells Leydig Cells Muscle, Smooth Nervous System Neurons Ovary Pituitary Gland Prostate Skeleton Testis Urogenital System	0.87	364	382	373	-	1	0.965	0.095	ctagGTCAcagtgacgtgg
X73536.1_H.sapiens_promoter_region_of_human_IL-10_gene	X73536.1_H.sapiens_promoter_region_of_human_IL-10_gene			V$RORA	v-ERB and RAR-related orphan receptor alpha	V$RORA.01	RAR-related orphan receptor alpha	Adipose Tissue Antigen-Presenting Cells Blood Cells Brain Central Nervous System Connective Tissue Digestive System Endocrine System Eye Immune System Leukocytes Liver Lymphocytes Muscle, Skeletal Muscles Nervous System Neurons Pineal Gland Thymus Gland	0.85	364	388	376	-	1	0.873	0.023	gtgttcctagGTCAcagtgacgtgg
X73536.1_H.sapiens_promoter_region_of_human_IL-10_gene	X73536.1_H.sapiens_promoter_region_of_human_IL-10_gene			V$AP1R	MAF and AP1 related factors	V$MARE_ARE.01	Antioxidant response elements	Antibody-Producing Cells Blood Cells Blood Platelets Bone Marrow Cells Brain Central Nervous System Connective Tissue Digestive System Ear Embryonic Structures Endocrine System Erythrocytes Eye Heart Hematopoietic System Immune System Integumentary System Islets of Langerhans Kidney Leukocytes Liver Lung Lymphocytes Monocytes Myeloid Cells Myocardium Nervous System Neuroglia Neurons Pancreas Phag…	0.76	365	389	377	-	1	0.806	0.046	cgtgttcctagGTCAcagtgacgtg
X73536.1_H.sapiens_promoter_region_of_human_IL-10_gene	X73536.1_H.sapiens_promoter_region_of_human_IL-10_gene			V$PAX5	PAX-2/5/8 binding sites	V$PAX5.03	PAX5 paired domain protein	Antibody-Producing Cells Blood Cells Bone Marrow Cells Embryonic Structures Endocrine System Hematopoietic System Immune System Leukocytes Lymphocytes Nervous System Ovary Spinal Cord Thyroid Gland Urogenital System	0.8	364	392	378	+	0.947	0.822	0.022	ccacgTCACtgtgacctaggaacacgcga
X73536.1_H.sapiens_promoter_region_of_human_IL-10_gene	X73536.1_H.sapiens_promoter_region_of_human_IL-10_gene			V$RXRF	RXR heterodimer binding sites	V$RXRA.01	Retinoid X receptor alpha homodimer, DR1 sites	Adipose Tissue Adrenal Glands Bone Marrow Cells Bone and Bones Brain Breast Central Nervous System Connective Tissue Digestive System Ear Embryonic Structures Endocrine System Eye Gallbladder Granulocytes Heart Hematopoietic System Immune System Integumentary System Kidney Leydig Cells Liver Lung Lymphocytes Monocytes Muscles Myeloid Cells Myocardium Nervous System Neuroglia Neurons Ovary Parathy…	0.83	367	391	379	-	1	0.838	0.008	cgcgtgttcctaGGTCacagtgacg
X73536.1_H.sapiens_promoter_region_of_human_IL-10_gene	X73536.1_H.sapiens_promoter_region_of_human_IL-10_gene			V$XBBF	X-box binding factors	V$MIF1.01	MIBP1 / RFX1 complex	Antibody-Producing Cells Blood Cells Brain Central Nervous System Digestive System Endocrine System Germ Cells Immune System Islets of Langerhans Leukocytes Lymphocytes Nervous System Pancreas Testis Urogenital System	0.76	371	389	380	-	0.8	0.894	0.134	cgtgttcctagGTCAcagt
X73536.1_H.sapiens_promoter_region_of_human_IL-10_gene	X73536.1_H.sapiens_promoter_region_of_human_IL-10_gene			V$XBBF	X-box binding factors	V$RFX1.01	X-box binding protein RFX1	Antibody-Producing Cells Blood Cells Brain Central Nervous System Digestive System Endocrine System Germ Cells Immune System Islets of Langerhans Leukocytes Lymphocytes Nervous System Pancreas Testis Urogenital System	0.89	371	389	380	+	0.882	0.942	0.052	actgtgacctaGGAAcacg
X73536.1_H.sapiens_promoter_region_of_human_IL-10_gene	X73536.1_H.sapiens_promoter_region_of_human_IL-10_gene			V$NR2F	Nuclear receptor subfamily 2 factors	V$NR2F6.01	ERBA-related gene-2, homodimer DR1 binding site	Adrenal Glands Brain Breast Central Nervous System Digestive System Embryonic Structures Endocrine System Eye Islets of Langerhans Leydig Cells Liver Nervous System Neurons Pancreas Testis Urogenital System	0.76	369	393	381	-	0.776	0.779	0.019	ttcgcgtgttccTAGGtcacagtga
X73536.1_H.sapiens_promoter_region_of_human_IL-10_gene	X73536.1_H.sapiens_promoter_region_of_human_IL-10_gene			V$ESRR	Estrogen-related receptors	V$ESRRB.01	Estrogen-related receptor beta	Adipose Tissue Bone and Bones Connective Tissue Embryonic Structures Germ Cells Heart Leydig Cells Muscle, Skeletal Muscles Myocardium Skeleton	0.87	371	393	382	-	1	0.873	0.003	ttcgcgtgttcctAGGTcacagt
X73536.1_H.sapiens_promoter_region_of_human_IL-10_gene	X73536.1_H.sapiens_promoter_region_of_human_IL-10_gene			V$AHRR	AHR-arnt heterodimers and AHR-related factors	V$AHRARNT.01	Aryl hydrocarbon receptor / Arnt heterodimers	Brain Breast Central Nervous System Digestive System Embryonic Structures Endocrine System Integumentary System Liver Lung Lymphocytes Nervous System Neurons Ovary Respiratory System Thymus Gland Urogenital System	0.92	376	400	388	-	1	0.938	0.018	gttctcattcgCGTGttcctaggtc
X73536.1_H.sapiens_promoter_region_of_human_IL-10_gene	X73536.1_H.sapiens_promoter_region_of_human_IL-10_gene			O$INRE	Core promoter initiator elements	O$DINR.01	Drosophila initiator motifs		0.94	388	398	393	-	0.969	0.96	0.02	tcTCATtcgcg
X73536.1_H.sapiens_promoter_region_of_human_IL-10_gene	X73536.1_H.sapiens_promoter_region_of_human_IL-10_gene			V$HAML	Human acute myelogenous leukemia factors	V$AML3.01	Runt-related transcription factor 2 / CBFA1 (core-binding factor, runt domain, alpha subunit 1)	Adipose Tissue Antibody-Producing Cells Blood Cells Blood Platelets Bone Marrow Cells Bone and Bones Cartilage Connective Tissue Digestive System Embryonic Structures Erythrocytes Granulocytes Hematopoietic System Immune System Leukocytes Lymphocytes Monocytes Muscle, Smooth Myeloid Cells Skeleton Thymus Gland	0.84	394	408	401	-	1	0.87	0.03	agctGTGGgttctca
X73536.1_H.sapiens_promoter_region_of_human_IL-10_gene	X73536.1_H.sapiens_promoter_region_of_human_IL-10_gene			V$AP4R	AP4 and related proteins	V$AP4.03	Activating enhancer binding protein 4		0.96	398	414	406	-	1	0.962	0.002	gccctcaGCTGtgggtt
X73536.1_H.sapiens_promoter_region_of_human_IL-10_gene	X73536.1_H.sapiens_promoter_region_of_human_IL-10_gene			V$MYOD	Myoblast determining factors	V$MYOGENIN.03	Myogenic bHLH protein myogenin (myf4)	Adipose Tissue Antibody-Producing Cells Antigen-Presenting Cells Blood Cells Bone Marrow Cells Bone and Bones Cardiovascular System Embryonic Structures Endocrine System Germ Cells Heart Hematopoietic System Immune System Kidney Leukocytes Lymphocytes Muscle, Skeletal Muscles Ovary Testis Thymus Gland Urogenital System	0.9	398	414	406	+	1	0.958	0.058	aacccaCAGCtgagggc
X73536.1_H.sapiens_promoter_region_of_human_IL-10_gene	X73536.1_H.sapiens_promoter_region_of_human_IL-10_gene			V$AP4R	AP4 and related proteins	V$AP4.02	Activator protein 4		0.92	399	415	407	+	1	0.941	0.021	acccacAGCTgagggcc
X73536.1_H.sapiens_promoter_region_of_human_IL-10_gene	X73536.1_H.sapiens_promoter_region_of_human_IL-10_gene			V$MYOD	Myoblast determining factors	V$MYOD.02	Myogenic regulatory factor MyoD (myf3)	Adipose Tissue Antibody-Producing Cells Antigen-Presenting Cells Blood Cells Bone Marrow Cells Bone and Bones Cardiovascular System Embryonic Structures Endocrine System Germ Cells Heart Hematopoietic System Immune System Kidney Leukocytes Lymphocytes Muscle, Skeletal Muscles Ovary Testis Thymus Gland Urogenital System	0.92	399	415	407	-	1	0.929	0.009	ggccctCAGCtgtgggt
X73536.1_H.sapiens_promoter_region_of_human_IL-10_gene	X73536.1_H.sapiens_promoter_region_of_human_IL-10_gene			V$MIZ1	Myc-interacting Zn finger protein 1	V$MIZ1.01	Myc-interacting Zn finger protein 1, zinc finger and BTB domain containing 17 (ZBTB17)		0.96	407	417	412	-	1	0.978	0.018	gaggcCCTCag
X73536.1_H.sapiens_promoter_region_of_human_IL-10_gene	X73536.1_H.sapiens_promoter_region_of_human_IL-10_gene			V$ZF15	C2H2 zinc finger transcription factors 15	V$ZSCAN10.01	Zinc finger and SCAN domain containing 10 (ZNF206, Zfp206)		0.8	409	425	417	+	1	0.816	0.016	gagggcctcTGCGcaca
X73536.1_H.sapiens_promoter_region_of_human_IL-10_gene	X73536.1_H.sapiens_promoter_region_of_human_IL-10_gene			V$RBP2	Retinoblastoma-binding proteins with demethylase activity	V$PLU1_JARID1B.01	Jumonji, AT rich interactive domain 1B	Embryonic Structures Germ Cells Testis Urogenital System	0.96	421	429	425	+	1	0.963	0.003	GCACagaac
X73536.1_H.sapiens_promoter_region_of_human_IL-10_gene	X73536.1_H.sapiens_promoter_region_of_human_IL-10_gene			V$AP4R	AP4 and related proteins	V$AP4.02	Activator protein 4		0.92	423	439	431	-	1	0.926	0.006	gagaacAGCTgttctgt
X73536.1_H.sapiens_promoter_region_of_human_IL-10_gene	X73536.1_H.sapiens_promoter_region_of_human_IL-10_gene			V$GREF	Glucocorticoid responsive and related elements	V$PRE.01	Progesterone receptor binding site, IR3 sites	Adipose Tissue Adrenal Glands Brain Breast Cardiovascular System Central Nervous System Embryonic Structures Endocrine System Germ Cells Heart Integumentary System Kidney Leydig Cells Liver Lung Luteal Cells Muscle, Skeletal Muscle, Smooth Muscles Myocardium Nervous System Ovary Pituitary Gland Prostate Respiratory System Spinal Cord Testis Thymus Gland Urogenital System	0.84	422	440	431	+	1	0.868	0.028	cacagaacagcTGTTctcc
X73536.1_H.sapiens_promoter_region_of_human_IL-10_gene	X73536.1_H.sapiens_promoter_region_of_human_IL-10_gene			V$HAND	Twist subfamily of class B bHLH transcription factors	V$TAL1ALPHAE47.01	Tal-1alpha/E47 heterodimer	Adipose Tissue Antibody-Producing Cells Antigen-Presenting Cells Blood Cells Bone Marrow Cells Bone and Bones Brain Breast Cardiovascular System Cartilage Central Nervous System Connective Tissue Embryonic Structures Erythrocytes Germ Cells Heart Hematopoietic System Immune System Integumentary System Leukocytes Lymphocytes Muscle, Skeletal Muscles Myocardium Nervous System Neurons Skeleton Thymu…	0.87	421	441	431	-	0.79	0.9	0.03	gggagaaCAGCtgttctgtgc
X73536.1_H.sapiens_promoter_region_of_human_IL-10_gene	X73536.1_H.sapiens_promoter_region_of_human_IL-10_gene			V$MYOD	Myoblast determining factors	V$TCF21.01	Podocyte-expressed 1 (POD1)	Adipose Tissue Antibody-Producing Cells Antigen-Presenting Cells Blood Cells Bone Marrow Cells Bone and Bones Cardiovascular System Embryonic Structures Endocrine System Germ Cells Heart Hematopoietic System Immune System Kidney Leukocytes Lymphocytes Muscle, Skeletal Muscles Ovary Testis Thymus Gland Urogenital System	0.8	423	439	431	+	1	0.996	0.196	acagaacaGCTGttctc
X73536.1_H.sapiens_promoter_region_of_human_IL-10_gene	X73536.1_H.sapiens_promoter_region_of_human_IL-10_gene			V$AP4R	AP4 and related proteins	V$AP4.02	Activator protein 4		0.92	424	440	432	+	1	0.926	0.006	cagaacAGCTgttctcc
X73536.1_H.sapiens_promoter_region_of_human_IL-10_gene	X73536.1_H.sapiens_promoter_region_of_human_IL-10_gene			V$GREF	Glucocorticoid responsive and related elements	V$PRE.01	Progesterone receptor binding site, IR3 sites	Adipose Tissue Adrenal Glands Brain Breast Cardiovascular System Central Nervous System Embryonic Structures Endocrine System Germ Cells Heart Integumentary System Kidney Leydig Cells Liver Lung Luteal Cells Muscle, Skeletal Muscle, Smooth Muscles Myocardium Nervous System Ovary Pituitary Gland Prostate Respiratory System Spinal Cord Testis Thymus Gland Urogenital System	0.84	423	441	432	-	1	0.899	0.059	gggagaacagcTGTTctgt
X73536.1_H.sapiens_promoter_region_of_human_IL-10_gene	X73536.1_H.sapiens_promoter_region_of_human_IL-10_gene			V$HAND	Twist subfamily of class B bHLH transcription factors	V$TAL1ALPHAE47.01	Tal-1alpha/E47 heterodimer	Adipose Tissue Antibody-Producing Cells Antigen-Presenting Cells Blood Cells Bone Marrow Cells Bone and Bones Brain Breast Cardiovascular System Cartilage Central Nervous System Connective Tissue Embryonic Structures Erythrocytes Germ Cells Heart Hematopoietic System Immune System Integumentary System Leukocytes Lymphocytes Muscle, Skeletal Muscles Myocardium Nervous System Neurons Skeleton Thymu…	0.87	422	442	432	+	0.79	0.9	0.03	cacagaaCAGCtgttctcccc
X73536.1_H.sapiens_promoter_region_of_human_IL-10_gene	X73536.1_H.sapiens_promoter_region_of_human_IL-10_gene			V$MYOD	Myoblast determining factors	V$TCF21.01	Podocyte-expressed 1 (POD1)	Adipose Tissue Antibody-Producing Cells Antigen-Presenting Cells Blood Cells Bone Marrow Cells Bone and Bones Cardiovascular System Embryonic Structures Endocrine System Germ Cells Heart Hematopoietic System Immune System Kidney Leukocytes Lymphocytes Muscle, Skeletal Muscles Ovary Testis Thymus Gland Urogenital System	0.8	424	440	432	-	1	0.996	0.196	ggagaacaGCTGttctg
X73536.1_H.sapiens_promoter_region_of_human_IL-10_gene	X73536.1_H.sapiens_promoter_region_of_human_IL-10_gene			V$INSM	Insulinoma associated factors	V$INSM1.01	Zinc finger protein insulinoma-associated 1 (IA-1) functions as a transcriptional repressor	Digestive System Endocrine System Islets of Langerhans Pancreas	0.9	435	447	441	-	1	0.902	0.002	ttcctGGGGagaa
X73536.1_H.sapiens_promoter_region_of_human_IL-10_gene	X73536.1_H.sapiens_promoter_region_of_human_IL-10_gene			V$STAT	Signal transducer and activator of transcription	V$STAT6.01	STAT6: signal transducer and activator of transcription 6	Antibody-Producing Cells Antigen-Presenting Cells Blood Cells Bone Marrow Cells Breast Digestive System Erythrocytes Granulocytes Heart Hematopoietic System Immune System Leukocytes Liver Lung Lymphocytes Monocytes Myeloid Cells Myocardium Neuroglia Phagocytes Respiratory System Thymus Gland	0.84	433	451	442	-	1	0.85	0.01	tgatTTCCtggggagaaca
X73536.1_H.sapiens_promoter_region_of_human_IL-10_gene	X73536.1_H.sapiens_promoter_region_of_human_IL-10_gene			V$NOLF	Neuron-specific olfactory factor	V$EBF1.01	Early B-cell factor 1	Adipose Tissue Antibody-Producing Cells Blood Cells Bone Marrow Cells Brain Central Nervous System Connective Tissue Hematopoietic System Immune System Leukocytes Lymphocytes Nervous System Neurons Nose	0.88	432	454	443	+	1	0.904	0.024	ctgttcTCCCcaggaaatcaact
X73536.1_H.sapiens_promoter_region_of_human_IL-10_gene	X73536.1_H.sapiens_promoter_region_of_human_IL-10_gene			V$STAT	Signal transducer and activator of transcription	V$STAT6.01	STAT6: signal transducer and activator of transcription 6	Antibody-Producing Cells Antigen-Presenting Cells Blood Cells Bone Marrow Cells Breast Digestive System Erythrocytes Granulocytes Heart Hematopoietic System Immune System Leukocytes Liver Lung Lymphocytes Monocytes Myeloid Cells Myocardium Neuroglia Phagocytes Respiratory System Thymus Gland	0.84	434	452	443	+	0.759	0.88	0.04	gttcTCCCcaggaaatcaa
X73536.1_H.sapiens_promoter_region_of_human_IL-10_gene	X73536.1_H.sapiens_promoter_region_of_human_IL-10_gene			V$ZF02	C2H2 zinc finger transcription factors 2	V$ZNF300.01	KRAB-containing zinc finger protein 300	Blood Cells Erythrocytes Immune System Leukocytes Lymphocytes Thymus Gland	0.99	432	454	443	+	1	0.994	0.004	ctgttctCCCCaggaaatcaact
X73536.1_H.sapiens_promoter_region_of_human_IL-10_gene	X73536.1_H.sapiens_promoter_region_of_human_IL-10_gene			V$HNF6	Onecut homeodomain factor HNF6	V$OC2.01	CUT-homeodomain transcription factor Onecut-2	Digestive System Embryonic Structures Endocrine System Islets of Langerhans Liver Neurons Pancreas	0.82	441	457	449	+	1	0.845	0.025	ccaggaAATCaactttt
X73536.1_H.sapiens_promoter_region_of_human_IL-10_gene	X73536.1_H.sapiens_promoter_region_of_human_IL-10_gene			V$FAST	FAST-1 SMAD interacting proteins	V$FAST1.03	Forkhead box H1 (Foxh1)	Embryonic Structures	0.85	443	459	451	-	1	0.854	0.004	aaaaaagttGATTtcct
X73536.1_H.sapiens_promoter_region_of_human_IL-10_gene	X73536.1_H.sapiens_promoter_region_of_human_IL-10_gene			V$MYT1	MYT1 C2HC zinc finger protein	V$MYT1.02	MyT1 zinc finger transcription factor involved in primary neurogenesis	Brain Central Nervous System Nervous System Neuroglia Neurons	0.88	446	458	452	-	1	0.892	0.012	aaaAAGTtgattt
X73536.1_H.sapiens_promoter_region_of_human_IL-10_gene	X73536.1_H.sapiens_promoter_region_of_human_IL-10_gene			V$ARID	AT rich interactive domain factor	V$BRIGHT.01	Bright, B cell regulator of IgH transcription	Antibody-Producing Cells Blood Cells Bone Marrow Cells Embryonic Structures Heart Immune System Leukocytes Lymphocytes Myocardium	0.92	448	468	458	-	1	0.957	0.037	tctcaATTAaaaaaagttgat
X73536.1_H.sapiens_promoter_region_of_human_IL-10_gene	X73536.1_H.sapiens_promoter_region_of_human_IL-10_gene			V$HOMF	Homeodomain transcription factors	V$HHEX.01	Hematopoietically expressed homeobox, proline-rich homeodomain protein	Bone Marrow Cells Bone and Bones Brain Cardiovascular System Cartilage Central Nervous System Connective Tissue Digestive System Ear Embryonic Structures Endocrine System Erythrocytes Eye Germ Cells Heart Hematopoietic System Immune System Islets of Langerhans Liver Muscle, Skeletal Muscle, Smooth Muscles Myocardium Nervous System Neurons Ovary Pancreas Skeleton Spinal Cord Testis Thyroid Gland U…	0.95	449	467	458	+	1	0.984	0.034	tcaacttttttTAATtgag
X73536.1_H.sapiens_promoter_region_of_human_IL-10_gene	X73536.1_H.sapiens_promoter_region_of_human_IL-10_gene			V$LHXF	Lim homeodomain factors	V$LHX3.02	LIM-homeodomain transcription factor LHX3	Adipose Tissue Bone and Bones Brain Cardiovascular System Central Nervous System Digestive System Ear Embryonic Structures Endocrine System Eye Germ Cells Heart Integumentary System Islets of Langerhans Kidney Leydig Cells Muscles Myocardium Nervous System Neurons Nose Ovary Pancreas Pituitary Gland Skeleton Spinal Cord Testis Urogenital System	0.82	447	469	458	+	1	0.828	0.008	aatcaacttttttTAATtgagaa
X73536.1_H.sapiens_promoter_region_of_human_IL-10_gene	X73536.1_H.sapiens_promoter_region_of_human_IL-10_gene			V$HBOX	Homeobox transcription factors	V$EN1.01	Homeobox protein engrailed (en-1)	Bone and Bones Brain Cardiovascular System Central Nervous System Digestive System Ear Embryonic Structures Eye Islets of Langerhans Muscle, Skeletal Muscle, Smooth Muscles Nervous System Neurons Pancreas Skeleton Spinal Cord	0.77	450	468	459	+	1	0.832	0.062	caacttttTTTAattgaga
X73536.1_H.sapiens_promoter_region_of_human_IL-10_gene	X73536.1_H.sapiens_promoter_region_of_human_IL-10_gene			V$CART	Cart-1 (cartilage homeoprotein 1)	V$PROP1.01	Prophet of Pit 1, PROP paired-like homeobox 1	Adrenal Glands Bone and Bones Brain Cardiovascular System Cartilage Central Nervous System Connective Tissue Digestive System Ear Embryonic Structures Endocrine System Eye Heart Islets of Langerhans Muscle, Skeletal Myeloid Cells Myocardium Nervous System Neuroglia Neurons Nose Pancreas Phagocytes Pituitary Gland Respiratory System Skeleton Spinal Cord Testis	0.84	450	470	460	-	1	0.862	0.022	cttctcAATTaaaaaaagttg
X73536.1_H.sapiens_promoter_region_of_human_IL-10_gene	X73536.1_H.sapiens_promoter_region_of_human_IL-10_gene			V$DLXF	Distal-less homeodomain transcription factors	V$DLX1.01	DLX-1, -2, and -5 binding sites	Bone and Bones Brain Cartilage Central Nervous System Connective Tissue Ear Embryonic Structures Erythrocytes Integumentary System Islets of Langerhans Nervous System Neuroglia Neurons Nose Pancreas Skeleton	0.91	451	469	460	+	1	0.94	0.03	aactttttttAATTgagaa
X73536.1_H.sapiens_promoter_region_of_human_IL-10_gene	X73536.1_H.sapiens_promoter_region_of_human_IL-10_gene			V$HOXF	Paralog hox genes 1-8 from the four hox clusters A, B, C, D	V$HOXB8.01	Homeobox B8 / Hox-2delta	Adipose Tissue Antibody-Producing Cells Blastomeres Bone Marrow Cells Bone and Bones Brain Breast Cartilage Central Nervous System Connective Tissue Ear Embryonic Structures Erythrocytes Germ Cells Granulocytes Hematopoietic System Integumentary System Kidney Lung Myeloid Cells Nervous System Neurons Ovary Parathyroid Glands Prostate Respiratory System Skeleton Spinal Cord Testis Thymus Gland Uro…	0.83	452	470	461	-	1	0.877	0.047	cttctcaATTAaaaaaagt
X73536.1_H.sapiens_promoter_region_of_human_IL-10_gene	X73536.1_H.sapiens_promoter_region_of_human_IL-10_gene			V$HOMF	Homeodomain transcription factors	V$MSX.01	Homeodomain proteins MSX-1 and MSX-2	Bone Marrow Cells Bone and Bones Brain Cardiovascular System Cartilage Central Nervous System Connective Tissue Digestive System Ear Embryonic Structures Endocrine System Erythrocytes Eye Germ Cells Heart Hematopoietic System Immune System Islets of Langerhans Liver Muscle, Skeletal Muscle, Smooth Muscles Myocardium Nervous System Neurons Ovary Pancreas Skeleton Spinal Cord Testis Thyroid Gland U…	0.97	453	471	462	+	1	0.995	0.025	cttttttTAATtgagaagc
X73536.1_H.sapiens_promoter_region_of_human_IL-10_gene	X73536.1_H.sapiens_promoter_region_of_human_IL-10_gene			V$LHXF	Lim homeodomain factors	V$LMX1A.02	LIM homeobox transcription factor 1, alpha	Adipose Tissue Bone and Bones Brain Cardiovascular System Central Nervous System Digestive System Ear Embryonic Structures Endocrine System Eye Germ Cells Heart Integumentary System Islets of Langerhans Kidney Leydig Cells Muscles Myocardium Nervous System Neurons Nose Ovary Pancreas Pituitary Gland Skeleton Spinal Cord Testis Urogenital System	0.93	451	473	462	+	1	0.967	0.037	aactttttTTAAttgagaagcta
X73536.1_H.sapiens_promoter_region_of_human_IL-10_gene	X73536.1_H.sapiens_promoter_region_of_human_IL-10_gene			V$NKX6	NK6 homeobox transcription factors	V$NKX61.02	NK6 homeobox 1	Brain Central Nervous System Digestive System Embryonic Structures Endocrine System Islets of Langerhans Nervous System Neuroglia Neurons Pancreas Spinal Cord	0.85	455	469	462	+	1	0.935	0.085	ttttTTAAttgagaa
X73536.1_H.sapiens_promoter_region_of_human_IL-10_gene	X73536.1_H.sapiens_promoter_region_of_human_IL-10_gene			V$BCDF	Bicoid-like homeodomain transcription factors	V$PCE1.01	Photoreceptor conserved element 1	Bone and Bones Brain Cardiovascular System Central Nervous System Ear Embryonic Structures Endocrine System Eye Heart Muscle, Skeletal Muscles Myocardium Nervous System Neurons Pineal Gland Pituitary Gland Skeleton	0.89	455	471	463	+	1	0.944	0.054	tttttTAATtgagaagc
X73536.1_H.sapiens_promoter_region_of_human_IL-10_gene	X73536.1_H.sapiens_promoter_region_of_human_IL-10_gene			V$HBOX	Homeobox transcription factors	V$GSH2.01	Homeodomain transcription factor Gsh-2	Bone and Bones Brain Cardiovascular System Central Nervous System Digestive System Ear Embryonic Structures Eye Islets of Langerhans Muscle, Skeletal Muscle, Smooth Muscles Nervous System Neurons Pancreas Skeleton Spinal Cord	0.95	454	472	463	+	1	0.957	0.007	ttttttTAATtgagaagct
X73536.1_H.sapiens_promoter_region_of_human_IL-10_gene	X73536.1_H.sapiens_promoter_region_of_human_IL-10_gene			V$HOMF	Homeodomain transcription factors	V$HMX3.02	Hmx3/Nkx5-1 homeodomain transcription factor	Bone Marrow Cells Bone and Bones Brain Cardiovascular System Cartilage Central Nervous System Connective Tissue Digestive System Ear Embryonic Structures Endocrine System Erythrocytes Eye Germ Cells Heart Hematopoietic System Immune System Islets of Langerhans Liver Muscle, Skeletal Muscle, Smooth Muscles Myocardium Nervous System Neurons Ovary Pancreas Skeleton Spinal Cord Testis Thyroid Gland U…	0.92	454	472	463	-	1	0.922	0.002	agcttctcaaTTAAaaaaa
X73536.1_H.sapiens_promoter_region_of_human_IL-10_gene	X73536.1_H.sapiens_promoter_region_of_human_IL-10_gene			V$LHXF	Lim homeodomain factors	V$ISL2.01	ISL LIM homeobox 2	Adipose Tissue Bone and Bones Brain Cardiovascular System Central Nervous System Digestive System Ear Embryonic Structures Endocrine System Eye Germ Cells Heart Integumentary System Islets of Langerhans Kidney Leydig Cells Muscles Myocardium Nervous System Neurons Nose Ovary Pancreas Pituitary Gland Skeleton Spinal Cord Testis Urogenital System	0.87	452	474	463	-	1	0.874	0.004	ttagcttctcaATTAaaaaaagt
X73536.1_H.sapiens_promoter_region_of_human_IL-10_gene	X73536.1_H.sapiens_promoter_region_of_human_IL-10_gene			V$HOXF	Paralog hox genes 1-8 from the four hox clusters A, B, C, D	V$HOXC4.01	Homeobox C4 / Hox-3epsilon	Adipose Tissue Antibody-Producing Cells Blastomeres Bone Marrow Cells Bone and Bones Brain Breast Cartilage Central Nervous System Connective Tissue Ear Embryonic Structures Erythrocytes Germ Cells Granulocytes Hematopoietic System Integumentary System Kidney Lung Myeloid Cells Nervous System Neurons Ovary Parathyroid Glands Prostate Respiratory System Skeleton Spinal Cord Testis Thymus Gland Uro…	0.84	455	473	464	+	1	0.865	0.025	ttttttAATTgagaagcta
X73536.1_H.sapiens_promoter_region_of_human_IL-10_gene	X73536.1_H.sapiens_promoter_region_of_human_IL-10_gene			V$NKXH	NKX homeodomain factors	V$NKX25.02	Homeo domain factor Nkx-2.5/Csx, tinman homolog low affinity sites	Antibody-Producing Cells Bone and Bones Brain Cardiovascular System Cartilage Central Nervous System Connective Tissue Digestive System Embryonic Structures Endocrine System Heart Islets of Langerhans Lung Muscles Myocardium Nervous System Neuroglia Neurons Pancreas Pituitary Gland Prostate Respiratory System Skeleton Spinal Cord Thyroid Gland Urogenital System	0.88	455	473	464	+	1	0.903	0.023	tttttTAATtgagaagcta
X73536.1_H.sapiens_promoter_region_of_human_IL-10_gene	X73536.1_H.sapiens_promoter_region_of_human_IL-10_gene			V$CART	Cart-1 (cartilage homeoprotein 1)	V$S8.01	Binding site for S8 type homeodomains	Adrenal Glands Bone and Bones Brain Cardiovascular System Cartilage Central Nervous System Connective Tissue Digestive System Ear Embryonic Structures Endocrine System Eye Heart Islets of Langerhans Muscle, Skeletal Myeloid Cells Myocardium Nervous System Neuroglia Neurons Nose Pancreas Phagocytes Pituitary Gland Respiratory System Skeleton Spinal Cord Testis	0.97	455	475	465	+	1	1	0.03	tttttTAATtgagaagctaaa
X73536.1_H.sapiens_promoter_region_of_human_IL-10_gene	X73536.1_H.sapiens_promoter_region_of_human_IL-10_gene			V$ATBF	AT-binding transcription factor	V$ATBF1.01	AT-binding transcription factor 1	Brain Breast Central Nervous System	0.79	458	474	466	-	1	0.792	0.002	ttagcttctcAATTaaa
X73536.1_H.sapiens_promoter_region_of_human_IL-10_gene	X73536.1_H.sapiens_promoter_region_of_human_IL-10_gene			V$SORY	SOX/SRY-sex/testis determining and related HMG box factors	V$SOX13.01	SRY-related HMG-box gene 13	Adipose Tissue Antibody-Producing Cells Blastomeres Blood Cells Bone Marrow Cells Bone and Bones Brain Cardiovascular System Cartilage Central Nervous System Connective Tissue Digestive System Ear Embryonic Structures Endocrine System Erythrocytes Eye Gallbladder Germ Cells Hematopoietic System Immune System Integumentary System Islets of Langerhans Leukocytes Leydig Cells Liver Lymphocytes Muscl…	0.86	465	487	476	-	0.778	0.878	0.018	ttagaATAAttttttagcttctc
X73536.1_H.sapiens_promoter_region_of_human_IL-10_gene	X73536.1_H.sapiens_promoter_region_of_human_IL-10_gene			V$BRN5	Brn-5 POU domain factors	V$BRN5.01	Brn-5, POU-VI protein class (also known as emb and CNS-1)	Brain Central Nervous System Eye Nervous System	0.75	467	489	478	-	0.75	0.787	0.037	tcttagAATAattttttagcttc
X73536.1_H.sapiens_promoter_region_of_human_IL-10_gene	X73536.1_H.sapiens_promoter_region_of_human_IL-10_gene			V$BRNF	Brn POU domain factors	V$BRN3.01	Brn-3, POU-IV protein class	Brain Central Nervous System Ear Embryonic Structures Endocrine System Eye Islets of Langerhans Nervous System Neuroglia Neurons Pancreas Spinal Cord	0.78	469	487	478	+	1	0.845	0.065	agctaaaaaATTAttctaa
X73536.1_H.sapiens_promoter_region_of_human_IL-10_gene	X73536.1_H.sapiens_promoter_region_of_human_IL-10_gene			V$HOMF	Homeodomain transcription factors	V$MSX1.01	Muscle-segment homeobox 1, msh homeobox 1	Bone Marrow Cells Bone and Bones Brain Cardiovascular System Cartilage Central Nervous System Connective Tissue Digestive System Ear Embryonic Structures Endocrine System Erythrocytes Eye Germ Cells Heart Hematopoietic System Immune System Islets of Langerhans Liver Muscle, Skeletal Muscle, Smooth Muscles Myocardium Nervous System Neurons Ovary Pancreas Skeleton Spinal Cord Testis Thyroid Gland U…	0.89	469	487	478	+	1	0.895	0.005	agctaaaaAATTattctaa
X73536.1_H.sapiens_promoter_region_of_human_IL-10_gene	X73536.1_H.sapiens_promoter_region_of_human_IL-10_gene			V$HOMF	Homeodomain transcription factors	V$BARX2.02	BARX homeobox 2	Bone Marrow Cells Bone and Bones Brain Cardiovascular System Cartilage Central Nervous System Connective Tissue Digestive System Ear Embryonic Structures Endocrine System Erythrocytes Eye Germ Cells Heart Hematopoietic System Immune System Islets of Langerhans Liver Muscle, Skeletal Muscle, Smooth Muscles Myocardium Nervous System Neurons Ovary Pancreas Skeleton Spinal Cord Testis Thyroid Gland U…	0.88	470	488	479	-	1	0.881	0.001	cttagaatAATTttttagc
X73536.1_H.sapiens_promoter_region_of_human_IL-10_gene	X73536.1_H.sapiens_promoter_region_of_human_IL-10_gene			V$FKHD	Fork head domain factors	V$FHXB.01	Fork head homologous X binds DNA with a dual sequence specificity (FHXA and FHXB)	Adipose Tissue Antibody-Producing Cells Antigen-Presenting Cells Blood Cells Bone and Bones Brain Breast Cardiovascular System Cartilage Central Nervous System Connective Tissue Digestive System Ear Embryonic Structures Endocrine System Eye Germ Cells Heart Immune System Integumentary System Islets of Langerhans Kidney Leukocytes Leydig Cells Liver Lung Lymphocytes Muscle, Skeletal Muscles Myocar…	0.83	472	488	480	-	1	0.836	0.006	cttagaATAAtttttta
X73536.1_H.sapiens_promoter_region_of_human_IL-10_gene	X73536.1_H.sapiens_promoter_region_of_human_IL-10_gene			V$FKHD	Fork head domain factors	V$FHXB.01	Fork head homologous X binds DNA with a dual sequence specificity (FHXA and FHXB)	Adipose Tissue Antibody-Producing Cells Antigen-Presenting Cells Blood Cells Bone and Bones Brain Breast Cardiovascular System Cartilage Central Nervous System Connective Tissue Digestive System Ear Embryonic Structures Endocrine System Eye Germ Cells Heart Immune System Integumentary System Islets of Langerhans Kidney Leukocytes Leydig Cells Liver Lung Lymphocytes Muscle, Skeletal Muscles Myocar…	0.83	475	491	483	-	0.818	0.839	0.009	tctcttAGAAtaatttt
X73536.1_H.sapiens_promoter_region_of_human_IL-10_gene	X73536.1_H.sapiens_promoter_region_of_human_IL-10_gene			V$BCL6	POZ domain zinc finger expressed in B-Cells	V$BCL6.02	POZ/zinc finger protein, transcriptional repressor, translocations observed in diffuse large cell lymphoma	Antibody-Producing Cells Blood Cells Germ Cells Immune System Leukocytes Lymphocytes Testis Urogenital System	0.77	477	493	485	-	1	0.785	0.015	cctctctTAGAataatt
X73536.1_H.sapiens_promoter_region_of_human_IL-10_gene	X73536.1_H.sapiens_promoter_region_of_human_IL-10_gene			V$ZF41	C2H2 zinc finger transcription factors 41	V$ZFP41.01	ZFP41 zinc finger protein (ZNF753)		0.75	486	498	492	-	1	0.793	0.043	ggctacCTCTctt
X73536.1_H.sapiens_promoter_region_of_human_IL-10_gene	X73536.1_H.sapiens_promoter_region_of_human_IL-10_gene			V$ABDB	Abdominal-B type homeodomain transcription factors	V$HOXC13.02	Homeobox C13 / Hox-3gamma	Adipose Tissue Bone Marrow Cells Bone and Bones Cartilage Connective Tissue Embryonic Structures Erythrocytes Hematopoietic System Integumentary System Kidney Monocytes Muscle, Skeletal Myeloid Cells Ovary Prostate Skeleton Spinal Cord Urogenital System	0.83	496	512	504	+	1	0.844	0.014	gcccatccTAAAaatag
X73536.1_H.sapiens_promoter_region_of_human_IL-10_gene	X73536.1_H.sapiens_promoter_region_of_human_IL-10_gene			V$BRNF	Brn POU domain factors	V$BRN2.01	Brn-2, POU-III protein class	Brain Central Nervous System Ear Embryonic Structures Endocrine System Eye Islets of Langerhans Nervous System Neuroglia Neurons Pancreas Spinal Cord	0.86	497	515	506	+	0.9	0.919	0.059	ccCATCctaaaaatagctg
X73536.1_H.sapiens_promoter_region_of_human_IL-10_gene	X73536.1_H.sapiens_promoter_region_of_human_IL-10_gene			V$MEF2	MEF2, myocyte-specific enhancer binding factor	V$MEF2A.01	Myocyte enhancer factor 2A	Cardiovascular System Embryonic Structures Heart Muscle, Skeletal Muscles Myocardium Neurons	0.96	496	518	507	+	1	0.99	0.03	gcccatcctaaAAATagctgtaa
X73536.1_H.sapiens_promoter_region_of_human_IL-10_gene	X73536.1_H.sapiens_promoter_region_of_human_IL-10_gene			V$FKHD	Fork head domain factors	V$FHXB.01	Fork head homologous X binds DNA with a dual sequence specificity (FHXA and FHXB)	Adipose Tissue Antibody-Producing Cells Antigen-Presenting Cells Blood Cells Bone and Bones Brain Breast Cardiovascular System Cartilage Central Nervous System Connective Tissue Digestive System Ear Embryonic Structures Endocrine System Eye Germ Cells Heart Immune System Integumentary System Islets of Langerhans Kidney Leukocytes Leydig Cells Liver Lung Lymphocytes Muscle, Skeletal Muscles Myocar…	0.83	500	516	508	+	0.818	0.831	0.001	atcctaAAAAtagctgt
X73536.1_H.sapiens_promoter_region_of_human_IL-10_gene	X73536.1_H.sapiens_promoter_region_of_human_IL-10_gene			V$MEF2	MEF2, myocyte-specific enhancer binding factor	V$SL1.01	Member of the RSRF (related to serum response factor) protein family from Xenopus laevis	Cardiovascular System Embryonic Structures Heart Muscle, Skeletal Muscles Myocardium Neurons	0.84	497	519	508	-	1	0.987	0.147	attacagCTATttttaggatggg
X73536.1_H.sapiens_promoter_region_of_human_IL-10_gene	X73536.1_H.sapiens_promoter_region_of_human_IL-10_gene			V$HMTB	Human muscle-specific Mt binding site	V$MTBF.01	Muscle-specific Mt binding site		0.9	506	514	510	-	1	0.902	0.002	agctATTTt
X73536.1_H.sapiens_promoter_region_of_human_IL-10_gene	X73536.1_H.sapiens_promoter_region_of_human_IL-10_gene			V$MYOD	Myoblast determining factors	V$TCF21.01	Podocyte-expressed 1 (POD1)	Adipose Tissue Antibody-Producing Cells Antigen-Presenting Cells Blood Cells Bone Marrow Cells Bone and Bones Cardiovascular System Embryonic Structures Endocrine System Germ Cells Heart Hematopoietic System Immune System Kidney Leukocytes Lymphocytes Muscle, Skeletal Muscles Ovary Testis Thymus Gland Urogenital System	0.8	505	521	513	-	0.75	0.801	0.001	gcattacaGCTAttttt
X73536.1_H.sapiens_promoter_region_of_human_IL-10_gene	X73536.1_H.sapiens_promoter_region_of_human_IL-10_gene			V$OCT1	Octamer binding protein	V$POU3F3.01	POU class 3 homeobox 3 (POU3F3), OTF8	Antibody-Producing Cells Blood Cells Brain Central Nervous System Immune System Integumentary System Leukocytes Lymphocytes Nervous System Neurons Nose Respiratory System	0.81	512	526	519	-	1	0.815	0.005	cttctGCATtacagc
X73536.1_H.sapiens_promoter_region_of_human_IL-10_gene	X73536.1_H.sapiens_promoter_region_of_human_IL-10_gene			V$PARF	PAR/bZIP family	V$DBP.01	Albumin D-box binding protein	Brain Central Nervous System Digestive System Liver Muscle, Skeletal	0.84	511	527	519	+	0.885	0.858	0.018	agctgTAATgcagaagt
X73536.1_H.sapiens_promoter_region_of_human_IL-10_gene	X73536.1_H.sapiens_promoter_region_of_human_IL-10_gene			V$STEM	Motif composed of binding sites for pluripotency or stem cell factors	V$OCT3_4.02	POU domain, class 5, transcription factor 1	Adipose Tissue Blastomeres Bone Marrow Cells Connective Tissue Embryonic Structures Endocrine System Germ Cells Hematopoietic System Integumentary System Myocardium Ovary Testis Urogenital System	0.88	510	528	519	-	1	0.931	0.051	aacttctGCATtacagcta
X73536.1_H.sapiens_promoter_region_of_human_IL-10_gene	X73536.1_H.sapiens_promoter_region_of_human_IL-10_gene			V$HOXF	Paralog hox genes 1-8 from the four hox clusters A, B, C, D	V$HOX1-3.01	Hox-1.3, vertebrate homeobox protein	Adipose Tissue Antibody-Producing Cells Blastomeres Bone Marrow Cells Bone and Bones Brain Breast Cartilage Central Nervous System Connective Tissue Ear Embryonic Structures Erythrocytes Germ Cells Granulocytes Hematopoietic System Integumentary System Kidney Lung Myeloid Cells Nervous System Neurons Ovary Parathyroid Glands Prostate Respiratory System Skeleton Spinal Cord Testis Thymus Gland Uro…	0.82	511	529	520	+	1	0.855	0.035	agctgTAATgcagaagttc
X73536.1_H.sapiens_promoter_region_of_human_IL-10_gene	X73536.1_H.sapiens_promoter_region_of_human_IL-10_gene			V$PIT1	GHF-1 pituitary specific pou domain transcription factor	V$PIT1.04	GHF-1 pituitary specific pou domain transcription factor	Brain Central Nervous System Endocrine System Nervous System Pituitary Gland	0.83	512	530	521	-	0.96	0.883	0.053	tgaacttctGCATtacagc
X73536.1_H.sapiens_promoter_region_of_human_IL-10_gene	X73536.1_H.sapiens_promoter_region_of_human_IL-10_gene			V$OCT1	Octamer binding protein	V$OCT2.02	Octamer-binding transcription factor-2, POU class 2 homeobox 2 (POU2F2)	Antibody-Producing Cells Blood Cells Brain Central Nervous System Immune System Integumentary System Leukocytes Lymphocytes Nervous System Neurons Nose Respiratory System	0.89	515	529	522	+	1	0.908	0.018	gtaaTGCAgaagttc
X73536.1_H.sapiens_promoter_region_of_human_IL-10_gene	X73536.1_H.sapiens_promoter_region_of_human_IL-10_gene			V$RXRF	RXR heterodimer binding sites	V$RARG.01	Retinoic acid receptor gamma, homodimer DR2 binding site	Adipose Tissue Adrenal Glands Bone Marrow Cells Bone and Bones Brain Breast Central Nervous System Connective Tissue Digestive System Ear Embryonic Structures Endocrine System Eye Gallbladder Granulocytes Heart Hematopoietic System Immune System Integumentary System Kidney Leydig Cells Liver Lung Lymphocytes Monocytes Muscles Myeloid Cells Myocardium Nervous System Neuroglia Neurons Ovary Parathy…	0.84	510	534	522	-	0.772	0.867	0.027	aacatgaactTCTGcattacagcta
X73536.1_H.sapiens_promoter_region_of_human_IL-10_gene	X73536.1_H.sapiens_promoter_region_of_human_IL-10_gene			V$GCNR	Germ cell nuclear receptors	V$RTR.01	Retinoid receptor-related testis-associated receptor (GCNF/RTR), DR0 sites	Bone and Bones Embryonic Structures Endocrine System Germ Cells Ovary Testis Urogenital System	0.81	521	539	530	+	0.756	0.862	0.052	cagaagtTCATgttcaacc
X73536.1_H.sapiens_promoter_region_of_human_IL-10_gene	X73536.1_H.sapiens_promoter_region_of_human_IL-10_gene			V$DUXF	Double homeobox factors	V$DUX4.01	Double homeobox protein 4	Muscle, Skeletal Muscles	0.75	532	546	539	-	1	0.803	0.053	aatGATTggttgaac
X73536.1_H.sapiens_promoter_region_of_human_IL-10_gene	X73536.1_H.sapiens_promoter_region_of_human_IL-10_gene			V$HOXC	HOX - PBX complexes	V$PBX1.01	Homeo domain factor Pbx-1	Adipose Tissue Adrenal Glands Antibody-Producing Cells Bone Marrow Cells Bone and Bones Brain Breast Cartilage Central Nervous System Connective Tissue Ear Embryonic Structures Erythrocytes Granulocytes Hematopoietic System Kidney Lung Muscle, Skeletal Myeloid Cells Nervous System Neurons Ovary Pancreas Parathyroid Glands Prostate Respiratory System Skeleton Spinal Cord Thymus Gland Urogenital Sy…	0.78	532	548	540	-	1	0.815	0.035	aaaatGATTggttgaac
X73536.1_H.sapiens_promoter_region_of_human_IL-10_gene	X73536.1_H.sapiens_promoter_region_of_human_IL-10_gene			V$CAAT	CCAAT binding factors	V$CAAT.01	Cellular and viral CCAAT box	ubiquitous	0.9	534	548	541	+	1	0.971	0.071	tcaaCCAAtcatttt
X73536.1_H.sapiens_promoter_region_of_human_IL-10_gene	X73536.1_H.sapiens_promoter_region_of_human_IL-10_gene			V$CLOX	CLOX and CLOX homology (CDP) factors	V$CDP.02	Transcriptional repressor CDP	Brain Central Nervous System Embryonic Structures Nervous System Neurons	0.94	532	554	543	+	1	0.97	0.03	gttcaacCAATcatttttgctta
X73536.1_H.sapiens_promoter_region_of_human_IL-10_gene	X73536.1_H.sapiens_promoter_region_of_human_IL-10_gene			V$BRN5	Brn-5 POU domain factors	V$BRN5.01	Brn-5, POU-VI protein class (also known as emb and CNS-1)	Brain Central Nervous System Eye Nervous System	0.75	534	556	545	-	0.75	0.807	0.057	cgtaagCAAAaatgattggttga
X73536.1_H.sapiens_promoter_region_of_human_IL-10_gene	X73536.1_H.sapiens_promoter_region_of_human_IL-10_gene			V$FKHD	Fork head domain factors	V$FKHRL1.01	Fkh-domain factor FKHRL1 (FOXO)	Adipose Tissue Antibody-Producing Cells Antigen-Presenting Cells Blood Cells Bone and Bones Brain Breast Cardiovascular System Cartilage Central Nervous System Connective Tissue Digestive System Ear Embryonic Structures Endocrine System Eye Germ Cells Heart Immune System Integumentary System Islets of Langerhans Kidney Leukocytes Leydig Cells Liver Lung Lymphocytes Muscle, Skeletal Muscles Myocar…	0.83	544	560	552	-	0.75	0.834	0.004	gcatcgtaAGCAaaaat
X73536.1_H.sapiens_promoter_region_of_human_IL-10_gene	X73536.1_H.sapiens_promoter_region_of_human_IL-10_gene			V$SNAP	snRNA-activating protein complex	V$PSE.02	Proximal sequence element (PSE) of RNA polymerase III-transcribed genes		0.75	543	561	552	-	0.964	0.765	0.015	tgcatCGTAagcaaaaatg
X73536.1_H.sapiens_promoter_region_of_human_IL-10_gene	X73536.1_H.sapiens_promoter_region_of_human_IL-10_gene			V$AP1R	MAF and AP1 related factors	V$MARE.02	Binding sites for homodimers of large Maf-proteins	Antibody-Producing Cells Blood Cells Blood Platelets Bone Marrow Cells Brain Central Nervous System Connective Tissue Digestive System Ear Embryonic Structures Endocrine System Erythrocytes Eye Heart Hematopoietic System Immune System Integumentary System Islets of Langerhans Kidney Leukocytes Liver Lung Lymphocytes Monocytes Myeloid Cells Myocardium Nervous System Neuroglia Neurons Pancreas Phag…	0.88	542	566	554	-	1	0.921	0.041	atttttgcatcgtaAGCAaaaatga
X73536.1_H.sapiens_promoter_region_of_human_IL-10_gene	X73536.1_H.sapiens_promoter_region_of_human_IL-10_gene			V$STEM	Motif composed of binding sites for pluripotency or stem cell factors	V$OCT3_4.02	POU domain, class 5, transcription factor 1	Adipose Tissue Blastomeres Bone Marrow Cells Connective Tissue Embryonic Structures Endocrine System Germ Cells Hematopoietic System Integumentary System Myocardium Ovary Testis Urogenital System	0.88	549	567	558	-	1	0.942	0.062	aatttttGCATcgtaagca
X73536.1_H.sapiens_promoter_region_of_human_IL-10_gene	X73536.1_H.sapiens_promoter_region_of_human_IL-10_gene			V$BZIP	Heterodimers between bZIP family members	V$CEBPE_ATF4.02	Heterodimer of CEBP epsilon and ATF4	ubiquitous	0.86	553	565	559	+	1	0.91	0.05	tacgatGCAAaaa
X73536.1_H.sapiens_promoter_region_of_human_IL-10_gene	X73536.1_H.sapiens_promoter_region_of_human_IL-10_gene			V$PIT1	GHF-1 pituitary specific pou domain transcription factor	V$PIT1.04	GHF-1 pituitary specific pou domain transcription factor	Brain Central Nervous System Endocrine System Nervous System Pituitary Gland	0.83	551	569	560	-	0.96	0.875	0.045	tcaatttttGCATcgtaag
X73536.1_H.sapiens_promoter_region_of_human_IL-10_gene	X73536.1_H.sapiens_promoter_region_of_human_IL-10_gene			V$OCT1	Octamer binding protein	V$OCT1.02	Octamer-binding factor 1	Antibody-Producing Cells Blood Cells Brain Central Nervous System Immune System Integumentary System Leukocytes Lymphocytes Nervous System Neurons Nose Respiratory System	0.85	554	568	561	+	1	0.951	0.101	acgATGCaaaaattg
X73536.1_H.sapiens_promoter_region_of_human_IL-10_gene	X73536.1_H.sapiens_promoter_region_of_human_IL-10_gene			V$IRFF	Interferon regulatory factors	V$IRF1.01	Interferon regulatory factor 1	Antibody-Producing Cells Antigen-Presenting Cells Blood Cells Bone Marrow Cells Embryonic Structures Granulocytes Hematopoietic System Immune System Integumentary System Leukocytes Lung Lymphocytes Monocytes Myeloid Cells Neuroglia Phagocytes Respiratory System Skeleton	0.87	554	578	566	+	1	0.928	0.058	acgatgcaaaaattGAAAactaagt
X73536.1_H.sapiens_promoter_region_of_human_IL-10_gene	X73536.1_H.sapiens_promoter_region_of_human_IL-10_gene			V$SORY	SOX/SRY-sex/testis determining and related HMG box factors	V$HMGA.01	HMGA family of architectural transcription factors (HMGA1, HMGA2)	Adipose Tissue Antibody-Producing Cells Blastomeres Blood Cells Bone Marrow Cells Bone and Bones Brain Cardiovascular System Cartilage Central Nervous System Connective Tissue Digestive System Ear Embryonic Structures Endocrine System Erythrocytes Eye Gallbladder Germ Cells Hematopoietic System Immune System Integumentary System Islets of Langerhans Leukocytes Leydig Cells Liver Lymphocytes Muscl…	0.88	555	577	566	-	1	0.89	0.01	cttagttttcAATTtttgcatcg
X73536.1_H.sapiens_promoter_region_of_human_IL-10_gene	X73536.1_H.sapiens_promoter_region_of_human_IL-10_gene			V$MYT1	MYT1 C2HC zinc finger protein	V$MYT1.02	MyT1 zinc finger transcription factor involved in primary neurogenesis	Brain Central Nervous System Nervous System Neuroglia Neurons	0.88	572	584	578	+	1	0.888	0.008	actAAGTttatta
X73536.1_H.sapiens_promoter_region_of_human_IL-10_gene	X73536.1_H.sapiens_promoter_region_of_human_IL-10_gene			V$NKXH	NKX homeodomain factors	V$NKX31.01	Prostate-specific homeodomain protein NKX3.1	Antibody-Producing Cells Bone and Bones Brain Cardiovascular System Cartilage Central Nervous System Connective Tissue Digestive System Embryonic Structures Endocrine System Heart Islets of Langerhans Lung Muscles Myocardium Nervous System Neuroglia Neurons Pancreas Pituitary Gland Prostate Respiratory System Skeleton Spinal Cord Thyroid Gland Urogenital System	0.84	569	587	578	+	1	0.873	0.033	aaaactAAGTttattagag
X73536.1_H.sapiens_promoter_region_of_human_IL-10_gene	X73536.1_H.sapiens_promoter_region_of_human_IL-10_gene			V$CART	Cart-1 (cartilage homeoprotein 1)	V$PHOX2.01	Phox2a (ARIX) and Phox2b	Adrenal Glands Bone and Bones Brain Cardiovascular System Cartilage Central Nervous System Connective Tissue Digestive System Ear Embryonic Structures Endocrine System Eye Heart Islets of Langerhans Muscle, Skeletal Myeloid Cells Myocardium Nervous System Neuroglia Neurons Nose Pancreas Phagocytes Pituitary Gland Respiratory System Skeleton Spinal Cord Testis	0.87	569	589	579	-	1	0.964	0.094	ctctcTAATaaacttagtttt
X73536.1_H.sapiens_promoter_region_of_human_IL-10_gene	X73536.1_H.sapiens_promoter_region_of_human_IL-10_gene			V$CART	Cart-1 (cartilage homeoprotein 1)	V$PROP1.02	Prophet of Pit 1, PROP paired-like homeobox 1, dimeric binding site	Adrenal Glands Bone and Bones Brain Cardiovascular System Cartilage Central Nervous System Connective Tissue Digestive System Ear Embryonic Structures Endocrine System Eye Heart Islets of Langerhans Muscle, Skeletal Myeloid Cells Myocardium Nervous System Neuroglia Neurons Nose Pancreas Phagocytes Pituitary Gland Respiratory System Skeleton Spinal Cord Testis	0.81	569	589	579	+	1	0.867	0.057	aaaactaagtttATTAgagag
X73536.1_H.sapiens_promoter_region_of_human_IL-10_gene	X73536.1_H.sapiens_promoter_region_of_human_IL-10_gene			V$SATB	Special AT-rich sequence binding protein	V$SATB1.01	Special AT-rich sequence-binding protein 1, predominantly expressed in thymocytes, binds to matrix attachment regions (MARs)	Blood Cells Bone and Bones Brain Central Nervous System Embryonic Structures Immune System Leukocytes Lymphocytes Nervous System Neurons Skeleton Thymus Gland	0.94	572	586	579	-	1	0.97	0.03	tctAATAaacttagt
X73536.1_H.sapiens_promoter_region_of_human_IL-10_gene	X73536.1_H.sapiens_promoter_region_of_human_IL-10_gene			V$CDXF	Vertebrate caudal related homeodomain protein	V$CDX2.02	Caudal type homeobox transcription factor 2	Blastomeres Bone Marrow Cells Digestive System Embryonic Structures Germ Cells Hematopoietic System Pancreas	0.85	571	589	580	+	1	0.855	0.005	aactaagtTTATtagagag
X73536.1_H.sapiens_promoter_region_of_human_IL-10_gene	X73536.1_H.sapiens_promoter_region_of_human_IL-10_gene			V$HOXF	Paralog hox genes 1-8 from the four hox clusters A, B, C, D	V$HOXA1.01	Homeobox A1	Adipose Tissue Antibody-Producing Cells Blastomeres Bone Marrow Cells Bone and Bones Brain Breast Cartilage Central Nervous System Connective Tissue Ear Embryonic Structures Erythrocytes Germ Cells Granulocytes Hematopoietic System Integumentary System Kidney Lung Myeloid Cells Nervous System Neurons Ovary Parathyroid Glands Prostate Respiratory System Skeleton Spinal Cord Testis Thymus Gland Uro…	0.82	571	589	580	-	0.756	0.829	0.009	ctctctAATAaacttagtt
X73536.1_H.sapiens_promoter_region_of_human_IL-10_gene	X73536.1_H.sapiens_promoter_region_of_human_IL-10_gene			V$LHXF	Lim homeodomain factors	V$LHX6.01	LIM homeobox 6	Adipose Tissue Bone and Bones Brain Cardiovascular System Central Nervous System Digestive System Ear Embryonic Structures Endocrine System Eye Germ Cells Heart Integumentary System Islets of Langerhans Kidney Leydig Cells Muscles Myocardium Nervous System Neurons Nose Ovary Pancreas Pituitary Gland Skeleton Spinal Cord Testis Urogenital System	0.84	570	592	581	+	0.774	0.852	0.012	aaactaagtTTATtagagaggtt
X73536.1_H.sapiens_promoter_region_of_human_IL-10_gene	X73536.1_H.sapiens_promoter_region_of_human_IL-10_gene			V$ABDB	Abdominal-B type homeodomain transcription factors	V$HOXC13.01	Homeodomain transcription factor HOXC13	Adipose Tissue Bone Marrow Cells Bone and Bones Cartilage Connective Tissue Embryonic Structures Erythrocytes Hematopoietic System Integumentary System Kidney Monocytes Muscle, Skeletal Myeloid Cells Ovary Prostate Skeleton Spinal Cord Urogenital System	0.91	574	590	582	-	1	0.974	0.064	cctctctaaTAAActta
X73536.1_H.sapiens_promoter_region_of_human_IL-10_gene	X73536.1_H.sapiens_promoter_region_of_human_IL-10_gene			V$HOXF	Paralog hox genes 1-8 from the four hox clusters A, B, C, D	V$HOXB3.01	Homeobox B3 / Hox 2-gamma	Adipose Tissue Antibody-Producing Cells Blastomeres Bone Marrow Cells Bone and Bones Brain Breast Cartilage Central Nervous System Connective Tissue Ear Embryonic Structures Erythrocytes Germ Cells Granulocytes Hematopoietic System Integumentary System Kidney Lung Myeloid Cells Nervous System Neurons Ovary Parathyroid Glands Prostate Respiratory System Skeleton Spinal Cord Testis Thymus Gland Uro…	0.84	574	592	583	+	0.795	0.846	0.006	taagtTTATtagagaggtt
X73536.1_H.sapiens_promoter_region_of_human_IL-10_gene	X73536.1_H.sapiens_promoter_region_of_human_IL-10_gene			V$ZF10	C2H2 zinc finger transcription factors 10	V$PRDM14.01	PR domain zinc finger protein 14	Embryonic Structures Germ Cells Urogenital System	0.85	579	593	586	+	1	0.872	0.022	ttaTTAGagaggtta
X73536.1_H.sapiens_promoter_region_of_human_IL-10_gene	X73536.1_H.sapiens_promoter_region_of_human_IL-10_gene			V$BRNF	Brn POU domain factors	V$BRN2.01	Brn-2, POU-III protein class	Brain Central Nervous System Ear Embryonic Structures Endocrine System Eye Islets of Langerhans Nervous System Neuroglia Neurons Pancreas Spinal Cord	0.86	578	596	587	+	0.967	0.874	0.014	ttTATTagagaggttagag
X73536.1_H.sapiens_promoter_region_of_human_IL-10_gene	X73536.1_H.sapiens_promoter_region_of_human_IL-10_gene			V$ZF10	C2H2 zinc finger transcription factors 10	V$PRDM14.01	PR domain zinc finger protein 14	Embryonic Structures Germ Cells Urogenital System	0.85	588	602	595	+	1	0.903	0.053	aggTTAGagaaggag
X73536.1_H.sapiens_promoter_region_of_human_IL-10_gene	X73536.1_H.sapiens_promoter_region_of_human_IL-10_gene			V$RXRF	RXR heterodimer binding sites	V$VDR_RXR.05	Bipartite binding site of VDR/RXR heterodimers, DR4 sites	Adipose Tissue Adrenal Glands Bone Marrow Cells Bone and Bones Brain Breast Central Nervous System Connective Tissue Digestive System Ear Embryonic Structures Endocrine System Eye Gallbladder Granulocytes Heart Hematopoietic System Immune System Integumentary System Kidney Leydig Cells Liver Lung Lymphocytes Monocytes Muscles Myeloid Cells Myocardium Nervous System Neuroglia Neurons Ovary Parathy…	0.79	584	608	596	+	0.952	0.893	0.103	agaGAGGttagagaaggaggagctc
X73536.1_H.sapiens_promoter_region_of_human_IL-10_gene	X73536.1_H.sapiens_promoter_region_of_human_IL-10_gene			V$MAZF	Myc associated zinc fingers	V$MAZ.03	Myc associated zinc finger protein (MAZ)	Cartilage Skeleton	0.81	585	615	600	+	1	0.84	0.03	gagaggttagagaaggaGGAGctctaagcag
X73536.1_H.sapiens_promoter_region_of_human_IL-10_gene	X73536.1_H.sapiens_promoter_region_of_human_IL-10_gene			V$ZF10	C2H2 zinc finger transcription factors 10	V$PRDM14.01	PR domain zinc finger protein 14	Embryonic Structures Germ Cells Urogenital System	0.85	600	614	607	-	1	0.864	0.014	tgcTTAGagctcctc
X73536.1_H.sapiens_promoter_region_of_human_IL-10_gene	X73536.1_H.sapiens_promoter_region_of_human_IL-10_gene			V$CIZF	CAS interating zinc finger protein	V$NMP4.01	NMP4 (nuclear matrix protein 4) / CIZ (Cas-interacting zinc finger protein)	Bone and Bones Cartilage Connective Tissue Skeleton	0.97	614	624	619	+	1	0.973	0.003	agAAAAaatcc
X73536.1_H.sapiens_promoter_region_of_human_IL-10_gene	X73536.1_H.sapiens_promoter_region_of_human_IL-10_gene			V$NKRF	Nuclear factor-kappaB repressing factor	V$NKRF.01	NFKB repressing factor (NRF)		0.85	619	629	624	+	1	0.871	0.021	aaaTCCTgtgc
X73536.1_H.sapiens_promoter_region_of_human_IL-10_gene	X73536.1_H.sapiens_promoter_region_of_human_IL-10_gene			V$HUB1	HTLV-I U5 repressive element-binding protein 1	V$ZNF282.01	Zinc finger protein 282 (HTLV-I U5 repressive element-binding protein 1)		0.76	622	636	629	-	1	0.867	0.107	TTTCccggcacagga
X73536.1_H.sapiens_promoter_region_of_human_IL-10_gene	X73536.1_H.sapiens_promoter_region_of_human_IL-10_gene			V$STAT	Signal transducer and activator of transcription	V$STAT3.02	Signal transducer and activator of transcription 3	Antibody-Producing Cells Antigen-Presenting Cells Blood Cells Bone Marrow Cells Breast Digestive System Erythrocytes Granulocytes Heart Hematopoietic System Immune System Leukocytes Liver Lung Lymphocytes Monocytes Myeloid Cells Myocardium Neuroglia Phagocytes Respiratory System Thymus Gland	0.94	621	639	630	-	1	0.952	0.012	aggtTTCCcggcacaggat
X73536.1_H.sapiens_promoter_region_of_human_IL-10_gene	X73536.1_H.sapiens_promoter_region_of_human_IL-10_gene			V$E2FF	E2F-myc activator/cell cycle regulator	V$E2F7.02	E2F transcription factor 7	ubiquitous	0.87	624	640	632	+	1	0.888	0.018	ctgtgccGGGAaacctt
X73536.1_H.sapiens_promoter_region_of_human_IL-10_gene	X73536.1_H.sapiens_promoter_region_of_human_IL-10_gene			V$STAT	Signal transducer and activator of transcription	V$STAT.01	Signal transducers and activators of transcription	Antibody-Producing Cells Antigen-Presenting Cells Blood Cells Bone Marrow Cells Breast Digestive System Erythrocytes Granulocytes Heart Hematopoietic System Immune System Leukocytes Liver Lung Lymphocytes Monocytes Myeloid Cells Myocardium Neuroglia Phagocytes Respiratory System Thymus Gland	0.87	623	641	632	+	1	0.878	0.008	cctgtgccgGGAAaccttg
X73536.1_H.sapiens_promoter_region_of_human_IL-10_gene	X73536.1_H.sapiens_promoter_region_of_human_IL-10_gene			V$PAX5	PAX-2/5/8 binding sites	V$PAX8.01	PAX 2/5/8 binding site	Antibody-Producing Cells Blood Cells Bone Marrow Cells Embryonic Structures Endocrine System Hematopoietic System Immune System Leukocytes Lymphocytes Nervous System Ovary Spinal Cord Thyroid Gland Urogenital System	0.88	628	656	642	+	1	0.932	0.052	gccgggaaaccTTGAttgtggctttttaa
X73536.1_H.sapiens_promoter_region_of_human_IL-10_gene	X73536.1_H.sapiens_promoter_region_of_human_IL-10_gene			V$HOXC	HOX - PBX complexes	V$PBX1.01	Homeo domain factor Pbx-1	Adipose Tissue Adrenal Glands Antibody-Producing Cells Bone Marrow Cells Bone and Bones Brain Breast Cartilage Central Nervous System Connective Tissue Ear Embryonic Structures Erythrocytes Granulocytes Hematopoietic System Kidney Lung Muscle, Skeletal Myeloid Cells Nervous System Neurons Ovary Pancreas Parathyroid Glands Prostate Respiratory System Skeleton Spinal Cord Thymus Gland Urogenital Sy…	0.78	636	652	644	+	1	0.783	0.003	accttGATTgtggcttt
X73536.1_H.sapiens_promoter_region_of_human_IL-10_gene	X73536.1_H.sapiens_promoter_region_of_human_IL-10_gene			V$HOMF	Homeodomain transcription factors	V$HHEX.01	Hematopoietically expressed homeobox, proline-rich homeodomain protein	Bone Marrow Cells Bone and Bones Brain Cardiovascular System Cartilage Central Nervous System Connective Tissue Digestive System Ear Embryonic Structures Endocrine System Erythrocytes Eye Germ Cells Heart Hematopoietic System Immune System Islets of Langerhans Liver Muscle, Skeletal Muscle, Smooth Muscles Myocardium Nervous System Neurons Ovary Pancreas Skeleton Spinal Cord Testis Thyroid Gland U…	0.95	643	661	652	+	1	0.961	0.011	ttgtggcttttTAATgaat
X73536.1_H.sapiens_promoter_region_of_human_IL-10_gene	X73536.1_H.sapiens_promoter_region_of_human_IL-10_gene			V$CART	Cart-1 (cartilage homeoprotein 1)	V$PROP1.01	Prophet of Pit 1, PROP paired-like homeobox 1	Adrenal Glands Bone and Bones Brain Cardiovascular System Cartilage Central Nervous System Connective Tissue Digestive System Ear Embryonic Structures Endocrine System Eye Heart Islets of Langerhans Muscle, Skeletal Myeloid Cells Myocardium Nervous System Neuroglia Neurons Nose Pancreas Phagocytes Pituitary Gland Respiratory System Skeleton Spinal Cord Testis	0.84	644	664	654	-	0.751	0.856	0.016	ttcattCATTaaaaagccaca
X73536.1_H.sapiens_promoter_region_of_human_IL-10_gene	X73536.1_H.sapiens_promoter_region_of_human_IL-10_gene			V$HOXF	Paralog hox genes 1-8 from the four hox clusters A, B, C, D	V$HOXC4.01	Homeobox C4 / Hox-3epsilon	Adipose Tissue Antibody-Producing Cells Blastomeres Bone Marrow Cells Bone and Bones Brain Breast Cartilage Central Nervous System Connective Tissue Ear Embryonic Structures Erythrocytes Germ Cells Granulocytes Hematopoietic System Integumentary System Kidney Lung Myeloid Cells Nervous System Neurons Ovary Parathyroid Glands Prostate Respiratory System Skeleton Spinal Cord Testis Thymus Gland Uro…	0.84	646	664	655	-	0.764	0.859	0.019	ttcattCATTaaaaagcca
X73536.1_H.sapiens_promoter_region_of_human_IL-10_gene	X73536.1_H.sapiens_promoter_region_of_human_IL-10_gene			V$OCT1	Octamer binding protein	V$OCT1.03	Octamer-binding transcription factor-1, POU class 2 homeobox 1 (POU2F1)	Antibody-Producing Cells Blood Cells Brain Central Nervous System Immune System Integumentary System Leukocytes Lymphocytes Nervous System Neurons Nose Respiratory System	0.85	648	662	655	+	0.79	0.856	0.006	gctttttaATGAatg
X73536.1_H.sapiens_promoter_region_of_human_IL-10_gene	X73536.1_H.sapiens_promoter_region_of_human_IL-10_gene			V$ABDB	Abdominal-B type homeodomain transcription factors	V$HOXC9.01	Homeobox C9 / Hox-3beta	Adipose Tissue Bone Marrow Cells Bone and Bones Cartilage Connective Tissue Embryonic Structures Erythrocytes Hematopoietic System Integumentary System Kidney Monocytes Muscle, Skeletal Myeloid Cells Ovary Prostate Skeleton Spinal Cord Urogenital System	0.83	648	664	656	-	1	0.87	0.04	ttcattcaTTAAaaagc
X73536.1_H.sapiens_promoter_region_of_human_IL-10_gene	X73536.1_H.sapiens_promoter_region_of_human_IL-10_gene			V$BRNF	Brn POU domain factors	V$BRN3.03	POU class 4 homeobox 3 (POU4F3), BRN3C	Brain Central Nervous System Ear Embryonic Structures Endocrine System Eye Islets of Langerhans Nervous System Neuroglia Neurons Pancreas Spinal Cord	0.83	647	665	656	+	1	0.881	0.051	ggcttttTAATgaatgaag
X73536.1_H.sapiens_promoter_region_of_human_IL-10_gene	X73536.1_H.sapiens_promoter_region_of_human_IL-10_gene			V$HBOX	Homeobox transcription factors	V$VAX2.01	Ventral anterior homeobox 2	Bone and Bones Brain Cardiovascular System Central Nervous System Digestive System Ear Embryonic Structures Eye Islets of Langerhans Muscle, Skeletal Muscle, Smooth Muscles Nervous System Neurons Pancreas Skeleton Spinal Cord	0.85	647	665	656	-	1	0.865	0.015	cttcattcATTAaaaagcc
X73536.1_H.sapiens_promoter_region_of_human_IL-10_gene	X73536.1_H.sapiens_promoter_region_of_human_IL-10_gene			V$LHXF	Lim homeodomain factors	V$LMX1A.02	LIM homeobox transcription factor 1, alpha	Adipose Tissue Bone and Bones Brain Cardiovascular System Central Nervous System Digestive System Ear Embryonic Structures Endocrine System Eye Germ Cells Heart Integumentary System Islets of Langerhans Kidney Leydig Cells Muscles Myocardium Nervous System Neurons Nose Ovary Pancreas Pituitary Gland Skeleton Spinal Cord Testis Urogenital System	0.93	645	667	656	+	1	0.969	0.039	gtggctttTTAAtgaatgaagag
X73536.1_H.sapiens_promoter_region_of_human_IL-10_gene	X73536.1_H.sapiens_promoter_region_of_human_IL-10_gene			V$NKX6	NK6 homeobox transcription factors	V$NKX63.01	NK6 homeobox 3	Brain Central Nervous System Digestive System Embryonic Structures Endocrine System Islets of Langerhans Nervous System Neuroglia Neurons Pancreas Spinal Cord	0.85	649	663	656	+	1	0.906	0.056	cttttTAATgaatga
X73536.1_H.sapiens_promoter_region_of_human_IL-10_gene	X73536.1_H.sapiens_promoter_region_of_human_IL-10_gene			V$SORY	SOX/SRY-sex/testis determining and related HMG box factors	V$HMGA.01	HMGA family of architectural transcription factors (HMGA1, HMGA2)	Adipose Tissue Antibody-Producing Cells Blastomeres Blood Cells Bone Marrow Cells Bone and Bones Brain Cardiovascular System Cartilage Central Nervous System Connective Tissue Digestive System Ear Embryonic Structures Endocrine System Erythrocytes Eye Gallbladder Germ Cells Hematopoietic System Immune System Integumentary System Islets of Langerhans Leukocytes Leydig Cells Liver Lymphocytes Muscl…	0.88	645	667	656	+	1	0.892	0.012	gtggctttttAATGaatgaagag
X73536.1_H.sapiens_promoter_region_of_human_IL-10_gene	X73536.1_H.sapiens_promoter_region_of_human_IL-10_gene			V$BRNF	Brn POU domain factors	V$TST1.02	POU class 3 homeobox 1 (POU3F1), OCT6	Brain Central Nervous System Ear Embryonic Structures Endocrine System Eye Islets of Langerhans Nervous System Neuroglia Neurons Pancreas Spinal Cord	0.79	648	666	657	-	0.753	0.803	0.013	tcttcaTTCAttaaaaagc
X73536.1_H.sapiens_promoter_region_of_human_IL-10_gene	X73536.1_H.sapiens_promoter_region_of_human_IL-10_gene			V$LHXF	Lim homeodomain factors	V$ISL2.01	ISL LIM homeobox 2	Adipose Tissue Bone and Bones Brain Cardiovascular System Central Nervous System Digestive System Ear Embryonic Structures Endocrine System Eye Germ Cells Heart Integumentary System Islets of Langerhans Kidney Leydig Cells Muscles Myocardium Nervous System Neurons Nose Ovary Pancreas Pituitary Gland Skeleton Spinal Cord Testis Urogenital System	0.87	646	668	657	-	1	0.91	0.04	cctcttcattcATTAaaaagcca
X73536.1_H.sapiens_promoter_region_of_human_IL-10_gene	X73536.1_H.sapiens_promoter_region_of_human_IL-10_gene			V$HOXF	Paralog hox genes 1-8 from the four hox clusters A, B, C, D	V$HOXB4.01	Homeobox B4 / Hox-2phi	Adipose Tissue Antibody-Producing Cells Blastomeres Bone Marrow Cells Bone and Bones Brain Breast Cartilage Central Nervous System Connective Tissue Ear Embryonic Structures Erythrocytes Germ Cells Granulocytes Hematopoietic System Integumentary System Kidney Lung Myeloid Cells Nervous System Neurons Ovary Parathyroid Glands Prostate Respiratory System Skeleton Spinal Cord Testis Thymus Gland Uro…	0.84	649	667	658	+	0.772	0.847	0.007	ctttttAATGaatgaagag
X73536.1_H.sapiens_promoter_region_of_human_IL-10_gene	X73536.1_H.sapiens_promoter_region_of_human_IL-10_gene			V$OCT1	Octamer binding protein	V$OCT1.03	Octamer-binding transcription factor-1, POU class 2 homeobox 1 (POU2F1)	Antibody-Producing Cells Blood Cells Brain Central Nervous System Immune System Integumentary System Leukocytes Lymphocytes Nervous System Neurons Nose Respiratory System	0.85	651	665	658	-	1	0.863	0.013	cttcattcATTAaaa
X73536.1_H.sapiens_promoter_region_of_human_IL-10_gene	X73536.1_H.sapiens_promoter_region_of_human_IL-10_gene			V$PAX7	Paired box 7	V$PAX7.01	Paired box 7 homeodomain-binding motif	Embryonic Structures Muscle, Skeletal Muscles	0.78	651	665	658	-	0.755	0.783	0.003	cttcattCATTaaaa
X73536.1_H.sapiens_promoter_region_of_human_IL-10_gene	X73536.1_H.sapiens_promoter_region_of_human_IL-10_gene			V$CART	Cart-1 (cartilage homeoprotein 1)	V$RHOX6.01	Reproductive homeobox 6, placenta specific homeobox 1	Adrenal Glands Bone and Bones Brain Cardiovascular System Cartilage Central Nervous System Connective Tissue Digestive System Ear Embryonic Structures Endocrine System Eye Heart Islets of Langerhans Muscle, Skeletal Myeloid Cells Myocardium Nervous System Neuroglia Neurons Nose Pancreas Phagocytes Pituitary Gland Respiratory System Skeleton Spinal Cord Testis	0.84	649	669	659	+	1	0.861	0.021	cttttTAATgaatgaagaggc
X73536.1_H.sapiens_promoter_region_of_human_IL-10_gene	X73536.1_H.sapiens_promoter_region_of_human_IL-10_gene			V$PIT1	GHF-1 pituitary specific pou domain transcription factor	V$PIT1.04	GHF-1 pituitary specific pou domain transcription factor	Brain Central Nervous System Endocrine System Nervous System Pituitary Gland	0.83	650	668	659	-	1	0.923	0.093	cctcttcatTCATtaaaaa
X73536.1_H.sapiens_promoter_region_of_human_IL-10_gene	X73536.1_H.sapiens_promoter_region_of_human_IL-10_gene			V$SORY	SOX/SRY-sex/testis determining and related HMG box factors	V$HBP1.02	HMG box-containing protein 1	Adipose Tissue Antibody-Producing Cells Blastomeres Blood Cells Bone Marrow Cells Bone and Bones Brain Cardiovascular System Cartilage Central Nervous System Connective Tissue Digestive System Ear Embryonic Structures Endocrine System Erythrocytes Eye Gallbladder Germ Cells Hematopoietic System Immune System Integumentary System Islets of Langerhans Leukocytes Leydig Cells Liver Lymphocytes Muscl…	0.83	648	670	659	+	1	0.943	0.113	gctttttAATGaatgaagaggcc
X73536.1_H.sapiens_promoter_region_of_human_IL-10_gene	X73536.1_H.sapiens_promoter_region_of_human_IL-10_gene			V$BRNF	Brn POU domain factors	V$BRN3.03	POU class 4 homeobox 3 (POU4F3), BRN3C	Brain Central Nervous System Ear Embryonic Structures Endocrine System Eye Islets of Langerhans Nervous System Neuroglia Neurons Pancreas Spinal Cord	0.83	651	669	660	+	0.751	0.848	0.018	ttttaatGAATgaagaggc
X73536.1_H.sapiens_promoter_region_of_human_IL-10_gene	X73536.1_H.sapiens_promoter_region_of_human_IL-10_gene			V$SORY	SOX/SRY-sex/testis determining and related HMG box factors	V$HBP1.01	HMG box-containing protein 1	Adipose Tissue Antibody-Producing Cells Blastomeres Blood Cells Bone Marrow Cells Bone and Bones Brain Cardiovascular System Cartilage Central Nervous System Connective Tissue Digestive System Ear Embryonic Structures Endocrine System Erythrocytes Eye Gallbladder Germ Cells Hematopoietic System Immune System Integumentary System Islets of Langerhans Leukocytes Leydig Cells Liver Lymphocytes Muscl…	0.86	651	673	662	+	1	0.989	0.129	ttttaatgAATGaagaggcctcc
X73536.1_H.sapiens_promoter_region_of_human_IL-10_gene	X73536.1_H.sapiens_promoter_region_of_human_IL-10_gene			V$ARID	AT rich interactive domain factor	V$ARID5A.01	AT rich interactive domain 5A (MRF1-like)	Antibody-Producing Cells Blood Cells Bone Marrow Cells Embryonic Structures Heart Immune System Leukocytes Lymphocytes Myocardium	0.87	673	693	683	-	1	0.871	0.001	cttttATATtgtaagctcagg
X73536.1_H.sapiens_promoter_region_of_human_IL-10_gene	X73536.1_H.sapiens_promoter_region_of_human_IL-10_gene			V$EVI1	EVI1-myleoid transforming protein	V$EVI1.06	Ecotropic viral integration site 1 encoded factor, amino-terminal zinc finger domain	Adipose Tissue Antibody-Producing Cells Bone Marrow Cells Connective Tissue Erythrocytes Granulocytes Hematopoietic System	0.83	679	695	687	+	0.75	0.875	0.045	cttacaATATaaaaggg
X73536.1_H.sapiens_promoter_region_of_human_IL-10_gene	X73536.1_H.sapiens_promoter_region_of_human_IL-10_gene			V$SORY	SOX/SRY-sex/testis determining and related HMG box factors	V$SOX5.01	Sox-5	Adipose Tissue Antibody-Producing Cells Blastomeres Blood Cells Bone Marrow Cells Bone and Bones Brain Cardiovascular System Cartilage Central Nervous System Connective Tissue Digestive System Ear Embryonic Structures Endocrine System Erythrocytes Eye Gallbladder Germ Cells Hematopoietic System Immune System Integumentary System Islets of Langerhans Leukocytes Leydig Cells Liver Lymphocytes Muscl…	0.87	677	699	688	+	1	0.876	0.006	agcttaCAATataaaagggggac
X73536.1_H.sapiens_promoter_region_of_human_IL-10_gene	X73536.1_H.sapiens_promoter_region_of_human_IL-10_gene			V$LEFF	LEF1/TCF	V$LEF1.03	TCF/LEF-1	Adipose Tissue Blood Cells Bone Marrow Cells Bone and Bones Breast Cartilage Connective Tissue Digestive System Embryonic Structures Endocrine System Hematopoietic System Immune System Integumentary System Islets of Langerhans Leukocytes Lymphocytes Pancreas Skeleton Thymus Gland	0.82	682	698	690	+	0.758	0.822	0.002	acaataTAAAaggggga
X73536.1_H.sapiens_promoter_region_of_human_IL-10_gene	X73536.1_H.sapiens_promoter_region_of_human_IL-10_gene			O$VTBP	Vertebrate TATA binding protein factor	O$VTATA.01	Cellular and viral TATA box elements		0.9	683	699	691	+	1	0.985	0.085	caataTAAAagggggac
X73536.1_H.sapiens_promoter_region_of_human_IL-10_gene	X73536.1_H.sapiens_promoter_region_of_human_IL-10_gene			V$KLFS	Krueppel like transcription factors	V$GKLF.02	Gut-enriched Krueppel-like factor	Adipose Tissue Antibody-Producing Cells Blood Cells Bone Marrow Cells Cardiovascular System Connective Tissue Digestive System Embryonic Structures Erythrocytes Eye Germ Cells Heart Hematopoietic System Immune System Integumentary System Kidney Leukocytes Liver Lymphocytes Monocytes Muscle, Skeletal Muscle, Smooth Muscles Myocardium Nervous System Neurons Spinal Cord Thymus Gland Urogenital System	0.96	682	700	691	+	1	0.97	0.01	acaatataAAAGggggaca
X73536.1_H.sapiens_promoter_region_of_human_IL-10_gene	X73536.1_H.sapiens_promoter_region_of_human_IL-10_gene			V$NACA	Nascent polypeptide associated complex and coactivator alpha	V$NACA1.01	Nascent polypeptide-associated complex subunit alpha 1	Heart Muscle, Skeletal Muscles Myocardium	0.92	695	707	701	+	1	0.934	0.014	gggaCAGAgaggt
X73536.1_H.sapiens_promoter_region_of_human_IL-10_gene	X73536.1_H.sapiens_promoter_region_of_human_IL-10_gene			V$RXRF	RXR heterodimer binding sites	V$VDR_RXR.06	Bipartite binding site of VDR/RXR heterodimers, DR5 sites	Adipose Tissue Adrenal Glands Bone Marrow Cells Bone and Bones Brain Breast Central Nervous System Connective Tissue Digestive System Ear Embryonic Structures Endocrine System Eye Gallbladder Granulocytes Heart Hematopoietic System Immune System Integumentary System Kidney Leydig Cells Liver Lung Lymphocytes Monocytes Muscles Myeloid Cells Myocardium Nervous System Neuroglia Neurons Ovary Parathy…	0.75	689	713	701	+	1	0.794	0.044	aaaagggggacagagAGGTgaaggt
X73536.1_H.sapiens_promoter_region_of_human_IL-10_gene	X73536.1_H.sapiens_promoter_region_of_human_IL-10_gene			V$PLAG	Pleomorphic adenoma gene	V$PLAG1.02	Pleomorphic adenoma gene 1	Bone Marrow Cells Digestive System Embryonic Structures Endocrine System Germ Cells Hematopoietic System Respiratory System	0.97	691	713	702	+	1	1	0.03	aaGGGGgacagagaggtgaaggt
X73536.1_H.sapiens_promoter_region_of_human_IL-10_gene	X73536.1_H.sapiens_promoter_region_of_human_IL-10_gene			V$IKZF	Ikaros family zinc finger 5	V$PEGASUS.01	IKAROS family zinc finger 5 (Pegasus)		0.96	699	711	705	+	1	0.97	0.01	cagagaGGTGaag
X73536.1_H.sapiens_promoter_region_of_human_IL-10_gene	X73536.1_H.sapiens_promoter_region_of_human_IL-10_gene			V$NR2F	Nuclear receptor subfamily 2 factors	V$COUP.02	Chicken ovalbumin upstream promoter (COUP-TF), DR0 sites	Adrenal Glands Brain Breast Central Nervous System Digestive System Embryonic Structures Endocrine System Eye Islets of Langerhans Leydig Cells Liver Nervous System Neurons Pancreas Testis Urogenital System	0.84	697	721	709	+	0.75	0.85	0.01	gacagagaggTGAAggtctacacat
X73536.1_H.sapiens_promoter_region_of_human_IL-10_gene	X73536.1_H.sapiens_promoter_region_of_human_IL-10_gene			V$PAX6	PAX-4/PAX-6 paired domain binding sites	V$PAX6.03	Pax-6 paired domain binding site	Brain Central Nervous System Digestive System Embryonic Structures Endocrine System Eye Islets of Langerhans Nervous System Neuroglia Neurons Pancreas Spinal Cord	0.76	711	729	720	+	0.871	0.777	0.017	ggtctACACatcaggggct
X73536.1_H.sapiens_promoter_region_of_human_IL-10_gene	X73536.1_H.sapiens_promoter_region_of_human_IL-10_gene			V$P53F	p53 tumor suppressor	V$P53.05	Tumor suppressor p53	ubiquitous	0.78	711	735	723	-	1	0.797	0.017	agagCAAGcccctgatgtgtagacc
X73536.1_H.sapiens_promoter_region_of_human_IL-10_gene	X73536.1_H.sapiens_promoter_region_of_human_IL-10_gene			V$ZICF	Members of ZIC-family, zinc finger protein of the cerebellum	V$ZIC5.01	Zic family member 5	Adipose Tissue Brain Central Nervous System Embryonic Structures Eye Heart Nervous System Neurons	0.75	714	732	723	+	1	0.778	0.028	ctacacatcaGGGGcttgc
X73536.1_H.sapiens_promoter_region_of_human_IL-10_gene	X73536.1_H.sapiens_promoter_region_of_human_IL-10_gene			V$CP2F	CP2-erythrocyte Factor related to drosophila Elf1	V$CP2.01	CP2	Embryonic Structures Erythrocytes	0.9	726	744	735	+	0.909	0.912	0.012	ggCTTGctcttgcaaaacc
X73536.1_H.sapiens_promoter_region_of_human_IL-10_gene	X73536.1_H.sapiens_promoter_region_of_human_IL-10_gene			V$CEBP	Ccaat/Enhancer Binding Protein	V$CEBPE.02	CCAAT/enhancer binding protein (C/EBP), epsilon	Adipose Tissue Blood Cells Bone Marrow Cells Breast Connective Tissue Digestive System Embryonic Structures Erythrocytes Granulocytes Hematopoietic System Immune System Leukocytes Liver Lung Monocytes Myeloid Cells Neuroglia Phagocytes	0.97	732	746	739	-	1	0.974	0.004	ttggttttGCAAgag
X73536.1_H.sapiens_promoter_region_of_human_IL-10_gene	X73536.1_H.sapiens_promoter_region_of_human_IL-10_gene			V$HAML	Human acute myelogenous leukemia factors	V$AML2.01	RUNX3 (Runt-related transcription factor 3), AML2 (Acute myeloid leukemia 2)	Adipose Tissue Antibody-Producing Cells Blood Cells Blood Platelets Bone Marrow Cells Bone and Bones Cartilage Connective Tissue Digestive System Embryonic Structures Erythrocytes Granulocytes Hematopoietic System Immune System Leukocytes Lymphocytes Monocytes Muscle, Smooth Myeloid Cells Skeleton Thymus Gland	0.94	741	755	748	-	1	0.994	0.054	tctTGTGgtttggtt
X73536.1_H.sapiens_promoter_region_of_human_IL-10_gene	X73536.1_H.sapiens_promoter_region_of_human_IL-10_gene			V$FAST	FAST-1 SMAD interacting proteins	V$FAST1.02	Forkhead box H1 (Foxh1)	Embryonic Structures	0.81	741	757	749	-	1	0.814	0.004	tgtctTGTGgtttggtt
X73536.1_H.sapiens_promoter_region_of_human_IL-10_gene	X73536.1_H.sapiens_promoter_region_of_human_IL-10_gene			V$EVI1	EVI1-myleoid transforming protein	V$EVI1.06	Ecotropic viral integration site 1 encoded factor, amino-terminal zinc finger domain	Adipose Tissue Antibody-Producing Cells Bone Marrow Cells Connective Tissue Erythrocytes Granulocytes Hematopoietic System	0.83	747	763	755	+	0.75	0.836	0.006	accacaAGACagacttg
X73536.1_H.sapiens_promoter_region_of_human_IL-10_gene	X73536.1_H.sapiens_promoter_region_of_human_IL-10_gene			V$CEBP	Ccaat/Enhancer Binding Protein	V$CEBPE.02	CCAAT/enhancer binding protein (C/EBP), epsilon	Adipose Tissue Blood Cells Bone Marrow Cells Breast Connective Tissue Digestive System Embryonic Structures Erythrocytes Granulocytes Hematopoietic System Immune System Leukocytes Liver Lung Monocytes Myeloid Cells Neuroglia Phagocytes	0.97	758	772	765	-	1	0.974	0.004	cttcttttGCAAgtc
X73536.1_H.sapiens_promoter_region_of_human_IL-10_gene	X73536.1_H.sapiens_promoter_region_of_human_IL-10_gene			V$STEM	Motif composed of binding sites for pluripotency or stem cell factors	V$OCT3_4.02	POU domain, class 5, transcription factor 1	Adipose Tissue Blastomeres Bone Marrow Cells Connective Tissue Embryonic Structures Endocrine System Germ Cells Hematopoietic System Integumentary System Myocardium Ovary Testis Urogenital System	0.88	767	785	776	-	1	0.898	0.018	gagctgtGCATgccttctt
X73536.1_H.sapiens_promoter_region_of_human_IL-10_gene	X73536.1_H.sapiens_promoter_region_of_human_IL-10_gene			V$OCT1	Octamer binding protein	V$OCT2.02	Octamer-binding transcription factor-2, POU class 2 homeobox 2 (POU2F2)	Antibody-Producing Cells Blood Cells Brain Central Nervous System Immune System Integumentary System Leukocytes Lymphocytes Nervous System Neurons Nose Respiratory System	0.89	772	786	779	+	1	0.91	0.02	ggcaTGCAcagctca
X73536.1_H.sapiens_promoter_region_of_human_IL-10_gene	X73536.1_H.sapiens_promoter_region_of_human_IL-10_gene			V$NR2F	Nuclear receptor subfamily 2 factors	V$TR2.01	Nuclear hormone receptor TR2, DR5 binding sites	Adrenal Glands Brain Breast Central Nervous System Digestive System Embryonic Structures Endocrine System Eye Islets of Langerhans Leydig Cells Liver Nervous System Neurons Pancreas Testis Urogenital System	0.76	768	792	780	+	0.78	0.76	0	agaaggcatgcacaGCTCagcactg
X73536.1_H.sapiens_promoter_region_of_human_IL-10_gene	X73536.1_H.sapiens_promoter_region_of_human_IL-10_gene			V$RBP2	Retinoblastoma-binding proteins with demethylase activity	V$PLU1_JARID1B.01	Jumonji, AT rich interactive domain 1B	Embryonic Structures Germ Cells Testis Urogenital System	0.96	777	785	781	+	1	0.989	0.029	GCACagctc
AY486432.1_Macaca-mulatta_interleukin-10-(IL-10)_gene_promoter_region	AY486432.1_Macaca-mulatta_interleukin-10-(IL-10)_gene_promoter_region			V$MZF1	Myeloid zinc finger 1 factors	V$MZF1.02	Myeloid zinc finger protein MZF1	Bone Marrow Cells Hematopoietic System Myeloid Cells	0.99	7	17	12	+	1	1	0.01	aaGGGGaagta
AY486432.1_Macaca-mulatta_interleukin-10-(IL-10)_gene_promoter_region	AY486432.1_Macaca-mulatta_interleukin-10-(IL-10)_gene_promoter_region			V$ETSF	Human and murine ETS1 factors	V$SPI1.02	SPI-1 proto-oncogene; hematopoietic transcription factor PU.1	Antibody-Producing Cells Antigen-Presenting Cells Blood Cells Blood Platelets Bone Marrow Cells Brain Breast Cardiovascular System Cartilage Central Nervous System Digestive System Embryonic Structures Endocrine System Erythrocytes Germ Cells Granulocytes Hematopoietic System Immune System Integumentary System Kidney Leukocytes Lung Lymphocytes Monocytes Muscle, Skeletal Muscle, Smooth Muscles My…	0.96	3	23	13	+	1	0.999	0.039	tgggaaggGGAAgtagggata
AY486432.1_Macaca-mulatta_interleukin-10-(IL-10)_gene_promoter_region	AY486432.1_Macaca-mulatta_interleukin-10-(IL-10)_gene_promoter_region			V$CREB	cAMP-responsive element binding proteins	V$E4BP4.01	E4BP4, bZIP domain, transcriptional repressor	Adrenal Glands Antibody-Producing Cells Antigen-Presenting Cells Blood Cells Bone Marrow Cells Bone and Bones Brain Cartilage Central Nervous System Connective Tissue Digestive System Endocrine System Eye Germ Cells Heart Hematopoietic System Immune System Integumentary System Islets of Langerhans Leukocytes Leydig Cells Liver Lung Luteal Cells Lymphocytes Monocytes Muscle, Skeletal Muscle, Smoot…	0.8	15	35	25	+	1	0.813	0.013	gtagggatagGTAAgaggaaa
AY486432.1_Macaca-mulatta_interleukin-10-(IL-10)_gene_promoter_region	AY486432.1_Macaca-mulatta_interleukin-10-(IL-10)_gene_promoter_region			V$PERO	Peroxisome proliferator-activated receptor	V$PPARG.02	Peroxisome proliferator-activated receptor gamma	Adipose Tissue Bone Marrow Cells Cardiovascular System Connective Tissue Digestive System Embryonic Structures Endocrine System Heart Hematopoietic System Liver Monocytes Muscle, Skeletal Muscle, Smooth Muscles Myeloid Cells Myocardium Nervous System Phagocytes	0.88	16	38	27	+	0.892	0.893	0.013	tagggataggtaAGAGgaaagta
AY486432.1_Macaca-mulatta_interleukin-10-(IL-10)_gene_promoter_region	AY486432.1_Macaca-mulatta_interleukin-10-(IL-10)_gene_promoter_region			V$NR2F	Nuclear receptor subfamily 2 factors	V$TR4.02	TR4 homodimer, DR1 site	Adrenal Glands Brain Breast Central Nervous System Digestive System Embryonic Structures Endocrine System Eye Islets of Langerhans Leydig Cells Liver Nervous System Neurons Pancreas Testis Urogenital System	0.75	17	41	29	+	1	0.833	0.083	agggatAGGTaagaggaaagtaagg
AY486432.1_Macaca-mulatta_interleukin-10-(IL-10)_gene_promoter_region	AY486432.1_Macaca-mulatta_interleukin-10-(IL-10)_gene_promoter_region			V$ETSF	Human and murine ETS1 factors	V$ERG.02	v-ets erythroblastosis virus E26 oncogene homolog	Antibody-Producing Cells Antigen-Presenting Cells Blood Cells Blood Platelets Bone Marrow Cells Brain Breast Cardiovascular System Cartilage Central Nervous System Digestive System Embryonic Structures Endocrine System Erythrocytes Germ Cells Granulocytes Hematopoietic System Immune System Integumentary System Kidney Leukocytes Lung Lymphocytes Monocytes Muscle, Skeletal Muscle, Smooth Muscles My…	0.93	23	43	33	+	1	0.936	0.006	aggtaagaGGAAagtaaggga
AY486432.1_Macaca-mulatta_interleukin-10-(IL-10)_gene_promoter_region	AY486432.1_Macaca-mulatta_interleukin-10-(IL-10)_gene_promoter_region			V$NFAT	Nuclear factor of activated T-cells	V$NFAT.01	Nuclear factor of activated T-cells	Antibody-Producing Cells Blood Cells Bone Marrow Cells Bone and Bones Cardiovascular System Cartilage Connective Tissue Eye Germ Cells Heart Hematopoietic System Immune System Kidney Leukocytes Lymphocytes Monocytes Muscle, Smooth Muscles Myeloid Cells Myocardium Neurons Phagocytes Skeleton Thymus Gland Urogenital System	0.95	25	43	34	+	1	0.965	0.015	gtaagaGGAAagtaaggga
AY486432.1_Macaca-mulatta_interleukin-10-(IL-10)_gene_promoter_region	AY486432.1_Macaca-mulatta_interleukin-10-(IL-10)_gene_promoter_region			V$NFAT	Nuclear factor of activated T-cells	V$NFAT5.01	Nuclear factor of activated T-cells 5	Antibody-Producing Cells Blood Cells Bone Marrow Cells Bone and Bones Cardiovascular System Cartilage Connective Tissue Eye Germ Cells Heart Hematopoietic System Immune System Kidney Leukocytes Lymphocytes Monocytes Muscle, Smooth Muscles Myeloid Cells Myocardium Neurons Phagocytes Skeleton Thymus Gland Urogenital System	0.83	27	45	36	+	1	0.85	0.02	aagaGGAAagtaagggacc
AY486432.1_Macaca-mulatta_interleukin-10-(IL-10)_gene_promoter_region	AY486432.1_Macaca-mulatta_interleukin-10-(IL-10)_gene_promoter_region			V$KLFS	Krueppel like transcription factors	V$GKLF.01	Gut-enriched Krueppel-like factor	Adipose Tissue Antibody-Producing Cells Blood Cells Bone Marrow Cells Cardiovascular System Connective Tissue Digestive System Embryonic Structures Erythrocytes Eye Germ Cells Heart Hematopoietic System Immune System Integumentary System Kidney Leukocytes Liver Lymphocytes Monocytes Muscle, Skeletal Muscle, Smooth Muscles Myocardium Nervous System Neurons Spinal Cord Thymus Gland Urogenital System	0.86	30	48	39	+	1	0.865	0.005	aggaaagtaAGGGacctcc
AY486432.1_Macaca-mulatta_interleukin-10-(IL-10)_gene_promoter_region	AY486432.1_Macaca-mulatta_interleukin-10-(IL-10)_gene_promoter_region			V$FXRE	Farnesoid X - activated receptor response elements	V$FXRE.01	Farnesoid X - activated receptor (RXR/FXR dimer), IR1 sites	Adipose Tissue Digestive System Embryonic Structures Endocrine System Gallbladder Liver	0.8	34	46	40	-	1	0.813	0.013	AGGTcccttactt
AY486432.1_Macaca-mulatta_interleukin-10-(IL-10)_gene_promoter_region	AY486432.1_Macaca-mulatta_interleukin-10-(IL-10)_gene_promoter_region			V$GATA	GATA binding factors	V$GATA1.01	GATA-binding factor 1	Adrenal Glands Antigen-Presenting Cells Blood Cells Blood Platelets Bone Marrow Cells Bone and Bones Breast Cardiovascular System Connective Tissue Ear Embryonic Structures Endocrine System Erythrocytes Germ Cells Granulocytes Heart Hematopoietic System Immune System Integumentary System Leukocytes Leydig Cells Lung Lymphocytes Monocytes Muscle, Smooth Muscles Myeloid Cells Myocardium Nose Ovary …	0.96	44	56	50	-	1	0.961	0.001	gctgGATAggagg
AY486432.1_Macaca-mulatta_interleukin-10-(IL-10)_gene_promoter_region	AY486432.1_Macaca-mulatta_interleukin-10-(IL-10)_gene_promoter_region			V$LTSM	Localized tandem sequence motif	V$LTSM.03	LTSM elements with 8 bp spacer		0.84	50	64	57	+	1	0.85	0.01	ATCCagcctccatgg
AY486432.1_Macaca-mulatta_interleukin-10-(IL-10)_gene_promoter_region	AY486432.1_Macaca-mulatta_interleukin-10-(IL-10)_gene_promoter_region			V$NFAT	Nuclear factor of activated T-cells	V$NFATC1.01	Nuclear factor of activated T-cells, cytoplasmic, calcineurin-dependent 1, dimeric binding site	Antibody-Producing Cells Blood Cells Bone Marrow Cells Bone and Bones Cardiovascular System Cartilage Connective Tissue Eye Germ Cells Heart Hematopoietic System Immune System Kidney Leukocytes Lymphocytes Monocytes Muscle, Smooth Muscles Myeloid Cells Myocardium Neurons Phagocytes Skeleton Thymus Gland Urogenital System	0.78	50	68	59	-	1	0.82	0.04	gattccATGGaggctggat
AY486432.1_Macaca-mulatta_interleukin-10-(IL-10)_gene_promoter_region	AY486432.1_Macaca-mulatta_interleukin-10-(IL-10)_gene_promoter_region			V$XBBF	X-box binding factors	V$RFX2.01	Regulatory factor X 2	Antibody-Producing Cells Blood Cells Brain Central Nervous System Digestive System Endocrine System Germ Cells Immune System Islets of Langerhans Leukocytes Lymphocytes Nervous System Pancreas Testis Urogenital System	0.75	52	70	61	-	1	0.772	0.022	aggattCCATggaggctgg
AY486432.1_Macaca-mulatta_interleukin-10-(IL-10)_gene_promoter_region	AY486432.1_Macaca-mulatta_interleukin-10-(IL-10)_gene_promoter_region			V$NGRE	"Negative" glucocoticoid response elements	V$IR2_NGRE.01	Repressive binding sites for glucocorticoid receptor (IR2)		0.8	55	69	62	+	1	0.801	0.001	gcCTCCatggaatcc
AY486432.1_Macaca-mulatta_interleukin-10-(IL-10)_gene_promoter_region	AY486432.1_Macaca-mulatta_interleukin-10-(IL-10)_gene_promoter_region			V$NFAT	Nuclear factor of activated T-cells	V$NFATC1.01	Nuclear factor of activated T-cells, cytoplasmic, calcineurin-dependent 1, dimeric binding site	Antibody-Producing Cells Blood Cells Bone Marrow Cells Bone and Bones Cardiovascular System Cartilage Connective Tissue Eye Germ Cells Heart Hematopoietic System Immune System Kidney Leukocytes Lymphocytes Monocytes Muscle, Smooth Muscles Myeloid Cells Myocardium Neurons Phagocytes Skeleton Thymus Gland Urogenital System	0.78	55	73	64	+	1	0.789	0.009	gcctccATGGaatcctgac
AY486432.1_Macaca-mulatta_interleukin-10-(IL-10)_gene_promoter_region	AY486432.1_Macaca-mulatta_interleukin-10-(IL-10)_gene_promoter_region			V$RXRF	RXR heterodimer binding sites	V$VDR_RXR.01	VDR/RXR Vitamin D receptor RXR heterodimer, DR3 sites	Adipose Tissue Adrenal Glands Bone Marrow Cells Bone and Bones Brain Breast Central Nervous System Connective Tissue Digestive System Ear Embryonic Structures Endocrine System Eye Gallbladder Granulocytes Heart Hematopoietic System Immune System Integumentary System Kidney Leydig Cells Liver Lung Lymphocytes Monocytes Muscles Myeloid Cells Myocardium Nervous System Neuroglia Neurons Ovary Parathy…	0.85	64	88	76	-	0.786	0.867	0.017	taacagggaaaaGAAGtcaggattc
AY486432.1_Macaca-mulatta_interleukin-10-(IL-10)_gene_promoter_region	AY486432.1_Macaca-mulatta_interleukin-10-(IL-10)_gene_promoter_region			V$BRN5	Brn-5 POU domain factors	V$BRN5.03	Brn-5, POU-VI protein class (also known as emb and CNS-1)	Brain Central Nervous System Eye Nervous System	0.76	70	92	81	-	1	0.767	0.007	gTAATaacagggaaaagaagtca
AY486432.1_Macaca-mulatta_interleukin-10-(IL-10)_gene_promoter_region	AY486432.1_Macaca-mulatta_interleukin-10-(IL-10)_gene_promoter_region			V$BRNF	Brn POU domain factors	V$TST1.01	POU-factor Tst-1/Oct-6	Brain Central Nervous System Ear Embryonic Structures Endocrine System Eye Islets of Langerhans Nervous System Neuroglia Neurons Pancreas Spinal Cord	0.9	77	95	86	-	0.9	0.923	0.023	gttgtAATAacagggaaaa
AY486432.1_Macaca-mulatta_interleukin-10-(IL-10)_gene_promoter_region	AY486432.1_Macaca-mulatta_interleukin-10-(IL-10)_gene_promoter_region			V$MYBL	Cellular and viral myb-like transcriptional regulators	V$VMYB.01	v-Myb	Antibody-Producing Cells Blood Cells Bone Marrow Cells Embryonic Structures Erythrocytes Granulocytes Hematopoietic System Immune System Leukocytes Lymphocytes Monocytes Muscle, Smooth Myeloid Cells Testis Thymus Gland Urogenital System	0.88	77	97	87	-	0.817	0.882	0.002	aagttgtaatAACAgggaaaa
AY486432.1_Macaca-mulatta_interleukin-10-(IL-10)_gene_promoter_region	AY486432.1_Macaca-mulatta_interleukin-10-(IL-10)_gene_promoter_region			V$HOXF	Paralog hox genes 1-8 from the four hox clusters A, B, C, D	V$HOXB6.01	Homeobox B6 / Hox2-beta	Adipose Tissue Antibody-Producing Cells Blastomeres Bone Marrow Cells Bone and Bones Brain Breast Cartilage Central Nervous System Connective Tissue Ear Embryonic Structures Erythrocytes Germ Cells Granulocytes Hematopoietic System Integumentary System Kidney Lung Myeloid Cells Nervous System Neurons Ovary Parathyroid Glands Prostate Respiratory System Skeleton Spinal Cord Testis Thymus Gland Uro…	0.83	81	99	90	+	0.775	0.845	0.015	ccctgtTATTacaacttct
AY486432.1_Macaca-mulatta_interleukin-10-(IL-10)_gene_promoter_region	AY486432.1_Macaca-mulatta_interleukin-10-(IL-10)_gene_promoter_region			V$ETSF	Human and murine ETS1 factors	V$ETV1.02	Ets variant 1	Antibody-Producing Cells Antigen-Presenting Cells Blood Cells Blood Platelets Bone Marrow Cells Brain Breast Cardiovascular System Cartilage Central Nervous System Digestive System Embryonic Structures Endocrine System Erythrocytes Germ Cells Granulocytes Hematopoietic System Immune System Integumentary System Kidney Leukocytes Lung Lymphocytes Monocytes Muscle, Skeletal Muscle, Smooth Muscles My…	0.96	90	110	100	-	1	0.968	0.008	gatggggaGGAAgaagttgta
AY486432.1_Macaca-mulatta_interleukin-10-(IL-10)_gene_promoter_region	AY486432.1_Macaca-mulatta_interleukin-10-(IL-10)_gene_promoter_region			V$ZF35	Zinc finger protein ZNF35	V$ZNF35.01	Human zinc finger protein ZNF35		0.96	94	106	100	-	1	0.962	0.002	gggaggAAGAagt
AY486432.1_Macaca-mulatta_interleukin-10-(IL-10)_gene_promoter_region	AY486432.1_Macaca-mulatta_interleukin-10-(IL-10)_gene_promoter_region			V$ZF07	C2H2 zinc finger transcription factors 7	V$ZNF263.02	Zinc finger protein 263, ZKSCAN12 (zinc finger protein with KRAB and SCAN domains 12)		0.91	94	110	102	+	1	0.936	0.026	acttcttcCTCCccatc
AY486432.1_Macaca-mulatta_interleukin-10-(IL-10)_gene_promoter_region	AY486432.1_Macaca-mulatta_interleukin-10-(IL-10)_gene_promoter_region			V$KLFS	Krueppel like transcription factors	V$KKLF.01	Kidney-enriched kruppel-like factor, KLF15	Adipose Tissue Antibody-Producing Cells Blood Cells Bone Marrow Cells Cardiovascular System Connective Tissue Digestive System Embryonic Structures Erythrocytes Eye Germ Cells Heart Hematopoietic System Immune System Integumentary System Kidney Leukocytes Liver Lymphocytes Monocytes Muscle, Skeletal Muscle, Smooth Muscles Myocardium Nervous System Neurons Spinal Cord Thymus Gland Urogenital System	0.91	98	116	107	-	1	0.911	0.001	ttaaaagatGGGGaggaag
AY486432.1_Macaca-mulatta_interleukin-10-(IL-10)_gene_promoter_region	AY486432.1_Macaca-mulatta_interleukin-10-(IL-10)_gene_promoter_region			V$ZF16	C2H2 zinc finger transcription factors 16	V$PRDM15.01	PR/SET domain 15		0.79	100	114	107	-	0.85	0.808	0.018	aaaagatggggAGGA
AY486432.1_Macaca-mulatta_interleukin-10-(IL-10)_gene_promoter_region	AY486432.1_Macaca-mulatta_interleukin-10-(IL-10)_gene_promoter_region			V$EVI1	EVI1-myleoid transforming protein	V$EVI1.07	Evi-1 zinc finger protein, carboxy-terminal zinc finger domain	Adipose Tissue Antibody-Producing Cells Bone Marrow Cells Connective Tissue Erythrocytes Granulocytes Hematopoietic System	0.9	101	117	109	-	1	0.902	0.002	tttaaAAGAtggggagg
AY486432.1_Macaca-mulatta_interleukin-10-(IL-10)_gene_promoter_region	AY486432.1_Macaca-mulatta_interleukin-10-(IL-10)_gene_promoter_region			V$SNAP	snRNA-activating protein complex	V$PSE.01	Proximal sequence element (PSE) of RNA polymerase II-transcribed snRNA genes		0.75	102	120	111	+	0.839	0.788	0.038	cTCCCcatcttttaaactt
AY486432.1_Macaca-mulatta_interleukin-10-(IL-10)_gene_promoter_region	AY486432.1_Macaca-mulatta_interleukin-10-(IL-10)_gene_promoter_region			V$YY1F	Activator/repressor binding to transcription initiation site	V$YY1.02	Yin and Yang 1 repressor sites	Adipose Tissue Antibody-Producing Cells Bone Marrow Cells Connective Tissue Embryonic Structures Germ Cells Hematopoietic System Lymphocytes Neuroglia	0.94	100	122	111	+	1	0.961	0.021	tcctccCCATcttttaaacttta
AY486432.1_Macaca-mulatta_interleukin-10-(IL-10)_gene_promoter_region	AY486432.1_Macaca-mulatta_interleukin-10-(IL-10)_gene_promoter_region			V$PLZF	C2H2 zinc finger protein PLZF	V$PLZF.01	Promyelocytic leukemia zink finger (TF with nine Krueppel-like zink fingers)	Blood Cells Bone Marrow Cells Endocrine System Germ Cells Hematopoietic System Immune System Leukocytes Lymphocytes Testis Thymus Gland Urogenital System	0.86	105	125	115	-	0.958	0.871	0.011	gtcTAAAgtttaaaagatggg
AY486432.1_Macaca-mulatta_interleukin-10-(IL-10)_gene_promoter_region	AY486432.1_Macaca-mulatta_interleukin-10-(IL-10)_gene_promoter_region			V$MYT1	MYT1 C2HC zinc finger protein	V$MYT1.02	MyT1 zinc finger transcription factor involved in primary neurogenesis	Brain Central Nervous System Nervous System Neuroglia Neurons	0.88	111	123	117	-	1	0.984	0.104	ctaAAGTttaaaa
AY486432.1_Macaca-mulatta_interleukin-10-(IL-10)_gene_promoter_region	AY486432.1_Macaca-mulatta_interleukin-10-(IL-10)_gene_promoter_region			V$E2FF	E2F-myc activator/cell cycle regulator	V$E2F1.01	E2F transcription factor 1	ubiquitous	0.97	120	136	128	-	1	0.985	0.015	ctgtGGCGggagtctaa
AY486432.1_Macaca-mulatta_interleukin-10-(IL-10)_gene_promoter_region	AY486432.1_Macaca-mulatta_interleukin-10-(IL-10)_gene_promoter_region			V$IRFF	Interferon regulatory factors	V$ISRE.01	Interferon-stimulated response element	Antibody-Producing Cells Antigen-Presenting Cells Blood Cells Bone Marrow Cells Embryonic Structures Granulocytes Hematopoietic System Immune System Integumentary System Leukocytes Lung Lymphocytes Monocytes Myeloid Cells Neuroglia Phagocytes Respiratory System Skeleton	0.81	139	163	151	+	1	0.841	0.031	gcttacaactaaaaGAAActctaag
AY486432.1_Macaca-mulatta_interleukin-10-(IL-10)_gene_promoter_region	AY486432.1_Macaca-mulatta_interleukin-10-(IL-10)_gene_promoter_region			V$MEF2	MEF2, myocyte-specific enhancer binding factor	V$MEF2.01	Myocyte-specific enhancer factor 2	Cardiovascular System Embryonic Structures Heart Muscle, Skeletal Muscles Myocardium Neurons	0.77	140	162	151	+	1	0.822	0.052	cttacaacTAAAagaaactctaa
AY486432.1_Macaca-mulatta_interleukin-10-(IL-10)_gene_promoter_region	AY486432.1_Macaca-mulatta_interleukin-10-(IL-10)_gene_promoter_region			V$GCNR	Germ cell nuclear receptors	V$RTR.02	Retinoid receptor-related testis-associated receptor (GCNF/RTR), DR0 sites	Bone and Bones Embryonic Structures Endocrine System Germ Cells Ovary Testis Urogenital System	0.89	158	176	167	+	1	0.906	0.016	tctAAGGccaatttaatcc
AY486432.1_Macaca-mulatta_interleukin-10-(IL-10)_gene_promoter_region	AY486432.1_Macaca-mulatta_interleukin-10-(IL-10)_gene_promoter_region			V$BRNF	Brn POU domain factors	V$TST1.01	POU-factor Tst-1/Oct-6	Brain Central Nervous System Ear Embryonic Structures Endocrine System Eye Islets of Langerhans Nervous System Neuroglia Neurons Pancreas Spinal Cord	0.9	161	179	170	-	1	0.93	0.03	cttggATTAaattggcctt
AY486432.1_Macaca-mulatta_interleukin-10-(IL-10)_gene_promoter_region	AY486432.1_Macaca-mulatta_interleukin-10-(IL-10)_gene_promoter_region			V$RXRF	RXR heterodimer binding sites	V$CAR_RXR.01	Constitutive androstane receptor / retinoid X receptor heterodimer, DR4 sites	Adipose Tissue Adrenal Glands Bone Marrow Cells Bone and Bones Brain Breast Central Nervous System Connective Tissue Digestive System Ear Embryonic Structures Endocrine System Eye Gallbladder Granulocytes Heart Hematopoietic System Immune System Integumentary System Kidney Leydig Cells Liver Lung Lymphocytes Monocytes Muscles Myeloid Cells Myocardium Nervous System Neuroglia Neurons Ovary Parathy…	0.75	158	182	170	+	0.75	0.791	0.041	tctaaGGCCaatttaatccaaggtt
AY486432.1_Macaca-mulatta_interleukin-10-(IL-10)_gene_promoter_region	AY486432.1_Macaca-mulatta_interleukin-10-(IL-10)_gene_promoter_region			V$AIRE	Autoimmune regulatory element binding factor	V$AIRE.02	Autoimmune regulator	Antigen-Presenting Cells Blood Cells Bone Marrow Cells Immune System Leukocytes Lymphocytes Thymus Gland	0.75	164	178	171	-	1	0.762	0.012	ttggattaaaTTGGc
AY486432.1_Macaca-mulatta_interleukin-10-(IL-10)_gene_promoter_region	AY486432.1_Macaca-mulatta_interleukin-10-(IL-10)_gene_promoter_region			V$HBOX	Homeobox transcription factors	V$EN1.01	Homeobox protein engrailed (en-1)	Bone and Bones Brain Cardiovascular System Central Nervous System Digestive System Ear Embryonic Structures Eye Islets of Langerhans Muscle, Skeletal Muscle, Smooth Muscles Nervous System Neurons Pancreas Skeleton Spinal Cord	0.77	163	181	172	-	0.826	0.818	0.048	accttggaTTAAattggcc
AY486432.1_Macaca-mulatta_interleukin-10-(IL-10)_gene_promoter_region	AY486432.1_Macaca-mulatta_interleukin-10-(IL-10)_gene_promoter_region			V$BCDF	Bicoid-like homeodomain transcription factors	V$OTX2.01	Homeodomain transcription factor Otx2 (homolog of Drosophila orthodenticle)	Bone and Bones Brain Cardiovascular System Central Nervous System Ear Embryonic Structures Endocrine System Eye Heart Muscle, Skeletal Muscles Myocardium Nervous System Neurons Pineal Gland Pituitary Gland Skeleton	0.96	166	182	174	+	1	0.992	0.032	caattTAATccaaggtt
AY486432.1_Macaca-mulatta_interleukin-10-(IL-10)_gene_promoter_region	AY486432.1_Macaca-mulatta_interleukin-10-(IL-10)_gene_promoter_region			V$HNF6	Onecut homeodomain factor HNF6	V$OC2.01	CUT-homeodomain transcription factor Onecut-2	Digestive System Embryonic Structures Endocrine System Islets of Langerhans Liver Neurons Pancreas	0.82	166	182	174	+	1	0.833	0.013	caatttAATCcaaggtt
AY486432.1_Macaca-mulatta_interleukin-10-(IL-10)_gene_promoter_region	AY486432.1_Macaca-mulatta_interleukin-10-(IL-10)_gene_promoter_region			V$SF1F	Vertebrate steroidogenic factor	V$FTF.01	Alpha (1)-fetoprotein transcription factor (FTF), liver receptor homologue-1 (LRH-1)	Adrenal Glands Brain Digestive System Embryonic Structures Endocrine System Germ Cells Leydig Cells Liver Luteal Cells Ovary Pituitary Gland Urogenital System	0.94	172	186	179	+	1	0.962	0.022	aatcCAAGgtttcat
AY486432.1_Macaca-mulatta_interleukin-10-(IL-10)_gene_promoter_region	AY486432.1_Macaca-mulatta_interleukin-10-(IL-10)_gene_promoter_region			V$SIXF	Sine oculis (SIX) homeodomain factors	V$SIX4.01	Sine oculis homeobox homolog 4	Brain Central Nervous System Ear Embryonic Structures Eye Kidney Muscle, Skeletal Muscles Nervous System Neurons Nose Parathyroid Glands Pituitary Gland Urogenital System	0.88	174	188	181	+	0.786	0.908	0.028	tccaagGTTTcattc
AY486432.1_Macaca-mulatta_interleukin-10-(IL-10)_gene_promoter_region	AY486432.1_Macaca-mulatta_interleukin-10-(IL-10)_gene_promoter_region			V$SORY	SOX/SRY-sex/testis determining and related HMG box factors	V$HBP1.01	HMG box-containing protein 1	Adipose Tissue Antibody-Producing Cells Blastomeres Blood Cells Bone Marrow Cells Bone and Bones Brain Cardiovascular System Cartilage Central Nervous System Connective Tissue Digestive System Ear Embryonic Structures Endocrine System Erythrocytes Eye Gallbladder Germ Cells Hematopoietic System Immune System Integumentary System Islets of Langerhans Leukocytes Leydig Cells Liver Lymphocytes Muscl…	0.86	173	195	184	-	1	0.895	0.035	acacatagAATGaaaccttggat
AY486432.1_Macaca-mulatta_interleukin-10-(IL-10)_gene_promoter_region	AY486432.1_Macaca-mulatta_interleukin-10-(IL-10)_gene_promoter_region			V$IRFF	Interferon regulatory factors	V$IRF4.03	Interferon regulatory factor 4	Antibody-Producing Cells Antigen-Presenting Cells Blood Cells Bone Marrow Cells Embryonic Structures Granulocytes Hematopoietic System Immune System Integumentary System Leukocytes Lung Lymphocytes Monocytes Myeloid Cells Neuroglia Phagocytes Respiratory System Skeleton	0.87	174	198	186	-	1	0.872	0.002	ccaacacatagaatGAAAccttgga
AY486432.1_Macaca-mulatta_interleukin-10-(IL-10)_gene_promoter_region	AY486432.1_Macaca-mulatta_interleukin-10-(IL-10)_gene_promoter_region			V$YY1F	Activator/repressor binding to transcription initiation site	V$YY1.01	Yin and Yang 1 activator sites	Adipose Tissue Antibody-Producing Cells Bone Marrow Cells Connective Tissue Embryonic Structures Germ Cells Hematopoietic System Lymphocytes Neuroglia	0.82	188	210	199	-	1	0.826	0.006	tctatgCCATctccaacacatag
AY486432.1_Macaca-mulatta_interleukin-10-(IL-10)_gene_promoter_region	AY486432.1_Macaca-mulatta_interleukin-10-(IL-10)_gene_promoter_region			V$SAL4	Spalt-like transcription factor 4	V$SALL4.01	Spalt like 4, DRRS, HSAL4, ZNF797	Ear Embryonic Structures Endocrine System Germ Cells Testis Urogenital System	0.96	195	205	200	+	1	0.961	0.001	tTGGAgatggc
AY486432.1_Macaca-mulatta_interleukin-10-(IL-10)_gene_promoter_region	AY486432.1_Macaca-mulatta_interleukin-10-(IL-10)_gene_promoter_region			V$HICF	Krueppel-like C2H2 zinc finger factors hypermethylated in cancer	V$HIC1.01	Hypermethylated in cancer 1	Digestive System	0.88	197	209	203	-	1	0.901	0.021	ctaTGCCatctcc
AY486432.1_Macaca-mulatta_interleukin-10-(IL-10)_gene_promoter_region	AY486432.1_Macaca-mulatta_interleukin-10-(IL-10)_gene_promoter_region			V$RXRF	RXR heterodimer binding sites	V$THRB.03	Thyroid hormone receptor, beta (ER6 - everted repeat, spacer 6)	Adipose Tissue Adrenal Glands Bone Marrow Cells Bone and Bones Brain Breast Central Nervous System Connective Tissue Digestive System Ear Embryonic Structures Endocrine System Eye Gallbladder Granulocytes Heart Hematopoietic System Immune System Integumentary System Kidney Leydig Cells Liver Lung Lymphocytes Monocytes Muscles Myeloid Cells Myocardium Nervous System Neuroglia Neurons Ovary Parathy…	0.75	198	222	210	+	0.816	0.761	0.011	gagatggcatagagtaGGGTgaggg
AY486432.1_Macaca-mulatta_interleukin-10-(IL-10)_gene_promoter_region	AY486432.1_Macaca-mulatta_interleukin-10-(IL-10)_gene_promoter_region			V$SREB	Sterol regulatory element binding proteins	V$SREBP.04	Sterol regulatory element binding transcription factor	Adipose Tissue Connective Tissue Digestive System Liver Muscle, Skeletal	0.92	208	222	215	-	1	0.94	0.02	cccTCACcctactct
AY486432.1_Macaca-mulatta_interleukin-10-(IL-10)_gene_promoter_region	AY486432.1_Macaca-mulatta_interleukin-10-(IL-10)_gene_promoter_region			V$GCMF	Chorion-specific transcription factors with a GCM DNA binding domain	V$GCM1.01	Glial cells missing homolog 1, chorion-specific transcription factor GCMa	Embryonic Structures Endocrine System Neuroglia Parathyroid Glands Thymus Gland	0.85	213	227	220	-	1	0.876	0.026	tggttCCCTcaccct
AY486432.1_Macaca-mulatta_interleukin-10-(IL-10)_gene_promoter_region	AY486432.1_Macaca-mulatta_interleukin-10-(IL-10)_gene_promoter_region			O$INRE	Core promoter initiator elements	O$DINR.01	Drosophila initiator motifs		0.94	231	241	236	+	1	0.987	0.047	tcTCAGttggc
AY486432.1_Macaca-mulatta_interleukin-10-(IL-10)_gene_promoter_region	AY486432.1_Macaca-mulatta_interleukin-10-(IL-10)_gene_promoter_region			V$MYBL	Cellular and viral myb-like transcriptional regulators	V$MYBL1.02	V-myb avian myeloblastosis viral oncogene homolog-like 1 (AMYB) (secondary DNA binding preference)	Antibody-Producing Cells Blood Cells Bone Marrow Cells Embryonic Structures Erythrocytes Granulocytes Hematopoietic System Immune System Leukocytes Lymphocytes Monocytes Muscle, Smooth Myeloid Cells Testis Thymus Gland Urogenital System	0.83	228	248	238	-	1	0.865	0.035	caccagtgccAACTgagaatt
AY486432.1_Macaca-mulatta_interleukin-10-(IL-10)_gene_promoter_region	AY486432.1_Macaca-mulatta_interleukin-10-(IL-10)_gene_promoter_region			V$HICF	Krueppel-like C2H2 zinc finger factors hypermethylated in cancer	V$HIC1.01	Hypermethylated in cancer 1	Digestive System	0.88	233	245	239	-	1	0.898	0.018	cagTGCCaactga
AY486432.1_Macaca-mulatta_interleukin-10-(IL-10)_gene_promoter_region	AY486432.1_Macaca-mulatta_interleukin-10-(IL-10)_gene_promoter_region			V$LTFM	Lactotransferrin motif	V$LACTOFERRIN.01	Lactotransferrin and delta-lactoferrin, growth-inhibiting protein 12		0.89	239	247	243	+	1	0.91	0.02	gGCACtggt
AY486432.1_Macaca-mulatta_interleukin-10-(IL-10)_gene_promoter_region	AY486432.1_Macaca-mulatta_interleukin-10-(IL-10)_gene_promoter_region			V$SNAI	Snail family of zinc finger transcription factors binding to E-box motifs	V$SNAI3.01	Snail family transcriptional repressor 3	Breast Embryonic Structures Eye Nervous System Thymus Gland Urogenital System	0.99	255	265	260	+	1	0.992	0.002	tgtacAGGTga
AY486432.1_Macaca-mulatta_interleukin-10-(IL-10)_gene_promoter_region	AY486432.1_Macaca-mulatta_interleukin-10-(IL-10)_gene_promoter_region			V$ZFHX	Two-handed zinc finger homeodomain transcription factors	V$AREB6.02	AREB6 (Atp1a1 regulatory element binding factor 6)	Breast Embryonic Structures Eye Kidney	0.97	256	268	262	-	1	0.984	0.014	acatCACCtgtac
AY486432.1_Macaca-mulatta_interleukin-10-(IL-10)_gene_promoter_region	AY486432.1_Macaca-mulatta_interleukin-10-(IL-10)_gene_promoter_region			V$CLOX	CLOX and CLOX homology (CDP) factors	V$CPHX.01	Cytoplasmic polyadenylated homeobox	Brain Central Nervous System Embryonic Structures Nervous System Neurons	0.84	253	275	264	-	0.756	0.861	0.021	agCGATtacatcacctgtacaag
AY486432.1_Macaca-mulatta_interleukin-10-(IL-10)_gene_promoter_region	AY486432.1_Macaca-mulatta_interleukin-10-(IL-10)_gene_promoter_region			V$CEBP	Ccaat/Enhancer Binding Protein	V$CEBPB.01	CCAAT/enhancer binding protein beta	Adipose Tissue Blood Cells Bone Marrow Cells Breast Connective Tissue Digestive System Embryonic Structures Erythrocytes Granulocytes Hematopoietic System Immune System Leukocytes Liver Lung Monocytes Myeloid Cells Neuroglia Phagocytes	0.94	259	273	266	+	0.94	0.943	0.003	caggtgatGTAAtcg
AY486432.1_Macaca-mulatta_interleukin-10-(IL-10)_gene_promoter_region	AY486432.1_Macaca-mulatta_interleukin-10-(IL-10)_gene_promoter_region			V$CREB	cAMP-responsive element binding proteins	V$JUNDM2.01	Jun dimerization protein 2	Adrenal Glands Antibody-Producing Cells Antigen-Presenting Cells Blood Cells Bone Marrow Cells Bone and Bones Brain Cartilage Central Nervous System Connective Tissue Digestive System Endocrine System Eye Germ Cells Heart Hematopoietic System Immune System Integumentary System Islets of Langerhans Leukocytes Leydig Cells Liver Lung Luteal Cells Lymphocytes Monocytes Muscle, Skeletal Muscle, Smoot…	0.81	256	276	266	-	0.784	0.812	0.002	gagcgattACATcacctgtac
AY486432.1_Macaca-mulatta_interleukin-10-(IL-10)_gene_promoter_region	AY486432.1_Macaca-mulatta_interleukin-10-(IL-10)_gene_promoter_region			V$PARF	PAR/bZIP family	V$TEF.01	Thyrotrophic embryonic factor	Brain Central Nervous System Digestive System Liver Muscle, Skeletal	0.85	258	274	266	+	1	0.966	0.116	acaggtgatGTAAtcgc
AY486432.1_Macaca-mulatta_interleukin-10-(IL-10)_gene_promoter_region	AY486432.1_Macaca-mulatta_interleukin-10-(IL-10)_gene_promoter_region			V$AARF	AARE binding factors	V$AARE.01	Amino acid response element, ATF4 binding site	Bone and Bones Digestive System Endocrine System Eye Islets of Langerhans Liver Neurons Pancreas	0.95	263	271	267	-	0.885	0.975	0.025	aTTACatca
AY486432.1_Macaca-mulatta_interleukin-10-(IL-10)_gene_promoter_region	AY486432.1_Macaca-mulatta_interleukin-10-(IL-10)_gene_promoter_region			V$BZIP	Heterodimers between bZIP family members	V$CEBPE_ATF4.01	Heterodimer of CEBP epsilon and ATF4	ubiquitous	0.94	261	273	267	+	0.905	0.945	0.005	ggtgatGTAAtcg
AY486432.1_Macaca-mulatta_interleukin-10-(IL-10)_gene_promoter_region	AY486432.1_Macaca-mulatta_interleukin-10-(IL-10)_gene_promoter_region			V$CREB	cAMP-responsive element binding proteins	V$CREB1.02	cAMP-responsive element binding protein 1	Adrenal Glands Antibody-Producing Cells Antigen-Presenting Cells Blood Cells Bone Marrow Cells Bone and Bones Brain Cartilage Central Nervous System Connective Tissue Digestive System Endocrine System Eye Germ Cells Heart Hematopoietic System Immune System Integumentary System Islets of Langerhans Leukocytes Leydig Cells Liver Lung Luteal Cells Lymphocytes Monocytes Muscle, Skeletal Muscle, Smoot…	0.92	257	277	267	+	0.917	0.926	0.006	tacagGTGAtgtaatcgctct
AY486432.1_Macaca-mulatta_interleukin-10-(IL-10)_gene_promoter_region	AY486432.1_Macaca-mulatta_interleukin-10-(IL-10)_gene_promoter_region			V$PARF	PAR/bZIP family	V$TEF_HLF.01	Thyrotrophic embryonic factor / hepatic leukemia factor	Brain Central Nervous System Digestive System Liver Muscle, Skeletal	0.78	259	275	267	-	1	0.871	0.091	agcgaTTACatcacctg
AY486432.1_Macaca-mulatta_interleukin-10-(IL-10)_gene_promoter_region	AY486432.1_Macaca-mulatta_interleukin-10-(IL-10)_gene_promoter_region			V$E4FF	Ubiquitous GLI - Krueppel like zinc finger involved in cell cycle regulation	V$E4F.01	GLI-Krueppel-related transcription factor, regulator of adenovirus E4 promoter	ubiquitous	0.82	262	274	268	+	0.842	0.831	0.011	gtgATGTaatcgc
AY486432.1_Macaca-mulatta_interleukin-10-(IL-10)_gene_promoter_region	AY486432.1_Macaca-mulatta_interleukin-10-(IL-10)_gene_promoter_region			V$CLOX	CLOX and CLOX homology (CDP) factors	V$CPHX.01	Cytoplasmic polyadenylated homeobox	Brain Central Nervous System Embryonic Structures Nervous System Neurons	0.84	261	283	272	+	1	0.842	0.002	ggTGATgtaatcgctctgtgcct
AY486432.1_Macaca-mulatta_interleukin-10-(IL-10)_gene_promoter_region	AY486432.1_Macaca-mulatta_interleukin-10-(IL-10)_gene_promoter_region			V$RBP2	Retinoblastoma-binding proteins with demethylase activity	V$PLU1_JARID1B.01	Jumonji, AT rich interactive domain 1B	Embryonic Structures Germ Cells Testis Urogenital System	0.96	273	281	277	-	1	0.975	0.015	GCACagagc
AY486432.1_Macaca-mulatta_interleukin-10-(IL-10)_gene_promoter_region	AY486432.1_Macaca-mulatta_interleukin-10-(IL-10)_gene_promoter_region			V$CARE	Calcium-response elements	V$CARF.01	Calcium-reponse factor	Brain Central Nervous System Nervous System	0.91	279	289	284	-	1	0.956	0.046	aaactGAGGca
AY486432.1_Macaca-mulatta_interleukin-10-(IL-10)_gene_promoter_region	AY486432.1_Macaca-mulatta_interleukin-10-(IL-10)_gene_promoter_region			V$MEF3	MEF3 binding sites	V$SIX2.02	Sine oculis homeobox homolog 2	Bone and Bones Brain Central Nervous System Ear Embryonic Structures Eye Kidney Muscle, Skeletal Muscles Nervous System Neurons Nose Parathyroid Glands Pituitary Gland Skeleton Urogenital System	0.94	280	292	286	+	1	0.956	0.016	gccTCAGtttgct
AY486432.1_Macaca-mulatta_interleukin-10-(IL-10)_gene_promoter_region	AY486432.1_Macaca-mulatta_interleukin-10-(IL-10)_gene_promoter_region			V$PAX2	PAX-2 binding sites	V$PAX2.01	Zebrafish PAX2 paired domain protein	Ear Embryonic Structures Eye Kidney Nervous System Spinal Cord Urogenital System	0.78	284	306	295	-	1	0.797	0.017	tctattttatagtgagcAAACtg
AY486432.1_Macaca-mulatta_interleukin-10-(IL-10)_gene_promoter_region	AY486432.1_Macaca-mulatta_interleukin-10-(IL-10)_gene_promoter_region			V$ABDB	Abdominal-B type homeodomain transcription factors	V$HOXD13.01	Homeobox D13 / Hox-4I	Adipose Tissue Bone Marrow Cells Bone and Bones Cartilage Connective Tissue Embryonic Structures Erythrocytes Hematopoietic System Integumentary System Kidney Monocytes Muscle, Skeletal Myeloid Cells Ovary Prostate Skeleton Spinal Cord Urogenital System	0.91	290	306	298	+	1	0.923	0.013	gctcactaTAAAataga
AY486432.1_Macaca-mulatta_interleukin-10-(IL-10)_gene_promoter_region	AY486432.1_Macaca-mulatta_interleukin-10-(IL-10)_gene_promoter_region			O$PTBP	Plant TATA binding protein factor	O$PTATA.02	Plant TATA box		0.9	292	306	299	+	1	0.911	0.011	tcacTATAaaataga
AY486432.1_Macaca-mulatta_interleukin-10-(IL-10)_gene_promoter_region	AY486432.1_Macaca-mulatta_interleukin-10-(IL-10)_gene_promoter_region			V$CDXF	Vertebrate caudal related homeodomain protein	V$CDX2.03	Caudal type homeobox transcription factor 2	Blastomeres Bone Marrow Cells Digestive System Embryonic Structures Germ Cells Hematopoietic System Pancreas	0.91	290	308	299	-	1	0.93	0.02	tctctattTTATagtgagc
AY486432.1_Macaca-mulatta_interleukin-10-(IL-10)_gene_promoter_region	AY486432.1_Macaca-mulatta_interleukin-10-(IL-10)_gene_promoter_region			O$VTBP	Vertebrate TATA binding protein factor	O$VTATA.02	Mammalian C-type LTR TATA box		0.89	293	309	301	+	1	0.983	0.093	cactaTAAAatagagat
AY486432.1_Macaca-mulatta_interleukin-10-(IL-10)_gene_promoter_region	AY486432.1_Macaca-mulatta_interleukin-10-(IL-10)_gene_promoter_region			V$ESRR	Estrogen-related receptors	V$ESRRA.02	Estrogen-related receptor alpha (secondary DNA binding preference)	Adipose Tissue Bone and Bones Connective Tissue Embryonic Structures Germ Cells Heart Leydig Cells Muscle, Skeletal Muscles Myocardium Skeleton	0.9	302	324	313	+	1	0.994	0.094	atagagatggtaggGGTCatggt
AY486432.1_Macaca-mulatta_interleukin-10-(IL-10)_gene_promoter_region	AY486432.1_Macaca-mulatta_interleukin-10-(IL-10)_gene_promoter_region			V$NR2F	Nuclear receptor subfamily 2 factors	V$TR2_TR4.01	DR1 binding sites for TR2 homodimers or TR2/TR4 heterodimers	Adrenal Glands Brain Breast Central Nervous System Digestive System Embryonic Structures Endocrine System Eye Islets of Langerhans Leydig Cells Liver Nervous System Neurons Pancreas Testis Urogenital System	0.77	302	326	314	+	1	0.83	0.06	atagagatggtaggGGTCatggtga
AY486432.1_Macaca-mulatta_interleukin-10-(IL-10)_gene_promoter_region	AY486432.1_Macaca-mulatta_interleukin-10-(IL-10)_gene_promoter_region			V$GCMF	Chorion-specific transcription factors with a GCM DNA binding domain	V$GCM1.03	Glial cells missing homolog 1 (secondary DNA binding preference)	Embryonic Structures Endocrine System Neuroglia Parathyroid Glands Thymus Gland	0.83	308	322	315	-	1	0.844	0.014	catgaCCCCtaccat
AY486432.1_Macaca-mulatta_interleukin-10-(IL-10)_gene_promoter_region	AY486432.1_Macaca-mulatta_interleukin-10-(IL-10)_gene_promoter_region			V$INSM	Insulinoma associated factors	V$INSM1.01	Zinc finger protein insulinoma-associated 1 (IA-1) functions as a transcriptional repressor	Digestive System Endocrine System Islets of Langerhans Pancreas	0.9	309	321	315	+	1	0.939	0.039	tggtaGGGGtcat
AY486432.1_Macaca-mulatta_interleukin-10-(IL-10)_gene_promoter_region	AY486432.1_Macaca-mulatta_interleukin-10-(IL-10)_gene_promoter_region			V$RXRF	RXR heterodimer binding sites	V$RXRA.01	Retinoid X receptor alpha homodimer, DR1 sites	Adipose Tissue Adrenal Glands Bone Marrow Cells Bone and Bones Brain Breast Central Nervous System Connective Tissue Digestive System Ear Embryonic Structures Endocrine System Eye Gallbladder Granulocytes Heart Hematopoietic System Immune System Integumentary System Kidney Leydig Cells Liver Lung Lymphocytes Monocytes Muscles Myeloid Cells Myocardium Nervous System Neuroglia Neurons Ovary Parathy…	0.83	304	328	316	+	1	0.89	0.06	agagatggtaggGGTCatggtgagc
AY486432.1_Macaca-mulatta_interleukin-10-(IL-10)_gene_promoter_region	AY486432.1_Macaca-mulatta_interleukin-10-(IL-10)_gene_promoter_region			V$SNAP	snRNA-activating protein complex	V$PSE.01	Proximal sequence element (PSE) of RNA polymerase II-transcribed snRNA genes		0.75	309	327	318	-	0.968	0.756	0.006	cTCACcatgacccctacca
AY486432.1_Macaca-mulatta_interleukin-10-(IL-10)_gene_promoter_region	AY486432.1_Macaca-mulatta_interleukin-10-(IL-10)_gene_promoter_region			V$RXRF	RXR heterodimer binding sites	V$VDR_RXR.04	Bipartite binding site of VDR/RXR heterodimers, DR3 sites	Adipose Tissue Adrenal Glands Bone Marrow Cells Bone and Bones Brain Breast Central Nervous System Connective Tissue Digestive System Ear Embryonic Structures Endocrine System Eye Gallbladder Granulocytes Heart Hematopoietic System Immune System Integumentary System Kidney Leydig Cells Liver Lung Lymphocytes Monocytes Muscles Myeloid Cells Myocardium Nervous System Neuroglia Neurons Ovary Parathy…	0.79	309	333	321	+	1	0.832	0.042	tggtaggGGTCatggtgagcactac
AY486432.1_Macaca-mulatta_interleukin-10-(IL-10)_gene_promoter_region	AY486432.1_Macaca-mulatta_interleukin-10-(IL-10)_gene_promoter_region			V$EREF	Estrogen response elements	V$ER.04	Estrogen response elements (ER alpha), IR3 sites	Bone and Bones Brain Breast Central Nervous System Connective Tissue Endocrine System Germ Cells Leydig Cells Muscle, Smooth Nervous System Neurons Ovary Pituitary Gland Prostate Skeleton Testis Urogenital System	0.87	313	331	322	+	1	0.902	0.032	agggGTCAtggtgagcact
AY486432.1_Macaca-mulatta_interleukin-10-(IL-10)_gene_promoter_region	AY486432.1_Macaca-mulatta_interleukin-10-(IL-10)_gene_promoter_region			V$PAX3	PAX-3 binding sites	V$PAX3.03	Pax-3 paired domain protein	Bone and Bones Embryonic Structures Muscle, Skeletal Muscles Spinal Cord	0.93	314	332	323	+	1	0.977	0.047	ggggtCATGgtgagcacta
AY486432.1_Macaca-mulatta_interleukin-10-(IL-10)_gene_promoter_region	AY486432.1_Macaca-mulatta_interleukin-10-(IL-10)_gene_promoter_region			V$ZF20	C2H2 zinc finger transcription factors 20	V$ZNF771.01	Zinc finger protein 771, mesenchymal stem cell protein DSC43		0.78	321	331	326	-	1	0.793	0.013	agtgctcACCA
AY486432.1_Macaca-mulatta_interleukin-10-(IL-10)_gene_promoter_region	AY486432.1_Macaca-mulatta_interleukin-10-(IL-10)_gene_promoter_region			V$SORY	SOX/SRY-sex/testis determining and related HMG box factors	V$SRY.05	Sex determining region Y, dimeric binding sites	Adipose Tissue Antibody-Producing Cells Blastomeres Blood Cells Bone Marrow Cells Bone and Bones Brain Cardiovascular System Cartilage Central Nervous System Connective Tissue Digestive System Ear Embryonic Structures Endocrine System Erythrocytes Eye Gallbladder Germ Cells Hematopoietic System Immune System Integumentary System Islets of Langerhans Leukocytes Leydig Cells Liver Lymphocytes Muscl…	0.75	327	349	338	-	0.75	0.755	0.005	gttaTATGctagtcaggtagtgc
AY486432.1_Macaca-mulatta_interleukin-10-(IL-10)_gene_promoter_region	AY486432.1_Macaca-mulatta_interleukin-10-(IL-10)_gene_promoter_region			V$OCT1	Octamer binding protein	V$OCT.01	Octamer binding site (OCT1/OCT2)	Antibody-Producing Cells Blood Cells Brain Central Nervous System Immune System Integumentary System Leukocytes Lymphocytes Nervous System Neurons Nose Respiratory System	0.78	333	347	340	-	1	0.825	0.045	tatATGCtagtcagg
AY486432.1_Macaca-mulatta_interleukin-10-(IL-10)_gene_promoter_region	AY486432.1_Macaca-mulatta_interleukin-10-(IL-10)_gene_promoter_region			V$P53F	p53 tumor suppressor	V$P53.05	Tumor suppressor p53	ubiquitous	0.78	334	358	346	+	0.8	0.795	0.015	ctgaCTAGcatataacaagctttcg
AY486432.1_Macaca-mulatta_interleukin-10-(IL-10)_gene_promoter_region	AY486432.1_Macaca-mulatta_interleukin-10-(IL-10)_gene_promoter_region			O$VTBP	Vertebrate TATA binding protein factor	O$LTATA.01	Lentivirus LTR TATA box		0.82	341	357	349	+	1	0.888	0.068	gcaTATAacaagctttc
AY486432.1_Macaca-mulatta_interleukin-10-(IL-10)_gene_promoter_region	AY486432.1_Macaca-mulatta_interleukin-10-(IL-10)_gene_promoter_region			V$HNF1	Hepatic Nuclear Factor 1	V$HMBOX.01	Homeobox containing 1	Digestive System Embryonic Structures Endocrine System Islets of Langerhans Kidney Liver Pancreas Urogenital System	0.83	341	357	349	-	1	0.871	0.041	gaaagcttGTTAtatgc
AY486432.1_Macaca-mulatta_interleukin-10-(IL-10)_gene_promoter_region	AY486432.1_Macaca-mulatta_interleukin-10-(IL-10)_gene_promoter_region			V$MYT1	MYT1 C2HC zinc finger protein	V$MYT1L.01	Myelin transcription factor 1-like, neuronal C2HC zinc finger factor 1	Brain Central Nervous System Nervous System Neuroglia Neurons	0.92	346	358	352	-	0.909	0.95	0.03	cgaaAGCTtgtta
AY486432.1_Macaca-mulatta_interleukin-10-(IL-10)_gene_promoter_region	AY486432.1_Macaca-mulatta_interleukin-10-(IL-10)_gene_promoter_region			V$P53F	p53 tumor suppressor	V$P53.05	Tumor suppressor p53	ubiquitous	0.78	345	369	357	+	1	0.851	0.071	ataaCAAGctttcggcaagtgcaga
AY486432.1_Macaca-mulatta_interleukin-10-(IL-10)_gene_promoter_region	AY486432.1_Macaca-mulatta_interleukin-10-(IL-10)_gene_promoter_region			V$STAT	Signal transducer and activator of transcription	V$STAT1.01	Signal transducer and activator of transcription 1	Antibody-Producing Cells Antigen-Presenting Cells Blood Cells Bone Marrow Cells Breast Digestive System Erythrocytes Granulocytes Heart Hematopoietic System Immune System Leukocytes Liver Lung Lymphocytes Monocytes Myeloid Cells Myocardium Neuroglia Phagocytes Respiratory System Thymus Gland	0.77	350	368	359	+	0.759	0.801	0.031	aagctttcgGCAAgtgcag
AY486432.1_Macaca-mulatta_interleukin-10-(IL-10)_gene_promoter_region	AY486432.1_Macaca-mulatta_interleukin-10-(IL-10)_gene_promoter_region			V$LTFM	Lactotransferrin motif	V$LACTOFERRIN.01	Lactotransferrin and delta-lactoferrin, growth-inhibiting protein 12		0.89	359	367	363	-	1	0.927	0.037	tGCACttgc
AY486432.1_Macaca-mulatta_interleukin-10-(IL-10)_gene_promoter_region	AY486432.1_Macaca-mulatta_interleukin-10-(IL-10)_gene_promoter_region			V$HOMF	Homeodomain transcription factors	V$HMX3.01	H6 homeodomain HMX3/Nkx5.1 transcription factor	Bone Marrow Cells Bone and Bones Brain Cardiovascular System Cartilage Central Nervous System Connective Tissue Digestive System Ear Embryonic Structures Endocrine System Erythrocytes Eye Germ Cells Heart Hematopoietic System Immune System Islets of Langerhans Liver Muscle, Skeletal Muscle, Smooth Muscles Myocardium Nervous System Neurons Ovary Pancreas Skeleton Spinal Cord Testis Thyroid Gland U…	0.89	375	393	384	-	1	0.905	0.015	cttgggggAAGTgggtaag
AY486432.1_Macaca-mulatta_interleukin-10-(IL-10)_gene_promoter_region	AY486432.1_Macaca-mulatta_interleukin-10-(IL-10)_gene_promoter_region			V$ETSF	Human and murine ETS1 factors	V$SPI1.02	SPI-1 proto-oncogene; hematopoietic transcription factor PU.1	Antibody-Producing Cells Antigen-Presenting Cells Blood Cells Blood Platelets Bone Marrow Cells Brain Breast Cardiovascular System Cartilage Central Nervous System Digestive System Embryonic Structures Endocrine System Erythrocytes Germ Cells Granulocytes Hematopoietic System Immune System Integumentary System Kidney Leukocytes Lung Lymphocytes Monocytes Muscle, Skeletal Muscle, Smooth Muscles My…	0.96	375	395	385	-	1	0.992	0.032	tgcttgggGGAAgtgggtaag
AY486432.1_Macaca-mulatta_interleukin-10-(IL-10)_gene_promoter_region	AY486432.1_Macaca-mulatta_interleukin-10-(IL-10)_gene_promoter_region			V$MZF1	Myeloid zinc finger 1 factors	V$MZF1.02	Myeloid zinc finger protein MZF1	Bone Marrow Cells Hematopoietic System Myeloid Cells	0.99	381	391	386	-	1	0.995	0.005	tgGGGGaagtg
AY486432.1_Macaca-mulatta_interleukin-10-(IL-10)_gene_promoter_region	AY486432.1_Macaca-mulatta_interleukin-10-(IL-10)_gene_promoter_region			V$STAT	Signal transducer and activator of transcription	V$STAT.01	Signal transducers and activators of transcription	Antibody-Producing Cells Antigen-Presenting Cells Blood Cells Bone Marrow Cells Breast Digestive System Erythrocytes Granulocytes Heart Hematopoietic System Immune System Leukocytes Liver Lung Lymphocytes Monocytes Myeloid Cells Myocardium Neuroglia Phagocytes Respiratory System Thymus Gland	0.87	378	396	387	-	1	0.915	0.045	gtgcttgggGGAAgtgggt
AY486432.1_Macaca-mulatta_interleukin-10-(IL-10)_gene_promoter_region	AY486432.1_Macaca-mulatta_interleukin-10-(IL-10)_gene_promoter_region			V$INSM	Insulinoma associated factors	V$INSM1.01	Zinc finger protein insulinoma-associated 1 (IA-1) functions as a transcriptional repressor	Digestive System Endocrine System Islets of Langerhans Pancreas	0.9	383	395	389	-	1	0.935	0.035	tgcttGGGGgaag
AY486432.1_Macaca-mulatta_interleukin-10-(IL-10)_gene_promoter_region	AY486432.1_Macaca-mulatta_interleukin-10-(IL-10)_gene_promoter_region			V$KLFS	Krueppel like transcription factors	V$EKLF.01	Erythroid krueppel like factor (EKLF)	Adipose Tissue Antibody-Producing Cells Blood Cells Bone Marrow Cells Cardiovascular System Connective Tissue Digestive System Embryonic Structures Erythrocytes Eye Germ Cells Heart Hematopoietic System Immune System Integumentary System Kidney Leukocytes Liver Lymphocytes Monocytes Muscle, Skeletal Muscle, Smooth Muscles Myocardium Nervous System Neurons Spinal Cord Thymus Gland Urogenital System	0.89	391	409	400	+	1	0.901	0.011	aagcacagttgGGGTgggg
AY486432.1_Macaca-mulatta_interleukin-10-(IL-10)_gene_promoter_region	AY486432.1_Macaca-mulatta_interleukin-10-(IL-10)_gene_promoter_region			V$MYBL	Cellular and viral myb-like transcriptional regulators	V$MYBL1.02	V-myb avian myeloblastosis viral oncogene homolog-like 1 (AMYB) (secondary DNA binding preference)	Antibody-Producing Cells Blood Cells Bone Marrow Cells Embryonic Structures Erythrocytes Granulocytes Hematopoietic System Immune System Leukocytes Lymphocytes Monocytes Muscle, Smooth Myeloid Cells Testis Thymus Gland Urogenital System	0.83	390	410	400	-	1	0.868	0.038	cccccaccccAACTgtgcttg
AY486432.1_Macaca-mulatta_interleukin-10-(IL-10)_gene_promoter_region	AY486432.1_Macaca-mulatta_interleukin-10-(IL-10)_gene_promoter_region			V$PAX5	PAX-2/5/8 binding sites	V$PAX5.01	B-cell-specific activator protein	Antibody-Producing Cells Blood Cells Bone Marrow Cells Embryonic Structures Endocrine System Hematopoietic System Immune System Leukocytes Lymphocytes Nervous System Ovary Spinal Cord Thyroid Gland Urogenital System	0.79	386	414	400	+	0.905	0.798	0.008	cccccaAGCAcagttggggtgggggacac
AY486432.1_Macaca-mulatta_interleukin-10-(IL-10)_gene_promoter_region	AY486432.1_Macaca-mulatta_interleukin-10-(IL-10)_gene_promoter_region			V$RREB	Ras-responsive element binding protein	V$RREB1.01	Ras-responsive element binding protein 1		0.8	395	409	402	-	1	0.818	0.018	cCCCAccccaactgt
AY486432.1_Macaca-mulatta_interleukin-10-(IL-10)_gene_promoter_region	AY486432.1_Macaca-mulatta_interleukin-10-(IL-10)_gene_promoter_region			V$ZF02	C2H2 zinc finger transcription factors 2	V$ZKSCAN3.01	Zinc finger with KRAB and SCAN domains 3	Blood Cells Erythrocytes Immune System Leukocytes Lymphocytes Thymus Gland	1	392	414	403	-	1	1	0	gtgtcCCCCaccccaactgtgct
AY486432.1_Macaca-mulatta_interleukin-10-(IL-10)_gene_promoter_region	AY486432.1_Macaca-mulatta_interleukin-10-(IL-10)_gene_promoter_region			V$SAL2	Spalt-like transcription factor 2	V$SALL2.01	Zinc finger protein Spalt-2, sal-like 2, p150(sal2)		0.91	400	410	405	+	1	0.977	0.067	tgggGTGGggg
AY486432.1_Macaca-mulatta_interleukin-10-(IL-10)_gene_promoter_region	AY486432.1_Macaca-mulatta_interleukin-10-(IL-10)_gene_promoter_region			V$KLFS	Krueppel like transcription factors	V$KLF2.01	Krueppel-like factor 2 (lung) (LKLF)	Adipose Tissue Antibody-Producing Cells Blood Cells Bone Marrow Cells Cardiovascular System Connective Tissue Digestive System Embryonic Structures Erythrocytes Eye Germ Cells Heart Hematopoietic System Immune System Integumentary System Kidney Leukocytes Liver Lymphocytes Monocytes Muscle, Skeletal Muscle, Smooth Muscles Myocardium Nervous System Neurons Spinal Cord Thymus Gland Urogenital System	0.98	397	415	406	+	1	0.991	0.011	agttgGGGTgggggacacc
AY486432.1_Macaca-mulatta_interleukin-10-(IL-10)_gene_promoter_region	AY486432.1_Macaca-mulatta_interleukin-10-(IL-10)_gene_promoter_region			V$ZF07	C2H2 zinc finger transcription factors 7	V$ZNF444.01	Zinc finger protein 444, endothelial zinc finger protein 2, ZSCAN17		0.78	398	414	406	-	1	0.81	0.03	gtgtCCCCcaccccaac
AY486432.1_Macaca-mulatta_interleukin-10-(IL-10)_gene_promoter_region	AY486432.1_Macaca-mulatta_interleukin-10-(IL-10)_gene_promoter_region			V$NDPK	Nucleoside diphosphate kinase	V$NM23.01	NME/NM23 nucleoside diphosphate kinase1 and 2		0.89	399	415	407	+	1	0.917	0.027	ttGGGGtgggggacacc
AY486432.1_Macaca-mulatta_interleukin-10-(IL-10)_gene_promoter_region	AY486432.1_Macaca-mulatta_interleukin-10-(IL-10)_gene_promoter_region			V$EGRF	EGR/nerve growth factor induced protein C & related factors	V$WT1.01	Wilms Tumor Suppressor	Antigen-Presenting Cells Brain Central Nervous System Embryonic Structures Endocrine System Erythrocytes Kidney Leukocytes Leydig Cells Lymphocytes Muscle, Skeletal Muscle, Smooth Nervous System Neuroglia Neurons Ovary Pituitary Gland Testis Urogenital System	0.92	400	418	409	+	1	0.988	0.068	tggggTGGGggacacctgg
AY486432.1_Macaca-mulatta_interleukin-10-(IL-10)_gene_promoter_region	AY486432.1_Macaca-mulatta_interleukin-10-(IL-10)_gene_promoter_region			V$BRAC	Brachyury gene, mesoderm developmental factor	V$EOMES.02	Eomesodermin, TBR-2 (secondary DNA binding preference)	Adipose Tissue Adrenal Glands Antibody-Producing Cells Antigen-Presenting Cells Blastomeres Blood Cells Bone and Bones Brain Breast Cardiovascular System Cartilage Central Nervous System Connective Tissue Digestive System Ear Embryonic Structures Endocrine System Germ Cells Heart Immune System Leukocytes Lung Lymphocytes Muscle, Smooth Muscles Myocardium Nervous System Neurons Parathyroid Glands …	0.88	397	425	411	-	1	0.904	0.024	agctgtcccaGGTGtcccccaccccaact
AY486432.1_Macaca-mulatta_interleukin-10-(IL-10)_gene_promoter_region	AY486432.1_Macaca-mulatta_interleukin-10-(IL-10)_gene_promoter_region			V$MAZF	Myc associated zinc fingers	V$MAZR.01	MYC-associated zinc finger protein related transcription factor	Cartilage Skeleton	0.88	398	428	413	+	1	0.904	0.024	gttggggtGGGGgacacctgggacagctgaa
AY486432.1_Macaca-mulatta_interleukin-10-(IL-10)_gene_promoter_region	AY486432.1_Macaca-mulatta_interleukin-10-(IL-10)_gene_promoter_region			V$HAND	Twist subfamily of class B bHLH transcription factors	V$HAND2_E12.01	Heterodimers of the bHLH transcription factors HAND2 (Thing2) and E12	Adipose Tissue Antibody-Producing Cells Antigen-Presenting Cells Blood Cells Bone Marrow Cells Bone and Bones Brain Breast Cardiovascular System Cartilage Central Nervous System Connective Tissue Embryonic Structures Erythrocytes Germ Cells Heart Hematopoietic System Immune System Integumentary System Leukocytes Lymphocytes Muscle, Skeletal Muscles Myocardium Nervous System Neurons Skeleton Thymu…	0.75	404	424	414	-	0.752	0.829	0.079	gctgtcccaggTGTCccccac
AY486432.1_Macaca-mulatta_interleukin-10-(IL-10)_gene_promoter_region	AY486432.1_Macaca-mulatta_interleukin-10-(IL-10)_gene_promoter_region			V$ZFHX	Two-handed zinc finger homeodomain transcription factors	V$SIP1.01	Smad-interacting protein	Breast Embryonic Structures Eye Kidney	0.98	408	420	414	+	1	0.981	0.001	gggacACCTggga
AY486432.1_Macaca-mulatta_interleukin-10-(IL-10)_gene_promoter_region	AY486432.1_Macaca-mulatta_interleukin-10-(IL-10)_gene_promoter_region			V$EBOX	E-box binding factors	V$USF.04	Upstream stimulating factor 1/2	ubiquitous	0.9	407	423	415	+	0.83	0.917	0.017	ggggaCACCtgggacag
AY486432.1_Macaca-mulatta_interleukin-10-(IL-10)_gene_promoter_region	AY486432.1_Macaca-mulatta_interleukin-10-(IL-10)_gene_promoter_region			V$NOLF	Neuron-specific olfactory factor	V$OLF1.02	Olfactory neuron-specific factor	Adipose Tissue Antibody-Producing Cells Blood Cells Bone Marrow Cells Brain Central Nervous System Connective Tissue Hematopoietic System Immune System Leukocytes Lymphocytes Nervous System Neurons Nose	0.88	404	426	415	-	1	0.882	0.002	cagctgTCCCaggtgtcccccac
AY486432.1_Macaca-mulatta_interleukin-10-(IL-10)_gene_promoter_region	AY486432.1_Macaca-mulatta_interleukin-10-(IL-10)_gene_promoter_region			V$MYOD	Myoblast determining factors	V$MYOGENIN.03	Myogenic bHLH protein myogenin (myf4)	Adipose Tissue Antibody-Producing Cells Antigen-Presenting Cells Blood Cells Bone Marrow Cells Bone and Bones Cardiovascular System Embryonic Structures Endocrine System Germ Cells Heart Hematopoietic System Immune System Kidney Leukocytes Lymphocytes Muscle, Skeletal Muscles Ovary Testis Thymus Gland Urogenital System	0.9	415	431	423	+	1	0.975	0.075	ctgggaCAGCtgaagag
AY486432.1_Macaca-mulatta_interleukin-10-(IL-10)_gene_promoter_region	AY486432.1_Macaca-mulatta_interleukin-10-(IL-10)_gene_promoter_region			V$HOMF	Homeodomain transcription factors	V$HMX2.01	Hmx2/Nkx5-2 homeodomain transcription factor	Bone Marrow Cells Bone and Bones Brain Cardiovascular System Cartilage Central Nervous System Connective Tissue Digestive System Ear Embryonic Structures Endocrine System Erythrocytes Eye Germ Cells Heart Hematopoietic System Immune System Islets of Langerhans Liver Muscle, Skeletal Muscle, Smooth Muscles Myocardium Nervous System Neurons Ovary Pancreas Skeleton Spinal Cord Testis Thyroid Gland U…	0.83	415	433	424	+	0.75	0.835	0.005	ctgggacagCTGAagagga
AY486432.1_Macaca-mulatta_interleukin-10-(IL-10)_gene_promoter_region	AY486432.1_Macaca-mulatta_interleukin-10-(IL-10)_gene_promoter_region			V$MYOD	Myoblast determining factors	V$MYOD.02	Myogenic regulatory factor MyoD (myf3)	Adipose Tissue Antibody-Producing Cells Antigen-Presenting Cells Blood Cells Bone Marrow Cells Bone and Bones Cardiovascular System Embryonic Structures Endocrine System Germ Cells Heart Hematopoietic System Immune System Kidney Leukocytes Lymphocytes Muscle, Skeletal Muscles Ovary Testis Thymus Gland Urogenital System	0.92	416	432	424	-	1	0.951	0.031	cctcttCAGCtgtccca
AY486432.1_Macaca-mulatta_interleukin-10-(IL-10)_gene_promoter_region	AY486432.1_Macaca-mulatta_interleukin-10-(IL-10)_gene_promoter_region			V$HOMF	Homeodomain transcription factors	V$HMX2.01	Hmx2/Nkx5-2 homeodomain transcription factor	Bone Marrow Cells Bone and Bones Brain Cardiovascular System Cartilage Central Nervous System Connective Tissue Digestive System Ear Embryonic Structures Endocrine System Erythrocytes Eye Germ Cells Heart Hematopoietic System Immune System Islets of Langerhans Liver Muscle, Skeletal Muscle, Smooth Muscles Myocardium Nervous System Neurons Ovary Pancreas Skeleton Spinal Cord Testis Thyroid Gland U…	0.83	420	438	429	-	0.75	0.834	0.004	tttcctcctCTTCagctgt
AY486432.1_Macaca-mulatta_interleukin-10-(IL-10)_gene_promoter_region	AY486432.1_Macaca-mulatta_interleukin-10-(IL-10)_gene_promoter_region			V$ETSF	Human and murine ETS1 factors	V$ETS1.01	c-Ets-1 binding site	Antibody-Producing Cells Antigen-Presenting Cells Blood Cells Blood Platelets Bone Marrow Cells Brain Breast Cardiovascular System Cartilage Central Nervous System Digestive System Embryonic Structures Endocrine System Erythrocytes Germ Cells Granulocytes Hematopoietic System Immune System Integumentary System Kidney Leukocytes Lung Lymphocytes Monocytes Muscle, Skeletal Muscle, Smooth Muscles My…	0.92	426	446	436	+	1	0.929	0.009	gaagaggaGGAAatgtgtgcc
AY486432.1_Macaca-mulatta_interleukin-10-(IL-10)_gene_promoter_region	AY486432.1_Macaca-mulatta_interleukin-10-(IL-10)_gene_promoter_region			V$NFAT	Nuclear factor of activated T-cells	V$NFAT.01	Nuclear factor of activated T-cells	Antibody-Producing Cells Blood Cells Bone Marrow Cells Bone and Bones Cardiovascular System Cartilage Connective Tissue Eye Germ Cells Heart Hematopoietic System Immune System Kidney Leukocytes Lymphocytes Monocytes Muscle, Smooth Muscles Myeloid Cells Myocardium Neurons Phagocytes Skeleton Thymus Gland Urogenital System	0.95	428	446	437	+	1	0.971	0.021	agaggaGGAAatgtgtgcc
AY486432.1_Macaca-mulatta_interleukin-10-(IL-10)_gene_promoter_region	AY486432.1_Macaca-mulatta_interleukin-10-(IL-10)_gene_promoter_region			V$BNCF	Basonuclein rDNA transcription factor (PolI)	V$BNC.01	Basonuclin, cooperates with UBF1 in rDNA PolI transcription	Integumentary System	0.85	431	449	440	+	0.789	0.85	0	ggaggaaatgTGTGcctga
AY486432.1_Macaca-mulatta_interleukin-10-(IL-10)_gene_promoter_region	AY486432.1_Macaca-mulatta_interleukin-10-(IL-10)_gene_promoter_region			V$PAX5	PAX-2/5/8 binding sites	V$PAX5.03	PAX5 paired domain protein	Antibody-Producing Cells Blood Cells Bone Marrow Cells Embryonic Structures Endocrine System Hematopoietic System Immune System Leukocytes Lymphocytes Nervous System Ovary Spinal Cord Thyroid Gland Urogenital System	0.8	428	456	442	-	0.789	0.806	0.006	tggatTCTCaggcacacatttcctcctct
AY486432.1_Macaca-mulatta_interleukin-10-(IL-10)_gene_promoter_region	AY486432.1_Macaca-mulatta_interleukin-10-(IL-10)_gene_promoter_region			V$STAT	Signal transducer and activator of transcription	V$STAT6.01	STAT6: signal transducer and activator of transcription 6	Antibody-Producing Cells Antigen-Presenting Cells Blood Cells Bone Marrow Cells Breast Digestive System Erythrocytes Granulocytes Heart Hematopoietic System Immune System Leukocytes Liver Lung Lymphocytes Monocytes Myeloid Cells Myocardium Neuroglia Phagocytes Respiratory System Thymus Gland	0.84	439	457	448	+	0.759	0.854	0.014	tgtgTGCCtgagaatccaa
AY486432.1_Macaca-mulatta_interleukin-10-(IL-10)_gene_promoter_region	AY486432.1_Macaca-mulatta_interleukin-10-(IL-10)_gene_promoter_region			V$OCT1	Octamer binding protein	V$OCT2.01	Octamer-binding transcription factor-2, POU class 2 homeobox 2 (POU2F2)	Antibody-Producing Cells Blood Cells Brain Central Nervous System Immune System Integumentary System Leukocytes Lymphocytes Nervous System Neurons Nose Respiratory System	0.8	449	463	456	+	0.757	0.84	0.04	agaATCCaaatgaaa
AY486432.1_Macaca-mulatta_interleukin-10-(IL-10)_gene_promoter_region	AY486432.1_Macaca-mulatta_interleukin-10-(IL-10)_gene_promoter_region			O$INRE	Core promoter initiator elements	O$DINR.01	Drosophila initiator motifs		0.94	453	463	458	-	0.969	0.976	0.036	ttTCATttgga
AY486432.1_Macaca-mulatta_interleukin-10-(IL-10)_gene_promoter_region	AY486432.1_Macaca-mulatta_interleukin-10-(IL-10)_gene_promoter_region			V$BRNF	Brn POU domain factors	V$BRN2.03	Brn-2, POU-III protein class	Brain Central Nervous System Ear Embryonic Structures Endocrine System Eye Islets of Langerhans Nervous System Neuroglia Neurons Pancreas Spinal Cord	0.92	450	468	459	-	1	0.922	0.002	cctgatttcATTTggattc
AY486432.1_Macaca-mulatta_interleukin-10-(IL-10)_gene_promoter_region	AY486432.1_Macaca-mulatta_interleukin-10-(IL-10)_gene_promoter_region			V$LTSM	Localized tandem sequence motif	V$LTSM.03	LTSM elements with 8 bp spacer		0.84	452	466	459	+	1	0.961	0.121	ATCCaaatgaaatca
AY486432.1_Macaca-mulatta_interleukin-10-(IL-10)_gene_promoter_region	AY486432.1_Macaca-mulatta_interleukin-10-(IL-10)_gene_promoter_region			V$DUXF	Double homeobox factors	V$DUX4.01	Double homeobox protein 4	Muscle, Skeletal Muscles	0.75	454	468	461	-	1	0.771	0.021	cctGATTtcatttgg
AY486432.1_Macaca-mulatta_interleukin-10-(IL-10)_gene_promoter_region	AY486432.1_Macaca-mulatta_interleukin-10-(IL-10)_gene_promoter_region			V$GFI1	Growth factor independence transcriptional repressor	V$GFI1.01	Growth factor independence 1 zinc finger protein acts as transcriptional repressor	Antibody-Producing Cells Blood Cells Blood Platelets Bone Marrow Cells Ear Erythrocytes Granulocytes Hematopoietic System Immune System Leukocytes Lymphocytes Myeloid Cells Phagocytes Thymus Gland	0.96	459	473	466	+	1	0.96	0	tgaAATCagggtaaa
AY486432.1_Macaca-mulatta_interleukin-10-(IL-10)_gene_promoter_region	AY486432.1_Macaca-mulatta_interleukin-10-(IL-10)_gene_promoter_region			V$KLFS	Krueppel like transcription factors	V$GKLF.01	Gut-enriched Krueppel-like factor	Adipose Tissue Antibody-Producing Cells Blood Cells Bone Marrow Cells Cardiovascular System Connective Tissue Digestive System Embryonic Structures Erythrocytes Eye Germ Cells Heart Hematopoietic System Immune System Integumentary System Kidney Leukocytes Liver Lymphocytes Monocytes Muscle, Skeletal Muscle, Smooth Muscles Myocardium Nervous System Neurons Spinal Cord Thymus Gland Urogenital System	0.86	457	475	466	+	1	0.865	0.005	aatgaaatcAGGGtaaagg
AY486432.1_Macaca-mulatta_interleukin-10-(IL-10)_gene_promoter_region	AY486432.1_Macaca-mulatta_interleukin-10-(IL-10)_gene_promoter_region			V$ETSF	Human and murine ETS1 factors	V$PDEF.01	Prostate-derived Ets factor	Antibody-Producing Cells Antigen-Presenting Cells Blood Cells Blood Platelets Bone Marrow Cells Brain Breast Cardiovascular System Cartilage Central Nervous System Digestive System Embryonic Structures Endocrine System Erythrocytes Germ Cells Granulocytes Hematopoietic System Immune System Integumentary System Kidney Leukocytes Lung Lymphocytes Monocytes Muscle, Skeletal Muscle, Smooth Muscles My…	0.93	479	499	489	-	1	0.958	0.028	gggtcacaGGATgtgctccag
AY486432.1_Macaca-mulatta_interleukin-10-(IL-10)_gene_promoter_region	AY486432.1_Macaca-mulatta_interleukin-10-(IL-10)_gene_promoter_region			O$TELO	Protein involved in telomere maintenance	O$ZSCAN4.01	Zinc finger and SCAN domain containing 4		0.76	483	497	490	+	1	0.809	0.049	aGCACatcctgtgac
AY486432.1_Macaca-mulatta_interleukin-10-(IL-10)_gene_promoter_region	AY486432.1_Macaca-mulatta_interleukin-10-(IL-10)_gene_promoter_region			V$GREF	Glucocorticoid responsive and related elements	V$ARE.03	Androgene receptor binding site, IR3 sites	Adipose Tissue Adrenal Glands Brain Breast Cardiovascular System Central Nervous System Embryonic Structures Endocrine System Germ Cells Heart Integumentary System Kidney Leydig Cells Liver Lung Luteal Cells Muscle, Skeletal Muscle, Smooth Muscles Myocardium Nervous System Ovary Pituitary Gland Prostate Respiratory System Spinal Cord Testis Thymus Gland Urogenital System	0.87	481	499	490	-	0.869	0.918	0.048	gggtcacaggatGTGCtcc
AY486432.1_Macaca-mulatta_interleukin-10-(IL-10)_gene_promoter_region	AY486432.1_Macaca-mulatta_interleukin-10-(IL-10)_gene_promoter_region			V$GREF	Glucocorticoid responsive and related elements	V$GRE.02	Glucocorticoid receptor, IR3 sites	Adipose Tissue Adrenal Glands Brain Breast Cardiovascular System Central Nervous System Embryonic Structures Endocrine System Germ Cells Heart Integumentary System Kidney Leydig Cells Liver Lung Luteal Cells Muscle, Skeletal Muscle, Smooth Muscles Myocardium Nervous System Ovary Pituitary Gland Prostate Respiratory System Spinal Cord Testis Thymus Gland Urogenital System	0.82	481	499	490	+	0.89	0.867	0.047	ggaGCACatcctgtgaccc
AY486432.1_Macaca-mulatta_interleukin-10-(IL-10)_gene_promoter_region	AY486432.1_Macaca-mulatta_interleukin-10-(IL-10)_gene_promoter_region			V$RXRF	RXR heterodimer binding sites	V$VDR_RXR.03	Bipartite binding site of VDR/RXR heterodimers, DR1 sites	Adipose Tissue Adrenal Glands Bone Marrow Cells Bone and Bones Brain Breast Central Nervous System Connective Tissue Digestive System Ear Embryonic Structures Endocrine System Eye Gallbladder Granulocytes Heart Hematopoietic System Immune System Integumentary System Kidney Leydig Cells Liver Lung Lymphocytes Monocytes Muscles Myeloid Cells Myocardium Nervous System Neuroglia Neurons Ovary Parathy…	0.75	480	504	492	-	0.824	0.779	0.029	aggcaGGGTcacaggatgtgctcca
AY486432.1_Macaca-mulatta_interleukin-10-(IL-10)_gene_promoter_region	AY486432.1_Macaca-mulatta_interleukin-10-(IL-10)_gene_promoter_region			V$ESRR	Estrogen-related receptors	V$ESRRA.04	Estrogen-related receptor alpha, homodimer DR4 binding site	Adipose Tissue Bone and Bones Connective Tissue Embryonic Structures Germ Cells Heart Leydig Cells Muscle, Skeletal Muscles Myocardium Skeleton	0.75	490	512	501	-	0.752	0.848	0.098	tacaggacaggcAGGGtcacagg
AY486432.1_Macaca-mulatta_interleukin-10-(IL-10)_gene_promoter_region	AY486432.1_Macaca-mulatta_interleukin-10-(IL-10)_gene_promoter_region			V$KLFS	Krueppel like transcription factors	V$EKLF.01	Erythroid krueppel like factor (EKLF)	Adipose Tissue Antibody-Producing Cells Blood Cells Bone Marrow Cells Cardiovascular System Connective Tissue Digestive System Embryonic Structures Erythrocytes Eye Germ Cells Heart Hematopoietic System Immune System Integumentary System Kidney Leukocytes Liver Lymphocytes Monocytes Muscle, Skeletal Muscle, Smooth Muscles Myocardium Nervous System Neurons Spinal Cord Thymus Gland Urogenital System	0.89	492	510	501	-	1	0.941	0.051	caggacaggcaGGGTcaca
AY486432.1_Macaca-mulatta_interleukin-10-(IL-10)_gene_promoter_region	AY486432.1_Macaca-mulatta_interleukin-10-(IL-10)_gene_promoter_region			V$RXRF	RXR heterodimer binding sites	V$RARA.01	Retinoic acid receptor alpha, homodimer DR4 binding site	Adipose Tissue Adrenal Glands Bone Marrow Cells Bone and Bones Brain Breast Central Nervous System Connective Tissue Digestive System Ear Embryonic Structures Endocrine System Eye Gallbladder Granulocytes Heart Hematopoietic System Immune System Integumentary System Kidney Leydig Cells Liver Lung Lymphocytes Monocytes Muscles Myeloid Cells Myocardium Nervous System Neuroglia Neurons Ovary Parathy…	0.88	489	513	501	-	0.787	0.888	0.008	ctacagGACAggcagggtcacagga
AY486432.1_Macaca-mulatta_interleukin-10-(IL-10)_gene_promoter_region	AY486432.1_Macaca-mulatta_interleukin-10-(IL-10)_gene_promoter_region			V$GREF	Glucocorticoid responsive and related elements	V$ARE.02	Androgene receptor binding site, IR3 sites	Adipose Tissue Adrenal Glands Brain Breast Cardiovascular System Central Nervous System Embryonic Structures Endocrine System Germ Cells Heart Integumentary System Kidney Leydig Cells Liver Lung Luteal Cells Muscle, Skeletal Muscle, Smooth Muscles Myocardium Nervous System Ovary Pituitary Gland Prostate Respiratory System Spinal Cord Testis Thymus Gland Urogenital System	0.89	493	511	502	+	0.959	0.897	0.007	gtgaccctgcctGTCCtgt
AY486432.1_Macaca-mulatta_interleukin-10-(IL-10)_gene_promoter_region	AY486432.1_Macaca-mulatta_interleukin-10-(IL-10)_gene_promoter_region			V$ZF11	C2H2 zinc finger transcription factors 11	V$ZBTB3.01	Zinc finger and BTB domain containing 3		0.95	497	507	502	-	0.867	0.954	0.004	gacaGGCAggg
AY486432.1_Macaca-mulatta_interleukin-10-(IL-10)_gene_promoter_region	AY486432.1_Macaca-mulatta_interleukin-10-(IL-10)_gene_promoter_region			V$ETSF	Human and murine ETS1 factors	V$PEA3.01	Polyomavirus enhancer A binding protein 3, ETV4 (Ets variant gene 4)	Antibody-Producing Cells Antigen-Presenting Cells Blood Cells Blood Platelets Bone Marrow Cells Brain Breast Cardiovascular System Cartilage Central Nervous System Digestive System Embryonic Structures Endocrine System Erythrocytes Germ Cells Granulocytes Hematopoietic System Immune System Integumentary System Kidney Leukocytes Lung Lymphocytes Monocytes Muscle, Skeletal Muscle, Smooth Muscles My…	0.94	505	525	515	+	1	0.943	0.003	gtcctgtAGGAagccggtctc
AY486432.1_Macaca-mulatta_interleukin-10-(IL-10)_gene_promoter_region	AY486432.1_Macaca-mulatta_interleukin-10-(IL-10)_gene_promoter_region			V$HEAT	Heat shock factors	V$HSF1.05	Heat shock factor 1	ubiquitous	0.92	514	538	526	-	1	0.93	0.01	attttaccttCCAGagaccggcttc
AY486432.1_Macaca-mulatta_interleukin-10-(IL-10)_gene_promoter_region	AY486432.1_Macaca-mulatta_interleukin-10-(IL-10)_gene_promoter_region			V$HEAT	Heat shock factors	V$HSF1.01	Heat shock factor 1	ubiquitous	0.84	515	539	527	+	0.952	0.854	0.014	aagccggtctctGGAAggtaaaatg
AY486432.1_Macaca-mulatta_interleukin-10-(IL-10)_gene_promoter_region	AY486432.1_Macaca-mulatta_interleukin-10-(IL-10)_gene_promoter_region			V$NR2F	Nuclear receptor subfamily 2 factors	V$TR2.01	Nuclear hormone receptor TR2, DR5 binding sites	Adrenal Glands Brain Breast Central Nervous System Digestive System Embryonic Structures Endocrine System Eye Islets of Langerhans Leydig Cells Liver Nervous System Neurons Pancreas Testis Urogenital System	0.76	517	541	529	+	0.756	0.788	0.028	gccggtctctggaaGGTAaaatgga
AY486432.1_Macaca-mulatta_interleukin-10-(IL-10)_gene_promoter_region	AY486432.1_Macaca-mulatta_interleukin-10-(IL-10)_gene_promoter_region			V$YY1F	Activator/repressor binding to transcription initiation site	V$YY2.01	Transcription factor yin yang 2	Adipose Tissue Antibody-Producing Cells Bone Marrow Cells Connective Tissue Embryonic Structures Germ Cells Hematopoietic System Lymphocytes Neuroglia	0.96	524	546	535	-	1	0.975	0.015	gctcttCCATtttaccttccaga
AY486432.1_Macaca-mulatta_interleukin-10-(IL-10)_gene_promoter_region	AY486432.1_Macaca-mulatta_interleukin-10-(IL-10)_gene_promoter_region			V$ETSF	Human and murine ETS1 factors	V$SPIB.01	Spi-B transcription factor (Spi-1/PU.1 related)	Antibody-Producing Cells Antigen-Presenting Cells Blood Cells Blood Platelets Bone Marrow Cells Brain Breast Cardiovascular System Cartilage Central Nervous System Digestive System Embryonic Structures Endocrine System Erythrocytes Germ Cells Granulocytes Hematopoietic System Immune System Integumentary System Kidney Leukocytes Lung Lymphocytes Monocytes Muscle, Skeletal Muscle, Smooth Muscles My…	0.88	531	551	541	+	1	0.908	0.028	ggtaaaatGGAAgagctgctt
AY486432.1_Macaca-mulatta_interleukin-10-(IL-10)_gene_promoter_region	AY486432.1_Macaca-mulatta_interleukin-10-(IL-10)_gene_promoter_region			V$MYOD	Myoblast determining factors	V$TCF21.01	Podocyte-expressed 1 (POD1)	Adipose Tissue Antibody-Producing Cells Antigen-Presenting Cells Blood Cells Bone Marrow Cells Bone and Bones Cardiovascular System Embryonic Structures Endocrine System Germ Cells Heart Hematopoietic System Immune System Kidney Leukocytes Lymphocytes Muscle, Skeletal Muscles Ovary Testis Thymus Gland Urogenital System	0.8	537	553	545	+	1	0.803	0.003	atggaagaGCTGcttgg
AY486432.1_Macaca-mulatta_interleukin-10-(IL-10)_gene_promoter_region	AY486432.1_Macaca-mulatta_interleukin-10-(IL-10)_gene_promoter_region			V$LEFF	LEF1/TCF	V$LEF1.02	TCF/LEF-1, involved in the Wnt signal transduction pathway	Adipose Tissue Blood Cells Bone Marrow Cells Bone and Bones Breast Cartilage Connective Tissue Digestive System Embryonic Structures Endocrine System Hematopoietic System Immune System Integumentary System Islets of Langerhans Leukocytes Lymphocytes Pancreas Skeleton Thymus Gland	0.94	552	568	560	-	1	0.951	0.011	atatcctCAAAgctccc
AY486432.1_Macaca-mulatta_interleukin-10-(IL-10)_gene_promoter_region	AY486432.1_Macaca-mulatta_interleukin-10-(IL-10)_gene_promoter_region			V$NR2F	Nuclear receptor subfamily 2 factors	V$HNF4.02	Hepatic nuclear factor 4, DR2 sites	Adrenal Glands Brain Breast Central Nervous System Digestive System Embryonic Structures Endocrine System Eye Islets of Langerhans Leydig Cells Liver Nervous System Neurons Pancreas Testis Urogenital System	0.76	557	581	569	-	0.75	0.779	0.019	gggggtgggctAAATatcctcaaag
AY486432.1_Macaca-mulatta_interleukin-10-(IL-10)_gene_promoter_region	AY486432.1_Macaca-mulatta_interleukin-10-(IL-10)_gene_promoter_region			V$PLAG	Pleomorphic adenoma gene	V$PLAG1.02	Pleomorphic adenoma gene 1	Bone Marrow Cells Digestive System Embryonic Structures Endocrine System Germ Cells Hematopoietic System Respiratory System	0.97	561	583	572	-	1	1	0.03	gaGGGGgtgggctaaatatcctc
AY486432.1_Macaca-mulatta_interleukin-10-(IL-10)_gene_promoter_region	AY486432.1_Macaca-mulatta_interleukin-10-(IL-10)_gene_promoter_region			V$NDPK	Nucleoside diphosphate kinase	V$NM23.01	NME/NM23 nucleoside diphosphate kinase1 and 2		0.89	566	582	574	-	1	0.911	0.021	agGGGGtgggctaaata
AY486432.1_Macaca-mulatta_interleukin-10-(IL-10)_gene_promoter_region	AY486432.1_Macaca-mulatta_interleukin-10-(IL-10)_gene_promoter_region			V$KLFS	Krueppel like transcription factors	V$KLF2.01	Krueppel-like factor 2 (lung) (LKLF)	Adipose Tissue Antibody-Producing Cells Blood Cells Bone Marrow Cells Cardiovascular System Connective Tissue Digestive System Embryonic Structures Erythrocytes Eye Germ Cells Heart Hematopoietic System Immune System Integumentary System Kidney Leukocytes Liver Lymphocytes Monocytes Muscle, Skeletal Muscle, Smooth Muscles Myocardium Nervous System Neurons Spinal Cord Thymus Gland Urogenital System	0.98	566	584	575	-	1	0.987	0.007	tgaggGGGTgggctaaata
AY486432.1_Macaca-mulatta_interleukin-10-(IL-10)_gene_promoter_region	AY486432.1_Macaca-mulatta_interleukin-10-(IL-10)_gene_promoter_region			V$SAL2	Spalt-like transcription factor 2	V$SALL2.01	Zinc finger protein Spalt-2, sal-like 2, p150(sal2)		0.91	571	581	576	-	1	0.989	0.079	ggggGTGGgct
AY486432.1_Macaca-mulatta_interleukin-10-(IL-10)_gene_promoter_region	AY486432.1_Macaca-mulatta_interleukin-10-(IL-10)_gene_promoter_region			V$SP1F	GC-Box factors SP1/GC	V$SP4.01	Sp4 transcription factor	ubiquitous	0.87	568	584	576	-	0.771	0.878	0.008	tgagggGGTGggctaaa
AY486432.1_Macaca-mulatta_interleukin-10-(IL-10)_gene_promoter_region	AY486432.1_Macaca-mulatta_interleukin-10-(IL-10)_gene_promoter_region			V$KLFS	Krueppel like transcription factors	V$KLF6.01	Core promoter-binding protein (CPBP) with 3 Krueppel-type zinc fingers (KLF6, ZF9)	Adipose Tissue Antibody-Producing Cells Blood Cells Bone Marrow Cells Cardiovascular System Connective Tissue Digestive System Embryonic Structures Erythrocytes Eye Germ Cells Heart Hematopoietic System Immune System Integumentary System Kidney Leukocytes Liver Lymphocytes Monocytes Muscle, Skeletal Muscle, Smooth Muscles Myocardium Nervous System Neurons Spinal Cord Thymus Gland Urogenital System	0.89	568	586	577	-	1	0.989	0.099	aatgagGGGGtgggctaaa
AY486432.1_Macaca-mulatta_interleukin-10-(IL-10)_gene_promoter_region	AY486432.1_Macaca-mulatta_interleukin-10-(IL-10)_gene_promoter_region			V$EGRF	EGR/nerve growth factor induced protein C & related factors	V$EGR1.03	EGR1, early growth response 1	Antigen-Presenting Cells Brain Central Nervous System Embryonic Structures Endocrine System Erythrocytes Kidney Leukocytes Leydig Cells Lymphocytes Muscle, Skeletal Muscle, Smooth Nervous System Neuroglia Neurons Ovary Pituitary Gland Testis Urogenital System	0.84	569	587	578	-	1	0.921	0.081	aaatgagGGGGtgggctaa
AY486432.1_Macaca-mulatta_interleukin-10-(IL-10)_gene_promoter_region	AY486432.1_Macaca-mulatta_interleukin-10-(IL-10)_gene_promoter_region			V$GLIF	GLI zinc finger family	V$GLI3.02	GLI-Kruppel family member GLI3	Adipose Tissue Bone and Bones Brain Cartilage Central Nervous System Connective Tissue Digestive System Embryonic Structures Endocrine System Eye Heart Integumentary System Islets of Langerhans Kidney Nervous System Neurons Pancreas Pituitary Gland Prostate Skeleton Spinal Cord	0.88	570	586	578	+	1	0.895	0.015	tagcCCACcccctcatt
AY486432.1_Macaca-mulatta_interleukin-10-(IL-10)_gene_promoter_region	AY486432.1_Macaca-mulatta_interleukin-10-(IL-10)_gene_promoter_region			V$ZF02	C2H2 zinc finger transcription factors 2	V$ZBP89.01	Zinc finger transcription factor ZBP-89	Blood Cells Erythrocytes Immune System Leukocytes Lymphocytes Thymus Gland	0.93	569	591	580	+	1	0.964	0.034	ttagcccaCCCCctcatttttac
AY486432.1_Macaca-mulatta_interleukin-10-(IL-10)_gene_promoter_region	AY486432.1_Macaca-mulatta_interleukin-10-(IL-10)_gene_promoter_region			V$GCMF	Chorion-specific transcription factors with a GCM DNA binding domain	V$GCM1.01	Glial cells missing homolog 1, chorion-specific transcription factor GCMa	Embryonic Structures Endocrine System Neuroglia Parathyroid Glands Thymus Gland	0.85	574	588	581	+	1	0.883	0.033	ccaccCCCTcatttt
AY486432.1_Macaca-mulatta_interleukin-10-(IL-10)_gene_promoter_region	AY486432.1_Macaca-mulatta_interleukin-10-(IL-10)_gene_promoter_region			V$KLFS	Krueppel like transcription factors	V$GKLF.01	Gut-enriched Krueppel-like factor	Adipose Tissue Antibody-Producing Cells Blood Cells Bone Marrow Cells Cardiovascular System Connective Tissue Digestive System Embryonic Structures Erythrocytes Eye Germ Cells Heart Hematopoietic System Immune System Integumentary System Kidney Leukocytes Liver Lymphocytes Monocytes Muscle, Skeletal Muscle, Smooth Muscles Myocardium Nervous System Neurons Spinal Cord Thymus Gland Urogenital System	0.86	572	590	581	-	0.826	0.874	0.014	taaaaatgaGGGGgtgggc
AY486432.1_Macaca-mulatta_interleukin-10-(IL-10)_gene_promoter_region	AY486432.1_Macaca-mulatta_interleukin-10-(IL-10)_gene_promoter_region			V$FKHD	Fork head domain factors	V$HNF3B.04	HNF-3-beta, Forkhead box protein A2 (FOXA2)	Adipose Tissue Antibody-Producing Cells Antigen-Presenting Cells Blood Cells Bone and Bones Brain Breast Cardiovascular System Cartilage Central Nervous System Connective Tissue Digestive System Ear Embryonic Structures Endocrine System Eye Germ Cells Heart Immune System Integumentary System Islets of Langerhans Kidney Leukocytes Leydig Cells Liver Lung Lymphocytes Muscle, Skeletal Muscles Myocar…	0.9	580	596	588	-	0.811	0.915	0.015	cccaagtaAAAAtgagg
AY486432.1_Macaca-mulatta_interleukin-10-(IL-10)_gene_promoter_region	AY486432.1_Macaca-mulatta_interleukin-10-(IL-10)_gene_promoter_region			V$PAX2	PAX-2 binding sites	V$PAX2.01	Zebrafish PAX2 paired domain protein	Ear Embryonic Structures Eye Kidney Nervous System Spinal Cord Urogenital System	0.78	581	603	592	+	1	0.785	0.005	ctcatttttacttggggAAACta
AY486432.1_Macaca-mulatta_interleukin-10-(IL-10)_gene_promoter_region	AY486432.1_Macaca-mulatta_interleukin-10-(IL-10)_gene_promoter_region			V$PAX2	PAX-2 binding sites	V$PAX2.01	Zebrafish PAX2 paired domain protein	Ear Embryonic Structures Eye Kidney Nervous System Spinal Cord Urogenital System	0.78	583	605	594	-	0.789	0.787	0.007	cttagtttccccaagtaAAAAtg
AY486432.1_Macaca-mulatta_interleukin-10-(IL-10)_gene_promoter_region	AY486432.1_Macaca-mulatta_interleukin-10-(IL-10)_gene_promoter_region			V$CEBP	Ccaat/Enhancer Binding Protein	V$CEBPE.02	CCAAT/enhancer binding protein (C/EBP), epsilon	Adipose Tissue Blood Cells Bone Marrow Cells Breast Connective Tissue Digestive System Embryonic Structures Erythrocytes Granulocytes Hematopoietic System Immune System Leukocytes Liver Lung Monocytes Myeloid Cells Neuroglia Phagocytes	0.97	588	602	595	+	0.96	0.982	0.012	ttacttggGGAAact
AY486432.1_Macaca-mulatta_interleukin-10-(IL-10)_gene_promoter_region	AY486432.1_Macaca-mulatta_interleukin-10-(IL-10)_gene_promoter_region			V$MZF1	Myeloid zinc finger 1 factors	V$MZF1.02	Myeloid zinc finger protein MZF1	Bone Marrow Cells Hematopoietic System Myeloid Cells	0.99	592	602	597	+	1	0.995	0.005	ttGGGGaaact
AY486432.1_Macaca-mulatta_interleukin-10-(IL-10)_gene_promoter_region	AY486432.1_Macaca-mulatta_interleukin-10-(IL-10)_gene_promoter_region			V$MOKF	Mouse Krueppel like factor	V$MOK2.02	Ribonucleoprotein associated zinc finger protein MOK-2 (human)		0.98	599	619	609	-	1	0.992	0.012	ttaggtctgtgggCCTTagtt
AY486432.1_Macaca-mulatta_interleukin-10-(IL-10)_gene_promoter_region	AY486432.1_Macaca-mulatta_interleukin-10-(IL-10)_gene_promoter_region			V$HNF1	Hepatic Nuclear Factor 1	V$HNF1.04	Hepatocyte nuclear factor 1 alpha (Tcf-1)	Digestive System Embryonic Structures Endocrine System Islets of Langerhans Kidney Liver Pancreas Urogenital System	0.84	625	641	633	+	1	0.88	0.04	ctgtctaaGTTAgcaag
AY486432.1_Macaca-mulatta_interleukin-10-(IL-10)_gene_promoter_region	AY486432.1_Macaca-mulatta_interleukin-10-(IL-10)_gene_promoter_region			V$PROX	Prospero-related homeobox	V$PROX1.01	Prospero homeobox protein 1, dimeric binding site	Ear Embryonic Structures Eye Immune System Neurons	0.78	640	652	646	-	0.772	0.892	0.112	caaGACTtcttct
AY486432.1_Macaca-mulatta_interleukin-10-(IL-10)_gene_promoter_region	AY486432.1_Macaca-mulatta_interleukin-10-(IL-10)_gene_promoter_region			V$PROX	Prospero-related homeobox	V$PROX1.01	Prospero homeobox protein 1, dimeric binding site	Ear Embryonic Structures Eye Immune System Neurons	0.78	641	653	647	+	0.752	0.872	0.092	gaaGAAGtcttgg
AY486432.1_Macaca-mulatta_interleukin-10-(IL-10)_gene_promoter_region	AY486432.1_Macaca-mulatta_interleukin-10-(IL-10)_gene_promoter_region			V$ARID	AT rich interactive domain factor	V$MRF2.01	Modulator recognition factor 2 (MRF2, ARID5B)	Antibody-Producing Cells Blood Cells Bone Marrow Cells Embryonic Structures Heart Immune System Leukocytes Lymphocytes Myocardium	0.98	642	662	652	-	1	0.985	0.005	ggtgAATAcccaagacttctt
AY486432.1_Macaca-mulatta_interleukin-10-(IL-10)_gene_promoter_region	AY486432.1_Macaca-mulatta_interleukin-10-(IL-10)_gene_promoter_region			V$PAX9	PAX-9 binding sites	V$PAX9.01	Zebrafish PAX9 binding sites	Bone and Bones Embryonic Structures Skeleton Thymus Gland	0.78	653	673	663	+	0.882	0.789	0.009	ggtattcaccctggGTTGggg
AY486432.1_Macaca-mulatta_interleukin-10-(IL-10)_gene_promoter_region	AY486432.1_Macaca-mulatta_interleukin-10-(IL-10)_gene_promoter_region			V$ZTRE	Zinc transcriptional regulatory element	V$ZTRE.01	ZTRE motifs (1 bp spacer), ZNF658 binding site		0.75	655	671	663	-	0.848	0.799	0.049	ccaacccaGGGTgaata
AY486432.1_Macaca-mulatta_interleukin-10-(IL-10)_gene_promoter_region	AY486432.1_Macaca-mulatta_interleukin-10-(IL-10)_gene_promoter_region			V$OAZF	Olfactory associated zinc finger protein	V$ROAZ.01	Rat C2H2 Zn finger protein involved in olfactory neuronal differentiation	Adipose Tissue Connective Tissue Embryonic Structures	0.75	656	672	664	+	0.75	0.759	0.009	atTCACcctgggttggg
AY486432.1_Macaca-mulatta_interleukin-10-(IL-10)_gene_promoter_region	AY486432.1_Macaca-mulatta_interleukin-10-(IL-10)_gene_promoter_region			V$ZF02	C2H2 zinc finger transcription factors 2	V$ZNF219.01	Kruppel-like zinc finger protein 219	Blood Cells Erythrocytes Immune System Leukocytes Lymphocytes Thymus Gland	0.91	657	679	668	-	1	0.95	0.04	gggtcCCCCcaacccagggtgaa
AY486432.1_Macaca-mulatta_interleukin-10-(IL-10)_gene_promoter_region	AY486432.1_Macaca-mulatta_interleukin-10-(IL-10)_gene_promoter_region			V$CP2F	CP2-erythrocyte Factor related to drosophila Elf1	V$CP2.01	CP2	Embryonic Structures Erythrocytes	0.9	661	679	670	+	1	0.92	0.02	ccCTGGgttggggggaccc
AY486432.1_Macaca-mulatta_interleukin-10-(IL-10)_gene_promoter_region	AY486432.1_Macaca-mulatta_interleukin-10-(IL-10)_gene_promoter_region			V$EGRF	EGR/nerve growth factor induced protein C & related factors	V$EGR2.01	Egr-2/Krox-20 early growth response gene product	Antigen-Presenting Cells Brain Central Nervous System Embryonic Structures Endocrine System Erythrocytes Kidney Leukocytes Leydig Cells Lymphocytes Muscle, Skeletal Muscle, Smooth Nervous System Neuroglia Neurons Ovary Pituitary Gland Testis Urogenital System	0.79	661	679	670	+	0.767	0.8	0.01	ccctGGGTtggggggaccc
AY486432.1_Macaca-mulatta_interleukin-10-(IL-10)_gene_promoter_region	AY486432.1_Macaca-mulatta_interleukin-10-(IL-10)_gene_promoter_region			V$GLIF	GLI zinc finger family	V$GLIS2.01	GLIS family zinc finger 2	Adipose Tissue Bone and Bones Brain Cartilage Central Nervous System Connective Tissue Digestive System Embryonic Structures Endocrine System Eye Heart Integumentary System Islets of Langerhans Kidney Nervous System Neurons Pancreas Pituitary Gland Prostate Skeleton Spinal Cord	0.86	663	679	671	-	1	0.897	0.037	gggtCCCCccaacccag
AY486432.1_Macaca-mulatta_interleukin-10-(IL-10)_gene_promoter_region	AY486432.1_Macaca-mulatta_interleukin-10-(IL-10)_gene_promoter_region			V$MZF1	Myeloid zinc finger 1 factors	V$MZF1.01	Myeloid zinc finger protein MZF1	Bone Marrow Cells Hematopoietic System Myeloid Cells	0.99	670	680	675	+	1	0.996	0.006	ggGGGGaccca
AY486432.1_Macaca-mulatta_interleukin-10-(IL-10)_gene_promoter_region	AY486432.1_Macaca-mulatta_interleukin-10-(IL-10)_gene_promoter_region			V$RORA	v-ERB and RAR-related orphan receptor alpha	V$RORA2.01	RAR-related orphan receptor alpha2	Adipose Tissue Antigen-Presenting Cells Blood Cells Brain Central Nervous System Connective Tissue Digestive System Endocrine System Eye Immune System Leukocytes Liver Lymphocytes Muscle, Skeletal Muscles Nervous System Neurons Pineal Gland Thymus Gland	0.82	663	687	675	-	1	0.828	0.008	aaataattgGGTCcccccaacccag
AY486432.1_Macaca-mulatta_interleukin-10-(IL-10)_gene_promoter_region	AY486432.1_Macaca-mulatta_interleukin-10-(IL-10)_gene_promoter_region			V$PLAG	Pleomorphic adenoma gene	V$PLAGL1.02	Pleiomorphic adenoma gene-like 1 (secondary DNA binding preference)	Bone Marrow Cells Digestive System Embryonic Structures Endocrine System Germ Cells Hematopoietic System Respiratory System	0.81	667	689	678	+	1	0.85	0.04	gttgGGGGgacccaattatttct
AY486432.1_Macaca-mulatta_interleukin-10-(IL-10)_gene_promoter_region	AY486432.1_Macaca-mulatta_interleukin-10-(IL-10)_gene_promoter_region			V$CART	Cart-1 (cartilage homeoprotein 1)	V$S8.01	Binding site for S8 type homeodomains	Adrenal Glands Bone and Bones Brain Cardiovascular System Cartilage Central Nervous System Connective Tissue Digestive System Ear Embryonic Structures Endocrine System Eye Heart Islets of Langerhans Muscle, Skeletal Myeloid Cells Myocardium Nervous System Neuroglia Neurons Nose Pancreas Phagocytes Pituitary Gland Respiratory System Skeleton Spinal Cord Testis	0.97	669	689	679	-	1	1	0.03	agaaaTAATtgggtcccccca
AY486432.1_Macaca-mulatta_interleukin-10-(IL-10)_gene_promoter_region	AY486432.1_Macaca-mulatta_interleukin-10-(IL-10)_gene_promoter_region			V$DLXF	Distal-less homeodomain transcription factors	V$DLX2.01	Distal-less homeobox 2	Bone and Bones Brain Cartilage Central Nervous System Connective Tissue Ear Embryonic Structures Erythrocytes Integumentary System Islets of Langerhans Nervous System Neuroglia Neurons Nose Pancreas Skeleton	0.92	670	688	679	+	1	0.934	0.014	ggggggacccAATTatttc
AY486432.1_Macaca-mulatta_interleukin-10-(IL-10)_gene_promoter_region	AY486432.1_Macaca-mulatta_interleukin-10-(IL-10)_gene_promoter_region			V$HOXF	Paralog hox genes 1-8 from the four hox clusters A, B, C, D	V$HOX1-3.01	Hox-1.3, vertebrate homeobox protein	Adipose Tissue Antibody-Producing Cells Blastomeres Bone Marrow Cells Bone and Bones Brain Breast Cartilage Central Nervous System Connective Tissue Ear Embryonic Structures Erythrocytes Germ Cells Granulocytes Hematopoietic System Integumentary System Kidney Lung Myeloid Cells Nervous System Neurons Ovary Parathyroid Glands Prostate Respiratory System Skeleton Spinal Cord Testis Thymus Gland Uro…	0.82	671	689	680	-	1	0.882	0.062	agaaaTAATtgggtccccc
AY486432.1_Macaca-mulatta_interleukin-10-(IL-10)_gene_promoter_region	AY486432.1_Macaca-mulatta_interleukin-10-(IL-10)_gene_promoter_region			V$NKXH	NKX homeodomain factors	V$NKX25.02	Homeo domain factor Nkx-2.5/Csx, tinman homolog low affinity sites	Antibody-Producing Cells Bone and Bones Brain Cardiovascular System Cartilage Central Nervous System Connective Tissue Digestive System Embryonic Structures Endocrine System Heart Islets of Langerhans Lung Muscles Myocardium Nervous System Neuroglia Neurons Pancreas Pituitary Gland Prostate Respiratory System Skeleton Spinal Cord Thyroid Gland Urogenital System	0.88	671	689	680	-	1	0.883	0.003	agaaaTAATtgggtccccc
AY486432.1_Macaca-mulatta_interleukin-10-(IL-10)_gene_promoter_region	AY486432.1_Macaca-mulatta_interleukin-10-(IL-10)_gene_promoter_region			V$BCDF	Bicoid-like homeodomain transcription factors	V$PCE1.01	Photoreceptor conserved element 1	Bone and Bones Brain Cardiovascular System Central Nervous System Ear Embryonic Structures Endocrine System Eye Heart Muscle, Skeletal Muscles Myocardium Nervous System Neurons Pineal Gland Pituitary Gland Skeleton	0.89	673	689	681	-	1	0.909	0.019	agaaaTAATtgggtccc
AY486432.1_Macaca-mulatta_interleukin-10-(IL-10)_gene_promoter_region	AY486432.1_Macaca-mulatta_interleukin-10-(IL-10)_gene_promoter_region			V$CAAT	CCAAT binding factors	V$NFY.04	Nuclear factor Y (Y-box binding factor)	ubiquitous	0.92	674	688	681	+	1	0.926	0.006	ggacCCAAttatttc
AY486432.1_Macaca-mulatta_interleukin-10-(IL-10)_gene_promoter_region	AY486432.1_Macaca-mulatta_interleukin-10-(IL-10)_gene_promoter_region			V$HBOX	Homeobox transcription factors	V$GSH2.01	Homeodomain transcription factor Gsh-2	Bone and Bones Brain Cardiovascular System Central Nervous System Digestive System Ear Embryonic Structures Eye Islets of Langerhans Muscle, Skeletal Muscle, Smooth Muscles Nervous System Neurons Pancreas Skeleton Spinal Cord	0.95	672	690	681	-	1	0.962	0.012	gagaaaTAATtgggtcccc
AY486432.1_Macaca-mulatta_interleukin-10-(IL-10)_gene_promoter_region	AY486432.1_Macaca-mulatta_interleukin-10-(IL-10)_gene_promoter_region			V$HOMF	Homeodomain transcription factors	V$NOBOX.02	NOBOX oogenesis homeobox	Bone Marrow Cells Bone and Bones Brain Cardiovascular System Cartilage Central Nervous System Connective Tissue Digestive System Ear Embryonic Structures Endocrine System Erythrocytes Eye Germ Cells Heart Hematopoietic System Immune System Islets of Langerhans Liver Muscle, Skeletal Muscle, Smooth Muscles Myocardium Nervous System Neurons Ovary Pancreas Skeleton Spinal Cord Testis Thyroid Gland U…	0.89	672	690	681	+	1	0.902	0.012	ggggacccAATTatttctc
AY486432.1_Macaca-mulatta_interleukin-10-(IL-10)_gene_promoter_region	AY486432.1_Macaca-mulatta_interleukin-10-(IL-10)_gene_promoter_region			V$LHXF	Lim homeodomain factors	V$LHX2.01	LIM homeobox 2	Adipose Tissue Bone and Bones Brain Cardiovascular System Central Nervous System Digestive System Ear Embryonic Structures Endocrine System Eye Germ Cells Heart Integumentary System Islets of Langerhans Kidney Leydig Cells Muscles Myocardium Nervous System Neurons Nose Ovary Pancreas Pituitary Gland Skeleton Spinal Cord Testis Urogenital System	0.85	670	692	681	+	1	0.852	0.002	ggggggacccAATTatttctcaa
AY486432.1_Macaca-mulatta_interleukin-10-(IL-10)_gene_promoter_region	AY486432.1_Macaca-mulatta_interleukin-10-(IL-10)_gene_promoter_region			V$HBOX	Homeobox transcription factors	V$GBX1.01	Gastrulation brain homeobox 1	Bone and Bones Brain Cardiovascular System Central Nervous System Digestive System Ear Embryonic Structures Eye Islets of Langerhans Muscle, Skeletal Muscle, Smooth Muscles Nervous System Neurons Pancreas Skeleton Spinal Cord	0.86	673	691	682	+	1	0.869	0.009	gggacccAATTatttctca
AY486432.1_Macaca-mulatta_interleukin-10-(IL-10)_gene_promoter_region	AY486432.1_Macaca-mulatta_interleukin-10-(IL-10)_gene_promoter_region			V$HOMF	Homeodomain transcription factors	V$BARX2.01	Barx2, homeobox transcription factor that preferentially binds to paired TAAT motifs	Bone Marrow Cells Bone and Bones Brain Cardiovascular System Cartilage Central Nervous System Connective Tissue Digestive System Ear Embryonic Structures Endocrine System Erythrocytes Eye Germ Cells Heart Hematopoietic System Immune System Islets of Langerhans Liver Muscle, Skeletal Muscle, Smooth Muscles Myocardium Nervous System Neurons Ovary Pancreas Skeleton Spinal Cord Testis Thyroid Gland U…	0.95	673	691	682	-	1	0.987	0.037	tgagaaaTAATtgggtccc
AY486432.1_Macaca-mulatta_interleukin-10-(IL-10)_gene_promoter_region	AY486432.1_Macaca-mulatta_interleukin-10-(IL-10)_gene_promoter_region			V$NKX1	NK1 homeobox transcription factors	V$NKX12.01	NK1 homeobox 2, Sax1-like		0.87	674	690	682	+	1	0.881	0.011	ggacccAATTatttctc
AY486432.1_Macaca-mulatta_interleukin-10-(IL-10)_gene_promoter_region	AY486432.1_Macaca-mulatta_interleukin-10-(IL-10)_gene_promoter_region			V$CART	Cart-1 (cartilage homeoprotein 1)	V$ISX.01	Intestine-specific homeobox	Adrenal Glands Bone and Bones Brain Cardiovascular System Cartilage Central Nervous System Connective Tissue Digestive System Ear Embryonic Structures Endocrine System Eye Heart Islets of Langerhans Muscle, Skeletal Myeloid Cells Myocardium Nervous System Neuroglia Neurons Nose Pancreas Phagocytes Pituitary Gland Respiratory System Skeleton Spinal Cord Testis	0.85	674	694	684	+	1	0.879	0.029	ggacccAATTatttctcaatc
AY486432.1_Macaca-mulatta_interleukin-10-(IL-10)_gene_promoter_region	AY486432.1_Macaca-mulatta_interleukin-10-(IL-10)_gene_promoter_region			V$DLXF	Distal-less homeodomain transcription factors	V$DLX3.02	Distal-less homeobox 3	Bone and Bones Brain Cartilage Central Nervous System Connective Tissue Ear Embryonic Structures Erythrocytes Integumentary System Islets of Langerhans Nervous System Neuroglia Neurons Nose Pancreas Skeleton	0.93	675	693	684	-	1	0.94	0.01	attgagaaaTAATtgggtc
AY486432.1_Macaca-mulatta_interleukin-10-(IL-10)_gene_promoter_region	AY486432.1_Macaca-mulatta_interleukin-10-(IL-10)_gene_promoter_region			V$HBOX	Homeobox transcription factors	V$GSH1.01	Homeobox transcription factor Gsh-1	Bone and Bones Brain Cardiovascular System Central Nervous System Digestive System Ear Embryonic Structures Eye Islets of Langerhans Muscle, Skeletal Muscle, Smooth Muscles Nervous System Neurons Pancreas Skeleton Spinal Cord	0.85	676	694	685	-	1	0.89	0.04	gattgagaaaTAATtgggt
AY486432.1_Macaca-mulatta_interleukin-10-(IL-10)_gene_promoter_region	AY486432.1_Macaca-mulatta_interleukin-10-(IL-10)_gene_promoter_region			V$LHXF	Lim homeodomain factors	V$LHX3.02	LIM-homeodomain transcription factor LHX3	Adipose Tissue Bone and Bones Brain Cardiovascular System Central Nervous System Digestive System Ear Embryonic Structures Endocrine System Eye Germ Cells Heart Integumentary System Islets of Langerhans Kidney Leydig Cells Muscles Myocardium Nervous System Neurons Nose Ovary Pancreas Pituitary Gland Skeleton Spinal Cord Testis Urogenital System	0.82	675	697	686	-	1	0.901	0.081	tgggattgagaaaTAATtgggtc
AY486432.1_Macaca-mulatta_interleukin-10-(IL-10)_gene_promoter_region	AY486432.1_Macaca-mulatta_interleukin-10-(IL-10)_gene_promoter_region			V$CEBP	Ccaat/Enhancer Binding Protein	V$CEBPE.01	CCAAT/enhancer binding protein (C/EBP), epsilon	Adipose Tissue Blood Cells Bone Marrow Cells Breast Connective Tissue Digestive System Embryonic Structures Erythrocytes Granulocytes Hematopoietic System Immune System Leukocytes Liver Lung Monocytes Myeloid Cells Neuroglia Phagocytes	0.79	681	695	688	+	0.77	0.836	0.046	attatttcTCAAtcc
AY486432.1_Macaca-mulatta_interleukin-10-(IL-10)_gene_promoter_region	AY486432.1_Macaca-mulatta_interleukin-10-(IL-10)_gene_promoter_region			V$CEBP	Ccaat/Enhancer Binding Protein	V$CEBPB.01	CCAAT/enhancer binding protein beta	Adipose Tissue Blood Cells Bone Marrow Cells Breast Connective Tissue Digestive System Embryonic Structures Erythrocytes Granulocytes Hematopoietic System Immune System Leukocytes Liver Lung Monocytes Myeloid Cells Neuroglia Phagocytes	0.94	682	696	689	-	1	0.98	0.04	gggattgaGAAAtaa
AY486432.1_Macaca-mulatta_interleukin-10-(IL-10)_gene_promoter_region	AY486432.1_Macaca-mulatta_interleukin-10-(IL-10)_gene_promoter_region			V$SORY	SOX/SRY-sex/testis determining and related HMG box factors	V$SOX1.03	SRY (sex determining region Y)-box 1, dimeric binding sites	Adipose Tissue Antibody-Producing Cells Blastomeres Blood Cells Bone Marrow Cells Bone and Bones Brain Cardiovascular System Cartilage Central Nervous System Connective Tissue Digestive System Ear Embryonic Structures Endocrine System Erythrocytes Eye Gallbladder Germ Cells Hematopoietic System Immune System Integumentary System Islets of Langerhans Leukocytes Leydig Cells Liver Lymphocytes Muscl…	0.75	681	703	692	-	1	0.896	0.146	ataCAATgggattgagaaataat
AY486432.1_Macaca-mulatta_interleukin-10-(IL-10)_gene_promoter_region	AY486432.1_Macaca-mulatta_interleukin-10-(IL-10)_gene_promoter_region			V$SORY	SOX/SRY-sex/testis determining and related HMG box factors	V$SOX9.02	SRY (sex-determining region Y) box 9	Adipose Tissue Antibody-Producing Cells Blastomeres Blood Cells Bone Marrow Cells Bone and Bones Brain Cardiovascular System Cartilage Central Nervous System Connective Tissue Digestive System Ear Embryonic Structures Endocrine System Erythrocytes Eye Gallbladder Germ Cells Hematopoietic System Immune System Integumentary System Islets of Langerhans Leukocytes Leydig Cells Liver Lymphocytes Muscl…	0.94	684	706	695	-	1	0.963	0.023	agaatACAAtgggattgagaaat
AY486432.1_Macaca-mulatta_interleukin-10-(IL-10)_gene_promoter_region	AY486432.1_Macaca-mulatta_interleukin-10-(IL-10)_gene_promoter_region			V$ZF05	C2H2 zinc finger transcription factors 5	V$ZFP410.01	Zinc finger protein 410, APA-1		0.84	688	702	695	-	1	0.906	0.066	tacaatgGGATtgag
AY486432.1_Macaca-mulatta_interleukin-10-(IL-10)_gene_promoter_region	AY486432.1_Macaca-mulatta_interleukin-10-(IL-10)_gene_promoter_region			V$SORY	SOX/SRY-sex/testis determining and related HMG box factors	V$SOX1.03	SRY (sex determining region Y)-box 1, dimeric binding sites	Adipose Tissue Antibody-Producing Cells Blastomeres Blood Cells Bone Marrow Cells Bone and Bones Brain Cardiovascular System Cartilage Central Nervous System Connective Tissue Digestive System Ear Embryonic Structures Endocrine System Erythrocytes Eye Gallbladder Germ Cells Hematopoietic System Immune System Integumentary System Islets of Langerhans Leukocytes Leydig Cells Liver Lymphocytes Muscl…	0.75	687	709	698	+	1	0.811	0.061	tctCAATcccattgtattctgga
AY486432.1_Macaca-mulatta_interleukin-10-(IL-10)_gene_promoter_region	AY486432.1_Macaca-mulatta_interleukin-10-(IL-10)_gene_promoter_region			V$CEBP	Ccaat/Enhancer Binding Protein	V$CEBPB.01	CCAAT/enhancer binding protein beta	Adipose Tissue Blood Cells Bone Marrow Cells Breast Connective Tissue Digestive System Embryonic Structures Erythrocytes Granulocytes Hematopoietic System Immune System Leukocytes Liver Lung Monocytes Myeloid Cells Neuroglia Phagocytes	0.94	699	713	706	+	0.881	0.942	0.002	tgtattctGGAAtgg
AY486432.1_Macaca-mulatta_interleukin-10-(IL-10)_gene_promoter_region	AY486432.1_Macaca-mulatta_interleukin-10-(IL-10)_gene_promoter_region			V$HEAT	Heat shock factors	V$HSF1.05	Heat shock factor 1	ubiquitous	0.92	694	718	706	-	1	0.994	0.074	attgcccattCCAGaatacaatggg
AY486432.1_Macaca-mulatta_interleukin-10-(IL-10)_gene_promoter_region	AY486432.1_Macaca-mulatta_interleukin-10-(IL-10)_gene_promoter_region			V$TEAF	TEA/ATTS DNA binding domain factors	V$TEAD4.01	TEA domain family member 4, TEF-3	Blastomeres Cardiovascular System Embryonic Structures Heart Muscle, Skeletal Muscles Myocardium	0.93	703	715	709	-	1	0.944	0.014	gcccATTCcagaa
AY486432.1_Macaca-mulatta_interleukin-10-(IL-10)_gene_promoter_region	AY486432.1_Macaca-mulatta_interleukin-10-(IL-10)_gene_promoter_region			V$HOXF	Paralog hox genes 1-8 from the four hox clusters A, B, C, D	V$NANOG.01	Homeobox transcription factor Nanog	Adipose Tissue Antibody-Producing Cells Blastomeres Bone Marrow Cells Bone and Bones Brain Breast Cartilage Central Nervous System Connective Tissue Ear Embryonic Structures Erythrocytes Germ Cells Granulocytes Hematopoietic System Integumentary System Kidney Lung Myeloid Cells Nervous System Neurons Ovary Parathyroid Glands Prostate Respiratory System Skeleton Spinal Cord Testis Thymus Gland Uro…	0.94	702	720	711	+	1	0.962	0.022	attctggAATGggcaattt
AY486432.1_Macaca-mulatta_interleukin-10-(IL-10)_gene_promoter_region	AY486432.1_Macaca-mulatta_interleukin-10-(IL-10)_gene_promoter_region			V$BNCF	Basonuclein rDNA transcription factor (PolI)	V$BNC.01	Basonuclin, cooperates with UBF1 in rDNA PolI transcription	Integumentary System	0.85	710	728	719	+	1	0.867	0.017	atgggcaattTGTCcacgt
AY486432.1_Macaca-mulatta_interleukin-10-(IL-10)_gene_promoter_region	AY486432.1_Macaca-mulatta_interleukin-10-(IL-10)_gene_promoter_region			V$E4FF	Ubiquitous GLI - Krueppel like zinc finger involved in cell cycle regulation	V$E4F.01	GLI-Krueppel-related transcription factor, regulator of adenovirus E4 promoter	ubiquitous	0.82	719	731	725	-	1	0.848	0.028	gtgACGTggacaa
AY486432.1_Macaca-mulatta_interleukin-10-(IL-10)_gene_promoter_region	AY486432.1_Macaca-mulatta_interleukin-10-(IL-10)_gene_promoter_region			V$CREB	cAMP-responsive element binding proteins	V$ATF6.02	Activating transcription factor 6, member of b-zip family, induced by ER stress	Adrenal Glands Antibody-Producing Cells Antigen-Presenting Cells Blood Cells Bone Marrow Cells Bone and Bones Brain Cartilage Central Nervous System Connective Tissue Digestive System Endocrine System Eye Germ Cells Heart Hematopoietic System Immune System Integumentary System Islets of Langerhans Leukocytes Leydig Cells Liver Lung Luteal Cells Lymphocytes Monocytes Muscle, Skeletal Muscle, Smoot…	0.85	716	736	726	-	1	0.988	0.138	tcacagtGACGtggacaaatt
AY486432.1_Macaca-mulatta_interleukin-10-(IL-10)_gene_promoter_region	AY486432.1_Macaca-mulatta_interleukin-10-(IL-10)_gene_promoter_region			V$EBOX	E-box binding factors	V$MAX.03	MYC associated factor X	ubiquitous	0.9	719	735	727	+	1	0.911	0.011	ttgtcCACGtcactgtg
AY486432.1_Macaca-mulatta_interleukin-10-(IL-10)_gene_promoter_region	AY486432.1_Macaca-mulatta_interleukin-10-(IL-10)_gene_promoter_region			V$HIFF	Hypoxia inducible factor, bHLH/PAS protein family	V$ARNTL.01	Aryl hydrocarbon receptor nuclear translocator-like, homodimer	Adipose Tissue Adrenal Glands Bone and Bones Brain Cardiovascular System Cartilage Central Nervous System Connective Tissue Digestive System Embryonic Structures Endocrine System Eye Heart Kidney Liver Lung Muscle, Skeletal Muscles Myocardium Nervous System Neurons Ovary Pineal Gland Pituitary Gland Respiratory System Skeleton Urogenital System	0.89	719	735	727	-	1	0.945	0.055	cacagtgaCGTGgacaa
AY486432.1_Macaca-mulatta_interleukin-10-(IL-10)_gene_promoter_region	AY486432.1_Macaca-mulatta_interleukin-10-(IL-10)_gene_promoter_region			V$CREB	cAMP-responsive element binding proteins	V$CREB.02	cAMP-responsive element binding protein	Adrenal Glands Antibody-Producing Cells Antigen-Presenting Cells Blood Cells Bone Marrow Cells Bone and Bones Brain Cartilage Central Nervous System Connective Tissue Digestive System Endocrine System Eye Germ Cells Heart Hematopoietic System Immune System Integumentary System Islets of Langerhans Leukocytes Leydig Cells Liver Lung Luteal Cells Lymphocytes Monocytes Muscle, Skeletal Muscle, Smoot…	0.89	719	739	729	-	1	0.919	0.029	aggtcacagTGACgtggacaa
AY486432.1_Macaca-mulatta_interleukin-10-(IL-10)_gene_promoter_region	AY486432.1_Macaca-mulatta_interleukin-10-(IL-10)_gene_promoter_region			V$EREF	Estrogen response elements	V$ER.02	Canonical palindromic estrogen response element (ERE), IR3 sites	Bone and Bones Brain Breast Central Nervous System Connective Tissue Endocrine System Germ Cells Leydig Cells Muscle, Smooth Nervous System Neurons Ovary Pituitary Gland Prostate Skeleton Testis Urogenital System	0.81	723	741	732	+	1	0.916	0.106	ccacGTCActgtgacctag
AY486432.1_Macaca-mulatta_interleukin-10-(IL-10)_gene_promoter_region	AY486432.1_Macaca-mulatta_interleukin-10-(IL-10)_gene_promoter_region			V$EREF	Estrogen response elements	V$ER.04	Estrogen response elements (ER alpha), IR3 sites	Bone and Bones Brain Breast Central Nervous System Connective Tissue Endocrine System Germ Cells Leydig Cells Muscle, Smooth Nervous System Neurons Ovary Pituitary Gland Prostate Skeleton Testis Urogenital System	0.87	723	741	732	-	1	0.965	0.095	ctagGTCAcagtgacgtgg
AY486432.1_Macaca-mulatta_interleukin-10-(IL-10)_gene_promoter_region	AY486432.1_Macaca-mulatta_interleukin-10-(IL-10)_gene_promoter_region			V$RORA	v-ERB and RAR-related orphan receptor alpha	V$RORA.01	RAR-related orphan receptor alpha	Adipose Tissue Antigen-Presenting Cells Blood Cells Brain Central Nervous System Connective Tissue Digestive System Endocrine System Eye Immune System Leukocytes Liver Lymphocytes Muscle, Skeletal Muscles Nervous System Neurons Pineal Gland Thymus Gland	0.85	723	747	735	-	1	0.873	0.023	gtgttcctagGTCAcagtgacgtgg
AY486432.1_Macaca-mulatta_interleukin-10-(IL-10)_gene_promoter_region	AY486432.1_Macaca-mulatta_interleukin-10-(IL-10)_gene_promoter_region			V$AP1R	MAF and AP1 related factors	V$MARE_ARE.01	Antioxidant response elements	Antibody-Producing Cells Blood Cells Blood Platelets Bone Marrow Cells Brain Central Nervous System Connective Tissue Digestive System Ear Embryonic Structures Endocrine System Erythrocytes Eye Heart Hematopoietic System Immune System Integumentary System Islets of Langerhans Kidney Leukocytes Liver Lung Lymphocytes Monocytes Myeloid Cells Myocardium Nervous System Neuroglia Neurons Pancreas Phag…	0.76	724	748	736	-	1	0.806	0.046	cgtgttcctagGTCAcagtgacgtg
AY486432.1_Macaca-mulatta_interleukin-10-(IL-10)_gene_promoter_region	AY486432.1_Macaca-mulatta_interleukin-10-(IL-10)_gene_promoter_region			V$PAX5	PAX-2/5/8 binding sites	V$PAX5.03	PAX5 paired domain protein	Antibody-Producing Cells Blood Cells Bone Marrow Cells Embryonic Structures Endocrine System Hematopoietic System Immune System Leukocytes Lymphocytes Nervous System Ovary Spinal Cord Thyroid Gland Urogenital System	0.8	723	751	737	+	0.947	0.822	0.022	ccacgTCACtgtgacctaggaacacgcga
AY486432.1_Macaca-mulatta_interleukin-10-(IL-10)_gene_promoter_region	AY486432.1_Macaca-mulatta_interleukin-10-(IL-10)_gene_promoter_region			V$RXRF	RXR heterodimer binding sites	V$RXRA.01	Retinoid X receptor alpha homodimer, DR1 sites	Adipose Tissue Adrenal Glands Bone Marrow Cells Bone and Bones Brain Breast Central Nervous System Connective Tissue Digestive System Ear Embryonic Structures Endocrine System Eye Gallbladder Granulocytes Heart Hematopoietic System Immune System Integumentary System Kidney Leydig Cells Liver Lung Lymphocytes Monocytes Muscles Myeloid Cells Myocardium Nervous System Neuroglia Neurons Ovary Parathy…	0.83	726	750	738	-	1	0.838	0.008	cgcgtgttcctaGGTCacagtgacg
AY486432.1_Macaca-mulatta_interleukin-10-(IL-10)_gene_promoter_region	AY486432.1_Macaca-mulatta_interleukin-10-(IL-10)_gene_promoter_region			V$XBBF	X-box binding factors	V$MIF1.01	MIBP1 / RFX1 complex	Antibody-Producing Cells Blood Cells Brain Central Nervous System Digestive System Endocrine System Germ Cells Immune System Islets of Langerhans Leukocytes Lymphocytes Nervous System Pancreas Testis Urogenital System	0.76	730	748	739	-	0.8	0.894	0.134	cgtgttcctagGTCAcagt
AY486432.1_Macaca-mulatta_interleukin-10-(IL-10)_gene_promoter_region	AY486432.1_Macaca-mulatta_interleukin-10-(IL-10)_gene_promoter_region			V$XBBF	X-box binding factors	V$RFX1.01	X-box binding protein RFX1	Antibody-Producing Cells Blood Cells Brain Central Nervous System Digestive System Endocrine System Germ Cells Immune System Islets of Langerhans Leukocytes Lymphocytes Nervous System Pancreas Testis Urogenital System	0.89	730	748	739	+	0.882	0.942	0.052	actgtgacctaGGAAcacg
AY486432.1_Macaca-mulatta_interleukin-10-(IL-10)_gene_promoter_region	AY486432.1_Macaca-mulatta_interleukin-10-(IL-10)_gene_promoter_region			V$NR2F	Nuclear receptor subfamily 2 factors	V$NR2F6.01	ERBA-related gene-2, homodimer DR1 binding site	Adrenal Glands Brain Breast Central Nervous System Digestive System Embryonic Structures Endocrine System Eye Islets of Langerhans Leydig Cells Liver Nervous System Neurons Pancreas Testis Urogenital System	0.76	728	752	740	-	0.776	0.779	0.019	ttcgcgtgttccTAGGtcacagtga
AY486432.1_Macaca-mulatta_interleukin-10-(IL-10)_gene_promoter_region	AY486432.1_Macaca-mulatta_interleukin-10-(IL-10)_gene_promoter_region			V$ESRR	Estrogen-related receptors	V$ESRRB.01	Estrogen-related receptor beta	Adipose Tissue Bone and Bones Connective Tissue Embryonic Structures Germ Cells Heart Leydig Cells Muscle, Skeletal Muscles Myocardium Skeleton	0.87	730	752	741	-	1	0.873	0.003	ttcgcgtgttcctAGGTcacagt
AY486432.1_Macaca-mulatta_interleukin-10-(IL-10)_gene_promoter_region	AY486432.1_Macaca-mulatta_interleukin-10-(IL-10)_gene_promoter_region			V$AHRR	AHR-arnt heterodimers and AHR-related factors	V$AHRARNT.01	Aryl hydrocarbon receptor / Arnt heterodimers	Brain Breast Central Nervous System Digestive System Embryonic Structures Endocrine System Integumentary System Liver Lung Lymphocytes Nervous System Neurons Ovary Respiratory System Thymus Gland Urogenital System	0.92	735	759	747	-	1	0.938	0.018	gttcccattcgCGTGttcctaggtc
AY486432.1_Macaca-mulatta_interleukin-10-(IL-10)_gene_promoter_region	AY486432.1_Macaca-mulatta_interleukin-10-(IL-10)_gene_promoter_region			V$DMTF	Cyclin D binding myb-like transcription factor	V$DMP1.02	Cyclin D binding myb-like transcription factor		0.88	745	759	752	+	0.808	0.887	0.007	cacgcGAATgggaac
AY486432.1_Macaca-mulatta_interleukin-10-(IL-10)_gene_promoter_region	AY486432.1_Macaca-mulatta_interleukin-10-(IL-10)_gene_promoter_region			V$FAST	FAST-1 SMAD interacting proteins	V$FAST1.02	Forkhead box H1 (Foxh1)	Embryonic Structures	0.81	753	769	761	-	1	0.825	0.015	gcagtTGTGggttccca
AY486432.1_Macaca-mulatta_interleukin-10-(IL-10)_gene_promoter_region	AY486432.1_Macaca-mulatta_interleukin-10-(IL-10)_gene_promoter_region			V$MYBL	Cellular and viral myb-like transcriptional regulators	V$CMYB.01	c-Myb, important in hematopoesis, cellular equivalent to avian myoblastosis virus oncogene v-myb	Antibody-Producing Cells Blood Cells Bone Marrow Cells Embryonic Structures Erythrocytes Granulocytes Hematopoietic System Immune System Leukocytes Lymphocytes Monocytes Muscle, Smooth Myeloid Cells Testis Thymus Gland Urogenital System	0.9	754	774	764	+	1	0.901	0.001	gggaacccaCAACtgcgggcc
AY486432.1_Macaca-mulatta_interleukin-10-(IL-10)_gene_promoter_region	AY486432.1_Macaca-mulatta_interleukin-10-(IL-10)_gene_promoter_region			V$MYOD	Myoblast determining factors	V$E47.01	MyoD/E47 and MyoD/E12 dimers	Adipose Tissue Antibody-Producing Cells Antigen-Presenting Cells Blood Cells Bone Marrow Cells Bone and Bones Cardiovascular System Embryonic Structures Endocrine System Germ Cells Heart Hematopoietic System Immune System Kidney Leukocytes Lymphocytes Muscle, Skeletal Muscles Ovary Testis Thymus Gland Urogenital System	0.92	758	774	766	-	1	0.923	0.003	ggcccGCAGttgtgggt
AY486432.1_Macaca-mulatta_interleukin-10-(IL-10)_gene_promoter_region	AY486432.1_Macaca-mulatta_interleukin-10-(IL-10)_gene_promoter_region			V$GCMF	Chorion-specific transcription factors with a GCM DNA binding domain	V$GCM1.02	Glial cells missing homolog 1	Embryonic Structures Endocrine System Neuroglia Parathyroid Glands Thymus Gland	0.85	763	777	770	-	1	0.866	0.016	agaggCCCGcagttg
AY486432.1_Macaca-mulatta_interleukin-10-(IL-10)_gene_promoter_region	AY486432.1_Macaca-mulatta_interleukin-10-(IL-10)_gene_promoter_region			V$DEAF	Homolog to deformed epidermal autoregulatory factor-1 from D. melanogaster	V$NUDR.01	NUDR (nuclear DEAF-1 related transcriptional regulator protein)	Brain Central Nervous System Nervous System Pituitary Gland	0.75	765	783	774	+	0.762	0.764	0.014	actGCGGgcctctgcgcac
AY486432.1_Macaca-mulatta_interleukin-10-(IL-10)_gene_promoter_region	AY486432.1_Macaca-mulatta_interleukin-10-(IL-10)_gene_promoter_region			V$ZF15	C2H2 zinc finger transcription factors 15	V$ZSCAN10.01	Zinc finger and SCAN domain containing 10 (ZNF206, Zfp206)		0.8	768	784	776	+	1	0.819	0.019	gcgggcctcTGCGcaca
AY486432.1_Macaca-mulatta_interleukin-10-(IL-10)_gene_promoter_region	AY486432.1_Macaca-mulatta_interleukin-10-(IL-10)_gene_promoter_region			V$RBP2	Retinoblastoma-binding proteins with demethylase activity	V$PLU1_JARID1B.01	Jumonji, AT rich interactive domain 1B	Embryonic Structures Germ Cells Testis Urogenital System	0.96	780	788	784	+	1	0.963	0.003	GCACagaac
AY486432.1_Macaca-mulatta_interleukin-10-(IL-10)_gene_promoter_region	AY486432.1_Macaca-mulatta_interleukin-10-(IL-10)_gene_promoter_region			V$AP4R	AP4 and related proteins	V$AP4.02	Activator protein 4		0.92	782	798	790	-	1	0.926	0.006	gagaacAGCTgttctgt
AY486432.1_Macaca-mulatta_interleukin-10-(IL-10)_gene_promoter_region	AY486432.1_Macaca-mulatta_interleukin-10-(IL-10)_gene_promoter_region			V$GREF	Glucocorticoid responsive and related elements	V$PRE.01	Progesterone receptor binding site, IR3 sites	Adipose Tissue Adrenal Glands Brain Breast Cardiovascular System Central Nervous System Embryonic Structures Endocrine System Germ Cells Heart Integumentary System Kidney Leydig Cells Liver Lung Luteal Cells Muscle, Skeletal Muscle, Smooth Muscles Myocardium Nervous System Ovary Pituitary Gland Prostate Respiratory System Spinal Cord Testis Thymus Gland Urogenital System	0.84	781	799	790	+	1	0.868	0.028	cacagaacagcTGTTctcc
AY486432.1_Macaca-mulatta_interleukin-10-(IL-10)_gene_promoter_region	AY486432.1_Macaca-mulatta_interleukin-10-(IL-10)_gene_promoter_region			V$HAND	Twist subfamily of class B bHLH transcription factors	V$TAL1ALPHAE47.01	Tal-1alpha/E47 heterodimer	Adipose Tissue Antibody-Producing Cells Antigen-Presenting Cells Blood Cells Bone Marrow Cells Bone and Bones Brain Breast Cardiovascular System Cartilage Central Nervous System Connective Tissue Embryonic Structures Erythrocytes Germ Cells Heart Hematopoietic System Immune System Integumentary System Leukocytes Lymphocytes Muscle, Skeletal Muscles Myocardium Nervous System Neurons Skeleton Thymu…	0.87	780	800	790	-	0.79	0.9	0.03	gggagaaCAGCtgttctgtgc
AY486432.1_Macaca-mulatta_interleukin-10-(IL-10)_gene_promoter_region	AY486432.1_Macaca-mulatta_interleukin-10-(IL-10)_gene_promoter_region			V$MYOD	Myoblast determining factors	V$TCF21.01	Podocyte-expressed 1 (POD1)	Adipose Tissue Antibody-Producing Cells Antigen-Presenting Cells Blood Cells Bone Marrow Cells Bone and Bones Cardiovascular System Embryonic Structures Endocrine System Germ Cells Heart Hematopoietic System Immune System Kidney Leukocytes Lymphocytes Muscle, Skeletal Muscles Ovary Testis Thymus Gland Urogenital System	0.8	782	798	790	+	1	0.996	0.196	acagaacaGCTGttctc
AY486432.1_Macaca-mulatta_interleukin-10-(IL-10)_gene_promoter_region	AY486432.1_Macaca-mulatta_interleukin-10-(IL-10)_gene_promoter_region			V$AP4R	AP4 and related proteins	V$AP4.02	Activator protein 4		0.92	783	799	791	+	1	0.926	0.006	cagaacAGCTgttctcc
AY486432.1_Macaca-mulatta_interleukin-10-(IL-10)_gene_promoter_region	AY486432.1_Macaca-mulatta_interleukin-10-(IL-10)_gene_promoter_region			V$GREF	Glucocorticoid responsive and related elements	V$PRE.01	Progesterone receptor binding site, IR3 sites	Adipose Tissue Adrenal Glands Brain Breast Cardiovascular System Central Nervous System Embryonic Structures Endocrine System Germ Cells Heart Integumentary System Kidney Leydig Cells Liver Lung Luteal Cells Muscle, Skeletal Muscle, Smooth Muscles Myocardium Nervous System Ovary Pituitary Gland Prostate Respiratory System Spinal Cord Testis Thymus Gland Urogenital System	0.84	782	800	791	-	1	0.899	0.059	gggagaacagcTGTTctgt
AY486432.1_Macaca-mulatta_interleukin-10-(IL-10)_gene_promoter_region	AY486432.1_Macaca-mulatta_interleukin-10-(IL-10)_gene_promoter_region			V$HAND	Twist subfamily of class B bHLH transcription factors	V$TAL1ALPHAE47.01	Tal-1alpha/E47 heterodimer	Adipose Tissue Antibody-Producing Cells Antigen-Presenting Cells Blood Cells Bone Marrow Cells Bone and Bones Brain Breast Cardiovascular System Cartilage Central Nervous System Connective Tissue Embryonic Structures Erythrocytes Germ Cells Heart Hematopoietic System Immune System Integumentary System Leukocytes Lymphocytes Muscle, Skeletal Muscles Myocardium Nervous System Neurons Skeleton Thymu…	0.87	781	801	791	+	0.79	0.9	0.03	cacagaaCAGCtgttctcccc
AY486432.1_Macaca-mulatta_interleukin-10-(IL-10)_gene_promoter_region	AY486432.1_Macaca-mulatta_interleukin-10-(IL-10)_gene_promoter_region			V$MYOD	Myoblast determining factors	V$TCF21.01	Podocyte-expressed 1 (POD1)	Adipose Tissue Antibody-Producing Cells Antigen-Presenting Cells Blood Cells Bone Marrow Cells Bone and Bones Cardiovascular System Embryonic Structures Endocrine System Germ Cells Heart Hematopoietic System Immune System Kidney Leukocytes Lymphocytes Muscle, Skeletal Muscles Ovary Testis Thymus Gland Urogenital System	0.8	783	799	791	-	1	0.996	0.196	ggagaacaGCTGttctg
AY486432.1_Macaca-mulatta_interleukin-10-(IL-10)_gene_promoter_region	AY486432.1_Macaca-mulatta_interleukin-10-(IL-10)_gene_promoter_region			V$INSM	Insulinoma associated factors	V$INSM1.01	Zinc finger protein insulinoma-associated 1 (IA-1) functions as a transcriptional repressor	Digestive System Endocrine System Islets of Langerhans Pancreas	0.9	794	806	800	-	1	0.902	0.002	ttcctGGGGagaa
AY486432.1_Macaca-mulatta_interleukin-10-(IL-10)_gene_promoter_region	AY486432.1_Macaca-mulatta_interleukin-10-(IL-10)_gene_promoter_region			V$STAT	Signal transducer and activator of transcription	V$STAT6.01	STAT6: signal transducer and activator of transcription 6	Antibody-Producing Cells Antigen-Presenting Cells Blood Cells Bone Marrow Cells Breast Digestive System Erythrocytes Granulocytes Heart Hematopoietic System Immune System Leukocytes Liver Lung Lymphocytes Monocytes Myeloid Cells Myocardium Neuroglia Phagocytes Respiratory System Thymus Gland	0.84	792	810	801	-	1	0.85	0.01	tgatTTCCtggggagaaca
AY486432.1_Macaca-mulatta_interleukin-10-(IL-10)_gene_promoter_region	AY486432.1_Macaca-mulatta_interleukin-10-(IL-10)_gene_promoter_region			V$NOLF	Neuron-specific olfactory factor	V$EBF1.01	Early B-cell factor 1	Adipose Tissue Antibody-Producing Cells Blood Cells Bone Marrow Cells Brain Central Nervous System Connective Tissue Hematopoietic System Immune System Leukocytes Lymphocytes Nervous System Neurons Nose	0.88	791	813	802	+	1	0.904	0.024	ctgttcTCCCcaggaaatcaact
AY486432.1_Macaca-mulatta_interleukin-10-(IL-10)_gene_promoter_region	AY486432.1_Macaca-mulatta_interleukin-10-(IL-10)_gene_promoter_region			V$STAT	Signal transducer and activator of transcription	V$STAT6.01	STAT6: signal transducer and activator of transcription 6	Antibody-Producing Cells Antigen-Presenting Cells Blood Cells Bone Marrow Cells Breast Digestive System Erythrocytes Granulocytes Heart Hematopoietic System Immune System Leukocytes Liver Lung Lymphocytes Monocytes Myeloid Cells Myocardium Neuroglia Phagocytes Respiratory System Thymus Gland	0.84	793	811	802	+	0.759	0.88	0.04	gttcTCCCcaggaaatcaa
AY486432.1_Macaca-mulatta_interleukin-10-(IL-10)_gene_promoter_region	AY486432.1_Macaca-mulatta_interleukin-10-(IL-10)_gene_promoter_region			V$ZF02	C2H2 zinc finger transcription factors 2	V$ZNF300.01	KRAB-containing zinc finger protein 300	Blood Cells Erythrocytes Immune System Leukocytes Lymphocytes Thymus Gland	0.99	791	813	802	+	1	0.994	0.004	ctgttctCCCCaggaaatcaact
AY486432.1_Macaca-mulatta_interleukin-10-(IL-10)_gene_promoter_region	AY486432.1_Macaca-mulatta_interleukin-10-(IL-10)_gene_promoter_region			V$HNF6	Onecut homeodomain factor HNF6	V$OC2.01	CUT-homeodomain transcription factor Onecut-2	Digestive System Embryonic Structures Endocrine System Islets of Langerhans Liver Neurons Pancreas	0.82	800	816	808	+	1	0.845	0.025	ccaggaAATCaactttt
AY486432.1_Macaca-mulatta_interleukin-10-(IL-10)_gene_promoter_region	AY486432.1_Macaca-mulatta_interleukin-10-(IL-10)_gene_promoter_region			V$FAST	FAST-1 SMAD interacting proteins	V$FAST1.03	Forkhead box H1 (Foxh1)	Embryonic Structures	0.85	802	818	810	-	1	0.854	0.004	aaaaaagttGATTtcct
AY486432.1_Macaca-mulatta_interleukin-10-(IL-10)_gene_promoter_region	AY486432.1_Macaca-mulatta_interleukin-10-(IL-10)_gene_promoter_region			V$MYT1	MYT1 C2HC zinc finger protein	V$MYT1.02	MyT1 zinc finger transcription factor involved in primary neurogenesis	Brain Central Nervous System Nervous System Neuroglia Neurons	0.88	805	817	811	-	1	0.892	0.012	aaaAAGTtgattt
AY486432.1_Macaca-mulatta_interleukin-10-(IL-10)_gene_promoter_region	AY486432.1_Macaca-mulatta_interleukin-10-(IL-10)_gene_promoter_region			V$ARID	AT rich interactive domain factor	V$BRIGHT.01	Bright, B cell regulator of IgH transcription	Antibody-Producing Cells Blood Cells Bone Marrow Cells Embryonic Structures Heart Immune System Leukocytes Lymphocytes Myocardium	0.92	807	827	817	-	1	0.957	0.037	tctcaATTAaaaaaagttgat
AY486432.1_Macaca-mulatta_interleukin-10-(IL-10)_gene_promoter_region	AY486432.1_Macaca-mulatta_interleukin-10-(IL-10)_gene_promoter_region			V$HOMF	Homeodomain transcription factors	V$HHEX.01	Hematopoietically expressed homeobox, proline-rich homeodomain protein	Bone Marrow Cells Bone and Bones Brain Cardiovascular System Cartilage Central Nervous System Connective Tissue Digestive System Ear Embryonic Structures Endocrine System Erythrocytes Eye Germ Cells Heart Hematopoietic System Immune System Islets of Langerhans Liver Muscle, Skeletal Muscle, Smooth Muscles Myocardium Nervous System Neurons Ovary Pancreas Skeleton Spinal Cord Testis Thyroid Gland U…	0.95	808	826	817	+	1	0.984	0.034	tcaacttttttTAATtgag
AY486432.1_Macaca-mulatta_interleukin-10-(IL-10)_gene_promoter_region	AY486432.1_Macaca-mulatta_interleukin-10-(IL-10)_gene_promoter_region			V$LHXF	Lim homeodomain factors	V$LHX3.02	LIM-homeodomain transcription factor LHX3	Adipose Tissue Bone and Bones Brain Cardiovascular System Central Nervous System Digestive System Ear Embryonic Structures Endocrine System Eye Germ Cells Heart Integumentary System Islets of Langerhans Kidney Leydig Cells Muscles Myocardium Nervous System Neurons Nose Ovary Pancreas Pituitary Gland Skeleton Spinal Cord Testis Urogenital System	0.82	806	828	817	+	1	0.828	0.008	aatcaacttttttTAATtgagaa
AY486432.1_Macaca-mulatta_interleukin-10-(IL-10)_gene_promoter_region	AY486432.1_Macaca-mulatta_interleukin-10-(IL-10)_gene_promoter_region			V$HBOX	Homeobox transcription factors	V$EN1.01	Homeobox protein engrailed (en-1)	Bone and Bones Brain Cardiovascular System Central Nervous System Digestive System Ear Embryonic Structures Eye Islets of Langerhans Muscle, Skeletal Muscle, Smooth Muscles Nervous System Neurons Pancreas Skeleton Spinal Cord	0.77	809	827	818	+	1	0.832	0.062	caacttttTTTAattgaga
AY486432.1_Macaca-mulatta_interleukin-10-(IL-10)_gene_promoter_region	AY486432.1_Macaca-mulatta_interleukin-10-(IL-10)_gene_promoter_region			V$CART	Cart-1 (cartilage homeoprotein 1)	V$PROP1.01	Prophet of Pit 1, PROP paired-like homeobox 1	Adrenal Glands Bone and Bones Brain Cardiovascular System Cartilage Central Nervous System Connective Tissue Digestive System Ear Embryonic Structures Endocrine System Eye Heart Islets of Langerhans Muscle, Skeletal Myeloid Cells Myocardium Nervous System Neuroglia Neurons Nose Pancreas Phagocytes Pituitary Gland Respiratory System Skeleton Spinal Cord Testis	0.84	809	829	819	-	1	0.862	0.022	cttctcAATTaaaaaaagttg
AY486432.1_Macaca-mulatta_interleukin-10-(IL-10)_gene_promoter_region	AY486432.1_Macaca-mulatta_interleukin-10-(IL-10)_gene_promoter_region			V$DLXF	Distal-less homeodomain transcription factors	V$DLX1.01	DLX-1, -2, and -5 binding sites	Bone and Bones Brain Cartilage Central Nervous System Connective Tissue Ear Embryonic Structures Erythrocytes Integumentary System Islets of Langerhans Nervous System Neuroglia Neurons Nose Pancreas Skeleton	0.91	810	828	819	+	1	0.94	0.03	aactttttttAATTgagaa
AY486432.1_Macaca-mulatta_interleukin-10-(IL-10)_gene_promoter_region	AY486432.1_Macaca-mulatta_interleukin-10-(IL-10)_gene_promoter_region			V$HOXF	Paralog hox genes 1-8 from the four hox clusters A, B, C, D	V$HOXB8.01	Homeobox B8 / Hox-2delta	Adipose Tissue Antibody-Producing Cells Blastomeres Bone Marrow Cells Bone and Bones Brain Breast Cartilage Central Nervous System Connective Tissue Ear Embryonic Structures Erythrocytes Germ Cells Granulocytes Hematopoietic System Integumentary System Kidney Lung Myeloid Cells Nervous System Neurons Ovary Parathyroid Glands Prostate Respiratory System Skeleton Spinal Cord Testis Thymus Gland Uro…	0.83	811	829	820	-	1	0.877	0.047	cttctcaATTAaaaaaagt
AY486432.1_Macaca-mulatta_interleukin-10-(IL-10)_gene_promoter_region	AY486432.1_Macaca-mulatta_interleukin-10-(IL-10)_gene_promoter_region			V$HOMF	Homeodomain transcription factors	V$MSX.01	Homeodomain proteins MSX-1 and MSX-2	Bone Marrow Cells Bone and Bones Brain Cardiovascular System Cartilage Central Nervous System Connective Tissue Digestive System Ear Embryonic Structures Endocrine System Erythrocytes Eye Germ Cells Heart Hematopoietic System Immune System Islets of Langerhans Liver Muscle, Skeletal Muscle, Smooth Muscles Myocardium Nervous System Neurons Ovary Pancreas Skeleton Spinal Cord Testis Thyroid Gland U…	0.97	812	830	821	+	1	0.995	0.025	cttttttTAATtgagaagc
AY486432.1_Macaca-mulatta_interleukin-10-(IL-10)_gene_promoter_region	AY486432.1_Macaca-mulatta_interleukin-10-(IL-10)_gene_promoter_region			V$LHXF	Lim homeodomain factors	V$LMX1A.02	LIM homeobox transcription factor 1, alpha	Adipose Tissue Bone and Bones Brain Cardiovascular System Central Nervous System Digestive System Ear Embryonic Structures Endocrine System Eye Germ Cells Heart Integumentary System Islets of Langerhans Kidney Leydig Cells Muscles Myocardium Nervous System Neurons Nose Ovary Pancreas Pituitary Gland Skeleton Spinal Cord Testis Urogenital System	0.93	810	832	821	+	1	0.967	0.037	aactttttTTAAttgagaagcta
AY486432.1_Macaca-mulatta_interleukin-10-(IL-10)_gene_promoter_region	AY486432.1_Macaca-mulatta_interleukin-10-(IL-10)_gene_promoter_region			V$NKX6	NK6 homeobox transcription factors	V$NKX61.02	NK6 homeobox 1	Brain Central Nervous System Digestive System Embryonic Structures Endocrine System Islets of Langerhans Nervous System Neuroglia Neurons Pancreas Spinal Cord	0.85	814	828	821	+	1	0.935	0.085	ttttTTAAttgagaa
AY486432.1_Macaca-mulatta_interleukin-10-(IL-10)_gene_promoter_region	AY486432.1_Macaca-mulatta_interleukin-10-(IL-10)_gene_promoter_region			V$BCDF	Bicoid-like homeodomain transcription factors	V$PCE1.01	Photoreceptor conserved element 1	Bone and Bones Brain Cardiovascular System Central Nervous System Ear Embryonic Structures Endocrine System Eye Heart Muscle, Skeletal Muscles Myocardium Nervous System Neurons Pineal Gland Pituitary Gland Skeleton	0.89	814	830	822	+	1	0.944	0.054	tttttTAATtgagaagc
AY486432.1_Macaca-mulatta_interleukin-10-(IL-10)_gene_promoter_region	AY486432.1_Macaca-mulatta_interleukin-10-(IL-10)_gene_promoter_region			V$HBOX	Homeobox transcription factors	V$GSH2.01	Homeodomain transcription factor Gsh-2	Bone and Bones Brain Cardiovascular System Central Nervous System Digestive System Ear Embryonic Structures Eye Islets of Langerhans Muscle, Skeletal Muscle, Smooth Muscles Nervous System Neurons Pancreas Skeleton Spinal Cord	0.95	813	831	822	+	1	0.957	0.007	ttttttTAATtgagaagct
AY486432.1_Macaca-mulatta_interleukin-10-(IL-10)_gene_promoter_region	AY486432.1_Macaca-mulatta_interleukin-10-(IL-10)_gene_promoter_region			V$HOMF	Homeodomain transcription factors	V$HMX3.02	Hmx3/Nkx5-1 homeodomain transcription factor	Bone Marrow Cells Bone and Bones Brain Cardiovascular System Cartilage Central Nervous System Connective Tissue Digestive System Ear Embryonic Structures Endocrine System Erythrocytes Eye Germ Cells Heart Hematopoietic System Immune System Islets of Langerhans Liver Muscle, Skeletal Muscle, Smooth Muscles Myocardium Nervous System Neurons Ovary Pancreas Skeleton Spinal Cord Testis Thyroid Gland U…	0.92	813	831	822	-	1	0.922	0.002	agcttctcaaTTAAaaaaa
AY486432.1_Macaca-mulatta_interleukin-10-(IL-10)_gene_promoter_region	AY486432.1_Macaca-mulatta_interleukin-10-(IL-10)_gene_promoter_region			V$LHXF	Lim homeodomain factors	V$ISL2.01	ISL LIM homeobox 2	Adipose Tissue Bone and Bones Brain Cardiovascular System Central Nervous System Digestive System Ear Embryonic Structures Endocrine System Eye Germ Cells Heart Integumentary System Islets of Langerhans Kidney Leydig Cells Muscles Myocardium Nervous System Neurons Nose Ovary Pancreas Pituitary Gland Skeleton Spinal Cord Testis Urogenital System	0.87	811	833	822	-	1	0.874	0.004	ttagcttctcaATTAaaaaaagt
AY486432.1_Macaca-mulatta_interleukin-10-(IL-10)_gene_promoter_region	AY486432.1_Macaca-mulatta_interleukin-10-(IL-10)_gene_promoter_region			V$HOXF	Paralog hox genes 1-8 from the four hox clusters A, B, C, D	V$HOXC4.01	Homeobox C4 / Hox-3epsilon	Adipose Tissue Antibody-Producing Cells Blastomeres Bone Marrow Cells Bone and Bones Brain Breast Cartilage Central Nervous System Connective Tissue Ear Embryonic Structures Erythrocytes Germ Cells Granulocytes Hematopoietic System Integumentary System Kidney Lung Myeloid Cells Nervous System Neurons Ovary Parathyroid Glands Prostate Respiratory System Skeleton Spinal Cord Testis Thymus Gland Uro…	0.84	814	832	823	+	1	0.865	0.025	ttttttAATTgagaagcta
AY486432.1_Macaca-mulatta_interleukin-10-(IL-10)_gene_promoter_region	AY486432.1_Macaca-mulatta_interleukin-10-(IL-10)_gene_promoter_region			V$NKXH	NKX homeodomain factors	V$NKX25.02	Homeo domain factor Nkx-2.5/Csx, tinman homolog low affinity sites	Antibody-Producing Cells Bone and Bones Brain Cardiovascular System Cartilage Central Nervous System Connective Tissue Digestive System Embryonic Structures Endocrine System Heart Islets of Langerhans Lung Muscles Myocardium Nervous System Neuroglia Neurons Pancreas Pituitary Gland Prostate Respiratory System Skeleton Spinal Cord Thyroid Gland Urogenital System	0.88	814	832	823	+	1	0.903	0.023	tttttTAATtgagaagcta
AY486432.1_Macaca-mulatta_interleukin-10-(IL-10)_gene_promoter_region	AY486432.1_Macaca-mulatta_interleukin-10-(IL-10)_gene_promoter_region			V$CART	Cart-1 (cartilage homeoprotein 1)	V$S8.01	Binding site for S8 type homeodomains	Adrenal Glands Bone and Bones Brain Cardiovascular System Cartilage Central Nervous System Connective Tissue Digestive System Ear Embryonic Structures Endocrine System Eye Heart Islets of Langerhans Muscle, Skeletal Myeloid Cells Myocardium Nervous System Neuroglia Neurons Nose Pancreas Phagocytes Pituitary Gland Respiratory System Skeleton Spinal Cord Testis	0.97	814	834	824	+	1	1	0.03	tttttTAATtgagaagctaaa
AY486432.1_Macaca-mulatta_interleukin-10-(IL-10)_gene_promoter_region	AY486432.1_Macaca-mulatta_interleukin-10-(IL-10)_gene_promoter_region			V$ATBF	AT-binding transcription factor	V$ATBF1.01	AT-binding transcription factor 1	Brain Breast Central Nervous System	0.79	817	833	825	-	1	0.792	0.002	ttagcttctcAATTaaa
AY486432.1_Macaca-mulatta_interleukin-10-(IL-10)_gene_promoter_region	AY486432.1_Macaca-mulatta_interleukin-10-(IL-10)_gene_promoter_region			V$SORY	SOX/SRY-sex/testis determining and related HMG box factors	V$SOX13.01	SRY-related HMG-box gene 13	Adipose Tissue Antibody-Producing Cells Blastomeres Blood Cells Bone Marrow Cells Bone and Bones Brain Cardiovascular System Cartilage Central Nervous System Connective Tissue Digestive System Ear Embryonic Structures Endocrine System Erythrocytes Eye Gallbladder Germ Cells Hematopoietic System Immune System Integumentary System Islets of Langerhans Leukocytes Leydig Cells Liver Lymphocytes Muscl…	0.86	824	846	835	-	0.778	0.878	0.018	ttagaATAAttttttagcttctc
AY486432.1_Macaca-mulatta_interleukin-10-(IL-10)_gene_promoter_region	AY486432.1_Macaca-mulatta_interleukin-10-(IL-10)_gene_promoter_region			V$BRN5	Brn-5 POU domain factors	V$BRN5.01	Brn-5, POU-VI protein class (also known as emb and CNS-1)	Brain Central Nervous System Eye Nervous System	0.75	826	848	837	-	0.75	0.787	0.037	tcttagAATAattttttagcttc
AY486432.1_Macaca-mulatta_interleukin-10-(IL-10)_gene_promoter_region	AY486432.1_Macaca-mulatta_interleukin-10-(IL-10)_gene_promoter_region			V$BRNF	Brn POU domain factors	V$BRN3.01	Brn-3, POU-IV protein class	Brain Central Nervous System Ear Embryonic Structures Endocrine System Eye Islets of Langerhans Nervous System Neuroglia Neurons Pancreas Spinal Cord	0.78	828	846	837	+	1	0.845	0.065	agctaaaaaATTAttctaa
AY486432.1_Macaca-mulatta_interleukin-10-(IL-10)_gene_promoter_region	AY486432.1_Macaca-mulatta_interleukin-10-(IL-10)_gene_promoter_region			V$HOMF	Homeodomain transcription factors	V$MSX1.01	Muscle-segment homeobox 1, msh homeobox 1	Bone Marrow Cells Bone and Bones Brain Cardiovascular System Cartilage Central Nervous System Connective Tissue Digestive System Ear Embryonic Structures Endocrine System Erythrocytes Eye Germ Cells Heart Hematopoietic System Immune System Islets of Langerhans Liver Muscle, Skeletal Muscle, Smooth Muscles Myocardium Nervous System Neurons Ovary Pancreas Skeleton Spinal Cord Testis Thyroid Gland U…	0.89	828	846	837	+	1	0.895	0.005	agctaaaaAATTattctaa
AY486432.1_Macaca-mulatta_interleukin-10-(IL-10)_gene_promoter_region	AY486432.1_Macaca-mulatta_interleukin-10-(IL-10)_gene_promoter_region			V$HOMF	Homeodomain transcription factors	V$BARX2.02	BARX homeobox 2	Bone Marrow Cells Bone and Bones Brain Cardiovascular System Cartilage Central Nervous System Connective Tissue Digestive System Ear Embryonic Structures Endocrine System Erythrocytes Eye Germ Cells Heart Hematopoietic System Immune System Islets of Langerhans Liver Muscle, Skeletal Muscle, Smooth Muscles Myocardium Nervous System Neurons Ovary Pancreas Skeleton Spinal Cord Testis Thyroid Gland U…	0.88	829	847	838	-	1	0.881	0.001	cttagaatAATTttttagc
AY486432.1_Macaca-mulatta_interleukin-10-(IL-10)_gene_promoter_region	AY486432.1_Macaca-mulatta_interleukin-10-(IL-10)_gene_promoter_region			V$FKHD	Fork head domain factors	V$FHXB.01	Fork head homologous X binds DNA with a dual sequence specificity (FHXA and FHXB)	Adipose Tissue Antibody-Producing Cells Antigen-Presenting Cells Blood Cells Bone and Bones Brain Breast Cardiovascular System Cartilage Central Nervous System Connective Tissue Digestive System Ear Embryonic Structures Endocrine System Eye Germ Cells Heart Immune System Integumentary System Islets of Langerhans Kidney Leukocytes Leydig Cells Liver Lung Lymphocytes Muscle, Skeletal Muscles Myocar…	0.83	831	847	839	-	1	0.836	0.006	cttagaATAAtttttta
AY486432.1_Macaca-mulatta_interleukin-10-(IL-10)_gene_promoter_region	AY486432.1_Macaca-mulatta_interleukin-10-(IL-10)_gene_promoter_region			V$FKHD	Fork head domain factors	V$FHXB.01	Fork head homologous X binds DNA with a dual sequence specificity (FHXA and FHXB)	Adipose Tissue Antibody-Producing Cells Antigen-Presenting Cells Blood Cells Bone and Bones Brain Breast Cardiovascular System Cartilage Central Nervous System Connective Tissue Digestive System Ear Embryonic Structures Endocrine System Eye Germ Cells Heart Immune System Integumentary System Islets of Langerhans Kidney Leukocytes Leydig Cells Liver Lung Lymphocytes Muscle, Skeletal Muscles Myocar…	0.83	834	850	842	-	0.818	0.839	0.009	tctcttAGAAtaatttt
AY486432.1_Macaca-mulatta_interleukin-10-(IL-10)_gene_promoter_region	AY486432.1_Macaca-mulatta_interleukin-10-(IL-10)_gene_promoter_region			V$BCL6	POZ domain zinc finger expressed in B-Cells	V$BCL6.02	POZ/zinc finger protein, transcriptional repressor, translocations observed in diffuse large cell lymphoma	Antibody-Producing Cells Blood Cells Germ Cells Immune System Leukocytes Lymphocytes Testis Urogenital System	0.77	836	852	844	-	1	0.785	0.015	cctctctTAGAataatt
AY486432.1_Macaca-mulatta_interleukin-10-(IL-10)_gene_promoter_region	AY486432.1_Macaca-mulatta_interleukin-10-(IL-10)_gene_promoter_region			V$ZF41	C2H2 zinc finger transcription factors 41	V$ZFP41.01	ZFP41 zinc finger protein (ZNF753)		0.75	845	857	851	-	1	0.793	0.043	ggctacCTCTctt
AY486432.1_Macaca-mulatta_interleukin-10-(IL-10)_gene_promoter_region	AY486432.1_Macaca-mulatta_interleukin-10-(IL-10)_gene_promoter_region			V$ABDB	Abdominal-B type homeodomain transcription factors	V$HOXC13.02	Homeobox C13 / Hox-3gamma	Adipose Tissue Bone Marrow Cells Bone and Bones Cartilage Connective Tissue Embryonic Structures Erythrocytes Hematopoietic System Integumentary System Kidney Monocytes Muscle, Skeletal Myeloid Cells Ovary Prostate Skeleton Spinal Cord Urogenital System	0.83	855	871	863	+	1	0.844	0.014	gcccatccTAAAaatag
AY486432.1_Macaca-mulatta_interleukin-10-(IL-10)_gene_promoter_region	AY486432.1_Macaca-mulatta_interleukin-10-(IL-10)_gene_promoter_region			V$BRNF	Brn POU domain factors	V$BRN2.01	Brn-2, POU-III protein class	Brain Central Nervous System Ear Embryonic Structures Endocrine System Eye Islets of Langerhans Nervous System Neuroglia Neurons Pancreas Spinal Cord	0.86	856	874	865	+	0.9	0.919	0.059	ccCATCctaaaaatagctg
AY486432.1_Macaca-mulatta_interleukin-10-(IL-10)_gene_promoter_region	AY486432.1_Macaca-mulatta_interleukin-10-(IL-10)_gene_promoter_region			V$MEF2	MEF2, myocyte-specific enhancer binding factor	V$MEF2A.01	Myocyte enhancer factor 2A	Cardiovascular System Embryonic Structures Heart Muscle, Skeletal Muscles Myocardium Neurons	0.96	855	877	866	+	1	0.99	0.03	gcccatcctaaAAATagctgtgc
AY486432.1_Macaca-mulatta_interleukin-10-(IL-10)_gene_promoter_region	AY486432.1_Macaca-mulatta_interleukin-10-(IL-10)_gene_promoter_region			V$FKHD	Fork head domain factors	V$FHXB.01	Fork head homologous X binds DNA with a dual sequence specificity (FHXA and FHXB)	Adipose Tissue Antibody-Producing Cells Antigen-Presenting Cells Blood Cells Bone and Bones Brain Breast Cardiovascular System Cartilage Central Nervous System Connective Tissue Digestive System Ear Embryonic Structures Endocrine System Eye Germ Cells Heart Immune System Integumentary System Islets of Langerhans Kidney Leukocytes Leydig Cells Liver Lung Lymphocytes Muscle, Skeletal Muscles Myocar…	0.83	859	875	867	+	0.818	0.831	0.001	atcctaAAAAtagctgt
AY486432.1_Macaca-mulatta_interleukin-10-(IL-10)_gene_promoter_region	AY486432.1_Macaca-mulatta_interleukin-10-(IL-10)_gene_promoter_region			V$MEF2	MEF2, myocyte-specific enhancer binding factor	V$SL1.01	Member of the RSRF (related to serum response factor) protein family from Xenopus laevis	Cardiovascular System Embryonic Structures Heart Muscle, Skeletal Muscles Myocardium Neurons	0.84	856	878	867	-	1	0.987	0.147	tgcacagCTATttttaggatggg
AY486432.1_Macaca-mulatta_interleukin-10-(IL-10)_gene_promoter_region	AY486432.1_Macaca-mulatta_interleukin-10-(IL-10)_gene_promoter_region			V$HMTB	Human muscle-specific Mt binding site	V$MTBF.01	Muscle-specific Mt binding site		0.9	865	873	869	-	1	0.902	0.002	agctATTTt
AY486432.1_Macaca-mulatta_interleukin-10-(IL-10)_gene_promoter_region	AY486432.1_Macaca-mulatta_interleukin-10-(IL-10)_gene_promoter_region			V$RXRF	RXR heterodimer binding sites	V$RARG.01	Retinoic acid receptor gamma, homodimer DR2 binding site	Adipose Tissue Adrenal Glands Bone Marrow Cells Bone and Bones Brain Breast Central Nervous System Connective Tissue Digestive System Ear Embryonic Structures Endocrine System Eye Gallbladder Granulocytes Heart Hematopoietic System Immune System Integumentary System Kidney Leydig Cells Liver Lung Lymphocytes Monocytes Muscles Myeloid Cells Myocardium Nervous System Neuroglia Neurons Ovary Parathy…	0.84	866	890	878	-	0.772	0.867	0.027	aacatgaactTCTGcacagctattt
AY486432.1_Macaca-mulatta_interleukin-10-(IL-10)_gene_promoter_region	AY486432.1_Macaca-mulatta_interleukin-10-(IL-10)_gene_promoter_region			V$GCNR	Germ cell nuclear receptors	V$RTR.01	Retinoid receptor-related testis-associated receptor (GCNF/RTR), DR0 sites	Bone and Bones Embryonic Structures Endocrine System Germ Cells Ovary Testis Urogenital System	0.81	877	895	886	+	0.756	0.862	0.052	cagaagtTCATgttcaacc
AY486432.1_Macaca-mulatta_interleukin-10-(IL-10)_gene_promoter_region	AY486432.1_Macaca-mulatta_interleukin-10-(IL-10)_gene_promoter_region			V$CAAT	CCAAT binding factors	V$NFY.04	Nuclear factor Y (Y-box binding factor)	ubiquitous	0.92	890	904	897	+	1	0.933	0.013	tcaaCCAAtcctttt
AY486432.1_Macaca-mulatta_interleukin-10-(IL-10)_gene_promoter_region	AY486432.1_Macaca-mulatta_interleukin-10-(IL-10)_gene_promoter_region			V$CLOX	CLOX and CLOX homology (CDP) factors	V$CDP.02	Transcriptional repressor CDP	Brain Central Nervous System Embryonic Structures Nervous System Neurons	0.94	888	910	899	+	1	0.944	0.004	gttcaacCAATcctttttgctta
AY486432.1_Macaca-mulatta_interleukin-10-(IL-10)_gene_promoter_region	AY486432.1_Macaca-mulatta_interleukin-10-(IL-10)_gene_promoter_region			V$FKHD	Fork head domain factors	V$FKHRL1.01	Fkh-domain factor FKHRL1 (FOXO)	Adipose Tissue Antibody-Producing Cells Antigen-Presenting Cells Blood Cells Bone and Bones Brain Breast Cardiovascular System Cartilage Central Nervous System Connective Tissue Digestive System Ear Embryonic Structures Endocrine System Eye Germ Cells Heart Immune System Integumentary System Islets of Langerhans Kidney Leukocytes Leydig Cells Liver Lung Lymphocytes Muscle, Skeletal Muscles Myocar…	0.83	900	916	908	-	0.75	0.834	0.004	gcatcgtaAGCAaaaag
AY486432.1_Macaca-mulatta_interleukin-10-(IL-10)_gene_promoter_region	AY486432.1_Macaca-mulatta_interleukin-10-(IL-10)_gene_promoter_region			V$SNAP	snRNA-activating protein complex	V$PSE.02	Proximal sequence element (PSE) of RNA polymerase III-transcribed genes		0.75	899	917	908	-	0.964	0.789	0.039	tgcatCGTAagcaaaaagg
AY486432.1_Macaca-mulatta_interleukin-10-(IL-10)_gene_promoter_region	AY486432.1_Macaca-mulatta_interleukin-10-(IL-10)_gene_promoter_region			V$AP1R	MAF and AP1 related factors	V$MARE.02	Binding sites for homodimers of large Maf-proteins	Antibody-Producing Cells Blood Cells Blood Platelets Bone Marrow Cells Brain Central Nervous System Connective Tissue Digestive System Ear Embryonic Structures Endocrine System Erythrocytes Eye Heart Hematopoietic System Immune System Integumentary System Islets of Langerhans Kidney Leukocytes Liver Lung Lymphocytes Monocytes Myeloid Cells Myocardium Nervous System Neuroglia Neurons Pancreas Phag…	0.88	898	922	910	-	1	0.921	0.041	aattttgcatcgtaAGCAaaaagga
AY486432.1_Macaca-mulatta_interleukin-10-(IL-10)_gene_promoter_region	AY486432.1_Macaca-mulatta_interleukin-10-(IL-10)_gene_promoter_region			V$STEM	Motif composed of binding sites for pluripotency or stem cell factors	V$OCT3_4.02	POU domain, class 5, transcription factor 1	Adipose Tissue Blastomeres Bone Marrow Cells Connective Tissue Embryonic Structures Endocrine System Germ Cells Hematopoietic System Integumentary System Myocardium Ovary Testis Urogenital System	0.88	905	923	914	-	1	0.942	0.062	aaattttGCATcgtaagca
AY486432.1_Macaca-mulatta_interleukin-10-(IL-10)_gene_promoter_region	AY486432.1_Macaca-mulatta_interleukin-10-(IL-10)_gene_promoter_region			V$BZIP	Heterodimers between bZIP family members	V$CEBPE_ATF4.02	Heterodimer of CEBP epsilon and ATF4	ubiquitous	0.86	909	921	915	+	1	0.907	0.047	tacgatGCAAaat
AY486432.1_Macaca-mulatta_interleukin-10-(IL-10)_gene_promoter_region	AY486432.1_Macaca-mulatta_interleukin-10-(IL-10)_gene_promoter_region			V$PIT1	GHF-1 pituitary specific pou domain transcription factor	V$PIT1.04	GHF-1 pituitary specific pou domain transcription factor	Brain Central Nervous System Endocrine System Nervous System Pituitary Gland	0.83	907	925	916	-	0.96	0.875	0.045	tcaaattttGCATcgtaag
AY486432.1_Macaca-mulatta_interleukin-10-(IL-10)_gene_promoter_region	AY486432.1_Macaca-mulatta_interleukin-10-(IL-10)_gene_promoter_region			V$OCT1	Octamer binding protein	V$OCT1.02	Octamer-binding factor 1	Antibody-Producing Cells Blood Cells Brain Central Nervous System Immune System Integumentary System Leukocytes Lymphocytes Nervous System Neurons Nose Respiratory System	0.85	910	924	917	+	1	0.953	0.103	acgATGCaaaatttg
AY486432.1_Macaca-mulatta_interleukin-10-(IL-10)_gene_promoter_region	AY486432.1_Macaca-mulatta_interleukin-10-(IL-10)_gene_promoter_region			V$CHRF	Cell cycle regulators: Cell cycle homology element	V$CHR.01	Cell cycle gene homology region (CDE/CHR tandem elements regulate cell cycle dependent repression)		0.92	918	930	924	+	1	0.934	0.014	aaatTTGAaaact
AY486432.1_Macaca-mulatta_interleukin-10-(IL-10)_gene_promoter_region	AY486432.1_Macaca-mulatta_interleukin-10-(IL-10)_gene_promoter_region			V$MYT1	MYT1 C2HC zinc finger protein	V$MYT1.02	MyT1 zinc finger transcription factor involved in primary neurogenesis	Brain Central Nervous System Nervous System Neuroglia Neurons	0.88	928	940	934	+	1	0.888	0.008	actAAGTttatta
AY486432.1_Macaca-mulatta_interleukin-10-(IL-10)_gene_promoter_region	AY486432.1_Macaca-mulatta_interleukin-10-(IL-10)_gene_promoter_region			V$NKXH	NKX homeodomain factors	V$NKX31.01	Prostate-specific homeodomain protein NKX3.1	Antibody-Producing Cells Bone and Bones Brain Cardiovascular System Cartilage Central Nervous System Connective Tissue Digestive System Embryonic Structures Endocrine System Heart Islets of Langerhans Lung Muscles Myocardium Nervous System Neuroglia Neurons Pancreas Pituitary Gland Prostate Respiratory System Skeleton Spinal Cord Thyroid Gland Urogenital System	0.84	925	943	934	+	1	0.873	0.033	aaaactAAGTttattagag
AY486432.1_Macaca-mulatta_interleukin-10-(IL-10)_gene_promoter_region	AY486432.1_Macaca-mulatta_interleukin-10-(IL-10)_gene_promoter_region			V$CART	Cart-1 (cartilage homeoprotein 1)	V$PHOX2.01	Phox2a (ARIX) and Phox2b	Adrenal Glands Bone and Bones Brain Cardiovascular System Cartilage Central Nervous System Connective Tissue Digestive System Ear Embryonic Structures Endocrine System Eye Heart Islets of Langerhans Muscle, Skeletal Myeloid Cells Myocardium Nervous System Neuroglia Neurons Nose Pancreas Phagocytes Pituitary Gland Respiratory System Skeleton Spinal Cord Testis	0.87	925	945	935	-	1	0.964	0.094	ctctcTAATaaacttagtttt
AY486432.1_Macaca-mulatta_interleukin-10-(IL-10)_gene_promoter_region	AY486432.1_Macaca-mulatta_interleukin-10-(IL-10)_gene_promoter_region			V$CART	Cart-1 (cartilage homeoprotein 1)	V$PROP1.02	Prophet of Pit 1, PROP paired-like homeobox 1, dimeric binding site	Adrenal Glands Bone and Bones Brain Cardiovascular System Cartilage Central Nervous System Connective Tissue Digestive System Ear Embryonic Structures Endocrine System Eye Heart Islets of Langerhans Muscle, Skeletal Myeloid Cells Myocardium Nervous System Neuroglia Neurons Nose Pancreas Phagocytes Pituitary Gland Respiratory System Skeleton Spinal Cord Testis	0.81	925	945	935	+	1	0.867	0.057	aaaactaagtttATTAgagag
AY486432.1_Macaca-mulatta_interleukin-10-(IL-10)_gene_promoter_region	AY486432.1_Macaca-mulatta_interleukin-10-(IL-10)_gene_promoter_region			V$SATB	Special AT-rich sequence binding protein	V$SATB1.01	Special AT-rich sequence-binding protein 1, predominantly expressed in thymocytes, binds to matrix attachment regions (MARs)	Blood Cells Bone and Bones Brain Central Nervous System Embryonic Structures Immune System Leukocytes Lymphocytes Nervous System Neurons Skeleton Thymus Gland	0.94	928	942	935	-	1	0.97	0.03	tctAATAaacttagt
AY486432.1_Macaca-mulatta_interleukin-10-(IL-10)_gene_promoter_region	AY486432.1_Macaca-mulatta_interleukin-10-(IL-10)_gene_promoter_region			V$CDXF	Vertebrate caudal related homeodomain protein	V$CDX2.02	Caudal type homeobox transcription factor 2	Blastomeres Bone Marrow Cells Digestive System Embryonic Structures Germ Cells Hematopoietic System Pancreas	0.85	927	945	936	+	1	0.855	0.005	aactaagtTTATtagagag
AY486432.1_Macaca-mulatta_interleukin-10-(IL-10)_gene_promoter_region	AY486432.1_Macaca-mulatta_interleukin-10-(IL-10)_gene_promoter_region			V$HOXF	Paralog hox genes 1-8 from the four hox clusters A, B, C, D	V$HOXA1.01	Homeobox A1	Adipose Tissue Antibody-Producing Cells Blastomeres Bone Marrow Cells Bone and Bones Brain Breast Cartilage Central Nervous System Connective Tissue Ear Embryonic Structures Erythrocytes Germ Cells Granulocytes Hematopoietic System Integumentary System Kidney Lung Myeloid Cells Nervous System Neurons Ovary Parathyroid Glands Prostate Respiratory System Skeleton Spinal Cord Testis Thymus Gland Uro…	0.82	927	945	936	-	0.756	0.829	0.009	ctctctAATAaacttagtt
AY486432.1_Macaca-mulatta_interleukin-10-(IL-10)_gene_promoter_region	AY486432.1_Macaca-mulatta_interleukin-10-(IL-10)_gene_promoter_region			V$LHXF	Lim homeodomain factors	V$LHX6.01	LIM homeobox 6	Adipose Tissue Bone and Bones Brain Cardiovascular System Central Nervous System Digestive System Ear Embryonic Structures Endocrine System Eye Germ Cells Heart Integumentary System Islets of Langerhans Kidney Leydig Cells Muscles Myocardium Nervous System Neurons Nose Ovary Pancreas Pituitary Gland Skeleton Spinal Cord Testis Urogenital System	0.84	926	948	937	+	0.774	0.852	0.012	aaactaagtTTATtagagaggtt
AY486432.1_Macaca-mulatta_interleukin-10-(IL-10)_gene_promoter_region	AY486432.1_Macaca-mulatta_interleukin-10-(IL-10)_gene_promoter_region			V$ABDB	Abdominal-B type homeodomain transcription factors	V$HOXC13.01	Homeodomain transcription factor HOXC13	Adipose Tissue Bone Marrow Cells Bone and Bones Cartilage Connective Tissue Embryonic Structures Erythrocytes Hematopoietic System Integumentary System Kidney Monocytes Muscle, Skeletal Myeloid Cells Ovary Prostate Skeleton Spinal Cord Urogenital System	0.91	930	946	938	-	1	0.974	0.064	cctctctaaTAAActta
AY486432.1_Macaca-mulatta_interleukin-10-(IL-10)_gene_promoter_region	AY486432.1_Macaca-mulatta_interleukin-10-(IL-10)_gene_promoter_region			V$HOXF	Paralog hox genes 1-8 from the four hox clusters A, B, C, D	V$HOXB3.01	Homeobox B3 / Hox 2-gamma	Adipose Tissue Antibody-Producing Cells Blastomeres Bone Marrow Cells Bone and Bones Brain Breast Cartilage Central Nervous System Connective Tissue Ear Embryonic Structures Erythrocytes Germ Cells Granulocytes Hematopoietic System Integumentary System Kidney Lung Myeloid Cells Nervous System Neurons Ovary Parathyroid Glands Prostate Respiratory System Skeleton Spinal Cord Testis Thymus Gland Uro…	0.84	930	948	939	+	0.795	0.846	0.006	taagtTTATtagagaggtt
AY486432.1_Macaca-mulatta_interleukin-10-(IL-10)_gene_promoter_region	AY486432.1_Macaca-mulatta_interleukin-10-(IL-10)_gene_promoter_region			V$ZF10	C2H2 zinc finger transcription factors 10	V$PRDM14.01	PR domain zinc finger protein 14	Embryonic Structures Germ Cells Urogenital System	0.85	935	949	942	+	1	0.872	0.022	ttaTTAGagaggtta
AY486432.1_Macaca-mulatta_interleukin-10-(IL-10)_gene_promoter_region	AY486432.1_Macaca-mulatta_interleukin-10-(IL-10)_gene_promoter_region			V$BRNF	Brn POU domain factors	V$BRN2.01	Brn-2, POU-III protein class	Brain Central Nervous System Ear Embryonic Structures Endocrine System Eye Islets of Langerhans Nervous System Neuroglia Neurons Pancreas Spinal Cord	0.86	934	952	943	+	0.967	0.874	0.014	ttTATTagagaggttagag
AY486432.1_Macaca-mulatta_interleukin-10-(IL-10)_gene_promoter_region	AY486432.1_Macaca-mulatta_interleukin-10-(IL-10)_gene_promoter_region			V$ZF10	C2H2 zinc finger transcription factors 10	V$PRDM14.01	PR domain zinc finger protein 14	Embryonic Structures Germ Cells Urogenital System	0.85	944	958	951	+	1	0.903	0.053	aggTTAGagaaggag
AY486432.1_Macaca-mulatta_interleukin-10-(IL-10)_gene_promoter_region	AY486432.1_Macaca-mulatta_interleukin-10-(IL-10)_gene_promoter_region			V$RXRF	RXR heterodimer binding sites	V$VDR_RXR.05	Bipartite binding site of VDR/RXR heterodimers, DR4 sites	Adipose Tissue Adrenal Glands Bone Marrow Cells Bone and Bones Brain Breast Central Nervous System Connective Tissue Digestive System Ear Embryonic Structures Endocrine System Eye Gallbladder Granulocytes Heart Hematopoietic System Immune System Integumentary System Kidney Leydig Cells Liver Lung Lymphocytes Monocytes Muscles Myeloid Cells Myocardium Nervous System Neuroglia Neurons Ovary Parathy…	0.79	940	964	952	+	0.952	0.893	0.103	agaGAGGttagagaaggaggagctc
AY486432.1_Macaca-mulatta_interleukin-10-(IL-10)_gene_promoter_region	AY486432.1_Macaca-mulatta_interleukin-10-(IL-10)_gene_promoter_region			V$MAZF	Myc associated zinc fingers	V$MAZ.03	Myc associated zinc finger protein (MAZ)	Cartilage Skeleton	0.81	941	971	956	+	1	0.84	0.03	gagaggttagagaaggaGGAGctctaagcag
AY486432.1_Macaca-mulatta_interleukin-10-(IL-10)_gene_promoter_region	AY486432.1_Macaca-mulatta_interleukin-10-(IL-10)_gene_promoter_region			V$ZF10	C2H2 zinc finger transcription factors 10	V$PRDM14.01	PR domain zinc finger protein 14	Embryonic Structures Germ Cells Urogenital System	0.85	956	970	963	-	1	0.864	0.014	tgcTTAGagctcctc
AY486432.1_Macaca-mulatta_interleukin-10-(IL-10)_gene_promoter_region	AY486432.1_Macaca-mulatta_interleukin-10-(IL-10)_gene_promoter_region			V$CIZF	CAS interating zinc finger protein	V$NMP4.01	NMP4 (nuclear matrix protein 4) / CIZ (Cas-interacting zinc finger protein)	Bone and Bones Cartilage Connective Tissue Skeleton	0.97	970	980	975	+	1	0.973	0.003	agAAAAaatcc
AY486432.1_Macaca-mulatta_interleukin-10-(IL-10)_gene_promoter_region	AY486432.1_Macaca-mulatta_interleukin-10-(IL-10)_gene_promoter_region			V$NKRF	Nuclear factor-kappaB repressing factor	V$NKRF.01	NFKB repressing factor (NRF)		0.85	975	985	980	+	1	0.871	0.021	aaaTCCTgtgc
AY486432.1_Macaca-mulatta_interleukin-10-(IL-10)_gene_promoter_region	AY486432.1_Macaca-mulatta_interleukin-10-(IL-10)_gene_promoter_region			V$HUB1	HTLV-I U5 repressive element-binding protein 1	V$ZNF282.01	Zinc finger protein 282 (HTLV-I U5 repressive element-binding protein 1)		0.76	978	992	985	-	1	0.867	0.107	TTTCccggcacagga
AY486432.1_Macaca-mulatta_interleukin-10-(IL-10)_gene_promoter_region	AY486432.1_Macaca-mulatta_interleukin-10-(IL-10)_gene_promoter_region			V$STAT	Signal transducer and activator of transcription	V$STAT3.02	Signal transducer and activator of transcription 3	Antibody-Producing Cells Antigen-Presenting Cells Blood Cells Bone Marrow Cells Breast Digestive System Erythrocytes Granulocytes Heart Hematopoietic System Immune System Leukocytes Liver Lung Lymphocytes Monocytes Myeloid Cells Myocardium Neuroglia Phagocytes Respiratory System Thymus Gland	0.94	977	995	986	-	1	0.952	0.012	aggtTTCCcggcacaggat
AY486432.1_Macaca-mulatta_interleukin-10-(IL-10)_gene_promoter_region	AY486432.1_Macaca-mulatta_interleukin-10-(IL-10)_gene_promoter_region			V$E2FF	E2F-myc activator/cell cycle regulator	V$E2F7.02	E2F transcription factor 7	ubiquitous	0.87	980	996	988	+	1	0.888	0.018	ctgtgccGGGAaacctg
AY486432.1_Macaca-mulatta_interleukin-10-(IL-10)_gene_promoter_region	AY486432.1_Macaca-mulatta_interleukin-10-(IL-10)_gene_promoter_region			V$STAT	Signal transducer and activator of transcription	V$STAT.01	Signal transducers and activators of transcription	Antibody-Producing Cells Antigen-Presenting Cells Blood Cells Bone Marrow Cells Breast Digestive System Erythrocytes Granulocytes Heart Hematopoietic System Immune System Leukocytes Liver Lung Lymphocytes Monocytes Myeloid Cells Myocardium Neuroglia Phagocytes Respiratory System Thymus Gland	0.87	979	997	988	+	1	0.878	0.008	cctgtgccgGGAAacctgt
AY486432.1_Macaca-mulatta_interleukin-10-(IL-10)_gene_promoter_region	AY486432.1_Macaca-mulatta_interleukin-10-(IL-10)_gene_promoter_region			V$HOXH	HOX - MEIS1 heterodimers	V$MEIS1A_HOXA9.01	Meis1a and Hoxa9 form heterodimeric binding complexes on target DNA	Adipose Tissue Bone Marrow Cells Bone and Bones Brain Cartilage Central Nervous System Connective Tissue Embryonic Structures Erythrocytes Hematopoietic System Integumentary System Kidney Muscle, Skeletal Myeloid Cells Nervous System Ovary Prostate Skeleton Spinal Cord Urogenital System	0.77	985	999	992	-	0.761	0.781	0.011	TCACaggtttcccgg
AY486432.1_Macaca-mulatta_interleukin-10-(IL-10)_gene_promoter_region	AY486432.1_Macaca-mulatta_interleukin-10-(IL-10)_gene_promoter_region			V$GRHL	Grainyhead-like transcription factors	V$GRHL1.01	Grainyhead-like 1 (LBP32, MGR, TFCP2L2)	Embryonic Structures Integumentary System	0.86	988	1000	994	-	1	0.868	0.008	atcacaGGTTtcc
AY486432.1_Macaca-mulatta_interleukin-10-(IL-10)_gene_promoter_region	AY486432.1_Macaca-mulatta_interleukin-10-(IL-10)_gene_promoter_region			V$GRHL	Grainyhead-like transcription factors	V$GRHL2.01	Grainyhead-like 2 (BOM, TFCP2L3)	Embryonic Structures Integumentary System	0.86	989	1001	995	+	1	0.869	0.009	gaAACCtgtgatt
AY486432.1_Macaca-mulatta_interleukin-10-(IL-10)_gene_promoter_region	AY486432.1_Macaca-mulatta_interleukin-10-(IL-10)_gene_promoter_region			V$GFI1	Growth factor independence transcriptional repressor	V$GFI1.02	Growth factor independence 1	Antibody-Producing Cells Blood Cells Blood Platelets Bone Marrow Cells Ear Erythrocytes Granulocytes Hematopoietic System Immune System Leukocytes Lymphocytes Myeloid Cells Phagocytes Thymus Gland	0.9	990	1004	997	-	1	0.907	0.007	cacAATCacaggttt
AY486432.1_Macaca-mulatta_interleukin-10-(IL-10)_gene_promoter_region	AY486432.1_Macaca-mulatta_interleukin-10-(IL-10)_gene_promoter_region			O$VTBP	Vertebrate TATA binding protein factor	O$VTATA.02	Mammalian C-type LTR TATA box		0.89	1001	1017	1009	-	1	0.9	0.01	attcaTAAAaagccaca
AY486432.1_Macaca-mulatta_interleukin-10-(IL-10)_gene_promoter_region	AY486432.1_Macaca-mulatta_interleukin-10-(IL-10)_gene_promoter_region			V$CDXF	Vertebrate caudal related homeodomain protein	V$CDX1.01	Intestine specific homeodomain factor CDX-1	Blastomeres Bone Marrow Cells Digestive System Embryonic Structures Germ Cells Hematopoietic System Pancreas	0.94	1002	1020	1011	+	1	0.999	0.059	gtggcttTTTAtgaatgaa
AY486432.1_Macaca-mulatta_interleukin-10-(IL-10)_gene_promoter_region	AY486432.1_Macaca-mulatta_interleukin-10-(IL-10)_gene_promoter_region			V$ABDB	Abdominal-B type homeodomain transcription factors	V$HOXB9.02	Homeobox B9	Adipose Tissue Bone Marrow Cells Bone and Bones Cartilage Connective Tissue Embryonic Structures Erythrocytes Hematopoietic System Integumentary System Kidney Monocytes Muscle, Skeletal Myeloid Cells Ovary Prostate Skeleton Spinal Cord Urogenital System	0.88	1004	1020	1012	-	1	0.902	0.022	ttcattcaTAAAaagcc
AY486432.1_Macaca-mulatta_interleukin-10-(IL-10)_gene_promoter_region	AY486432.1_Macaca-mulatta_interleukin-10-(IL-10)_gene_promoter_region			V$PIT1	GHF-1 pituitary specific pou domain transcription factor	V$PIT1.04	GHF-1 pituitary specific pou domain transcription factor	Brain Central Nervous System Endocrine System Nervous System Pituitary Gland	0.83	1006	1024	1015	-	1	0.923	0.093	cctcttcatTCATaaaaag
AY486432.1_Macaca-mulatta_interleukin-10-(IL-10)_gene_promoter_region	AY486432.1_Macaca-mulatta_interleukin-10-(IL-10)_gene_promoter_region			V$BRNF	Brn POU domain factors	V$BRN3.03	POU class 4 homeobox 3 (POU4F3), BRN3C	Brain Central Nervous System Ear Embryonic Structures Endocrine System Eye Islets of Langerhans Nervous System Neuroglia Neurons Pancreas Spinal Cord	0.83	1007	1025	1016	+	0.751	0.861	0.031	tttttatGAATgaagaggc
AY486432.1_Macaca-mulatta_interleukin-10-(IL-10)_gene_promoter_region	AY486432.1_Macaca-mulatta_interleukin-10-(IL-10)_gene_promoter_region			V$SORY	SOX/SRY-sex/testis determining and related HMG box factors	V$HBP1.01	HMG box-containing protein 1	Adipose Tissue Antibody-Producing Cells Blastomeres Blood Cells Bone Marrow Cells Bone and Bones Brain Cardiovascular System Cartilage Central Nervous System Connective Tissue Digestive System Ear Embryonic Structures Endocrine System Erythrocytes Eye Gallbladder Germ Cells Hematopoietic System Immune System Integumentary System Islets of Langerhans Leukocytes Leydig Cells Liver Lymphocytes Muscl…	0.86	1007	1029	1018	+	1	0.945	0.085	tttttatgAATGaagaggcctcc
AY486432.1_Macaca-mulatta_interleukin-10-(IL-10)_gene_promoter_region	AY486432.1_Macaca-mulatta_interleukin-10-(IL-10)_gene_promoter_region			V$ARID	AT rich interactive domain factor	V$ARID5A.01	AT rich interactive domain 5A (MRF1-like)	Antibody-Producing Cells Blood Cells Bone Marrow Cells Embryonic Structures Heart Immune System Leukocytes Lymphocytes Myocardium	0.87	1029	1049	1039	-	1	0.871	0.001	cttttATATtgtaagctcagg
AY486432.1_Macaca-mulatta_interleukin-10-(IL-10)_gene_promoter_region	AY486432.1_Macaca-mulatta_interleukin-10-(IL-10)_gene_promoter_region			V$EVI1	EVI1-myleoid transforming protein	V$EVI1.06	Ecotropic viral integration site 1 encoded factor, amino-terminal zinc finger domain	Adipose Tissue Antibody-Producing Cells Bone Marrow Cells Connective Tissue Erythrocytes Granulocytes Hematopoietic System	0.83	1035	1051	1043	+	0.75	0.875	0.045	cttacaATATaaaaggg
AY486432.1_Macaca-mulatta_interleukin-10-(IL-10)_gene_promoter_region	AY486432.1_Macaca-mulatta_interleukin-10-(IL-10)_gene_promoter_region			V$SORY	SOX/SRY-sex/testis determining and related HMG box factors	V$SOX5.01	Sox-5	Adipose Tissue Antibody-Producing Cells Blastomeres Blood Cells Bone Marrow Cells Bone and Bones Brain Cardiovascular System Cartilage Central Nervous System Connective Tissue Digestive System Ear Embryonic Structures Endocrine System Erythrocytes Eye Gallbladder Germ Cells Hematopoietic System Immune System Integumentary System Islets of Langerhans Leukocytes Leydig Cells Liver Lymphocytes Muscl…	0.87	1033	1055	1044	+	1	0.876	0.006	agcttaCAATataaaagggggac
AY486432.1_Macaca-mulatta_interleukin-10-(IL-10)_gene_promoter_region	AY486432.1_Macaca-mulatta_interleukin-10-(IL-10)_gene_promoter_region			V$LEFF	LEF1/TCF	V$LEF1.03	TCF/LEF-1	Adipose Tissue Blood Cells Bone Marrow Cells Bone and Bones Breast Cartilage Connective Tissue Digestive System Embryonic Structures Endocrine System Hematopoietic System Immune System Integumentary System Islets of Langerhans Leukocytes Lymphocytes Pancreas Skeleton Thymus Gland	0.82	1038	1054	1046	+	0.758	0.822	0.002	acaataTAAAaggggga
AY486432.1_Macaca-mulatta_interleukin-10-(IL-10)_gene_promoter_region	AY486432.1_Macaca-mulatta_interleukin-10-(IL-10)_gene_promoter_region			O$VTBP	Vertebrate TATA binding protein factor	O$VTATA.01	Cellular and viral TATA box elements		0.9	1039	1055	1047	+	1	0.985	0.085	caataTAAAagggggac
AY486432.1_Macaca-mulatta_interleukin-10-(IL-10)_gene_promoter_region	AY486432.1_Macaca-mulatta_interleukin-10-(IL-10)_gene_promoter_region			V$KLFS	Krueppel like transcription factors	V$GKLF.02	Gut-enriched Krueppel-like factor	Adipose Tissue Antibody-Producing Cells Blood Cells Bone Marrow Cells Cardiovascular System Connective Tissue Digestive System Embryonic Structures Erythrocytes Eye Germ Cells Heart Hematopoietic System Immune System Integumentary System Kidney Leukocytes Liver Lymphocytes Monocytes Muscle, Skeletal Muscle, Smooth Muscles Myocardium Nervous System Neurons Spinal Cord Thymus Gland Urogenital System	0.96	1038	1056	1047	+	1	0.97	0.01	acaatataAAAGggggaca
AY486432.1_Macaca-mulatta_interleukin-10-(IL-10)_gene_promoter_region	AY486432.1_Macaca-mulatta_interleukin-10-(IL-10)_gene_promoter_region			V$NACA	Nascent polypeptide associated complex and coactivator alpha	V$NACA1.01	Nascent polypeptide-associated complex subunit alpha 1	Heart Muscle, Skeletal Muscles Myocardium	0.92	1051	1063	1057	+	1	0.934	0.014	gggaCAGAgaggt
AY486432.1_Macaca-mulatta_interleukin-10-(IL-10)_gene_promoter_region	AY486432.1_Macaca-mulatta_interleukin-10-(IL-10)_gene_promoter_region			V$RXRF	RXR heterodimer binding sites	V$VDR_RXR.06	Bipartite binding site of VDR/RXR heterodimers, DR5 sites	Adipose Tissue Adrenal Glands Bone Marrow Cells Bone and Bones Brain Breast Central Nervous System Connective Tissue Digestive System Ear Embryonic Structures Endocrine System Eye Gallbladder Granulocytes Heart Hematopoietic System Immune System Integumentary System Kidney Leydig Cells Liver Lung Lymphocytes Monocytes Muscles Myeloid Cells Myocardium Nervous System Neuroglia Neurons Ovary Parathy…	0.75	1045	1069	1057	+	1	0.794	0.044	aaaagggggacagagAGGTgaaggt
AY486432.1_Macaca-mulatta_interleukin-10-(IL-10)_gene_promoter_region	AY486432.1_Macaca-mulatta_interleukin-10-(IL-10)_gene_promoter_region			V$PLAG	Pleomorphic adenoma gene	V$PLAG1.02	Pleomorphic adenoma gene 1	Bone Marrow Cells Digestive System Embryonic Structures Endocrine System Germ Cells Hematopoietic System Respiratory System	0.97	1047	1069	1058	+	1	1	0.03	aaGGGGgacagagaggtgaaggt
AY486432.1_Macaca-mulatta_interleukin-10-(IL-10)_gene_promoter_region	AY486432.1_Macaca-mulatta_interleukin-10-(IL-10)_gene_promoter_region			V$IKZF	Ikaros family zinc finger 5	V$PEGASUS.01	IKAROS family zinc finger 5 (Pegasus)		0.96	1055	1067	1061	+	1	0.97	0.01	cagagaGGTGaag
AY486432.1_Macaca-mulatta_interleukin-10-(IL-10)_gene_promoter_region	AY486432.1_Macaca-mulatta_interleukin-10-(IL-10)_gene_promoter_region			V$NR2F	Nuclear receptor subfamily 2 factors	V$COUP.02	Chicken ovalbumin upstream promoter (COUP-TF), DR0 sites	Adrenal Glands Brain Breast Central Nervous System Digestive System Embryonic Structures Endocrine System Eye Islets of Langerhans Leydig Cells Liver Nervous System Neurons Pancreas Testis Urogenital System	0.84	1053	1077	1065	+	0.75	0.85	0.01	gacagagaggTGAAggtctacacat
AY486432.1_Macaca-mulatta_interleukin-10-(IL-10)_gene_promoter_region	AY486432.1_Macaca-mulatta_interleukin-10-(IL-10)_gene_promoter_region			V$PAX6	PAX-4/PAX-6 paired domain binding sites	V$PAX6.03	Pax-6 paired domain binding site	Brain Central Nervous System Digestive System Embryonic Structures Endocrine System Eye Islets of Langerhans Nervous System Neuroglia Neurons Pancreas Spinal Cord	0.76	1067	1085	1076	+	0.871	0.777	0.017	ggtctACACatcaggggct
AY486432.1_Macaca-mulatta_interleukin-10-(IL-10)_gene_promoter_region	AY486432.1_Macaca-mulatta_interleukin-10-(IL-10)_gene_promoter_region			V$P53F	p53 tumor suppressor	V$P53.05	Tumor suppressor p53	ubiquitous	0.78	1067	1091	1079	-	1	0.797	0.017	agagCAAGcccctgatgtgtagacc
AY486432.1_Macaca-mulatta_interleukin-10-(IL-10)_gene_promoter_region	AY486432.1_Macaca-mulatta_interleukin-10-(IL-10)_gene_promoter_region			V$ZICF	Members of ZIC-family, zinc finger protein of the cerebellum	V$ZIC5.01	Zic family member 5	Adipose Tissue Brain Central Nervous System Embryonic Structures Eye Heart Nervous System Neurons	0.75	1070	1088	1079	+	1	0.778	0.028	ctacacatcaGGGGcttgc
AY486432.1_Macaca-mulatta_interleukin-10-(IL-10)_gene_promoter_region	AY486432.1_Macaca-mulatta_interleukin-10-(IL-10)_gene_promoter_region			V$CP2F	CP2-erythrocyte Factor related to drosophila Elf1	V$CP2.01	CP2	Embryonic Structures Erythrocytes	0.9	1082	1100	1091	+	0.909	0.912	0.012	ggCTTGctcttgcaaaacc
AY486432.1_Macaca-mulatta_interleukin-10-(IL-10)_gene_promoter_region	AY486432.1_Macaca-mulatta_interleukin-10-(IL-10)_gene_promoter_region			V$CEBP	Ccaat/Enhancer Binding Protein	V$CEBPE.02	CCAAT/enhancer binding protein (C/EBP), epsilon	Adipose Tissue Blood Cells Bone Marrow Cells Breast Connective Tissue Digestive System Embryonic Structures Erythrocytes Granulocytes Hematopoietic System Immune System Leukocytes Liver Lung Monocytes Myeloid Cells Neuroglia Phagocytes	0.97	1088	1102	1095	-	1	0.974	0.004	ttggttttGCAAgag
AY486432.1_Macaca-mulatta_interleukin-10-(IL-10)_gene_promoter_region	AY486432.1_Macaca-mulatta_interleukin-10-(IL-10)_gene_promoter_region			V$HAML	Human acute myelogenous leukemia factors	V$AML2.01	RUNX3 (Runt-related transcription factor 3), AML2 (Acute myeloid leukemia 2)	Adipose Tissue Antibody-Producing Cells Blood Cells Blood Platelets Bone Marrow Cells Bone and Bones Cartilage Connective Tissue Digestive System Embryonic Structures Erythrocytes Granulocytes Hematopoietic System Immune System Leukocytes Lymphocytes Monocytes Muscle, Smooth Myeloid Cells Skeleton Thymus Gland	0.94	1097	1111	1104	-	1	0.994	0.054	tctTGTGgtttggtt
AY486432.1_Macaca-mulatta_interleukin-10-(IL-10)_gene_promoter_region	AY486432.1_Macaca-mulatta_interleukin-10-(IL-10)_gene_promoter_region			V$FAST	FAST-1 SMAD interacting proteins	V$FAST1.02	Forkhead box H1 (Foxh1)	Embryonic Structures	0.81	1097	1113	1105	-	1	0.814	0.004	tgtctTGTGgtttggtt
AY486432.1_Macaca-mulatta_interleukin-10-(IL-10)_gene_promoter_region	AY486432.1_Macaca-mulatta_interleukin-10-(IL-10)_gene_promoter_region			V$EVI1	EVI1-myleoid transforming protein	V$EVI1.06	Ecotropic viral integration site 1 encoded factor, amino-terminal zinc finger domain	Adipose Tissue Antibody-Producing Cells Bone Marrow Cells Connective Tissue Erythrocytes Granulocytes Hematopoietic System	0.83	1103	1119	1111	+	0.75	0.836	0.006	accacaAGACagacttg
AY486432.1_Macaca-mulatta_interleukin-10-(IL-10)_gene_promoter_region	AY486432.1_Macaca-mulatta_interleukin-10-(IL-10)_gene_promoter_region			V$CEBP	Ccaat/Enhancer Binding Protein	V$CEBPE.02	CCAAT/enhancer binding protein (C/EBP), epsilon	Adipose Tissue Blood Cells Bone Marrow Cells Breast Connective Tissue Digestive System Embryonic Structures Erythrocytes Granulocytes Hematopoietic System Immune System Leukocytes Liver Lung Monocytes Myeloid Cells Neuroglia Phagocytes	0.97	1114	1128	1121	-	1	0.974	0.004	cttcttttGCAAgtc
AY486432.1_Macaca-mulatta_interleukin-10-(IL-10)_gene_promoter_region	AY486432.1_Macaca-mulatta_interleukin-10-(IL-10)_gene_promoter_region			V$STEM	Motif composed of binding sites for pluripotency or stem cell factors	V$OCT3_4.02	POU domain, class 5, transcription factor 1	Adipose Tissue Blastomeres Bone Marrow Cells Connective Tissue Embryonic Structures Endocrine System Germ Cells Hematopoietic System Integumentary System Myocardium Ovary Testis Urogenital System	0.88	1123	1141	1132	-	1	0.898	0.018	gagctgtGCATgccttctt
AY486432.1_Macaca-mulatta_interleukin-10-(IL-10)_gene_promoter_region	AY486432.1_Macaca-mulatta_interleukin-10-(IL-10)_gene_promoter_region			V$OCT1	Octamer binding protein	V$OCT2.02	Octamer-binding transcription factor-2, POU class 2 homeobox 2 (POU2F2)	Antibody-Producing Cells Blood Cells Brain Central Nervous System Immune System Integumentary System Leukocytes Lymphocytes Nervous System Neurons Nose Respiratory System	0.89	1128	1142	1135	+	1	0.91	0.02	ggcaTGCAcagctca
AY486432.1_Macaca-mulatta_interleukin-10-(IL-10)_gene_promoter_region	AY486432.1_Macaca-mulatta_interleukin-10-(IL-10)_gene_promoter_region			V$NR2F	Nuclear receptor subfamily 2 factors	V$TR2.01	Nuclear hormone receptor TR2, DR5 binding sites	Adrenal Glands Brain Breast Central Nervous System Digestive System Embryonic Structures Endocrine System Eye Islets of Langerhans Leydig Cells Liver Nervous System Neurons Pancreas Testis Urogenital System	0.76	1124	1148	1136	+	0.78	0.76	0	agaaggcatgcacaGCTCagcactg
AY486432.1_Macaca-mulatta_interleukin-10-(IL-10)_gene_promoter_region	AY486432.1_Macaca-mulatta_interleukin-10-(IL-10)_gene_promoter_region			V$RBP2	Retinoblastoma-binding proteins with demethylase activity	V$PLU1_JARID1B.01	Jumonji, AT rich interactive domain 1B	Embryonic Structures Germ Cells Testis Urogenital System	0.96	1133	1141	1137	+	1	0.989	0.029	GCACagctc
AY486432.1_Macaca-mulatta_interleukin-10-(IL-10)_gene_promoter_region	AY486432.1_Macaca-mulatta_interleukin-10-(IL-10)_gene_promoter_region			V$NR2F	Nuclear receptor subfamily 2 factors	V$TR4.02	TR4 homodimer, DR1 site	Adrenal Glands Brain Breast Central Nervous System Digestive System Embryonic Structures Endocrine System Eye Islets of Langerhans Leydig Cells Liver Nervous System Neurons Pancreas Testis Urogenital System	0.75	1141	1165	1153	-	0.778	0.75	0	aggaccAGGCaacagagcagtgctg
AF121965.1_Mus-musculus_interleukin-10-(IL10)_gene_promoter_partial_sequence	AF121965.1_Mus-musculus_interleukin-10-(IL10)_gene_promoter_partial_sequence			V$RXRF	RXR heterodimer binding sites	V$THRB.01	Thyroid hormone receptor, beta (ER4 - everted repeat, spacer 4)	Adipose Tissue Adrenal Glands Bone Marrow Cells Bone and Bones Brain Breast Central Nervous System Connective Tissue Digestive System Ear Embryonic Structures Endocrine System Eye Gallbladder Granulocytes Heart Hematopoietic System Immune System Integumentary System Kidney Leydig Cells Liver Lung Lymphocytes Monocytes Muscles Myeloid Cells Myocardium Nervous System Neuroglia Neurons Ovary Parathy…	0.75	10	34	22	+	0.815	0.77	0.02	taccaGCCCtggtgtggtaaccctc
AF121965.1_Mus-musculus_interleukin-10-(IL10)_gene_promoter_partial_sequence	AF121965.1_Mus-musculus_interleukin-10-(IL10)_gene_promoter_partial_sequence			V$ZF12	C2H2 zinc finger transcription factors 12	V$ZNF652.02	Zinc finger protein 652 (ZNF652)		0.75	24	38	31	-	1	0.754	0.004	tggagaGGGTtacca
AF121965.1_Mus-musculus_interleukin-10-(IL10)_gene_promoter_partial_sequence	AF121965.1_Mus-musculus_interleukin-10-(IL10)_gene_promoter_partial_sequence			V$SAL4	Spalt-like transcription factor 4	V$SALL4.01	Spalt like 4, DRRS, HSAL4, ZNF797	Ear Embryonic Structures Endocrine System Germ Cells Testis Urogenital System	0.96	29	39	34	-	1	0.992	0.032	tTGGAgagggt
AF121965.1_Mus-musculus_interleukin-10-(IL10)_gene_promoter_partial_sequence	AF121965.1_Mus-musculus_interleukin-10-(IL10)_gene_promoter_partial_sequence			V$CAAT	CCAAT binding factors	V$NFY.05	Nuclear factor Y (Y-box binding factor)	ubiquitous	0.84	32	46	39	+	1	0.84	0	ctctCCAAtggggca
AF121965.1_Mus-musculus_interleukin-10-(IL10)_gene_promoter_partial_sequence	AF121965.1_Mus-musculus_interleukin-10-(IL10)_gene_promoter_partial_sequence			V$PRDM	PR (PRDI-BF1-RIZ1 homologous) domain transcription factor	V$PRDM4.01	PR domain zinc finger protein 4 (PFM1)	Embryonic Structures Eye	0.75	31	61	46	-	0.75	0.751	0.001	acagggTTCCaagcctgccccattggagagg
AF121965.1_Mus-musculus_interleukin-10-(IL10)_gene_promoter_partial_sequence	AF121965.1_Mus-musculus_interleukin-10-(IL10)_gene_promoter_partial_sequence			V$NF1F	Nuclear factor 1	V$NF1.03	Non-palindromic nuclear factor I binding sites	Brain Central Nervous System Embryonic Structures Liver Lung Nervous System Neuroglia Neurons Respiratory System Spinal Cord	0.92	49	69	59	+	1	0.935	0.015	cttggaaccctgtGCCAacga
AF121965.1_Mus-musculus_interleukin-10-(IL10)_gene_promoter_partial_sequence	AF121965.1_Mus-musculus_interleukin-10-(IL10)_gene_promoter_partial_sequence			V$HICF	Krueppel-like C2H2 zinc finger factors hypermethylated in cancer	V$HIC1.01	Hypermethylated in cancer 1	Digestive System	0.88	58	70	64	+	1	0.898	0.018	ctgTGCCaacgaa
AF121965.1_Mus-musculus_interleukin-10-(IL10)_gene_promoter_partial_sequence	AF121965.1_Mus-musculus_interleukin-10-(IL10)_gene_promoter_partial_sequence			V$ZF07	C2H2 zinc finger transcription factors 7	V$ZNF263.02	Zinc finger protein 263, ZKSCAN12 (zinc finger protein with KRAB and SCAN domains 12)		0.91	67	83	75	+	1	0.914	0.004	cgaagatcCTCCcccgt
AF121965.1_Mus-musculus_interleukin-10-(IL10)_gene_promoter_partial_sequence	AF121965.1_Mus-musculus_interleukin-10-(IL10)_gene_promoter_partial_sequence			V$EGRF	EGR/nerve growth factor induced protein C & related factors	V$WT1.02	Wilms Tumor Suppressor	Antigen-Presenting Cells Brain Central Nervous System Embryonic Structures Endocrine System Erythrocytes Kidney Leukocytes Leydig Cells Lymphocytes Muscle, Skeletal Muscle, Smooth Nervous System Neuroglia Neurons Ovary Pituitary Gland Testis Urogenital System	0.95	67	85	76	-	1	0.963	0.013	gtacgggGGAGgatcttcg
AF121965.1_Mus-musculus_interleukin-10-(IL10)_gene_promoter_partial_sequence	AF121965.1_Mus-musculus_interleukin-10-(IL10)_gene_promoter_partial_sequence			V$SP1F	GC-Box factors SP1/GC	V$GC.01	GC box elements	ubiquitous	0.88	68	84	76	-	0.877	0.881	0.001	tacgggGGAGgatcttc
AF121965.1_Mus-musculus_interleukin-10-(IL10)_gene_promoter_partial_sequence	AF121965.1_Mus-musculus_interleukin-10-(IL10)_gene_promoter_partial_sequence			V$KLFS	Krueppel like transcription factors	V$KLF6.01	Core promoter-binding protein (CPBP) with 3 Krueppel-type zinc fingers (KLF6, ZF9)	Adipose Tissue Antibody-Producing Cells Blood Cells Bone Marrow Cells Cardiovascular System Connective Tissue Digestive System Embryonic Structures Erythrocytes Eye Germ Cells Heart Hematopoietic System Immune System Integumentary System Kidney Leukocytes Liver Lymphocytes Monocytes Muscle, Skeletal Muscle, Smooth Muscles Myocardium Nervous System Neurons Spinal Cord Thymus Gland Urogenital System	0.89	68	86	77	-	1	0.925	0.035	agtacgGGGGaggatcttc
AF121965.1_Mus-musculus_interleukin-10-(IL10)_gene_promoter_partial_sequence	AF121965.1_Mus-musculus_interleukin-10-(IL10)_gene_promoter_partial_sequence			V$EGRF	EGR/nerve growth factor induced protein C & related factors	V$EGR1.03	EGR1, early growth response 1	Antigen-Presenting Cells Brain Central Nervous System Embryonic Structures Endocrine System Erythrocytes Kidney Leukocytes Leydig Cells Lymphocytes Muscle, Skeletal Muscle, Smooth Nervous System Neuroglia Neurons Ovary Pituitary Gland Testis Urogenital System	0.84	69	87	78	-	1	0.862	0.022	cagtacgGGGGaggatctt
AF121965.1_Mus-musculus_interleukin-10-(IL10)_gene_promoter_partial_sequence	AF121965.1_Mus-musculus_interleukin-10-(IL10)_gene_promoter_partial_sequence			V$ZF02	C2H2 zinc finger transcription factors 2	V$ZBP89.01	Zinc finger transcription factor ZBP-89	Blood Cells Erythrocytes Immune System Leukocytes Lymphocytes Thymus Gland	0.93	69	91	80	+	1	0.955	0.025	aagatcctCCCCcgtactgatgc
AF121965.1_Mus-musculus_interleukin-10-(IL10)_gene_promoter_partial_sequence	AF121965.1_Mus-musculus_interleukin-10-(IL10)_gene_promoter_partial_sequence			V$PAX6	PAX-4/PAX-6 paired domain binding sites	V$PAX6.05	Paired box factor 6	Brain Central Nervous System Digestive System Embryonic Structures Endocrine System Eye Islets of Langerhans Nervous System Neuroglia Neurons Pancreas Spinal Cord	0.78	80	98	89	-	0.987	0.786	0.006	ccttcctGCATcagtacgg
AF121965.1_Mus-musculus_interleukin-10-(IL10)_gene_promoter_partial_sequence	AF121965.1_Mus-musculus_interleukin-10-(IL10)_gene_promoter_partial_sequence			V$ETSF	Human and murine ETS1 factors	V$ETV1.02	Ets variant 1	Antibody-Producing Cells Antigen-Presenting Cells Blood Cells Blood Platelets Bone Marrow Cells Brain Breast Cardiovascular System Cartilage Central Nervous System Digestive System Embryonic Structures Endocrine System Erythrocytes Germ Cells Granulocytes Hematopoietic System Immune System Integumentary System Kidney Leukocytes Lung Lymphocytes Monocytes Muscle, Skeletal Muscle, Smooth Muscles My…	0.96	85	105	95	+	1	0.996	0.036	ctgatgcaGGAAggacagccc
AF121965.1_Mus-musculus_interleukin-10-(IL10)_gene_promoter_partial_sequence	AF121965.1_Mus-musculus_interleukin-10-(IL10)_gene_promoter_partial_sequence			V$ZTRE	Zinc transcriptional regulatory element	V$ZTRE.03	5' half site of ZTRE motif		0.95	96	112	104	-	1	0.975	0.025	caCTCCcgggctgtcct
AF121965.1_Mus-musculus_interleukin-10-(IL10)_gene_promoter_partial_sequence	AF121965.1_Mus-musculus_interleukin-10-(IL10)_gene_promoter_partial_sequence			V$ZTRE	Zinc transcriptional regulatory element	V$ZTRE.01	ZTRE motifs (1 bp spacer), ZNF658 binding site		0.75	98	114	106	+	1	0.763	0.013	gacagcccGGGAgtgta
AF121965.1_Mus-musculus_interleukin-10-(IL10)_gene_promoter_partial_sequence	AF121965.1_Mus-musculus_interleukin-10-(IL10)_gene_promoter_partial_sequence			V$ETSF	Human and murine ETS1 factors	V$GABPB1.01	GA repeat binding protein, beta 1)	Antibody-Producing Cells Antigen-Presenting Cells Blood Cells Blood Platelets Bone Marrow Cells Brain Breast Cardiovascular System Cartilage Central Nervous System Digestive System Embryonic Structures Endocrine System Erythrocytes Germ Cells Granulocytes Hematopoietic System Immune System Integumentary System Kidney Leukocytes Lung Lymphocytes Monocytes Muscle, Skeletal Muscle, Smooth Muscles My…	0.8	98	118	108	+	0.75	0.816	0.016	gacagccCGGGagtgtaccct
AF121965.1_Mus-musculus_interleukin-10-(IL10)_gene_promoter_partial_sequence	AF121965.1_Mus-musculus_interleukin-10-(IL10)_gene_promoter_partial_sequence			V$PLAG	Pleomorphic adenoma gene	V$PLAGL1.02	Pleiomorphic adenoma gene-like 1 (secondary DNA binding preference)	Bone Marrow Cells Digestive System Embryonic Structures Endocrine System Germ Cells Hematopoietic System Respiratory System	0.81	100	122	111	-	0.751	0.824	0.014	gtagAGGGtacactcccgggctg
AF121965.1_Mus-musculus_interleukin-10-(IL10)_gene_promoter_partial_sequence	AF121965.1_Mus-musculus_interleukin-10-(IL10)_gene_promoter_partial_sequence			V$ZTRE	Zinc transcriptional regulatory element	V$ZTRE.04	3' half site of ZTRE motif		0.94	104	120	112	+	1	0.977	0.037	ccgGGAGtgtaccctct
AF121965.1_Mus-musculus_interleukin-10-(IL10)_gene_promoter_partial_sequence	AF121965.1_Mus-musculus_interleukin-10-(IL10)_gene_promoter_partial_sequence			V$SORY	SOX/SRY-sex/testis determining and related HMG box factors	V$SOX9.03	SRY (sex determining region Y)-box 9 homodimer	Adipose Tissue Antibody-Producing Cells Blastomeres Blood Cells Bone Marrow Cells Bone and Bones Brain Cardiovascular System Cartilage Central Nervous System Connective Tissue Digestive System Ear Embryonic Structures Endocrine System Erythrocytes Eye Gallbladder Germ Cells Hematopoietic System Immune System Integumentary System Islets of Langerhans Leukocytes Leydig Cells Liver Lymphocytes Muscl…	0.77	119	141	130	+	0.76	0.827	0.057	ctACATgggtctacttttattta
AF121965.1_Mus-musculus_interleukin-10-(IL10)_gene_promoter_partial_sequence	AF121965.1_Mus-musculus_interleukin-10-(IL10)_gene_promoter_partial_sequence			O$VTBP	Vertebrate TATA binding protein factor	O$LTATA.01	Lentivirus LTR TATA box		0.82	124	140	132	-	0.778	0.839	0.019	aaaTAAAagtagaccca
AF121965.1_Mus-musculus_interleukin-10-(IL10)_gene_promoter_partial_sequence	AF121965.1_Mus-musculus_interleukin-10-(IL10)_gene_promoter_partial_sequence			V$MEF2	MEF2, myocyte-specific enhancer binding factor	V$SL1.01	Member of the RSRF (related to serum response factor) protein family from Xenopus laevis	Cardiovascular System Embryonic Structures Heart Muscle, Skeletal Muscles Myocardium Neurons	0.84	122	144	133	+	0.773	0.848	0.008	catgggtCTACttttatttaagc
AF121965.1_Mus-musculus_interleukin-10-(IL10)_gene_promoter_partial_sequence	AF121965.1_Mus-musculus_interleukin-10-(IL10)_gene_promoter_partial_sequence			V$CART	Cart-1 (cartilage homeoprotein 1)	V$PROP1.01	Prophet of Pit 1, PROP paired-like homeobox 1	Adrenal Glands Bone and Bones Brain Cardiovascular System Cartilage Central Nervous System Connective Tissue Digestive System Ear Embryonic Structures Endocrine System Eye Heart Islets of Langerhans Muscle, Skeletal Myeloid Cells Myocardium Nervous System Neuroglia Neurons Nose Pancreas Phagocytes Pituitary Gland Respiratory System Skeleton Spinal Cord Testis	0.84	126	146	136	-	0.753	0.846	0.006	ttgcttAAATaaaagtagacc
AF121965.1_Mus-musculus_interleukin-10-(IL10)_gene_promoter_partial_sequence	AF121965.1_Mus-musculus_interleukin-10-(IL10)_gene_promoter_partial_sequence			V$CDXF	Vertebrate caudal related homeodomain protein	V$CDX2.01	Cdx-2 mammalian caudal related intestinal transcr. factor	Blastomeres Bone Marrow Cells Digestive System Embryonic Structures Germ Cells Hematopoietic System Pancreas	0.84	127	145	136	+	1	0.843	0.003	gtctactTTTAtttaagca
AF121965.1_Mus-musculus_interleukin-10-(IL10)_gene_promoter_partial_sequence	AF121965.1_Mus-musculus_interleukin-10-(IL10)_gene_promoter_partial_sequence			V$ABDB	Abdominal-B type homeodomain transcription factors	V$HOXD10.01	Homeobox D10	Adipose Tissue Bone Marrow Cells Bone and Bones Cartilage Connective Tissue Embryonic Structures Erythrocytes Hematopoietic System Integumentary System Kidney Monocytes Muscle, Skeletal Myeloid Cells Ovary Prostate Skeleton Spinal Cord Urogenital System	0.92	129	145	137	-	1	0.922	0.002	tgcttaaaTAAAagtag
AF121965.1_Mus-musculus_interleukin-10-(IL10)_gene_promoter_partial_sequence	AF121965.1_Mus-musculus_interleukin-10-(IL10)_gene_promoter_partial_sequence			V$PARF	PAR/bZIP family	V$TEF.01	Thyrotrophic embryonic factor	Brain Central Nervous System Digestive System Liver Muscle, Skeletal	0.85	130	146	138	+	0.773	0.867	0.017	tacttttatTTAAgcaa
AF121965.1_Mus-musculus_interleukin-10-(IL10)_gene_promoter_partial_sequence	AF121965.1_Mus-musculus_interleukin-10-(IL10)_gene_promoter_partial_sequence			V$CREB	cAMP-responsive element binding proteins	V$E4BP4.01	E4BP4, bZIP domain, transcriptional repressor	Adrenal Glands Antibody-Producing Cells Antigen-Presenting Cells Blood Cells Bone Marrow Cells Bone and Bones Brain Cartilage Central Nervous System Connective Tissue Digestive System Endocrine System Eye Germ Cells Heart Hematopoietic System Immune System Integumentary System Islets of Langerhans Leukocytes Leydig Cells Liver Lung Luteal Cells Lymphocytes Monocytes Muscle, Skeletal Muscle, Smoot…	0.8	129	149	139	+	0.758	0.835	0.035	ctacttttatTTAAgcaaaca
AF121965.1_Mus-musculus_interleukin-10-(IL10)_gene_promoter_partial_sequence	AF121965.1_Mus-musculus_interleukin-10-(IL10)_gene_promoter_partial_sequence			V$SNAP	snRNA-activating protein complex	V$PSE.02	Proximal sequence element (PSE) of RNA polymerase III-transcribed genes		0.75	130	148	139	-	0.857	0.757	0.007	gtttgCTTAaataaaagta
AF121965.1_Mus-musculus_interleukin-10-(IL10)_gene_promoter_partial_sequence	AF121965.1_Mus-musculus_interleukin-10-(IL10)_gene_promoter_partial_sequence			O$VTBP	Vertebrate TATA binding protein factor	O$ATATA.01	Avian C-type LTR TATA box		0.78	133	149	141	+	1	0.921	0.141	ttttattTAAGcaaaca
AF121965.1_Mus-musculus_interleukin-10-(IL10)_gene_promoter_partial_sequence	AF121965.1_Mus-musculus_interleukin-10-(IL10)_gene_promoter_partial_sequence			V$CART	Cart-1 (cartilage homeoprotein 1)	V$OTP.01	Orthopedia homeobox	Adrenal Glands Bone and Bones Brain Cardiovascular System Cartilage Central Nervous System Connective Tissue Digestive System Ear Embryonic Structures Endocrine System Eye Heart Islets of Langerhans Muscle, Skeletal Myeloid Cells Myocardium Nervous System Neuroglia Neurons Nose Pancreas Phagocytes Pituitary Gland Respiratory System Skeleton Spinal Cord Testis	0.83	131	151	141	+	0.751	0.831	0.001	acttttATTTaagcaaacatt
AF121965.1_Mus-musculus_interleukin-10-(IL10)_gene_promoter_partial_sequence	AF121965.1_Mus-musculus_interleukin-10-(IL10)_gene_promoter_partial_sequence			V$FKHD	Fork head domain factors	V$HNF3.01	Hepatocyte nuclear factor 3 (alpha, beta) (FOXA1, FOXA2)	Adipose Tissue Antibody-Producing Cells Antigen-Presenting Cells Blood Cells Bone and Bones Brain Breast Cardiovascular System Cartilage Central Nervous System Connective Tissue Digestive System Ear Embryonic Structures Endocrine System Eye Germ Cells Heart Immune System Integumentary System Islets of Langerhans Kidney Leukocytes Leydig Cells Liver Lung Lymphocytes Muscle, Skeletal Muscles Myocar…	0.98	138	154	146	+	1	1	0.02	tttaagcAAACattccc
AF121965.1_Mus-musculus_interleukin-10-(IL10)_gene_promoter_partial_sequence	AF121965.1_Mus-musculus_interleukin-10-(IL10)_gene_promoter_partial_sequence			V$ZF03	C2H2 zinc finger transcription factors 3	V$ZNF217.01	Zinc finger protein 217		0.9	140	152	146	-	1	0.903	0.003	GAATgtttgctta
AF121965.1_Mus-musculus_interleukin-10-(IL10)_gene_promoter_partial_sequence	AF121965.1_Mus-musculus_interleukin-10-(IL10)_gene_promoter_partial_sequence			V$MYT1	MYT1 C2HC zinc finger protein	V$MYT1.01	MyT1 zinc finger transcription factor involved in primary neurogenesis	Brain Central Nervous System Nervous System Neuroglia Neurons	0.75	141	153	147	-	0.75	0.799	0.049	ggaATGTttgctt
AF121965.1_Mus-musculus_interleukin-10-(IL10)_gene_promoter_partial_sequence	AF121965.1_Mus-musculus_interleukin-10-(IL10)_gene_promoter_partial_sequence			V$HOXF	Paralog hox genes 1-8 from the four hox clusters A, B, C, D	V$NANOG.01	Homeobox transcription factor Nanog	Adipose Tissue Antibody-Producing Cells Blastomeres Bone Marrow Cells Bone and Bones Brain Breast Cartilage Central Nervous System Connective Tissue Ear Embryonic Structures Erythrocytes Germ Cells Granulocytes Hematopoietic System Integumentary System Kidney Lung Myeloid Cells Nervous System Neurons Ovary Parathyroid Glands Prostate Respiratory System Skeleton Spinal Cord Testis Thymus Gland Uro…	0.94	140	158	149	-	1	0.941	0.001	accagggAATGtttgctta
AF121965.1_Mus-musculus_interleukin-10-(IL10)_gene_promoter_partial_sequence	AF121965.1_Mus-musculus_interleukin-10-(IL10)_gene_promoter_partial_sequence			V$TEAF	TEA/ATTS DNA binding domain factors	V$TEAD4.01	TEA domain family member 4, TEF-3	Blastomeres Cardiovascular System Embryonic Structures Heart Muscle, Skeletal Muscles Myocardium	0.93	145	157	151	+	1	0.94	0.01	aaacATTCcctgg
AF121965.1_Mus-musculus_interleukin-10-(IL10)_gene_promoter_partial_sequence	AF121965.1_Mus-musculus_interleukin-10-(IL10)_gene_promoter_partial_sequence			V$IKRS	Ikaros zinc finger family	V$IK3.01	Ikaros 3, potential regulator of lymphocyte differentiation	Antibody-Producing Cells Antigen-Presenting Cells Blood Cells Bone Marrow Cells Hematopoietic System Immune System Leukocytes Lymphocytes Thymus Gland	0.84	146	158	152	-	1	0.852	0.012	accagGGAAtgtt
AF121965.1_Mus-musculus_interleukin-10-(IL10)_gene_promoter_partial_sequence	AF121965.1_Mus-musculus_interleukin-10-(IL10)_gene_promoter_partial_sequence			V$FKHD	Fork head domain factors	V$FOXO1.01	Forkhead box protein O1	Adipose Tissue Antibody-Producing Cells Antigen-Presenting Cells Blood Cells Bone and Bones Brain Breast Cardiovascular System Cartilage Central Nervous System Connective Tissue Digestive System Ear Embryonic Structures Endocrine System Eye Germ Cells Heart Immune System Integumentary System Islets of Langerhans Kidney Leukocytes Leydig Cells Liver Lung Lymphocytes Muscle, Skeletal Muscles Myocar…	0.88	152	168	160	+	1	0.909	0.029	ccctggtcAACAggacg
AF121965.1_Mus-musculus_interleukin-10-(IL10)_gene_promoter_partial_sequence	AF121965.1_Mus-musculus_interleukin-10-(IL10)_gene_promoter_partial_sequence			V$EREF	Estrogen response elements	V$ER.01	Estrogen receptor, IR3 sites	Bone and Bones Brain Breast Central Nervous System Connective Tissue Endocrine System Germ Cells Leydig Cells Muscle, Smooth Nervous System Neurons Ovary Pituitary Gland Prostate Skeleton Testis Urogenital System	0.83	153	171	162	+	1	0.872	0.042	cctgGTCAacaggacgtgt
AF121965.1_Mus-musculus_interleukin-10-(IL10)_gene_promoter_partial_sequence	AF121965.1_Mus-musculus_interleukin-10-(IL10)_gene_promoter_partial_sequence			V$NR2F	Nuclear receptor subfamily 2 factors	V$HNF4.02	Hepatic nuclear factor 4, DR2 sites	Adrenal Glands Brain Breast Central Nervous System Digestive System Embryonic Structures Endocrine System Eye Islets of Langerhans Leydig Cells Liver Nervous System Neurons Pancreas Testis Urogenital System	0.76	150	174	162	+	0.75	0.788	0.028	ttccctggtcaACAGgacgtgtagc
AF121965.1_Mus-musculus_interleukin-10-(IL10)_gene_promoter_partial_sequence	AF121965.1_Mus-musculus_interleukin-10-(IL10)_gene_promoter_partial_sequence			V$ETSF	Human and murine ETS1 factors	V$CETS1P54.01	c-Ets-1(p54)	Antibody-Producing Cells Antigen-Presenting Cells Blood Cells Blood Platelets Bone Marrow Cells Brain Breast Cardiovascular System Cartilage Central Nervous System Digestive System Embryonic Structures Endocrine System Erythrocytes Germ Cells Granulocytes Hematopoietic System Immune System Integumentary System Kidney Leukocytes Lung Lymphocytes Monocytes Muscle, Skeletal Muscle, Smooth Muscles My…	0.92	156	176	166	+	0.902	0.924	0.004	ggtcaaCAGGacgtgtagcat
AF121965.1_Mus-musculus_interleukin-10-(IL10)_gene_promoter_partial_sequence	AF121965.1_Mus-musculus_interleukin-10-(IL10)_gene_promoter_partial_sequence			V$HIFF	Hypoxia inducible factor, bHLH/PAS protein family	V$HRE.02	Hypoxia-response elements	Adipose Tissue Adrenal Glands Bone and Bones Brain Cardiovascular System Cartilage Central Nervous System Connective Tissue Digestive System Embryonic Structures Endocrine System Eye Heart Kidney Liver Lung Muscle, Skeletal Muscles Myocardium Nervous System Neurons Ovary Pineal Gland Pituitary Gland Respiratory System Skeleton Urogenital System	0.97	159	175	167	+	1	0.972	0.002	caacaggaCGTGtagca
AF121965.1_Mus-musculus_interleukin-10-(IL10)_gene_promoter_partial_sequence	AF121965.1_Mus-musculus_interleukin-10-(IL10)_gene_promoter_partial_sequence			V$CREB	cAMP-responsive element binding proteins	V$XBP1.01	X-box-binding protein 1	Adrenal Glands Antibody-Producing Cells Antigen-Presenting Cells Blood Cells Bone Marrow Cells Bone and Bones Brain Cartilage Central Nervous System Connective Tissue Digestive System Endocrine System Eye Germ Cells Heart Hematopoietic System Immune System Integumentary System Islets of Langerhans Leukocytes Leydig Cells Liver Lung Luteal Cells Lymphocytes Monocytes Muscle, Skeletal Muscle, Smoot…	0.88	158	178	168	+	1	0.895	0.015	tcaacaggACGTgtagcattg
AF121965.1_Mus-musculus_interleukin-10-(IL10)_gene_promoter_partial_sequence	AF121965.1_Mus-musculus_interleukin-10-(IL10)_gene_promoter_partial_sequence			V$HASF	HIF-1 ancillary sequence family	V$HAS.01	HIF-1 ancillary sequence		0.91	163	173	168	-	1	0.955	0.045	ctaCACGtcct
AF121965.1_Mus-musculus_interleukin-10-(IL10)_gene_promoter_partial_sequence	AF121965.1_Mus-musculus_interleukin-10-(IL10)_gene_promoter_partial_sequence			V$MAZF	Myc associated zinc fingers	V$MAZR.01	MYC-associated zinc finger protein related transcription factor	Cartilage Skeleton	0.88	160	190	175	-	1	0.989	0.109	aaggggggGGGGcaatgctacacgtcctgtt
AF121965.1_Mus-musculus_interleukin-10-(IL10)_gene_promoter_partial_sequence	AF121965.1_Mus-musculus_interleukin-10-(IL10)_gene_promoter_partial_sequence			V$PLAG	Pleomorphic adenoma gene	V$PLAG1.02	Pleomorphic adenoma gene 1	Bone Marrow Cells Digestive System Embryonic Structures Endocrine System Germ Cells Hematopoietic System Respiratory System	0.97	168	190	179	-	1	1	0.03	aaGGGGggggggcaatgctacac
AF121965.1_Mus-musculus_interleukin-10-(IL10)_gene_promoter_partial_sequence	AF121965.1_Mus-musculus_interleukin-10-(IL10)_gene_promoter_partial_sequence			V$EGRF	EGR/nerve growth factor induced protein C & related factors	V$WT1.01	Wilms Tumor Suppressor	Antigen-Presenting Cells Brain Central Nervous System Embryonic Structures Endocrine System Erythrocytes Kidney Leukocytes Leydig Cells Lymphocytes Muscle, Skeletal Muscle, Smooth Nervous System Neuroglia Neurons Ovary Pituitary Gland Testis Urogenital System	0.92	172	190	181	-	0.837	0.935	0.015	aagggGGGGgggcaatgct
AF121965.1_Mus-musculus_interleukin-10-(IL10)_gene_promoter_partial_sequence	AF121965.1_Mus-musculus_interleukin-10-(IL10)_gene_promoter_partial_sequence			V$NDPK	Nucleoside diphosphate kinase	V$NM23.01	NME/NM23 nucleoside diphosphate kinase1 and 2		0.89	173	189	181	-	1	0.909	0.019	agGGGGgggggcaatgc
AF121965.1_Mus-musculus_interleukin-10-(IL10)_gene_promoter_partial_sequence	AF121965.1_Mus-musculus_interleukin-10-(IL10)_gene_promoter_partial_sequence			V$KLFS	Krueppel like transcription factors	V$IKLF.01	Kruppel-like factor 5 (intestinal)	Adipose Tissue Antibody-Producing Cells Blood Cells Bone Marrow Cells Cardiovascular System Connective Tissue Digestive System Embryonic Structures Erythrocytes Eye Germ Cells Heart Hematopoietic System Immune System Integumentary System Kidney Leukocytes Liver Lymphocytes Monocytes Muscle, Skeletal Muscle, Smooth Muscles Myocardium Nervous System Neurons Spinal Cord Thymus Gland Urogenital System	0.91	173	191	182	-	0.857	0.961	0.051	caaggGGGGggggcaatgc
AF121965.1_Mus-musculus_interleukin-10-(IL10)_gene_promoter_partial_sequence	AF121965.1_Mus-musculus_interleukin-10-(IL10)_gene_promoter_partial_sequence			V$ZF07	C2H2 zinc finger transcription factors 7	V$ZNF444.01	Zinc finger protein 444, endothelial zinc finger protein 2, ZSCAN17		0.78	174	190	182	+	0.751	0.79	0.01	cattGCCCccccccctt
AF121965.1_Mus-musculus_interleukin-10-(IL10)_gene_promoter_partial_sequence	AF121965.1_Mus-musculus_interleukin-10-(IL10)_gene_promoter_partial_sequence			V$EGRF	EGR/nerve growth factor induced protein C & related factors	V$EGR1.03	EGR1, early growth response 1	Antigen-Presenting Cells Brain Central Nervous System Embryonic Structures Endocrine System Erythrocytes Kidney Leukocytes Leydig Cells Lymphocytes Muscle, Skeletal Muscle, Smooth Nervous System Neuroglia Neurons Ovary Pituitary Gland Testis Urogenital System	0.84	174	192	183	-	1	0.885	0.045	ccaagggGGGGgggcaatg
AF121965.1_Mus-musculus_interleukin-10-(IL10)_gene_promoter_partial_sequence	AF121965.1_Mus-musculus_interleukin-10-(IL10)_gene_promoter_partial_sequence			V$GLIF	GLI zinc finger family	V$GLIS3.01	GLIS family zinc finger 3, Gli-similar 3	Adipose Tissue Bone and Bones Brain Cartilage Central Nervous System Connective Tissue Digestive System Embryonic Structures Endocrine System Eye Heart Integumentary System Islets of Langerhans Kidney Nervous System Neurons Pancreas Pituitary Gland Prostate Skeleton Spinal Cord	0.88	175	191	183	+	1	0.908	0.028	attgCCCCccccccttg
AF121965.1_Mus-musculus_interleukin-10-(IL10)_gene_promoter_partial_sequence	AF121965.1_Mus-musculus_interleukin-10-(IL10)_gene_promoter_partial_sequence			V$SP1F	GC-Box factors SP1/GC	V$GC.01	GC box elements	ubiquitous	0.88	175	191	183	-	0.819	0.922	0.042	caagggGGGGgggcaat
AF121965.1_Mus-musculus_interleukin-10-(IL10)_gene_promoter_partial_sequence	AF121965.1_Mus-musculus_interleukin-10-(IL10)_gene_promoter_partial_sequence			V$BEDF	BED subclass of zinc-finger proteins	V$ZBED4.02	Zinc finger, BED-type containing 4; polyG binding sites	Eye	0.92	178	192	185	-	1	0.957	0.037	ccaagggGGGGgggc
AF121965.1_Mus-musculus_interleukin-10-(IL10)_gene_promoter_partial_sequence	AF121965.1_Mus-musculus_interleukin-10-(IL10)_gene_promoter_partial_sequence			V$GLIF	GLI zinc finger family	V$ZIC3.02	Zic family member 3 (odd-paired Drosophila homolog)	Adipose Tissue Bone and Bones Brain Cartilage Central Nervous System Connective Tissue Digestive System Embryonic Structures Endocrine System Eye Heart Integumentary System Islets of Langerhans Kidney Nervous System Neurons Pancreas Pituitary Gland Prostate Skeleton Spinal Cord	0.77	178	194	186	+	1	0.777	0.007	gccccCCCCccttgggt
AF121965.1_Mus-musculus_interleukin-10-(IL10)_gene_promoter_partial_sequence	AF121965.1_Mus-musculus_interleukin-10-(IL10)_gene_promoter_partial_sequence			V$ZF02	C2H2 zinc finger transcription factors 2	V$ZBP89.01	Zinc finger transcription factor ZBP-89	Blood Cells Erythrocytes Immune System Leukocytes Lymphocytes Thymus Gland	0.93	175	197	186	+	1	0.974	0.044	attgccccCCCCccttgggtcac
AF121965.1_Mus-musculus_interleukin-10-(IL10)_gene_promoter_partial_sequence	AF121965.1_Mus-musculus_interleukin-10-(IL10)_gene_promoter_partial_sequence			V$CTCF	CTCF and BORIS gene family, transcriptional regulators with 11 highly conserved zinc finger domains	V$CTCF.01	CCCTC-binding factor	Antibody-Producing Cells Bone Marrow Cells Embryonic Structures Endocrine System Erythrocytes Germ Cells Lymphocytes Testis Urogenital System	0.8	176	202	189	-	1	0.814	0.014	tctgtgtgacccaaGGGGggggggcaa
AF121965.1_Mus-musculus_interleukin-10-(IL10)_gene_promoter_partial_sequence	AF121965.1_Mus-musculus_interleukin-10-(IL10)_gene_promoter_partial_sequence			V$HOMF	Homeodomain transcription factors	V$HMX3.01	H6 homeodomain HMX3/Nkx5.1 transcription factor	Bone Marrow Cells Bone and Bones Brain Cardiovascular System Cartilage Central Nervous System Connective Tissue Digestive System Ear Embryonic Structures Endocrine System Erythrocytes Eye Germ Cells Heart Hematopoietic System Immune System Islets of Langerhans Liver Muscle, Skeletal Muscle, Smooth Muscles Myocardium Nervous System Neurons Ovary Pancreas Skeleton Spinal Cord Testis Thyroid Gland U…	0.89	180	198	189	-	0.816	0.894	0.004	tgtgacccAAGGggggggg
AF121965.1_Mus-musculus_interleukin-10-(IL10)_gene_promoter_partial_sequence	AF121965.1_Mus-musculus_interleukin-10-(IL10)_gene_promoter_partial_sequence			V$AP1R	MAF and AP1 related factors	V$BACH2.01	Bach2 bound TRE	Antibody-Producing Cells Blood Cells Blood Platelets Bone Marrow Cells Brain Central Nervous System Connective Tissue Digestive System Ear Embryonic Structures Endocrine System Erythrocytes Eye Heart Hematopoietic System Immune System Integumentary System Islets of Langerhans Kidney Leukocytes Liver Lung Lymphocytes Monocytes Myeloid Cells Myocardium Nervous System Neuroglia Neurons Pancreas Phag…	0.89	182	206	194	+	0.813	0.892	0.002	ccccccctTGGGtcacacagaaaac
AF121965.1_Mus-musculus_interleukin-10-(IL10)_gene_promoter_partial_sequence	AF121965.1_Mus-musculus_interleukin-10-(IL10)_gene_promoter_partial_sequence			V$PAX3	PAX-3 binding sites	V$PAX3.02	Pax-3 paired domain protein	Bone and Bones Embryonic Structures Muscle, Skeletal Muscles Spinal Cord	0.85	190	208	199	+	1	0.887	0.037	tgggTCACacagaaaacag
AF121965.1_Mus-musculus_interleukin-10-(IL10)_gene_promoter_partial_sequence	AF121965.1_Mus-musculus_interleukin-10-(IL10)_gene_promoter_partial_sequence			V$RXRF	RXR heterodimer binding sites	V$RAR_RXR.03	Retinoic acid receptor / retinoid X receptor heterodimer, DR5 sites	Adipose Tissue Adrenal Glands Bone Marrow Cells Bone and Bones Brain Breast Central Nervous System Connective Tissue Digestive System Ear Embryonic Structures Endocrine System Eye Gallbladder Granulocytes Heart Hematopoietic System Immune System Integumentary System Kidney Leydig Cells Liver Lung Lymphocytes Monocytes Muscles Myeloid Cells Myocardium Nervous System Neuroglia Neurons Ovary Parathy…	0.81	187	211	199	+	1	0.811	0.001	ccttgGGTCacacagaaaacaggta
AF121965.1_Mus-musculus_interleukin-10-(IL10)_gene_promoter_partial_sequence	AF121965.1_Mus-musculus_interleukin-10-(IL10)_gene_promoter_partial_sequence			V$FKHD	Fork head domain factors	V$FOXP1_ES.01	Alternative splicing variant of FOXP1, activated in ESCs	Adipose Tissue Antibody-Producing Cells Antigen-Presenting Cells Blood Cells Bone and Bones Brain Breast Cardiovascular System Cartilage Central Nervous System Connective Tissue Digestive System Ear Embryonic Structures Endocrine System Eye Germ Cells Heart Immune System Integumentary System Islets of Langerhans Kidney Leukocytes Leydig Cells Liver Lung Lymphocytes Muscle, Skeletal Muscles Myocar…	1	197	213	205	+	1	1	0	cacagaaAACAggtacc
AF121965.1_Mus-musculus_interleukin-10-(IL10)_gene_promoter_partial_sequence	AF121965.1_Mus-musculus_interleukin-10-(IL10)_gene_promoter_partial_sequence			V$GREF	Glucocorticoid responsive and related elements	V$ARE.02	Androgene receptor binding site, IR3 sites	Adipose Tissue Adrenal Glands Brain Breast Cardiovascular System Central Nervous System Embryonic Structures Endocrine System Germ Cells Heart Integumentary System Kidney Leydig Cells Liver Lung Luteal Cells Muscle, Skeletal Muscle, Smooth Muscles Myocardium Nervous System Ovary Pituitary Gland Prostate Respiratory System Spinal Cord Testis Thymus Gland Urogenital System	0.89	215	233	224	-	0.959	0.91	0.02	aagcaactacttGTCCtcc
AF121965.1_Mus-musculus_interleukin-10-(IL10)_gene_promoter_partial_sequence	AF121965.1_Mus-musculus_interleukin-10-(IL10)_gene_promoter_partial_sequence			V$GREF	Glucocorticoid responsive and related elements	V$GRE.02	Glucocorticoid receptor, IR3 sites	Adipose Tissue Adrenal Glands Brain Breast Cardiovascular System Central Nervous System Embryonic Structures Endocrine System Germ Cells Heart Integumentary System Kidney Leydig Cells Liver Lung Luteal Cells Muscle, Skeletal Muscle, Smooth Muscles Myocardium Nervous System Ovary Pituitary Gland Prostate Respiratory System Spinal Cord Testis Thymus Gland Urogenital System	0.82	215	233	224	+	0.874	0.862	0.042	ggaGGACaagtagttgctt
AF121965.1_Mus-musculus_interleukin-10-(IL10)_gene_promoter_partial_sequence	AF121965.1_Mus-musculus_interleukin-10-(IL10)_gene_promoter_partial_sequence			V$P53F	p53 tumor suppressor	V$TP63.02	Tumor protein p63	ubiquitous	0.86	215	239	227	-	1	0.892	0.032	ctgggcaagcaactaCTTGtcctcc
AF121965.1_Mus-musculus_interleukin-10-(IL10)_gene_promoter_partial_sequence	AF121965.1_Mus-musculus_interleukin-10-(IL10)_gene_promoter_partial_sequence			V$P53F	p53 tumor suppressor	V$TP63.02	Tumor protein p63	ubiquitous	0.86	216	240	228	+	1	0.88	0.02	gaggacaagtagttgCTTGcccagg
AF121965.1_Mus-musculus_interleukin-10-(IL10)_gene_promoter_partial_sequence	AF121965.1_Mus-musculus_interleukin-10-(IL10)_gene_promoter_partial_sequence			V$XBBF	X-box binding factors	V$RFX5.01	Regulatory factor X, 5 (influences HLA class II expression)	Antibody-Producing Cells Blood Cells Brain Central Nervous System Digestive System Endocrine System Germ Cells Immune System Islets of Langerhans Leukocytes Lymphocytes Nervous System Pancreas Testis Urogenital System	0.91	224	242	233	-	1	0.949	0.039	accctgggcaAGCAactac
AF121965.1_Mus-musculus_interleukin-10-(IL10)_gene_promoter_partial_sequence	AF121965.1_Mus-musculus_interleukin-10-(IL10)_gene_promoter_partial_sequence			V$XBBF	X-box binding factors	V$XBOX.01	Motif bound by regulatory factor X (RFX) proteins	Antibody-Producing Cells Blood Cells Brain Central Nervous System Digestive System Endocrine System Germ Cells Immune System Islets of Langerhans Leukocytes Lymphocytes Nervous System Pancreas Testis Urogenital System	0.9	228	246	237	-	0.875	0.903	0.003	ctgtaccctGGGCaagcaa
AF121965.1_Mus-musculus_interleukin-10-(IL10)_gene_promoter_partial_sequence	AF121965.1_Mus-musculus_interleukin-10-(IL10)_gene_promoter_partial_sequence			V$XBBF	X-box binding factors	V$XBOX.01	Motif bound by regulatory factor X (RFX) proteins	Antibody-Producing Cells Blood Cells Brain Central Nervous System Digestive System Endocrine System Germ Cells Immune System Islets of Langerhans Leukocytes Lymphocytes Nervous System Pancreas Testis Urogenital System	0.9	229	247	238	+	1	0.944	0.044	tgcttgcccAGGGtacaga
AF121965.1_Mus-musculus_interleukin-10-(IL10)_gene_promoter_partial_sequence	AF121965.1_Mus-musculus_interleukin-10-(IL10)_gene_promoter_partial_sequence			V$GREF	Glucocorticoid responsive and related elements	V$ARE.02	Androgene receptor binding site, IR3 sites	Adipose Tissue Adrenal Glands Brain Breast Cardiovascular System Central Nervous System Embryonic Structures Endocrine System Germ Cells Heart Integumentary System Kidney Leydig Cells Liver Lung Luteal Cells Muscle, Skeletal Muscle, Smooth Muscles Myocardium Nervous System Ovary Pituitary Gland Prostate Respiratory System Spinal Cord Testis Thymus Gland Urogenital System	0.89	238	256	247	-	0.878	0.891	0.001	gcctttcattctGTACcct
AF121965.1_Mus-musculus_interleukin-10-(IL10)_gene_promoter_partial_sequence	AF121965.1_Mus-musculus_interleukin-10-(IL10)_gene_promoter_partial_sequence			V$SORY	SOX/SRY-sex/testis determining and related HMG box factors	V$HBP1.01	HMG box-containing protein 1	Adipose Tissue Antibody-Producing Cells Blastomeres Blood Cells Bone Marrow Cells Bone and Bones Brain Cardiovascular System Cartilage Central Nervous System Connective Tissue Digestive System Ear Embryonic Structures Endocrine System Erythrocytes Eye Gallbladder Germ Cells Hematopoietic System Immune System Integumentary System Islets of Langerhans Leukocytes Leydig Cells Liver Lymphocytes Muscl…	0.86	239	261	250	+	1	0.901	0.041	gggtacagAATGaaaggcaatag
AF121965.1_Mus-musculus_interleukin-10-(IL10)_gene_promoter_partial_sequence	AF121965.1_Mus-musculus_interleukin-10-(IL10)_gene_promoter_partial_sequence			V$PAX6	PAX-4/PAX-6 paired domain binding sites	V$PAX6.04	PAX6 paired domain binding site	Brain Central Nervous System Digestive System Embryonic Structures Endocrine System Eye Islets of Langerhans Nervous System Neuroglia Neurons Pancreas Spinal Cord	0.83	249	267	258	-	0.944	0.85	0.02	agtCCCCtattgcctttca
AF121965.1_Mus-musculus_interleukin-10-(IL10)_gene_promoter_partial_sequence	AF121965.1_Mus-musculus_interleukin-10-(IL10)_gene_promoter_partial_sequence			V$NR2F	Nuclear receptor subfamily 2 factors	V$TR4.02	TR4 homodimer, DR1 site	Adrenal Glands Brain Breast Central Nervous System Digestive System Embryonic Structures Endocrine System Eye Islets of Langerhans Leydig Cells Liver Nervous System Neurons Pancreas Testis Urogenital System	0.75	247	271	259	+	0.778	0.757	0.007	aatgaaAGGCaataggggactctag
AF121965.1_Mus-musculus_interleukin-10-(IL10)_gene_promoter_partial_sequence	AF121965.1_Mus-musculus_interleukin-10-(IL10)_gene_promoter_partial_sequence			V$GCMF	Chorion-specific transcription factors with a GCM DNA binding domain	V$GCM1.03	Glial cells missing homolog 1 (secondary DNA binding preference)	Embryonic Structures Endocrine System Neuroglia Parathyroid Glands Thymus Gland	0.83	255	269	262	-	1	0.968	0.138	agagtCCCCtattgc
AF121965.1_Mus-musculus_interleukin-10-(IL10)_gene_promoter_partial_sequence	AF121965.1_Mus-musculus_interleukin-10-(IL10)_gene_promoter_partial_sequence			V$HEAT	Heat shock factors	V$HSF1.03	Heat shock factor 1	ubiquitous	0.76	261	285	273	+	0.816	0.81	0.05	ggggactctaggCGAAtgttcttcc
AF121965.1_Mus-musculus_interleukin-10-(IL10)_gene_promoter_partial_sequence	AF121965.1_Mus-musculus_interleukin-10-(IL10)_gene_promoter_partial_sequence			V$HEAT	Heat shock factors	V$HSF2.02	Heat shock factor 2	ubiquitous	0.95	270	294	282	-	1	0.977	0.027	gtttgggtgggaAGAAcattcgcct
AF121965.1_Mus-musculus_interleukin-10-(IL10)_gene_promoter_partial_sequence	AF121965.1_Mus-musculus_interleukin-10-(IL10)_gene_promoter_partial_sequence			V$SORY	SOX/SRY-sex/testis determining and related HMG box factors	V$SRY.05	Sex determining region Y, dimeric binding sites	Adipose Tissue Antibody-Producing Cells Blastomeres Blood Cells Bone Marrow Cells Bone and Bones Brain Cardiovascular System Cartilage Central Nervous System Connective Tissue Digestive System Ear Embryonic Structures Endocrine System Erythrocytes Eye Gallbladder Germ Cells Hematopoietic System Immune System Integumentary System Islets of Langerhans Leukocytes Leydig Cells Liver Lymphocytes Muscl…	0.75	271	293	282	+	1	0.756	0.006	ggcgAATGttcttcccacccaaa
AF121965.1_Mus-musculus_interleukin-10-(IL10)_gene_promoter_partial_sequence	AF121965.1_Mus-musculus_interleukin-10-(IL10)_gene_promoter_partial_sequence			V$E2FF	E2F-myc activator/cell cycle regulator	V$E2F7.02	E2F transcription factor 7	ubiquitous	0.87	277	293	285	-	1	0.881	0.011	tttgggtGGGAagaaca
AF121965.1_Mus-musculus_interleukin-10-(IL10)_gene_promoter_partial_sequence	AF121965.1_Mus-musculus_interleukin-10-(IL10)_gene_promoter_partial_sequence			V$RBPF	RBPJ - kappa	V$RBPJK.02	Mammalian transcriptional repressor RBP-Jkappa/CBF1	Antibody-Producing Cells Digestive System Embryonic Structures Immune System Lymphocytes Muscle, Smooth Pancreas Thymus Gland	0.94	279	291	285	-	1	0.953	0.013	tgggTGGGaagaa
AF121965.1_Mus-musculus_interleukin-10-(IL10)_gene_promoter_partial_sequence	AF121965.1_Mus-musculus_interleukin-10-(IL10)_gene_promoter_partial_sequence			V$KLFS	Krueppel like transcription factors	V$KLF2.01	Krueppel-like factor 2 (lung) (LKLF)	Adipose Tissue Antibody-Producing Cells Blood Cells Bone Marrow Cells Cardiovascular System Connective Tissue Digestive System Embryonic Structures Erythrocytes Eye Germ Cells Heart Hematopoietic System Immune System Integumentary System Kidney Leukocytes Liver Lymphocytes Monocytes Muscle, Skeletal Muscle, Smooth Muscles Myocardium Nervous System Neurons Spinal Cord Thymus Gland Urogenital System	0.98	277	295	286	-	1	0.987	0.007	agtttGGGTgggaagaaca
AF121965.1_Mus-musculus_interleukin-10-(IL10)_gene_promoter_partial_sequence	AF121965.1_Mus-musculus_interleukin-10-(IL10)_gene_promoter_partial_sequence			V$SAL2	Spalt-like transcription factor 2	V$SALL2.01	Zinc finger protein Spalt-2, sal-like 2, p150(sal2)		0.91	282	292	287	-	1	0.969	0.059	ttggGTGGgaa
AF121965.1_Mus-musculus_interleukin-10-(IL10)_gene_promoter_partial_sequence	AF121965.1_Mus-musculus_interleukin-10-(IL10)_gene_promoter_partial_sequence			V$NFKB	Nuclear factor kappa B/c-rel	V$NFKAPPAB.02	NF-kappaB	Antibody-Producing Cells Antigen-Presenting Cells Blood Cells Bone Marrow Cells Bone and Bones Brain Cardiovascular System Cartilage Granulocytes Hematopoietic System Hemocytes Immune System Leukocytes Lung Lymphocytes Monocytes Muscle, Smooth Myeloid Cells Neuroglia Phagocytes Respiratory System Skeleton Thymus Gland	0.82	303	317	310	-	1	0.861	0.041	taGGGActtctccta
AF121965.1_Mus-musculus_interleukin-10-(IL10)_gene_promoter_partial_sequence	AF121965.1_Mus-musculus_interleukin-10-(IL10)_gene_promoter_partial_sequence			V$NFKB	Nuclear factor kappa B/c-rel	V$CREL.01	c-Rel	Antibody-Producing Cells Antigen-Presenting Cells Blood Cells Bone Marrow Cells Bone and Bones Brain Cardiovascular System Cartilage Granulocytes Hematopoietic System Hemocytes Immune System Leukocytes Lung Lymphocytes Monocytes Muscle, Smooth Myeloid Cells Neuroglia Phagocytes Respiratory System Skeleton Thymus Gland	0.91	321	335	328	-	1	0.919	0.009	tctggaccTTCCctt
AF121965.1_Mus-musculus_interleukin-10-(IL10)_gene_promoter_partial_sequence	AF121965.1_Mus-musculus_interleukin-10-(IL10)_gene_promoter_partial_sequence			V$NFKB	Nuclear factor kappa B/c-rel	V$HIVEP1.01	ZAS domain transcription factor: human immunodeficiency virus type 1 enhancer-binding protein-1 (HIVEP1), major histocompatibility complex-binding protein-1 (MBP-1), positive regulatory domain II-binding factor 1 (PRDII-BF1)	Antibody-Producing Cells Antigen-Presenting Cells Blood Cells Bone Marrow Cells Bone and Bones Brain Cardiovascular System Cartilage Granulocytes Hematopoietic System Hemocytes Immune System Leukocytes Lung Lymphocytes Monocytes Muscle, Smooth Myeloid Cells Neuroglia Phagocytes Respiratory System Skeleton Thymus Gland	0.83	321	335	328	+	1	0.846	0.016	aaGGGAaggtccaga
AF121965.1_Mus-musculus_interleukin-10-(IL10)_gene_promoter_partial_sequence	AF121965.1_Mus-musculus_interleukin-10-(IL10)_gene_promoter_partial_sequence			V$MOKF	Mouse Krueppel like factor	V$MOK2.01	Ribonucleoprotein associated zinc finger protein MOK-2 (mouse)		0.75	322	342	332	-	1	0.757	0.007	gattatgtctggaCCTTccct
AF121965.1_Mus-musculus_interleukin-10-(IL10)_gene_promoter_partial_sequence	AF121965.1_Mus-musculus_interleukin-10-(IL10)_gene_promoter_partial_sequence			V$SMAD	Vertebrate SMAD family of transcription factors	V$SMAD3.01	Smad3 transcription factor involved in TGF-beta signaling	Bone and Bones Cardiovascular System Cartilage Connective Tissue Digestive System Embryonic Structures Endocrine System Eye Germ Cells Heart Integumentary System Kidney Lung Luteal Cells Muscle, Smooth Muscles Myocardium Ovary Pancreas Respiratory System Skeleton Urogenital System	0.99	329	339	334	-	1	0.996	0.006	tatGTCTggac
AF121965.1_Mus-musculus_interleukin-10-(IL10)_gene_promoter_partial_sequence	AF121965.1_Mus-musculus_interleukin-10-(IL10)_gene_promoter_partial_sequence			V$DUXF	Double homeobox factors	V$DUX4.01	Double homeobox protein 4	Muscle, Skeletal Muscles	0.75	331	345	338	-	1	0.756	0.006	tttGATTatgtctgg
AF121965.1_Mus-musculus_interleukin-10-(IL10)_gene_promoter_partial_sequence	AF121965.1_Mus-musculus_interleukin-10-(IL10)_gene_promoter_partial_sequence			V$HNF6	Onecut homeodomain factor HNF6	V$OC2.01	CUT-homeodomain transcription factor Onecut-2	Digestive System Embryonic Structures Endocrine System Islets of Langerhans Liver Neurons Pancreas	0.82	333	349	341	+	1	0.86	0.04	agacatAATCaaaggac
AF121965.1_Mus-musculus_interleukin-10-(IL10)_gene_promoter_partial_sequence	AF121965.1_Mus-musculus_interleukin-10-(IL10)_gene_promoter_partial_sequence			V$LHXF	Lim homeodomain factors	V$LHX6.02	LIM homeobox 6	Adipose Tissue Bone and Bones Brain Cardiovascular System Central Nervous System Digestive System Ear Embryonic Structures Endocrine System Eye Germ Cells Heart Integumentary System Islets of Langerhans Kidney Leydig Cells Muscles Myocardium Nervous System Neurons Nose Ovary Pancreas Pituitary Gland Skeleton Spinal Cord Testis Urogenital System	0.95	330	352	341	-	1	0.975	0.025	gtagtccttTGATtatgtctgga
AF121965.1_Mus-musculus_interleukin-10-(IL10)_gene_promoter_partial_sequence	AF121965.1_Mus-musculus_interleukin-10-(IL10)_gene_promoter_partial_sequence			V$LEFF	LEF1/TCF	V$LEF1.02	TCF/LEF-1, involved in the Wnt signal transduction pathway	Adipose Tissue Blood Cells Bone Marrow Cells Bone and Bones Breast Cartilage Connective Tissue Digestive System Embryonic Structures Endocrine System Hematopoietic System Immune System Integumentary System Islets of Langerhans Leukocytes Lymphocytes Pancreas Skeleton Thymus Gland	0.94	335	351	343	+	1	0.95	0.01	acataatCAAAggacta
AF121965.1_Mus-musculus_interleukin-10-(IL10)_gene_promoter_partial_sequence	AF121965.1_Mus-musculus_interleukin-10-(IL10)_gene_promoter_partial_sequence			V$KLFS	Krueppel like transcription factors	V$GKLF.02	Gut-enriched Krueppel-like factor	Adipose Tissue Antibody-Producing Cells Blood Cells Bone Marrow Cells Cardiovascular System Connective Tissue Digestive System Embryonic Structures Erythrocytes Eye Germ Cells Heart Hematopoietic System Immune System Integumentary System Kidney Leukocytes Liver Lymphocytes Monocytes Muscle, Skeletal Muscle, Smooth Muscles Myocardium Nervous System Neurons Spinal Cord Thymus Gland Urogenital System	0.96	335	353	344	+	1	0.995	0.035	acataatcAAAGgactacc
AF121965.1_Mus-musculus_interleukin-10-(IL10)_gene_promoter_partial_sequence	AF121965.1_Mus-musculus_interleukin-10-(IL10)_gene_promoter_partial_sequence			V$NR2F	Nuclear receptor subfamily 2 factors	V$HPF1.01	HepG2-specific P450 2C factor-1, DR1 sites	Adrenal Glands Brain Breast Central Nervous System Digestive System Embryonic Structures Endocrine System Eye Islets of Langerhans Leydig Cells Liver Nervous System Neurons Pancreas Testis Urogenital System	0.78	332	356	344	+	1	0.79	0.01	cagacataatcAAAGgactaccaga
AF121965.1_Mus-musculus_interleukin-10-(IL10)_gene_promoter_partial_sequence	AF121965.1_Mus-musculus_interleukin-10-(IL10)_gene_promoter_partial_sequence			V$RORA	v-ERB and RAR-related orphan receptor alpha	V$RORA.02	RAR-related orphan receptor alpha, homodimer DR5 binding site	Adipose Tissue Antigen-Presenting Cells Blood Cells Brain Central Nervous System Connective Tissue Digestive System Endocrine System Eye Immune System Leukocytes Liver Lymphocytes Muscle, Skeletal Muscles Nervous System Neurons Pineal Gland Thymus Gland	0.75	337	361	349	+	0.774	0.755	0.005	ataatcaaaGGACtaccagagatct
