# Supplementary material for: Motif and conserved module analysis in DNA (promoters, enhancers) and RNA (lncRNA, mRNA) using AlModules
Source: Sci Rep. 2022 Oct 20;12:17588. doi: 10.1038/s41598-022-21732-0 (PMC9584888; doi:10.1038/s41598-022-21732-0)
Supplement: Supplementary file 1 — Supplementary Information 1. [file 41598_2022_21732_MOESM1_ESM.zip › Common_TFBS_Common_Modules/Genomatix/TFBSs_cathepsin.xls]

## Sheet: MatInspector matches
Seq. name	Accession no.	Gene symbol	GeneID	Matrix Family	Detailed Family Information	Matrix	Detailed Matrix Information	Tissue	Opt.	Start position	End position	Anchor position	Strand	Core sim.	Matrix sim.	Mat. sim. - opt.	Sequence
Homo_sapiens_cathepsin_V_transcript_variant-1_promoter	Homo_sapiens_cathepsin_V_transcript_variant-1_promoter			V$EGRF	EGR/nerve growth factor induced protein C & related factors	V$WT1.01	Wilms Tumor Suppressor	Antigen-Presenting Cells Brain Central Nervous System Embryonic Structures Endocrine System Erythrocytes Kidney Leukocytes Leydig Cells Lymphocytes Muscle, Skeletal Muscle, Smooth Nervous System Neuroglia Neurons Ovary Pituitary Gland Testis Urogenital System	0.92	10	28	19	-	1	0.93	0.01	aagggTGGGtgcatcaggg
Homo_sapiens_cathepsin_V_transcript_variant-1_promoter	Homo_sapiens_cathepsin_V_transcript_variant-1_promoter			V$MTF1	Metal induced transcription factor	V$MTF-1.01	Metal transcription factor 1, MRE	Digestive System Embryonic Structures Liver	0.88	13	27	20	+	1	0.898	0.018	tgatGCACccaccct
Homo_sapiens_cathepsin_V_transcript_variant-1_promoter	Homo_sapiens_cathepsin_V_transcript_variant-1_promoter			V$EGRF	EGR/nerve growth factor induced protein C & related factors	V$NGFIC.01	Nerve growth factor-induced protein C	Antigen-Presenting Cells Brain Central Nervous System Embryonic Structures Endocrine System Erythrocytes Kidney Leukocytes Leydig Cells Lymphocytes Muscle, Skeletal Muscle, Smooth Nervous System Neuroglia Neurons Ovary Pituitary Gland Testis Urogenital System	0.8	12	30	21	-	0.755	0.805	0.005	ttaaGGGTgggtgcatcag
Homo_sapiens_cathepsin_V_transcript_variant-1_promoter	Homo_sapiens_cathepsin_V_transcript_variant-1_promoter			V$KLFS	Krueppel like transcription factors	V$KLF2.01	Krueppel-like factor 2 (lung) (LKLF)	Adipose Tissue Antibody-Producing Cells Blood Cells Bone Marrow Cells Cardiovascular System Connective Tissue Digestive System Embryonic Structures Erythrocytes Eye Germ Cells Heart Hematopoietic System Immune System Integumentary System Kidney Leukocytes Liver Lymphocytes Monocytes Muscle, Skeletal Muscle, Smooth Muscles Myocardium Nervous System Neurons Spinal Cord Thymus Gland Urogenital System	0.98	13	31	22	-	1	0.996	0.016	cttaaGGGTgggtgcatca
Homo_sapiens_cathepsin_V_transcript_variant-1_promoter	Homo_sapiens_cathepsin_V_transcript_variant-1_promoter			V$SAL2	Spalt-like transcription factor 2	V$SALL2.01	Zinc finger protein Spalt-2, sal-like 2, p150(sal2)		0.91	18	28	23	-	1	0.961	0.051	aaggGTGGgtg
Homo_sapiens_cathepsin_V_transcript_variant-1_promoter	Homo_sapiens_cathepsin_V_transcript_variant-1_promoter			V$HOMF	Homeodomain transcription factors	V$HMX3.02	Hmx3/Nkx5-1 homeodomain transcription factor	Bone Marrow Cells Bone and Bones Brain Cardiovascular System Cartilage Central Nervous System Connective Tissue Digestive System Ear Embryonic Structures Endocrine System Erythrocytes Eye Germ Cells Heart Hematopoietic System Immune System Islets of Langerhans Liver Muscle, Skeletal Muscle, Smooth Muscles Myocardium Nervous System Neurons Ovary Pancreas Skeleton Spinal Cord Testis Thyroid Gland U…	0.92	17	35	26	+	1	0.968	0.048	gcacccacccTTAAgtgga
Homo_sapiens_cathepsin_V_transcript_variant-1_promoter	Homo_sapiens_cathepsin_V_transcript_variant-1_promoter			V$SRFF	Serum response element binding factor	V$SRF.04	Serum response factor	Cardiovascular System Embryonic Structures Heart Muscle, Skeletal Muscle, Smooth Muscles Myocardium	0.86	20	38	29	-	0.901	0.894	0.034	ccttccactTAAGggtggg
Homo_sapiens_cathepsin_V_transcript_variant-1_promoter	Homo_sapiens_cathepsin_V_transcript_variant-1_promoter			V$HOMF	Homeodomain transcription factors	V$HMX3.01	H6 homeodomain HMX3/Nkx5.1 transcription factor	Bone Marrow Cells Bone and Bones Brain Cardiovascular System Cartilage Central Nervous System Connective Tissue Digestive System Ear Embryonic Structures Endocrine System Erythrocytes Eye Germ Cells Heart Hematopoietic System Immune System Islets of Langerhans Liver Muscle, Skeletal Muscle, Smooth Muscles Myocardium Nervous System Neurons Ovary Pancreas Skeleton Spinal Cord Testis Thyroid Gland U…	0.89	21	39	30	+	1	0.915	0.025	ccacccttAAGTggaaggt
Homo_sapiens_cathepsin_V_transcript_variant-1_promoter	Homo_sapiens_cathepsin_V_transcript_variant-1_promoter			V$HOMF	Homeodomain transcription factors	V$HMX3.02	Hmx3/Nkx5-1 homeodomain transcription factor	Bone Marrow Cells Bone and Bones Brain Cardiovascular System Cartilage Central Nervous System Connective Tissue Digestive System Ear Embryonic Structures Endocrine System Erythrocytes Eye Germ Cells Heart Hematopoietic System Immune System Islets of Langerhans Liver Muscle, Skeletal Muscle, Smooth Muscles Myocardium Nervous System Neurons Ovary Pancreas Skeleton Spinal Cord Testis Thyroid Gland U…	0.92	22	40	31	-	1	0.968	0.048	taccttccacTTAAgggtg
Homo_sapiens_cathepsin_V_transcript_variant-1_promoter	Homo_sapiens_cathepsin_V_transcript_variant-1_promoter			V$NKXH	NKX homeodomain factors	V$NKX31.03	NK3 homeobox 1	Antibody-Producing Cells Bone and Bones Brain Cardiovascular System Cartilage Central Nervous System Connective Tissue Digestive System Embryonic Structures Endocrine System Heart Islets of Langerhans Lung Muscles Myocardium Nervous System Neuroglia Neurons Pancreas Pituitary Gland Prostate Respiratory System Skeleton Spinal Cord Thyroid Gland Urogenital System	0.85	23	41	32	+	1	0.981	0.131	acccttAAGTggaaggtaa
Homo_sapiens_cathepsin_V_transcript_variant-1_promoter	Homo_sapiens_cathepsin_V_transcript_variant-1_promoter			V$ETSF	Human and murine ETS1 factors	V$SPIB.01	Spi-B transcription factor (Spi-1/PU.1 related)	Antibody-Producing Cells Antigen-Presenting Cells Blood Cells Blood Platelets Bone Marrow Cells Brain Breast Cardiovascular System Cartilage Central Nervous System Digestive System Embryonic Structures Endocrine System Erythrocytes Germ Cells Granulocytes Hematopoietic System Immune System Integumentary System Kidney Leukocytes Lung Lymphocytes Monocytes Muscle, Skeletal Muscle, Smooth Muscles My…	0.88	25	45	35	+	1	0.89	0.01	ccttaagtGGAAggtaatgct
Homo_sapiens_cathepsin_V_transcript_variant-1_promoter	Homo_sapiens_cathepsin_V_transcript_variant-1_promoter			V$PRDF	Positive regulatory domain I binding factor	V$PRDM1.01	PRDI binding factor 1	Antibody-Producing Cells Antigen-Presenting Cells Blood Cells Embryonic Structures Germ Cells Immune System Leukocytes Lymphocytes	0.81	26	44	35	+	0.75	0.821	0.011	cttaagtGGAAggtaatgc
Homo_sapiens_cathepsin_V_transcript_variant-1_promoter	Homo_sapiens_cathepsin_V_transcript_variant-1_promoter			V$STEM	Motif composed of binding sites for pluripotency or stem cell factors	V$OCT3_4.01	POU domain, class 5, transcription factor 1	Adipose Tissue Blastomeres Bone Marrow Cells Connective Tissue Embryonic Structures Endocrine System Germ Cells Hematopoietic System Integumentary System Myocardium Ovary Testis Urogenital System	0.81	33	51	42	-	1	0.875	0.065	agcagaaGCATtaccttcc
Homo_sapiens_cathepsin_V_transcript_variant-1_promoter	Homo_sapiens_cathepsin_V_transcript_variant-1_promoter			V$INSM	Insulinoma associated factors	V$INSM1.01	Zinc finger protein insulinoma-associated 1 (IA-1) functions as a transcriptional repressor	Digestive System Endocrine System Islets of Langerhans Pancreas	0.9	48	60	54	+	1	0.913	0.013	tgctgGGGGctgt
Homo_sapiens_cathepsin_V_transcript_variant-1_promoter	Homo_sapiens_cathepsin_V_transcript_variant-1_promoter			V$RBP2	Retinoblastoma-binding proteins with demethylase activity	V$PLU1_JARID1B.01	Jumonji, AT rich interactive domain 1B	Embryonic Structures Germ Cells Testis Urogenital System	0.96	54	62	58	-	1	0.997	0.037	GCACagccc
Homo_sapiens_cathepsin_V_transcript_variant-1_promoter	Homo_sapiens_cathepsin_V_transcript_variant-1_promoter			V$GREF	Glucocorticoid responsive and related elements	V$ARE.01	Androgene receptor binding site, IR3 sites	Adipose Tissue Adrenal Glands Brain Breast Cardiovascular System Central Nervous System Embryonic Structures Endocrine System Germ Cells Heart Integumentary System Kidney Leydig Cells Liver Lung Luteal Cells Muscle, Skeletal Muscle, Smooth Muscles Myocardium Nervous System Ovary Pituitary Gland Prostate Respiratory System Spinal Cord Testis Thymus Gland Urogenital System	0.8	51	69	60	+	0.75	0.803	0.003	tgggggctgtgCGTTcttc
Homo_sapiens_cathepsin_V_transcript_variant-1_promoter	Homo_sapiens_cathepsin_V_transcript_variant-1_promoter			V$ETSF	Human and murine ETS1 factors	V$ELK1.01	Elk-1	Antibody-Producing Cells Antigen-Presenting Cells Blood Cells Blood Platelets Bone Marrow Cells Brain Breast Cardiovascular System Cartilage Central Nervous System Digestive System Embryonic Structures Endocrine System Erythrocytes Germ Cells Granulocytes Hematopoietic System Immune System Integumentary System Kidney Leukocytes Lung Lymphocytes Monocytes Muscle, Skeletal Muscle, Smooth Muscles My…	0.81	58	78	68	-	1	0.833	0.023	gacggagtGGAAgaacgcaca
Homo_sapiens_cathepsin_V_transcript_variant-1_promoter	Homo_sapiens_cathepsin_V_transcript_variant-1_promoter			V$NR2F	Nuclear receptor subfamily 2 factors	V$NR2F6.01	ERBA-related gene-2, homodimer DR1 binding site	Adrenal Glands Brain Breast Central Nervous System Digestive System Embryonic Structures Endocrine System Eye Islets of Langerhans Leydig Cells Liver Nervous System Neurons Pancreas Testis Urogenital System	0.76	73	97	85	-	1	0.761	0.001	tagtccacggcaAAGGtgggacgga
Homo_sapiens_cathepsin_V_transcript_variant-1_promoter	Homo_sapiens_cathepsin_V_transcript_variant-1_promoter			V$FKHD	Fork head domain factors	V$FOXP2.01	Forkhead box protein P2	Adipose Tissue Antibody-Producing Cells Antigen-Presenting Cells Blood Cells Bone and Bones Brain Breast Cardiovascular System Cartilage Central Nervous System Connective Tissue Digestive System Ear Embryonic Structures Endocrine System Eye Germ Cells Heart Immune System Integumentary System Islets of Langerhans Kidney Leukocytes Leydig Cells Liver Lung Lymphocytes Muscle, Skeletal Muscles Myocar…	0.88	90	106	98	+	1	0.898	0.018	gtggactaAACAggagc
Homo_sapiens_cathepsin_V_transcript_variant-1_promoter	Homo_sapiens_cathepsin_V_transcript_variant-1_promoter			V$SMAD	Vertebrate SMAD family of transcription factors	V$GC_SBE.01	GC-rich Smad1/5 binding element	Bone and Bones Cardiovascular System Cartilage Connective Tissue Digestive System Embryonic Structures Endocrine System Eye Germ Cells Heart Integumentary System Kidney Lung Luteal Cells Muscle, Smooth Muscles Myocardium Ovary Pancreas Respiratory System Skeleton Urogenital System	0.94	100	110	105	-	1	0.953	0.013	agtggCTCCtg
Homo_sapiens_cathepsin_V_transcript_variant-1_promoter	Homo_sapiens_cathepsin_V_transcript_variant-1_promoter			V$KLFS	Krueppel like transcription factors	V$KLF12.01	Krueppel-like factor 12 (AP-2rep)	Adipose Tissue Antibody-Producing Cells Blood Cells Bone Marrow Cells Cardiovascular System Connective Tissue Digestive System Embryonic Structures Erythrocytes Eye Germ Cells Heart Hematopoietic System Immune System Integumentary System Kidney Leukocytes Liver Lymphocytes Monocytes Muscle, Skeletal Muscle, Smooth Muscles Myocardium Nervous System Neurons Spinal Cord Thymus Gland Urogenital System	0.91	98	116	107	-	1	0.922	0.012	tcgttcaGTGGctcctgtt
Homo_sapiens_cathepsin_V_transcript_variant-1_promoter	Homo_sapiens_cathepsin_V_transcript_variant-1_promoter			V$NKXH	NKX homeodomain factors	V$NKX31.03	NK3 homeobox 1	Antibody-Producing Cells Bone and Bones Brain Cardiovascular System Cartilage Central Nervous System Connective Tissue Digestive System Embryonic Structures Endocrine System Heart Islets of Langerhans Lung Muscles Myocardium Nervous System Neuroglia Neurons Pancreas Pituitary Gland Prostate Respiratory System Skeleton Spinal Cord Thyroid Gland Urogenital System	0.85	99	117	108	-	0.754	0.861	0.011	ctcgttCAGTggctcctgt
Homo_sapiens_cathepsin_V_transcript_variant-1_promoter	Homo_sapiens_cathepsin_V_transcript_variant-1_promoter			V$CAAT	CCAAT binding factors	V$CAAT.01	Cellular and viral CCAAT box	ubiquitous	0.9	102	116	109	+	0.827	0.918	0.018	ggagCCACtgaacga
Homo_sapiens_cathepsin_V_transcript_variant-1_promoter	Homo_sapiens_cathepsin_V_transcript_variant-1_promoter			V$HOMF	Homeodomain transcription factors	V$TLX1.01	T-cell leukemia homeobox 1	Bone Marrow Cells Bone and Bones Brain Cardiovascular System Cartilage Central Nervous System Connective Tissue Digestive System Ear Embryonic Structures Endocrine System Erythrocytes Eye Germ Cells Heart Hematopoietic System Immune System Islets of Langerhans Liver Muscle, Skeletal Muscle, Smooth Muscles Myocardium Nervous System Neurons Ovary Pancreas Skeleton Spinal Cord Testis Thyroid Gland U…	0.84	104	122	113	-	0.818	0.843	0.003	gtactctCGTTcagtggct
Homo_sapiens_cathepsin_V_transcript_variant-1_promoter	Homo_sapiens_cathepsin_V_transcript_variant-1_promoter			V$PAX5	PAX-2/5/8 binding sites	V$PAX5.03	PAX5 paired domain protein	Antibody-Producing Cells Blood Cells Bone Marrow Cells Embryonic Structures Endocrine System Hematopoietic System Immune System Leukocytes Lymphocytes Nervous System Ovary Spinal Cord Thyroid Gland Urogenital System	0.8	101	129	115	+	0.895	0.816	0.016	aggagCCACtgaacgagagtaccctggct
Homo_sapiens_cathepsin_V_transcript_variant-1_promoter	Homo_sapiens_cathepsin_V_transcript_variant-1_promoter			V$RU49	Zinc finger transcription factor RU49, zinc finger proliferation 1 - Zipro1	V$RU49.01	Zinc finger transcription factor RU49 (zinc finger proliferation 1 - Zipro 1). RU49 exhibits a strong preference for binding to tandem repeats of the minimal RU49 consensus binding site.		0.98	117	123	120	+	1	0.99	0.01	gAGTAcc
Homo_sapiens_cathepsin_V_transcript_variant-1_promoter	Homo_sapiens_cathepsin_V_transcript_variant-1_promoter			V$NF1F	Nuclear factor 1	V$NFIB.01	Nuclear factor I/B	Brain Central Nervous System Embryonic Structures Liver Lung Nervous System Neuroglia Neurons Respiratory System Spinal Cord	0.9	121	141	131	-	1	0.964	0.064	tgcagggccgggaGCCAgggt
Homo_sapiens_cathepsin_V_transcript_variant-1_promoter	Homo_sapiens_cathepsin_V_transcript_variant-1_promoter			V$HUB1	HTLV-I U5 repressive element-binding protein 1	V$ZNF282.01	Zinc finger protein 282 (HTLV-I U5 repressive element-binding protein 1)		0.76	145	159	152	+	1	0.815	0.055	TTTCaccaaaaactc
Homo_sapiens_cathepsin_V_transcript_variant-1_promoter	Homo_sapiens_cathepsin_V_transcript_variant-1_promoter			V$HNF1	Hepatic Nuclear Factor 1	V$HNF1.04	Hepatocyte nuclear factor 1 alpha (Tcf-1)	Digestive System Embryonic Structures Endocrine System Islets of Langerhans Kidney Liver Pancreas Urogenital System	0.84	161	177	169	+	1	0.887	0.047	aggactaaGTTAaagta
Homo_sapiens_cathepsin_V_transcript_variant-1_promoter	Homo_sapiens_cathepsin_V_transcript_variant-1_promoter			V$PRDF	Positive regulatory domain I binding factor	V$PRDM1.01	PRDI binding factor 1	Antibody-Producing Cells Antigen-Presenting Cells Blood Cells Embryonic Structures Germ Cells Immune System Leukocytes Lymphocytes	0.81	164	182	173	+	0.75	0.817	0.007	actaagtTAAAgtagggac
Homo_sapiens_cathepsin_V_transcript_variant-1_promoter	Homo_sapiens_cathepsin_V_transcript_variant-1_promoter			V$PLZF	C2H2 zinc finger protein PLZF	V$PLZF.01	Promyelocytic leukemia zink finger (TF with nine Krueppel-like zink fingers)	Blood Cells Bone Marrow Cells Endocrine System Germ Cells Hematopoietic System Immune System Leukocytes Lymphocytes Testis Thymus Gland Urogenital System	0.86	168	188	178	+	0.958	0.872	0.012	agtTAAAgtagggactgaaat
Homo_sapiens_cathepsin_V_transcript_variant-1_promoter	Homo_sapiens_cathepsin_V_transcript_variant-1_promoter			O$INRE	Core promoter initiator elements	O$DINR.01	Drosophila initiator motifs		0.94	177	187	182	-	1	0.959	0.019	ttTCAGtccct
Homo_sapiens_cathepsin_V_transcript_variant-1_promoter	Homo_sapiens_cathepsin_V_transcript_variant-1_promoter			O$VTBP	Vertebrate TATA binding protein factor	O$ATATA.01	Avian C-type LTR TATA box		0.78	176	192	184	-	0.75	0.875	0.095	tggtattTCAGtcccta
Homo_sapiens_cathepsin_V_transcript_variant-1_promoter	Homo_sapiens_cathepsin_V_transcript_variant-1_promoter			V$HMTB	Human muscle-specific Mt binding site	V$MTBF.01	Muscle-specific Mt binding site		0.9	184	192	188	-	1	0.96	0.06	tggtATTTc
Homo_sapiens_cathepsin_V_transcript_variant-1_promoter	Homo_sapiens_cathepsin_V_transcript_variant-1_promoter			V$HAML	Human acute myelogenous leukemia factors	V$AML2.01	RUNX3 (Runt-related transcription factor 3), AML2 (Acute myeloid leukemia 2)	Adipose Tissue Antibody-Producing Cells Blood Cells Blood Platelets Bone Marrow Cells Bone and Bones Cartilage Connective Tissue Digestive System Embryonic Structures Erythrocytes Granulocytes Hematopoietic System Immune System Leukocytes Lymphocytes Monocytes Muscle, Smooth Myeloid Cells Skeleton Thymus Gland	0.94	183	197	190	-	1	0.954	0.014	ctgTGTGgtatttca
Homo_sapiens_cathepsin_V_transcript_variant-1_promoter	Homo_sapiens_cathepsin_V_transcript_variant-1_promoter			V$ARID	AT rich interactive domain factor	V$MRF2.01	Modulator recognition factor 2 (MRF2, ARID5B)	Antibody-Producing Cells Blood Cells Bone Marrow Cells Embryonic Structures Heart Immune System Leukocytes Lymphocytes Myocardium	0.98	182	202	192	+	1	0.986	0.006	ctgaAATAccacacagagctc
Homo_sapiens_cathepsin_V_transcript_variant-1_promoter	Homo_sapiens_cathepsin_V_transcript_variant-1_promoter			V$PBXC	PBX - MEIS complexes	V$PBX1_MEIS1.02	Binding site for a Pbx1/Meis1 heterodimer	Bone Marrow Cells Brain Central Nervous System Embryonic Structures Erythrocytes Hematopoietic System Nervous System Pancreas	0.77	201	217	209	-	0.75	0.78	0.01	cgggTGGTttacagcga
Homo_sapiens_cathepsin_V_transcript_variant-1_promoter	Homo_sapiens_cathepsin_V_transcript_variant-1_promoter			O$VTBP	Vertebrate TATA binding protein factor	O$MTATA.01	Muscle TATA box		0.84	202	218	210	+	1	0.877	0.037	cgctgTAAAccacccgc
Homo_sapiens_cathepsin_V_transcript_variant-1_promoter	Homo_sapiens_cathepsin_V_transcript_variant-1_promoter			V$HAML	Human acute myelogenous leukemia factors	V$AML3.01	Runt-related transcription factor 2 / CBFA1 (core-binding factor, runt domain, alpha subunit 1)	Adipose Tissue Antibody-Producing Cells Blood Cells Blood Platelets Bone Marrow Cells Bone and Bones Cartilage Connective Tissue Digestive System Embryonic Structures Erythrocytes Granulocytes Hematopoietic System Immune System Leukocytes Lymphocytes Monocytes Muscle, Smooth Myeloid Cells Skeleton Thymus Gland	0.84	204	218	211	-	1	0.851	0.011	gcggGTGGtttacag
Homo_sapiens_cathepsin_V_transcript_variant-1_promoter	Homo_sapiens_cathepsin_V_transcript_variant-1_promoter			V$SAL2	Spalt-like transcription factor 2	V$SALL2.01	Zinc finger protein Spalt-2, sal-like 2, p150(sal2)		0.91	208	218	213	-	1	0.918	0.008	gcggGTGGttt
Homo_sapiens_cathepsin_V_transcript_variant-1_promoter	Homo_sapiens_cathepsin_V_transcript_variant-1_promoter			V$GLIF	GLI zinc finger family	V$ZIC2.01	Zinc finger transcription factor, Zic family member 2 (odd-paired homolog, Drosophila)	Adipose Tissue Bone and Bones Brain Cartilage Central Nervous System Connective Tissue Digestive System Embryonic Structures Endocrine System Eye Heart Integumentary System Islets of Langerhans Kidney Nervous System Neurons Pancreas Pituitary Gland Prostate Skeleton Spinal Cord	0.89	207	223	215	+	0.793	0.907	0.017	taaaccaCCCGctcagc
Homo_sapiens_cathepsin_V_transcript_variant-1_promoter	Homo_sapiens_cathepsin_V_transcript_variant-1_promoter			V$LTSM	Localized tandem sequence motif	V$LTSM.03	LTSM elements with 8 bp spacer		0.84	235	249	242	-	0.935	0.97	0.13	ATCTactgactatcc
Homo_sapiens_cathepsin_V_transcript_variant-1_promoter	Homo_sapiens_cathepsin_V_transcript_variant-1_promoter			V$GATA	GATA binding factors	V$GATA3.02	GATA-binding factor 3	Adrenal Glands Antigen-Presenting Cells Blood Cells Blood Platelets Bone Marrow Cells Bone and Bones Breast Cardiovascular System Connective Tissue Ear Embryonic Structures Endocrine System Erythrocytes Germ Cells Granulocytes Heart Hematopoietic System Immune System Integumentary System Leukocytes Leydig Cells Lung Lymphocytes Monocytes Muscle, Smooth Muscles Myeloid Cells Myocardium Nose Ovary …	0.91	243	255	249	+	1	0.93	0.02	agtAGATctgagc
Homo_sapiens_cathepsin_V_transcript_variant-1_promoter	Homo_sapiens_cathepsin_V_transcript_variant-1_promoter			V$NOLF	Neuron-specific olfactory factor	V$OLF1.02	Olfactory neuron-specific factor	Adipose Tissue Antibody-Producing Cells Blood Cells Bone Marrow Cells Brain Central Nervous System Connective Tissue Hematopoietic System Immune System Leukocytes Lymphocytes Nervous System Neurons Nose	0.88	249	271	260	-	1	0.89	0.01	ggcgccTCCCtcaagggctcaga
Homo_sapiens_cathepsin_V_transcript_variant-1_promoter	Homo_sapiens_cathepsin_V_transcript_variant-1_promoter			V$GCMF	Chorion-specific transcription factors with a GCM DNA binding domain	V$GCM1.01	Glial cells missing homolog 1, chorion-specific transcription factor GCMa	Embryonic Structures Endocrine System Neuroglia Parathyroid Glands Thymus Gland	0.85	255	269	262	-	1	0.873	0.023	cgcctCCCTcaaggg
Homo_sapiens_cathepsin_V_transcript_variant-1_promoter	Homo_sapiens_cathepsin_V_transcript_variant-1_promoter			V$CARE	Calcium-response elements	V$CARF.01	Calcium-reponse factor	Brain Central Nervous System Nervous System	0.91	259	269	264	+	1	0.913	0.003	tgaggGAGGcg
Homo_sapiens_cathepsin_V_transcript_variant-1_promoter	Homo_sapiens_cathepsin_V_transcript_variant-1_promoter			V$PLAG	Pleomorphic adenoma gene	V$PLAG1.02	Pleomorphic adenoma gene 1	Bone Marrow Cells Digestive System Embryonic Structures Endocrine System Germ Cells Hematopoietic System Respiratory System	0.97	257	279	268	-	1	1	0.03	gaGGGGgaggcgcctccctcaag
Homo_sapiens_cathepsin_V_transcript_variant-1_promoter	Homo_sapiens_cathepsin_V_transcript_variant-1_promoter			V$EGRF	EGR/nerve growth factor induced protein C & related factors	V$WT1.02	Wilms Tumor Suppressor	Antigen-Presenting Cells Brain Central Nervous System Embryonic Structures Endocrine System Erythrocytes Kidney Leukocytes Leydig Cells Lymphocytes Muscle, Skeletal Muscle, Smooth Nervous System Neuroglia Neurons Ovary Pituitary Gland Testis Urogenital System	0.95	263	281	272	-	1	0.989	0.039	aggagggGGAGgcgcctcc
Homo_sapiens_cathepsin_V_transcript_variant-1_promoter	Homo_sapiens_cathepsin_V_transcript_variant-1_promoter			V$SP1F	GC-Box factors SP1/GC	V$GC.01	GC box elements	ubiquitous	0.88	264	280	272	-	0.877	0.904	0.024	ggagggGGAGgcgcctc
Homo_sapiens_cathepsin_V_transcript_variant-1_promoter	Homo_sapiens_cathepsin_V_transcript_variant-1_promoter			V$ZF07	C2H2 zinc finger transcription factors 7	V$ZNF263.01	Zinc finger protein 263, ZKSCAN12 (zinc finger protein with KRAB and SCAN domains 12)		0.92	264	280	272	+	1	0.929	0.009	gaggcgcCTCCccctcc
Homo_sapiens_cathepsin_V_transcript_variant-1_promoter	Homo_sapiens_cathepsin_V_transcript_variant-1_promoter			V$KLFS	Krueppel like transcription factors	V$KLF6.01	Core promoter-binding protein (CPBP) with 3 Krueppel-type zinc fingers (KLF6, ZF9)	Adipose Tissue Antibody-Producing Cells Blood Cells Bone Marrow Cells Cardiovascular System Connective Tissue Digestive System Embryonic Structures Erythrocytes Eye Germ Cells Heart Hematopoietic System Immune System Integumentary System Kidney Leukocytes Liver Lymphocytes Monocytes Muscle, Skeletal Muscle, Smooth Muscles Myocardium Nervous System Neurons Spinal Cord Thymus Gland Urogenital System	0.89	264	282	273	-	1	0.964	0.074	gaggagGGGGaggcgcctc
Homo_sapiens_cathepsin_V_transcript_variant-1_promoter	Homo_sapiens_cathepsin_V_transcript_variant-1_promoter			V$EGRF	EGR/nerve growth factor induced protein C & related factors	V$EGR1.04	EGR1, early growth response 1	Antigen-Presenting Cells Brain Central Nervous System Embryonic Structures Endocrine System Erythrocytes Kidney Leukocytes Leydig Cells Lymphocytes Muscle, Skeletal Muscle, Smooth Nervous System Neuroglia Neurons Ovary Pituitary Gland Testis Urogenital System	0.87	265	283	274	-	0.881	0.929	0.059	ggaggagggGGAGgcgcct
Homo_sapiens_cathepsin_V_transcript_variant-1_promoter	Homo_sapiens_cathepsin_V_transcript_variant-1_promoter			V$PURA	Pur-alpha binds both single-stranded and douple-stranded DNA in a sequence-specific manner	V$PURALPHA.01	Purine-rich element binding protein A	Brain Cardiovascular System Central Nervous System Muscle, Smooth Muscles Myocardium Nervous System Neuroglia Neurons	0.97	268	280	274	-	1	0.989	0.019	ggAGGGggaggcg
Homo_sapiens_cathepsin_V_transcript_variant-1_promoter	Homo_sapiens_cathepsin_V_transcript_variant-1_promoter			V$MAZF	Myc associated zinc fingers	V$MAZ.03	Myc associated zinc finger protein (MAZ)	Cartilage Skeleton	0.81	261	291	276	-	1	0.819	0.009	ggctgcgcggaggagggGGAGgcgcctccct
Homo_sapiens_cathepsin_V_transcript_variant-1_promoter	Homo_sapiens_cathepsin_V_transcript_variant-1_promoter			V$ZF02	C2H2 zinc finger transcription factors 2	V$ZBP89.01	Zinc finger transcription factor ZBP-89	Blood Cells Erythrocytes Immune System Leukocytes Lymphocytes Thymus Gland	0.93	265	287	276	+	1	0.961	0.031	aggcgcctCCCCctcctccgcgc
Homo_sapiens_cathepsin_V_transcript_variant-1_promoter	Homo_sapiens_cathepsin_V_transcript_variant-1_promoter			V$BEDF	BED subclass of zinc-finger proteins	V$ZBED4.02	Zinc finger, BED-type containing 4; polyG binding sites	Eye	0.92	270	284	277	-	1	0.976	0.056	cggaggaGGGGgagg
Homo_sapiens_cathepsin_V_transcript_variant-1_promoter	Homo_sapiens_cathepsin_V_transcript_variant-1_promoter			V$EGRF	EGR/nerve growth factor induced protein C & related factors	V$EGR1.04	EGR1, early growth response 1	Antigen-Presenting Cells Brain Central Nervous System Embryonic Structures Endocrine System Erythrocytes Kidney Leukocytes Leydig Cells Lymphocytes Muscle, Skeletal Muscle, Smooth Nervous System Neuroglia Neurons Ovary Pituitary Gland Testis Urogenital System	0.87	268	286	277	-	0.839	0.882	0.012	cgcggaggaGGGGgaggcg
Homo_sapiens_cathepsin_V_transcript_variant-1_promoter	Homo_sapiens_cathepsin_V_transcript_variant-1_promoter			V$ZF07	C2H2 zinc finger transcription factors 7	V$ZNF263.01	Zinc finger protein 263, ZKSCAN12 (zinc finger protein with KRAB and SCAN domains 12)		0.92	270	286	278	+	1	0.993	0.073	cctccccCTCCtccgcg
Homo_sapiens_cathepsin_V_transcript_variant-1_promoter	Homo_sapiens_cathepsin_V_transcript_variant-1_promoter			V$ZF02	C2H2 zinc finger transcription factors 2	V$ZNF219.01	Kruppel-like zinc finger protein 219	Blood Cells Erythrocytes Immune System Leukocytes Lymphocytes Thymus Gland	0.91	268	290	279	+	1	0.973	0.063	cgcctCCCCctcctccgcgcagc
Homo_sapiens_cathepsin_V_transcript_variant-1_promoter	Homo_sapiens_cathepsin_V_transcript_variant-1_promoter			V$EGRF	EGR/nerve growth factor induced protein C & related factors	V$EGR1.04	EGR1, early growth response 1	Antigen-Presenting Cells Brain Central Nervous System Embryonic Structures Endocrine System Erythrocytes Kidney Leukocytes Leydig Cells Lymphocytes Muscle, Skeletal Muscle, Smooth Nervous System Neuroglia Neurons Ovary Pituitary Gland Testis Urogenital System	0.87	271	289	280	-	0.881	0.916	0.046	ctgcgcggaGGAGggggag
Homo_sapiens_cathepsin_V_transcript_variant-1_promoter	Homo_sapiens_cathepsin_V_transcript_variant-1_promoter			V$ZF07	C2H2 zinc finger transcription factors 7	V$ZNF263.02	Zinc finger protein 263, ZKSCAN12 (zinc finger protein with KRAB and SCAN domains 12)		0.91	272	288	280	+	1	0.931	0.021	tccccctcCTCCgcgca
Homo_sapiens_cathepsin_V_transcript_variant-1_promoter	Homo_sapiens_cathepsin_V_transcript_variant-1_promoter			V$MAZF	Myc associated zinc fingers	V$MAZ.03	Myc associated zinc finger protein (MAZ)	Cartilage Skeleton	0.81	267	297	282	-	1	0.901	0.091	cccgggggctgcgcggaGGAGggggaggcgc
Homo_sapiens_cathepsin_V_transcript_variant-1_promoter	Homo_sapiens_cathepsin_V_transcript_variant-1_promoter			V$ZF5F	ZF5 POZ domain zinc finger	V$ZF5.03	ZF5 POZ domain zinc finger, zinc finger protein 161 (secondary DNA binding preference)		0.84	280	294	287	+	1	0.884	0.044	ctcCGCGcagccccc
Homo_sapiens_cathepsin_V_transcript_variant-1_promoter	Homo_sapiens_cathepsin_V_transcript_variant-1_promoter			V$NRF1	Nuclear respiratory factor 1	V$NRF1.02	Nuclear respiratory factor 1 (NRF1)	Adipose Tissue Connective Tissue Heart Muscle, Skeletal Muscles Myocardium	0.79	280	296	288	+	1	0.808	0.018	ctccgCGCAgcccccgg
Homo_sapiens_cathepsin_V_transcript_variant-1_promoter	Homo_sapiens_cathepsin_V_transcript_variant-1_promoter			V$ZF15	C2H2 zinc finger transcription factors 15	V$ZSCAN10.01	Zinc finger and SCAN domain containing 10 (ZNF206, Zfp206)		0.8	281	297	289	-	1	0.831	0.031	cccgggggcTGCGcgga
Homo_sapiens_cathepsin_V_transcript_variant-1_promoter	Homo_sapiens_cathepsin_V_transcript_variant-1_promoter			V$AP2F	Activator protein 2	V$TCFAP2B.01	Transcription factor AP-2, beta	ubiquitous	0.86	286	300	293	+	1	0.902	0.042	gcaGCCCccgggcgc
Homo_sapiens_cathepsin_V_transcript_variant-1_promoter	Homo_sapiens_cathepsin_V_transcript_variant-1_promoter			V$AP2F	Activator protein 2	V$TCFAP2B.01	Transcription factor AP-2, beta	ubiquitous	0.86	287	301	294	-	1	0.915	0.055	ggcGCCCgggggctg
Homo_sapiens_cathepsin_V_transcript_variant-1_promoter	Homo_sapiens_cathepsin_V_transcript_variant-1_promoter			V$CTCF	CTCF and BORIS gene family, transcriptional regulators with 11 highly conserved zinc finger domains	V$CTCF.01	CCCTC-binding factor	Antibody-Producing Cells Bone Marrow Cells Embryonic Structures Endocrine System Erythrocytes Germ Cells Lymphocytes Testis Urogenital System	0.8	281	307	294	-	1	0.86	0.06	gggccgggcgcccgGGGGctgcgcgga
Homo_sapiens_cathepsin_V_transcript_variant-1_promoter	Homo_sapiens_cathepsin_V_transcript_variant-1_promoter			V$PLAG	Pleomorphic adenoma gene	V$PLAGL1.01	Pleiomorphic adenoma gene-like 1	Bone Marrow Cells Digestive System Embryonic Structures Endocrine System Germ Cells Hematopoietic System Respiratory System	0.87	283	305	294	-	1	0.937	0.067	gccggGCGCccgggggctgcgcg
Homo_sapiens_cathepsin_V_transcript_variant-1_promoter	Homo_sapiens_cathepsin_V_transcript_variant-1_promoter			V$ZTRE	Zinc transcriptional regulatory element	V$ZTRE.01	ZTRE motifs (1 bp spacer), ZNF658 binding site		0.75	287	303	295	+	0.879	0.779	0.029	cagcccccGGGCgcccg
Homo_sapiens_cathepsin_V_transcript_variant-1_promoter	Homo_sapiens_cathepsin_V_transcript_variant-1_promoter			V$CP2F	CP2-erythrocyte Factor related to drosophila Elf1	V$CP2.01	CP2	Embryonic Structures Erythrocytes	0.9	293	311	302	-	1	0.9	0	agCTGGgccgggcgcccgg
Homo_sapiens_cathepsin_V_transcript_variant-1_promoter	Homo_sapiens_cathepsin_V_transcript_variant-1_promoter			V$PLAG	Pleomorphic adenoma gene	V$PLAGL1.01	Pleiomorphic adenoma gene-like 1	Bone Marrow Cells Digestive System Embryonic Structures Endocrine System Germ Cells Hematopoietic System Respiratory System	0.87	292	314	303	+	1	0.935	0.065	cccggGCGCccggcccagcttcc
Homo_sapiens_cathepsin_V_transcript_variant-1_promoter	Homo_sapiens_cathepsin_V_transcript_variant-1_promoter			V$E2FF	E2F-myc activator/cell cycle regulator	V$E2F6.01	E2F transcription factor 6	ubiquitous	0.88	306	322	314	-	1	0.935	0.055	tggctGCGGgaagctgg
Homo_sapiens_cathepsin_V_transcript_variant-1_promoter	Homo_sapiens_cathepsin_V_transcript_variant-1_promoter			V$GCMF	Chorion-specific transcription factors with a GCM DNA binding domain	V$GCM1.02	Glial cells missing homolog 1	Embryonic Structures Endocrine System Neuroglia Parathyroid Glands Thymus Gland	0.85	308	322	315	+	1	0.856	0.006	agcttCCCGcagcca
Homo_sapiens_cathepsin_V_transcript_variant-1_promoter	Homo_sapiens_cathepsin_V_transcript_variant-1_promoter			V$ZF11	C2H2 zinc finger transcription factors 11	V$ZBTB3.01	Zinc finger and BTB domain containing 3		0.95	315	325	320	+	1	0.996	0.046	cgcaGCCAggg
Homo_sapiens_cathepsin_V_transcript_variant-1_promoter	Homo_sapiens_cathepsin_V_transcript_variant-1_promoter			V$KLFS	Krueppel like transcription factors	V$EKLF.01	Erythroid krueppel like factor (EKLF)	Adipose Tissue Antibody-Producing Cells Blood Cells Bone Marrow Cells Cardiovascular System Connective Tissue Digestive System Embryonic Structures Erythrocytes Eye Germ Cells Heart Hematopoietic System Immune System Integumentary System Kidney Leukocytes Liver Lymphocytes Monocytes Muscle, Skeletal Muscle, Smooth Muscles Myocardium Nervous System Neurons Spinal Cord Thymus Gland Urogenital System	0.89	312	330	321	+	1	0.941	0.051	tcccgcagccaGGGTgtat
Homo_sapiens_cathepsin_V_transcript_variant-1_promoter	Homo_sapiens_cathepsin_V_transcript_variant-1_promoter			V$ZTRE	Zinc transcriptional regulatory element	V$ZTRE.01	ZTRE motifs (1 bp spacer), ZNF658 binding site		0.75	315	331	323	+	0.848	0.752	0.002	cgcagccaGGGTgtatt
Homo_sapiens_cathepsin_V_transcript_variant-1_promoter	Homo_sapiens_cathepsin_V_transcript_variant-1_promoter			V$AIRE	Autoimmune regulatory element binding factor	V$AIRE.02	Autoimmune regulator	Antigen-Presenting Cells Blood Cells Bone Marrow Cells Immune System Leukocytes Lymphocytes Thymus Gland	0.75	320	334	327	+	0.781	0.752	0.002	ccagggtgtaTTGAg
Homo_sapiens_cathepsin_V_transcript_variant-1_promoter	Homo_sapiens_cathepsin_V_transcript_variant-1_promoter			V$FAST	FAST-1 SMAD interacting proteins	V$FAST1.03	Forkhead box H1 (Foxh1)	Embryonic Structures	0.85	319	335	327	+	0.845	0.878	0.028	gccagggtgTATTgagg
Homo_sapiens_cathepsin_V_transcript_variant-1_promoter	Homo_sapiens_cathepsin_V_transcript_variant-1_promoter			V$E2FF	E2F-myc activator/cell cycle regulator	V$E2F3.01	E2F transcription factor 3	ubiquitous	0.85	333	349	341	-	1	0.939	0.089	tctggGCGCgcctacct
Homo_sapiens_cathepsin_V_transcript_variant-1_promoter	Homo_sapiens_cathepsin_V_transcript_variant-1_promoter			V$ZF5F	ZF5 POZ domain zinc finger	V$ZF5.01	Zinc finger / POZ domain transcription factor		0.95	334	348	341	-	1	0.963	0.013	ctgggcGCGCctacc
Homo_sapiens_cathepsin_V_transcript_variant-1_promoter	Homo_sapiens_cathepsin_V_transcript_variant-1_promoter			V$E2FF	E2F-myc activator/cell cycle regulator	V$E2F2.01	E2F transcription factor 2	ubiquitous	0.85	334	350	342	+	1	0.941	0.091	ggtagGCGCgcccagac
Homo_sapiens_cathepsin_V_transcript_variant-1_promoter	Homo_sapiens_cathepsin_V_transcript_variant-1_promoter			V$ZF5F	ZF5 POZ domain zinc finger	V$ZF5.02	ZF5 POZ domain zinc finger, zinc finger protein 161		0.83	335	349	342	+	1	0.893	0.063	gtaggCGCGcccaga
Homo_sapiens_cathepsin_V_transcript_variant-1_promoter	Homo_sapiens_cathepsin_V_transcript_variant-1_promoter			V$ZF5F	ZF5 POZ domain zinc finger	V$ZF5.01	Zinc finger / POZ domain transcription factor		0.95	336	350	343	-	1	0.96	0.01	gtctggGCGCgccta
Homo_sapiens_cathepsin_V_transcript_variant-1_promoter	Homo_sapiens_cathepsin_V_transcript_variant-1_promoter			V$P53F	p53 tumor suppressor	V$TP63.02	Tumor protein p63	ubiquitous	0.86	335	359	347	+	0.902	0.886	0.026	gtaggcgcgcccagaCCTGagacgg
Homo_sapiens_cathepsin_V_transcript_variant-1_promoter	Homo_sapiens_cathepsin_V_transcript_variant-1_promoter			V$SMAD	Vertebrate SMAD family of transcription factors	V$SMAD3.01	Smad3 transcription factor involved in TGF-beta signaling	Bone and Bones Cardiovascular System Cartilage Connective Tissue Digestive System Embryonic Structures Endocrine System Eye Germ Cells Heart Integumentary System Kidney Lung Luteal Cells Muscle, Smooth Muscles Myocardium Ovary Pancreas Respiratory System Skeleton Urogenital System	0.99	343	353	348	-	1	0.994	0.004	cagGTCTgggc
Homo_sapiens_cathepsin_V_transcript_variant-1_promoter	Homo_sapiens_cathepsin_V_transcript_variant-1_promoter			V$NR2F	Nuclear receptor subfamily 2 factors	V$NR2F6.01	ERBA-related gene-2, homodimer DR1 binding site	Adrenal Glands Brain Breast Central Nervous System Digestive System Embryonic Structures Endocrine System Eye Islets of Langerhans Leydig Cells Liver Nervous System Neurons Pancreas Testis Urogenital System	0.76	341	365	353	-	0.773	0.769	0.009	cccaacccgtctCAGGtctgggcgc
Homo_sapiens_cathepsin_V_transcript_variant-1_promoter	Homo_sapiens_cathepsin_V_transcript_variant-1_promoter			V$GRHL	Grainyhead-like transcription factors	V$GRHL3.01	Grainyhead-like 3 (sister-of-mammalian grainyhead - SOM)	Embryonic Structures Integumentary System	0.82	353	365	359	+	1	0.846	0.026	gagacgGGTTggg
Homo_sapiens_cathepsin_V_transcript_variant-1_promoter	Homo_sapiens_cathepsin_V_transcript_variant-1_promoter			V$CP2F	CP2-erythrocyte Factor related to drosophila Elf1	V$TCFCP2L1.01	Transcription factor CP2-like 1 (LBP-9)	Embryonic Structures Erythrocytes	0.87	355	373	364	+	0.813	0.871	0.001	gaCGGGttgggactgggct
Homo_sapiens_cathepsin_V_transcript_variant-1_promoter	Homo_sapiens_cathepsin_V_transcript_variant-1_promoter			V$GCF2	Transcriptional repressor GC-binding factor 2	V$LRRFIP1.01	Leucine rich repeat (in FLII) interacting protein 1		0.82	357	375	366	-	0.789	0.821	0.001	gcaGCCCagtcccaacccg
Homo_sapiens_cathepsin_V_transcript_variant-1_promoter	Homo_sapiens_cathepsin_V_transcript_variant-1_promoter			V$CREB	cAMP-responsive element binding proteins	V$ATF1.02	Activating transcription factor 1	Adrenal Glands Antibody-Producing Cells Antigen-Presenting Cells Blood Cells Bone Marrow Cells Bone and Bones Brain Cartilage Central Nervous System Connective Tissue Digestive System Endocrine System Eye Germ Cells Heart Hematopoietic System Immune System Integumentary System Islets of Langerhans Leukocytes Leydig Cells Liver Lung Luteal Cells Lymphocytes Monocytes Muscle, Skeletal Muscle, Smoot…	0.91	365	385	375	-	1	0.954	0.044	cgcgcgTGACgcagcccagtc
Homo_sapiens_cathepsin_V_transcript_variant-1_promoter	Homo_sapiens_cathepsin_V_transcript_variant-1_promoter			V$AP1R	MAF and AP1 related factors	V$BACH2.01	Bach2 bound TRE	Antibody-Producing Cells Blood Cells Blood Platelets Bone Marrow Cells Brain Central Nervous System Connective Tissue Digestive System Ear Embryonic Structures Endocrine System Erythrocytes Eye Heart Hematopoietic System Immune System Integumentary System Islets of Langerhans Kidney Leukocytes Liver Lung Lymphocytes Monocytes Myeloid Cells Myocardium Nervous System Neuroglia Neurons Pancreas Phag…	0.89	365	389	377	+	0.868	0.912	0.022	gactgggcTGCGtcacgcgcgggct
Homo_sapiens_cathepsin_V_transcript_variant-1_promoter	Homo_sapiens_cathepsin_V_transcript_variant-1_promoter			V$CREB	cAMP-responsive element binding proteins	V$CREB.02	cAMP-responsive element binding protein	Adrenal Glands Antibody-Producing Cells Antigen-Presenting Cells Blood Cells Bone Marrow Cells Bone and Bones Brain Cartilage Central Nervous System Connective Tissue Digestive System Endocrine System Eye Germ Cells Heart Hematopoietic System Immune System Integumentary System Islets of Langerhans Leukocytes Leydig Cells Liver Lung Luteal Cells Lymphocytes Monocytes Muscle, Skeletal Muscle, Smoot…	0.89	368	388	378	-	1	0.917	0.027	gcccgcgcgTGACgcagccca
Homo_sapiens_cathepsin_V_transcript_variant-1_promoter	Homo_sapiens_cathepsin_V_transcript_variant-1_promoter			V$AHRR	AHR-arnt heterodimers and AHR-related factors	V$AHRARNT.01	Aryl hydrocarbon receptor / Arnt heterodimers	Brain Breast Central Nervous System Digestive System Embryonic Structures Endocrine System Integumentary System Liver Lung Lymphocytes Nervous System Neurons Ovary Respiratory System Thymus Gland Urogenital System	0.92	368	392	380	-	1	0.923	0.003	tagagcccgcgCGTGacgcagccca
Homo_sapiens_cathepsin_V_transcript_variant-1_promoter	Homo_sapiens_cathepsin_V_transcript_variant-1_promoter			V$EBOX	E-box binding factors	V$USF.03	Upstream stimulating factor	ubiquitous	0.89	372	388	380	-	1	0.913	0.023	gcccgcgCGTGacgcag
Homo_sapiens_cathepsin_V_transcript_variant-1_promoter	Homo_sapiens_cathepsin_V_transcript_variant-1_promoter			V$EBOX	E-box binding factors	V$MYCMAX.03	MYC-MAX binding sites	ubiquitous	0.91	373	389	381	+	1	0.921	0.011	tgcgtcaCGCGcgggct
Homo_sapiens_cathepsin_V_transcript_variant-1_promoter	Homo_sapiens_cathepsin_V_transcript_variant-1_promoter			V$HESF	Vertebrate homologues of enhancer of split complex	V$HELT.01	Hey-like bHLH-transcriptional repressor	Blood Platelets Bone Marrow Cells Bone and Bones Brain Cardiovascular System Central Nervous System Ear Embryonic Structures Endocrine System Germ Cells Heart Hematopoietic System Muscle, Skeletal Muscle, Smooth Muscles Myocardium Nervous System Neuroglia Neurons Ovary Pancreas Skeleton Testis Thymus Gland Urogenital System	0.91	374	388	381	+	1	0.93	0.02	gcgtCACGcgcgggc
Homo_sapiens_cathepsin_V_transcript_variant-1_promoter	Homo_sapiens_cathepsin_V_transcript_variant-1_promoter			V$BTBF	BTB/POZ (broad complex, TramTrack, Bric-a-brac/pox viruses and zinc fingers) transcription factor	V$KAISO.02	Transcription factor Kaiso, ZBTB33		0.81	375	389	382	+	1	0.831	0.021	cgtcaCGCGcgggct
Homo_sapiens_cathepsin_V_transcript_variant-1_promoter	Homo_sapiens_cathepsin_V_transcript_variant-1_promoter			V$ZF5F	ZF5 POZ domain zinc finger	V$ZF5.02	ZF5 POZ domain zinc finger, zinc finger protein 161		0.83	376	390	383	-	1	0.847	0.017	gagccCGCGcgtgac
Homo_sapiens_cathepsin_V_transcript_variant-1_promoter	Homo_sapiens_cathepsin_V_transcript_variant-1_promoter			V$ZF5F	ZF5 POZ domain zinc finger	V$ZF5.02	ZF5 POZ domain zinc finger, zinc finger protein 161		0.83	377	391	384	+	1	0.83	0	tcacgCGCGggctct
Homo_sapiens_cathepsin_V_transcript_variant-1_promoter	Homo_sapiens_cathepsin_V_transcript_variant-1_promoter			V$NRF1	Nuclear respiratory factor 1	V$NRF1.01	Nuclear respiratory factor 1 (NRF1), bZIP transcription factor that acts on nuclear genes encoding mitochondrial proteins	Adipose Tissue Connective Tissue Heart Muscle, Skeletal Muscles Myocardium	0.78	377	393	385	+	1	0.815	0.035	tcacGCGCgggctctaa
Homo_sapiens_cathepsin_V_transcript_variant-1_promoter	Homo_sapiens_cathepsin_V_transcript_variant-1_promoter			V$ZF10	C2H2 zinc finger transcription factors 10	V$PRDM14.01	PR domain zinc finger protein 14	Embryonic Structures Germ Cells Urogenital System	0.85	382	396	389	-	1	0.91	0.06	cgcTTAGagcccgcg
Homo_sapiens_cathepsin_V_transcript_variant-1_promoter	Homo_sapiens_cathepsin_V_transcript_variant-1_promoter			V$HNFP	Histone nuclear factor P	V$HINFP.01	Histone H4 transcription factor, MIZF, dimeric binding site		0.75	382	400	391	+	0.795	0.783	0.033	cgCGGGctctaagcgcccg
Homo_sapiens_cathepsin_V_transcript_variant-1_promoter	Homo_sapiens_cathepsin_V_transcript_variant-1_promoter			V$PLAG	Pleomorphic adenoma gene	V$PLAGL1.01	Pleiomorphic adenoma gene-like 1	Bone Marrow Cells Digestive System Embryonic Structures Endocrine System Germ Cells Hematopoietic System Respiratory System	0.87	388	410	399	-	0.808	0.88	0.01	ggcggGGCCccgggcgcttagag
Homo_sapiens_cathepsin_V_transcript_variant-1_promoter	Homo_sapiens_cathepsin_V_transcript_variant-1_promoter			V$AP2F	Activator protein 2	V$TCFAP2E.01	Transcription factor AP-2, epsilon	ubiquitous	0.91	393	407	400	+	0.905	0.917	0.007	agcgcccgGGGCccc
Homo_sapiens_cathepsin_V_transcript_variant-1_promoter	Homo_sapiens_cathepsin_V_transcript_variant-1_promoter			V$MAZF	Myc associated zinc fingers	V$MAZR.01	MYC-associated zinc finger protein related transcription factor	Cartilage Skeleton	0.88	385	415	400	-	1	0.899	0.019	cactgggcGGGGccccgggcgcttagagccc
Homo_sapiens_cathepsin_V_transcript_variant-1_promoter	Homo_sapiens_cathepsin_V_transcript_variant-1_promoter			V$ZTRE	Zinc transcriptional regulatory element	V$ZTRE.04	3' half site of ZTRE motif		0.94	397	413	405	-	0.855	0.948	0.008	ctgGGCGgggccccggg
Homo_sapiens_cathepsin_V_transcript_variant-1_promoter	Homo_sapiens_cathepsin_V_transcript_variant-1_promoter			O$XCPE	Activator-, mediator- and TBP-dependent core promoter element for RNA polymerase II transcription from TATA-less promoters	O$XCPE1.01	X gene core promoter element 1		0.8	401	411	406	-	1	0.877	0.077	ggGCGGggccc
Homo_sapiens_cathepsin_V_transcript_variant-1_promoter	Homo_sapiens_cathepsin_V_transcript_variant-1_promoter			V$E2FF	E2F-myc activator/cell cycle regulator	V$E2F1.01	E2F transcription factor 1	ubiquitous	0.97	398	414	406	-	1	0.975	0.005	actgGGCGgggccccgg
Homo_sapiens_cathepsin_V_transcript_variant-1_promoter	Homo_sapiens_cathepsin_V_transcript_variant-1_promoter			V$KLFS	Krueppel like transcription factors	V$IKLF.01	Kruppel-like factor 5 (intestinal)	Adipose Tissue Antibody-Producing Cells Blood Cells Bone Marrow Cells Cardiovascular System Connective Tissue Digestive System Embryonic Structures Erythrocytes Eye Germ Cells Heart Hematopoietic System Immune System Integumentary System Kidney Leukocytes Liver Lymphocytes Monocytes Muscle, Skeletal Muscle, Smooth Muscles Myocardium Nervous System Neurons Spinal Cord Thymus Gland Urogenital System	0.91	398	416	407	-	0.94	0.974	0.064	ccactGGGCggggccccgg
Homo_sapiens_cathepsin_V_transcript_variant-1_promoter	Homo_sapiens_cathepsin_V_transcript_variant-1_promoter			V$SP1F	GC-Box factors SP1/GC	V$SP1.03	Stimulating protein 1, ubiquitous zinc finger transcription factor	ubiquitous	0.91	400	416	408	-	1	0.968	0.058	ccactGGGCggggcccc
Homo_sapiens_cathepsin_V_transcript_variant-1_promoter	Homo_sapiens_cathepsin_V_transcript_variant-1_promoter			V$ZF02	C2H2 zinc finger transcription factors 2	V$ZBTB7.03	Zinc finger and BTB domain containing 7A, pokemon	Blood Cells Erythrocytes Immune System Leukocytes Lymphocytes Thymus Gland	0.88	399	421	410	+	1	0.894	0.014	cggggCCCCgcccagtggccggc
Homo_sapiens_cathepsin_V_transcript_variant-1_promoter	Homo_sapiens_cathepsin_V_transcript_variant-1_promoter			V$ZTRE	Zinc transcriptional regulatory element	V$ZTRE.01	ZTRE motifs (1 bp spacer), ZNF658 binding site		0.75	403	419	411	-	0.879	0.769	0.019	cggccactGGGCggggc
Homo_sapiens_cathepsin_V_transcript_variant-1_promoter	Homo_sapiens_cathepsin_V_transcript_variant-1_promoter			V$EBOX	E-box binding factors	V$ATF6.01	Member of b-zip family, induced by ER damage/stress, binds to the ERSE in association with NF-Y	ubiquitous	0.93	404	420	412	-	1	0.935	0.005	ccggCCACtgggcgggg
Homo_sapiens_cathepsin_V_transcript_variant-1_promoter	Homo_sapiens_cathepsin_V_transcript_variant-1_promoter			V$ZTRE	Zinc transcriptional regulatory element	V$ZTRE.02	ZTRE motifs (2 bp spacer), ZNF658 binding site		0.75	405	421	413	+	1	0.779	0.029	ccCGCCcagtggccggc
Homo_sapiens_cathepsin_V_transcript_variant-1_promoter	Homo_sapiens_cathepsin_V_transcript_variant-1_promoter			V$HDBP	Huntington's disease gene regulatory region binding proteins	V$HDBP1_2.01	Huntington's disease gene regulatory region-binding protein 1 and 2 (SLC2A4 regulator and papillomavirus binding factor)	Muscle, Skeletal Muscles	0.84	411	429	420	+	1	0.892	0.052	cagtggCCGGcacagccaa
Homo_sapiens_cathepsin_V_transcript_variant-1_promoter	Homo_sapiens_cathepsin_V_transcript_variant-1_promoter			V$RBP2	Retinoblastoma-binding proteins with demethylase activity	V$PLU1_JARID1B.01	Jumonji, AT rich interactive domain 1B	Embryonic Structures Germ Cells Testis Urogenital System	0.96	420	428	424	+	1	0.966	0.006	GCACagcca
Homo_sapiens_cathepsin_V_transcript_variant-1_promoter	Homo_sapiens_cathepsin_V_transcript_variant-1_promoter			V$YBXF	Y-box binding transcription factors, multifunctional proteins involved in transcriptional and translational regulation, mRNA splicing, DNA replication and repair	V$YB1.01	Y box binding protein 1, has a preference for binding ssDNA	Embryonic Structures Erythrocytes Germ Cells Kidney Liver Ovary Testis Urogenital System	0.88	421	433	427	-	1	0.924	0.044	gcgatTGGCtgtg
Homo_sapiens_cathepsin_V_transcript_variant-1_promoter	Homo_sapiens_cathepsin_V_transcript_variant-1_promoter			V$CAAT	CCAAT binding factors	V$NFY.04	Nuclear factor Y (Y-box binding factor)	ubiquitous	0.92	422	436	429	+	1	0.967	0.047	acagCCAAtcgcagc
Homo_sapiens_cathepsin_V_transcript_variant-1_promoter	Homo_sapiens_cathepsin_V_transcript_variant-1_promoter			V$CLOX	CLOX and CLOX homology (CDP) factors	V$CDP.02	Transcriptional repressor CDP	Brain Central Nervous System Embryonic Structures Nervous System Neurons	0.94	420	442	431	+	1	0.947	0.007	gcacagcCAATcgcagcgcggga
Homo_sapiens_cathepsin_V_transcript_variant-1_promoter	Homo_sapiens_cathepsin_V_transcript_variant-1_promoter			O$MTEN	Core promoter motif ten elements	O$DMTE.01	Drosophila motif ten element		0.77	422	442	432	+	0.875	0.842	0.072	acagccaATCGcagcgcggga
Homo_sapiens_cathepsin_V_transcript_variant-1_promoter	Homo_sapiens_cathepsin_V_transcript_variant-1_promoter			V$CALM	Calmodulin-binding transcription factors	V$CAMTA.01	Calmodulin-binding transcription activator (CAMTA1, CAMTA2)	Myocardium	0.8	431	439	435	+	0.75	0.842	0.042	cgcagCGCG
Homo_sapiens_cathepsin_V_transcript_variant-1_promoter	Homo_sapiens_cathepsin_V_transcript_variant-1_promoter			V$CALM	Calmodulin-binding transcription factors	V$CAMTA.01	Calmodulin-binding transcription activator (CAMTA1, CAMTA2)	Myocardium	0.8	431	439	435	-	1	0.841	0.041	cgcgcTGCG
Homo_sapiens_cathepsin_V_transcript_variant-1_promoter	Homo_sapiens_cathepsin_V_transcript_variant-1_promoter			V$CDEF	Cell cycle regulators: Cell cycle dependent element	V$CDE.01	Cell cycle-dependent element, CDF-1 binding site (CDE/CHR tandem elements regulate cell cycle dependent repression)		0.87	432	444	438	+	1	0.887	0.017	gcagCGCGggaag
Homo_sapiens_cathepsin_V_transcript_variant-1_promoter	Homo_sapiens_cathepsin_V_transcript_variant-1_promoter			V$PAX5	PAX-2/5/8 binding sites	V$PAX5.01	B-cell-specific activator protein	Antibody-Producing Cells Blood Cells Bone Marrow Cells Embryonic Structures Endocrine System Hematopoietic System Immune System Leukocytes Lymphocytes Nervous System Ovary Spinal Cord Thyroid Gland Urogenital System	0.79	425	453	439	+	1	0.807	0.017	gccaatCGCAgcgcgggaaggcggtgggg
Homo_sapiens_cathepsin_V_transcript_variant-1_promoter	Homo_sapiens_cathepsin_V_transcript_variant-1_promoter			V$ZF57	KRAB domain zinc finger protein 57	V$ZFP57.01	Krueppel-associated box-containing zinc-finger protein 57 (KRAB-ZFP 57)	Embryonic Structures Germ Cells Urogenital System	0.84	433	445	439	-	0.75	0.846	0.006	cctTCCCgcgctg
Homo_sapiens_cathepsin_V_transcript_variant-1_promoter	Homo_sapiens_cathepsin_V_transcript_variant-1_promoter			O$XCPE	Activator-, mediator- and TBP-dependent core promoter element for RNA polymerase II transcription from TATA-less promoters	O$XCPE1.01	X gene core promoter element 1		0.8	435	445	440	+	1	0.821	0.021	gcGCGGgaagg
Homo_sapiens_cathepsin_V_transcript_variant-1_promoter	Homo_sapiens_cathepsin_V_transcript_variant-1_promoter			V$E2FF	E2F-myc activator/cell cycle regulator	V$E2F6.01	E2F transcription factor 6	ubiquitous	0.88	432	448	440	+	1	0.946	0.066	gcagcGCGGgaaggcgg
Homo_sapiens_cathepsin_V_transcript_variant-1_promoter	Homo_sapiens_cathepsin_V_transcript_variant-1_promoter			V$ZF02	C2H2 zinc finger transcription factors 2	V$ZKSCAN3.01	Zinc finger with KRAB and SCAN domains 3	Blood Cells Erythrocytes Immune System Leukocytes Lymphocytes Thymus Gland	1	436	458	447	-	1	1	0	cccgcCCCCaccgccttcccgcg
Homo_sapiens_cathepsin_V_transcript_variant-1_promoter	Homo_sapiens_cathepsin_V_transcript_variant-1_promoter			V$BEDF	BED subclass of zinc-finger proteins	V$ZBED4.02	Zinc finger, BED-type containing 4; polyG binding sites	Eye	0.92	443	457	450	+	1	0.971	0.051	aggcggtGGGGgcgg
Homo_sapiens_cathepsin_V_transcript_variant-1_promoter	Homo_sapiens_cathepsin_V_transcript_variant-1_promoter			V$CTCF	CTCF and BORIS gene family, transcriptional regulators with 11 highly conserved zinc finger domains	V$CTCF.01	CCCTC-binding factor	Antibody-Producing Cells Bone Marrow Cells Embryonic Structures Endocrine System Erythrocytes Germ Cells Lymphocytes Testis Urogenital System	0.8	437	463	450	+	1	0.812	0.012	gcgggaaggcggtgGGGGcggggaagg
Homo_sapiens_cathepsin_V_transcript_variant-1_promoter	Homo_sapiens_cathepsin_V_transcript_variant-1_promoter			V$EGRF	EGR/nerve growth factor induced protein C & related factors	V$EGR1.04	EGR1, early growth response 1	Antigen-Presenting Cells Brain Central Nervous System Embryonic Structures Endocrine System Erythrocytes Kidney Leukocytes Leydig Cells Lymphocytes Muscle, Skeletal Muscle, Smooth Nervous System Neuroglia Neurons Ovary Pituitary Gland Testis Urogenital System	0.87	441	459	450	+	0.839	0.887	0.017	gaaggcggtGGGGgcgggg
Homo_sapiens_cathepsin_V_transcript_variant-1_promoter	Homo_sapiens_cathepsin_V_transcript_variant-1_promoter			V$KLFS	Krueppel like transcription factors	V$KLF12.01	Krueppel-like factor 12 (AP-2rep)	Adipose Tissue Antibody-Producing Cells Blood Cells Bone Marrow Cells Cardiovascular System Connective Tissue Digestive System Embryonic Structures Erythrocytes Eye Germ Cells Heart Hematopoietic System Immune System Integumentary System Kidney Leukocytes Liver Lymphocytes Monocytes Muscle, Skeletal Muscle, Smooth Muscles Myocardium Nervous System Neurons Spinal Cord Thymus Gland Urogenital System	0.91	441	459	450	+	1	0.94	0.03	gaaggcgGTGGgggcgggg
Homo_sapiens_cathepsin_V_transcript_variant-1_promoter	Homo_sapiens_cathepsin_V_transcript_variant-1_promoter			V$ZF02	C2H2 zinc finger transcription factors 2	V$ZBP89.01	Zinc finger transcription factor ZBP-89	Blood Cells Erythrocytes Immune System Leukocytes Lymphocytes Thymus Gland	0.93	440	462	451	-	1	0.966	0.036	cttccccgCCCCcaccgccttcc
Homo_sapiens_cathepsin_V_transcript_variant-1_promoter	Homo_sapiens_cathepsin_V_transcript_variant-1_promoter			V$EGRF	EGR/nerve growth factor induced protein C & related factors	V$EGR1.02	EGR1, early growth response 1	Antigen-Presenting Cells Brain Central Nervous System Embryonic Structures Endocrine System Erythrocytes Kidney Leukocytes Leydig Cells Lymphocytes Muscle, Skeletal Muscle, Smooth Nervous System Neuroglia Neurons Ovary Pituitary Gland Testis Urogenital System	0.88	444	462	453	+	1	0.992	0.112	ggcggtggGGGCggggaag
Homo_sapiens_cathepsin_V_transcript_variant-1_promoter	Homo_sapiens_cathepsin_V_transcript_variant-1_promoter			V$ZF02	C2H2 zinc finger transcription factors 2	V$ZBTB7.03	Zinc finger and BTB domain containing 7A, pokemon	Blood Cells Erythrocytes Immune System Leukocytes Lymphocytes Thymus Gland	0.88	442	464	453	-	1	0.936	0.056	gccttCCCCgcccccaccgcctt
Homo_sapiens_cathepsin_V_transcript_variant-1_promoter	Homo_sapiens_cathepsin_V_transcript_variant-1_promoter			V$GCF2	Transcriptional repressor GC-binding factor 2	V$LRRFIP1.01	Leucine rich repeat (in FLII) interacting protein 1		0.82	445	463	454	-	0.789	0.875	0.055	cctTCCCcgcccccaccgc
Homo_sapiens_cathepsin_V_transcript_variant-1_promoter	Homo_sapiens_cathepsin_V_transcript_variant-1_promoter			V$KLFS	Krueppel like transcription factors	V$KLF6.01	Core promoter-binding protein (CPBP) with 3 Krueppel-type zinc fingers (KLF6, ZF9)	Adipose Tissue Antibody-Producing Cells Blood Cells Bone Marrow Cells Cardiovascular System Connective Tissue Digestive System Embryonic Structures Erythrocytes Eye Germ Cells Heart Hematopoietic System Immune System Integumentary System Kidney Leukocytes Liver Lymphocytes Monocytes Muscle, Skeletal Muscle, Smooth Muscles Myocardium Nervous System Neurons Spinal Cord Thymus Gland Urogenital System	0.89	445	463	454	+	1	0.985	0.095	gcggtgGGGGcggggaagg
Homo_sapiens_cathepsin_V_transcript_variant-1_promoter	Homo_sapiens_cathepsin_V_transcript_variant-1_promoter			V$SP1F	GC-Box factors SP1/GC	V$SP1.01	Stimulating protein 1, ubiquitous zinc finger transcription factor	ubiquitous	0.88	447	463	455	+	1	0.997	0.117	ggtggGGGCggggaagg
Homo_sapiens_cathepsin_V_transcript_variant-1_promoter	Homo_sapiens_cathepsin_V_transcript_variant-1_promoter			V$BEDF	BED subclass of zinc-finger proteins	V$ZBED4.01	Zinc finger, BED-type containing 4; GC-box binding sites	Eye	0.93	449	463	456	+	1	0.978	0.048	tggGGGCggggaagg
Homo_sapiens_cathepsin_V_transcript_variant-1_promoter	Homo_sapiens_cathepsin_V_transcript_variant-1_promoter			V$KLFS	Krueppel like transcription factors	V$IKLF.01	Kruppel-like factor 5 (intestinal)	Adipose Tissue Antibody-Producing Cells Blood Cells Bone Marrow Cells Cardiovascular System Connective Tissue Digestive System Embryonic Structures Erythrocytes Eye Germ Cells Heart Hematopoietic System Immune System Integumentary System Kidney Leukocytes Liver Lymphocytes Monocytes Muscle, Skeletal Muscle, Smooth Muscles Myocardium Nervous System Neurons Spinal Cord Thymus Gland Urogenital System	0.91	447	465	456	+	0.94	0.969	0.059	ggtggGGGCggggaaggcc
Homo_sapiens_cathepsin_V_transcript_variant-1_promoter	Homo_sapiens_cathepsin_V_transcript_variant-1_promoter			V$ZF07	C2H2 zinc finger transcription factors 7	V$ZNF444.01	Zinc finger protein 444, endothelial zinc finger protein 2, ZSCAN17		0.78	448	464	456	-	0.751	0.814	0.034	gcctTCCCcgcccccac
Homo_sapiens_cathepsin_V_transcript_variant-1_promoter	Homo_sapiens_cathepsin_V_transcript_variant-1_promoter			V$E2FF	E2F-myc activator/cell cycle regulator	V$E2F4.01	E2F transcription factor 4, p107/p130-binding protein	ubiquitous	0.96	449	465	457	+	1	0.988	0.028	tggggGCGGggaaggcc
Homo_sapiens_cathepsin_V_transcript_variant-1_promoter	Homo_sapiens_cathepsin_V_transcript_variant-1_promoter			V$NDPK	Nucleoside diphosphate kinase	V$NM23.01	NME/NM23 nucleoside diphosphate kinase1 and 2		0.89	449	465	457	+	1	0.942	0.052	tgGGGGcggggaaggcc
Homo_sapiens_cathepsin_V_transcript_variant-1_promoter	Homo_sapiens_cathepsin_V_transcript_variant-1_promoter			V$IKRS	Ikaros zinc finger family	V$IK3.01	Ikaros 3, potential regulator of lymphocyte differentiation	Antibody-Producing Cells Antigen-Presenting Cells Blood Cells Bone Marrow Cells Hematopoietic System Immune System Leukocytes Lymphocytes Thymus Gland	0.84	453	465	459	+	1	0.85	0.01	ggcggGGAAggcc
Homo_sapiens_cathepsin_V_transcript_variant-1_promoter	Homo_sapiens_cathepsin_V_transcript_variant-1_promoter			V$MZF1	Myeloid zinc finger 1 factors	V$MZF1.01	Myeloid zinc finger protein MZF1	Bone Marrow Cells Hematopoietic System Myeloid Cells	0.99	454	464	459	+	1	0.992	0.002	gcGGGGaaggc
Homo_sapiens_cathepsin_V_transcript_variant-1_promoter	Homo_sapiens_cathepsin_V_transcript_variant-1_promoter			V$MAZF	Myc associated zinc fingers	V$MAZ.01	Myc associated zinc finger protein (MAZ)	Cartilage Skeleton	0.9	448	478	463	+	0.867	0.911	0.011	gtggggGCGGggaaggccgcctggaaactta
Homo_sapiens_cathepsin_V_transcript_variant-1_promoter	Homo_sapiens_cathepsin_V_transcript_variant-1_promoter			V$PRDM	PR (PRDI-BF1-RIZ1 homologous) domain transcription factor	V$PRDM4.01	PR domain zinc finger protein 4 (PFM1)	Embryonic Structures Eye	0.75	450	480	465	-	1	0.802	0.052	tttaagTTTCcaggcggccttccccgccccc
Homo_sapiens_cathepsin_V_transcript_variant-1_promoter	Homo_sapiens_cathepsin_V_transcript_variant-1_promoter			V$STAT	Signal transducer and activator of transcription	V$STAT3.02	Signal transducer and activator of transcription 3	Antibody-Producing Cells Antigen-Presenting Cells Blood Cells Bone Marrow Cells Breast Digestive System Erythrocytes Granulocytes Heart Hematopoietic System Immune System Leukocytes Liver Lung Lymphocytes Monocytes Myeloid Cells Myocardium Neuroglia Phagocytes Respiratory System Thymus Gland	0.94	459	477	468	-	1	0.943	0.003	aagtTTCCaggcggccttc
Homo_sapiens_cathepsin_V_transcript_variant-1_promoter	Homo_sapiens_cathepsin_V_transcript_variant-1_promoter			V$XBBF	X-box binding factors	V$RFX1.01	X-box binding protein RFX1	Antibody-Producing Cells Blood Cells Brain Central Nervous System Digestive System Endocrine System Germ Cells Immune System Islets of Langerhans Leukocytes Lymphocytes Nervous System Pancreas Testis Urogenital System	0.89	460	478	469	+	0.882	0.936	0.046	aaggccgcctgGAAActta
Homo_sapiens_cathepsin_V_transcript_variant-1_promoter	Homo_sapiens_cathepsin_V_transcript_variant-1_promoter			V$NKXH	NKX homeodomain factors	V$NKX31.01	Prostate-specific homeodomain protein NKX3.1	Antibody-Producing Cells Bone and Bones Brain Cardiovascular System Cartilage Central Nervous System Connective Tissue Digestive System Embryonic Structures Endocrine System Heart Islets of Langerhans Lung Muscles Myocardium Nervous System Neuroglia Neurons Pancreas Pituitary Gland Prostate Respiratory System Skeleton Spinal Cord Thyroid Gland Urogenital System	0.84	465	483	474	-	1	0.849	0.009	ggatttAAGTttccaggcg
Homo_sapiens_cathepsin_V_transcript_variant-1_promoter	Homo_sapiens_cathepsin_V_transcript_variant-1_promoter			V$NFAT	Nuclear factor of activated T-cells	V$NFAT5.02	Nuclear factor of activated T-cells 5	Antibody-Producing Cells Blood Cells Bone Marrow Cells Bone and Bones Cardiovascular System Cartilage Connective Tissue Eye Germ Cells Heart Hematopoietic System Immune System Kidney Leukocytes Lymphocytes Monocytes Muscle, Smooth Muscles Myeloid Cells Myocardium Neurons Phagocytes Skeleton Thymus Gland Urogenital System	0.87	466	484	475	+	1	0.918	0.048	gcctGGAAacttaaatccc
Homo_sapiens_cathepsin_V_transcript_variant-1_promoter	Homo_sapiens_cathepsin_V_transcript_variant-1_promoter			O$VTBP	Vertebrate TATA binding protein factor	O$ATATA.01	Avian C-type LTR TATA box		0.78	469	485	477	-	1	0.875	0.095	cgggattTAAGtttcca
Homo_sapiens_cathepsin_V_transcript_variant-1_promoter	Homo_sapiens_cathepsin_V_transcript_variant-1_promoter			V$HOXC	HOX - PBX complexes	V$MEIS1.03	Meis homeobox 1	Adipose Tissue Adrenal Glands Antibody-Producing Cells Bone Marrow Cells Bone and Bones Brain Breast Cartilage Central Nervous System Connective Tissue Ear Embryonic Structures Erythrocytes Granulocytes Hematopoietic System Kidney Lung Muscle, Skeletal Myeloid Cells Nervous System Neurons Ovary Pancreas Parathyroid Glands Prostate Respiratory System Skeleton Spinal Cord Thymus Gland Urogenital Sy…	0.85	471	487	479	-	1	0.878	0.028	ctcggGATTtaagtttc
Homo_sapiens_cathepsin_V_transcript_variant-1_promoter	Homo_sapiens_cathepsin_V_transcript_variant-1_promoter			V$E2FF	E2F-myc activator/cell cycle regulator	V$E2F4.01	E2F transcription factor 4, p107/p130-binding protein	ubiquitous	0.96	483	499	491	+	1	0.961	0.001	ccgagGCGGgcgaacct
Bos_taurus_cathepsin-Z_promoter	Bos_taurus_cathepsin-Z_promoter			V$HESF	Vertebrate homologues of enhancer of split complex	V$DEC2.01	Basic helix-loop-helix protein known as Dec2, Sharp1 or BHLHE41	Blood Platelets Bone Marrow Cells Bone and Bones Brain Cardiovascular System Central Nervous System Ear Embryonic Structures Endocrine System Germ Cells Heart Hematopoietic System Muscle, Skeletal Muscle, Smooth Muscles Myocardium Nervous System Neuroglia Neurons Ovary Pancreas Skeleton Testis Thymus Gland Urogenital System	0.96	6	20	13	-	0.871	0.972	0.012	cgagcaCCTGagcac
Bos_taurus_cathepsin-Z_promoter	Bos_taurus_cathepsin-Z_promoter			V$MEF3	MEF3 binding sites	V$SIX.01	Binding sites for Six1, Six4 and Six5	Bone and Bones Brain Central Nervous System Ear Embryonic Structures Eye Kidney Muscle, Skeletal Muscles Nervous System Neurons Nose Parathyroid Glands Pituitary Gland Skeleton Urogenital System	0.89	7	19	13	+	1	0.89	0	tgcTCAGgtgctc
Bos_taurus_cathepsin-Z_promoter	Bos_taurus_cathepsin-Z_promoter			V$MYOD	Myoblast determining factors	V$E47.02	E47 homodimer	Adipose Tissue Antibody-Producing Cells Antigen-Presenting Cells Blood Cells Bone Marrow Cells Bone and Bones Cardiovascular System Embryonic Structures Endocrine System Germ Cells Heart Hematopoietic System Immune System Kidney Leukocytes Lymphocytes Muscle, Skeletal Muscles Ovary Testis Thymus Gland Urogenital System	0.93	5	21	13	+	1	0.933	0.003	ggtgctcaGGTGctcgg
Bos_taurus_cathepsin-Z_promoter	Bos_taurus_cathepsin-Z_promoter			V$NR2F	Nuclear receptor subfamily 2 factors	V$TR2_TR4.01	DR1 binding sites for TR2 homodimers or TR2/TR4 heterodimers	Adrenal Glands Brain Breast Central Nervous System Digestive System Embryonic Structures Endocrine System Eye Islets of Langerhans Leydig Cells Liver Nervous System Neurons Pancreas Testis Urogenital System	0.77	6	30	18	+	1	0.787	0.017	gtgctcaggtgctcGGTCatatctg
Bos_taurus_cathepsin-Z_promoter	Bos_taurus_cathepsin-Z_promoter			V$HOMF	Homeodomain transcription factors	V$TLX1.01	T-cell leukemia homeobox 1	Bone Marrow Cells Bone and Bones Brain Cardiovascular System Cartilage Central Nervous System Connective Tissue Digestive System Ear Embryonic Structures Endocrine System Erythrocytes Eye Germ Cells Heart Hematopoietic System Immune System Islets of Langerhans Liver Muscle, Skeletal Muscle, Smooth Muscles Myocardium Nervous System Neurons Ovary Pancreas Skeleton Spinal Cord Testis Thyroid Gland U…	0.84	12	30	21	+	1	0.855	0.015	aggtgctCGGTcatatctg
Bos_taurus_cathepsin-Z_promoter	Bos_taurus_cathepsin-Z_promoter			V$AP1R	MAF and AP1 related factors	V$TCF11MAFG.01	TCF11/MafG heterodimers, binding to subclass of AP1 sites	Antibody-Producing Cells Blood Cells Blood Platelets Bone Marrow Cells Brain Central Nervous System Connective Tissue Digestive System Ear Embryonic Structures Endocrine System Erythrocytes Eye Heart Hematopoietic System Immune System Integumentary System Islets of Langerhans Kidney Leukocytes Liver Lung Lymphocytes Monocytes Myeloid Cells Myocardium Nervous System Neuroglia Neurons Pancreas Phag…	0.81	10	34	22	+	1	0.914	0.104	tcaggtgctcgGTCAtatctgactc
Bos_taurus_cathepsin-Z_promoter	Bos_taurus_cathepsin-Z_promoter			V$DEAF	Homolog to deformed epidermal autoregulatory factor-1 from D. melanogaster	V$NUDR.01	NUDR (nuclear DEAF-1 related transcriptional regulator protein)	Brain Central Nervous System Nervous System Pituitary Gland	0.75	15	33	24	+	1	0.772	0.022	tgcTCGGtcatatctgact
Bos_taurus_cathepsin-Z_promoter	Bos_taurus_cathepsin-Z_promoter			V$GATA	GATA binding factors	V$GATA1.03	GATA-binding factor 1	Adrenal Glands Antigen-Presenting Cells Blood Cells Blood Platelets Bone Marrow Cells Bone and Bones Breast Cardiovascular System Connective Tissue Ear Embryonic Structures Endocrine System Erythrocytes Germ Cells Granulocytes Heart Hematopoietic System Immune System Integumentary System Leukocytes Leydig Cells Lung Lymphocytes Monocytes Muscle, Smooth Muscles Myeloid Cells Myocardium Nose Ovary …	0.95	20	32	26	-	1	0.955	0.005	gtcaGATAtgacc
Bos_taurus_cathepsin-Z_promoter	Bos_taurus_cathepsin-Z_promoter			V$PTF1	Pancreas transcription factor 1, heterotrimeric transcription factor	V$PTF1.01	PTF1 binding sites are bipartite with an E-box and a TC-box (RBP-J/L) spaced one helical turn apart	Antibody-Producing Cells Digestive System Embryonic Structures Endocrine System Eye Immune System Islets of Langerhans Lymphocytes Muscle, Smooth Nervous System Neurons Pancreas Spinal Cord Thymus Gland	0.76	18	44	31	+	0.857	0.76	0	tcggtcataTCTGactcttttgcaacc
Bos_taurus_cathepsin-Z_promoter	Bos_taurus_cathepsin-Z_promoter			V$CEBP	Ccaat/Enhancer Binding Protein	V$CEBPE.02	CCAAT/enhancer binding protein (C/EBP), epsilon	Adipose Tissue Blood Cells Bone Marrow Cells Breast Connective Tissue Digestive System Embryonic Structures Erythrocytes Granulocytes Hematopoietic System Immune System Leukocytes Liver Lung Monocytes Myeloid Cells Neuroglia Phagocytes	0.97	31	45	38	+	1	0.987	0.017	actcttttGCAAccc
Bos_taurus_cathepsin-Z_promoter	Bos_taurus_cathepsin-Z_promoter			V$NOLF	Neuron-specific olfactory factor	V$OLF1.02	Olfactory neuron-specific factor	Adipose Tissue Antibody-Producing Cells Blood Cells Bone Marrow Cells Brain Central Nervous System Connective Tissue Hematopoietic System Immune System Leukocytes Lymphocytes Nervous System Neurons Nose	0.88	35	57	46	-	1	0.903	0.023	ctacagTCCCaggggttgcaaaa
Bos_taurus_cathepsin-Z_promoter	Bos_taurus_cathepsin-Z_promoter			V$ZF19	C2H2 zinc finger transcription factors 19	V$ZNF345.01	Zinc finger protein 345 (HZF10)		0.75	37	55	46	+	1	0.871	0.121	ttgCAACccctgggactgt
Bos_taurus_cathepsin-Z_promoter	Bos_taurus_cathepsin-Z_promoter			V$ZTRE	Zinc transcriptional regulatory element	V$ZTRE.01	ZTRE motifs (1 bp spacer), ZNF658 binding site		0.75	38	54	46	-	0.818	0.775	0.025	cagtcccaGGGGttgca
Bos_taurus_cathepsin-Z_promoter	Bos_taurus_cathepsin-Z_promoter			V$NOLF	Neuron-specific olfactory factor	V$EBF1.01	Early B-cell factor 1	Adipose Tissue Antibody-Producing Cells Blood Cells Bone Marrow Cells Brain Central Nervous System Connective Tissue Hematopoietic System Immune System Leukocytes Lymphocytes Nervous System Neurons Nose	0.88	36	58	47	+	0.772	0.884	0.004	tttgcaACCCctgggactgtagc
Bos_taurus_cathepsin-Z_promoter	Bos_taurus_cathepsin-Z_promoter			V$ZTRE	Zinc transcriptional regulatory element	V$ZTRE.01	ZTRE motifs (1 bp spacer), ZNF658 binding site		0.75	40	56	48	+	1	0.789	0.039	caacccctGGGActgta
Bos_taurus_cathepsin-Z_promoter	Bos_taurus_cathepsin-Z_promoter			V$PLZF	C2H2 zinc finger protein PLZF	V$PLZF.01	Promyelocytic leukemia zink finger (TF with nine Krueppel-like zink fingers)	Blood Cells Bone Marrow Cells Endocrine System Germ Cells Hematopoietic System Immune System Leukocytes Lymphocytes Testis Thymus Gland Urogenital System	0.86	39	59	49	-	1	0.919	0.059	ggcTACAgtcccaggggttgc
Bos_taurus_cathepsin-Z_promoter	Bos_taurus_cathepsin-Z_promoter			V$OSRF	Odd-skipped related factors	V$OSR2.01	Odd-skipped related 2	Bone and Bones Embryonic Structures Kidney Skeleton Urogenital System	0.87	49	61	55	+	1	0.921	0.051	ggactGTAGcctg
Bos_taurus_cathepsin-Z_promoter	Bos_taurus_cathepsin-Z_promoter			V$SORY	SOX/SRY-sex/testis determining and related HMG box factors	V$SOX3.01	SRY-box containing gene 3	Adipose Tissue Antibody-Producing Cells Blastomeres Blood Cells Bone Marrow Cells Bone and Bones Brain Cardiovascular System Cartilage Central Nervous System Connective Tissue Digestive System Ear Embryonic Structures Endocrine System Erythrocytes Eye Gallbladder Germ Cells Hematopoietic System Immune System Integumentary System Islets of Langerhans Leukocytes Leydig Cells Liver Lymphocytes Muscl…	0.94	58	80	69	-	1	0.993	0.053	cattgaCAAAggagcttggcagg
Bos_taurus_cathepsin-Z_promoter	Bos_taurus_cathepsin-Z_promoter			V$TALE	TALE homeodomain class recognizing TG motifs	V$TGIF.01	TG-interacting factor belonging to TALE class of homeodomain factors	Bone Marrow Cells Brain Central Nervous System Embryonic Structures Endocrine System Erythrocytes Hematopoietic System Nervous System Testis Urogenital System	1	65	81	73	+	1	1	0	agctcctttGTCAatgg
Bos_taurus_cathepsin-Z_promoter	Bos_taurus_cathepsin-Z_promoter			V$AP1R	MAF and AP1 related factors	V$MARE_ARE.01	Antioxidant response elements	Antibody-Producing Cells Blood Cells Blood Platelets Bone Marrow Cells Brain Central Nervous System Connective Tissue Digestive System Ear Embryonic Structures Endocrine System Erythrocytes Eye Heart Hematopoietic System Immune System Integumentary System Islets of Langerhans Kidney Leukocytes Liver Lung Lymphocytes Monocytes Myeloid Cells Myocardium Nervous System Neuroglia Neurons Pancreas Phag…	0.76	63	87	75	+	1	0.786	0.026	caagctcctttGTCAatgggattct
Bos_taurus_cathepsin-Z_promoter	Bos_taurus_cathepsin-Z_promoter			V$ZF05	C2H2 zinc finger transcription factors 5	V$ZFP410.01	Zinc finger protein 410, APA-1		0.84	74	88	81	+	1	0.854	0.014	gtcaatgGGATtctc
Bos_taurus_cathepsin-Z_promoter	Bos_taurus_cathepsin-Z_promoter			V$SORY	SOX/SRY-sex/testis determining and related HMG box factors	V$SOX1.03	SRY (sex determining region Y)-box 1, dimeric binding sites	Adipose Tissue Antibody-Producing Cells Blastomeres Blood Cells Bone Marrow Cells Bone and Bones Brain Cardiovascular System Cartilage Central Nervous System Connective Tissue Digestive System Ear Embryonic Structures Endocrine System Erythrocytes Eye Gallbladder Germ Cells Hematopoietic System Immune System Integumentary System Islets of Langerhans Leukocytes Leydig Cells Liver Lymphocytes Muscl…	0.75	73	95	84	+	1	0.797	0.047	tgtCAATgggattctccagggaa
Bos_taurus_cathepsin-Z_promoter	Bos_taurus_cathepsin-Z_promoter			V$NFKB	Nuclear factor kappa B/c-rel	V$NFKAPPAB.01	NF-kappaB	Antibody-Producing Cells Antigen-Presenting Cells Blood Cells Bone Marrow Cells Bone and Bones Brain Cardiovascular System Cartilage Granulocytes Hematopoietic System Hemocytes Immune System Leukocytes Lung Lymphocytes Monocytes Muscle, Smooth Myeloid Cells Neuroglia Phagocytes Respiratory System Skeleton Thymus Gland	0.89	78	92	85	+	1	0.957	0.067	atGGGAttctccagg
Bos_taurus_cathepsin-Z_promoter	Bos_taurus_cathepsin-Z_promoter			V$DICE	Downstream Immunoglobulin Control Element, critical for B cell activity and specificity	V$DICE.01	Downstream Immunoglobulin Control Element, interacting factor: BEN (also termed Mus-TRD1 and WBSCR11)	Antibody-Producing Cells Embryonic Structures Lymphocytes Muscle, Skeletal Muscles	0.8	80	94	87	+	0.892	0.807	0.007	gggaTTCTccaggga
Bos_taurus_cathepsin-Z_promoter	Bos_taurus_cathepsin-Z_promoter			V$NFAT	Nuclear factor of activated T-cells	V$NFATC1.01	Nuclear factor of activated T-cells, cytoplasmic, calcineurin-dependent 1, dimeric binding site	Antibody-Producing Cells Blood Cells Bone Marrow Cells Bone and Bones Cardiovascular System Cartilage Connective Tissue Eye Germ Cells Heart Hematopoietic System Immune System Kidney Leukocytes Lymphocytes Monocytes Muscle, Smooth Muscles Myeloid Cells Myocardium Neurons Phagocytes Skeleton Thymus Gland Urogenital System	0.78	79	97	88	-	0.831	0.821	0.041	tcttccCTGGagaatccca
Bos_taurus_cathepsin-Z_promoter	Bos_taurus_cathepsin-Z_promoter			V$NOLF	Neuron-specific olfactory factor	V$OLF1.02	Olfactory neuron-specific factor	Adipose Tissue Antibody-Producing Cells Blood Cells Bone Marrow Cells Brain Central Nervous System Connective Tissue Hematopoietic System Immune System Leukocytes Lymphocytes Nervous System Neurons Nose	0.88	78	100	89	-	1	0.897	0.017	tattctTCCCtggagaatcccat
Bos_taurus_cathepsin-Z_promoter	Bos_taurus_cathepsin-Z_promoter			V$NFAT	Nuclear factor of activated T-cells	V$NFATC1.01	Nuclear factor of activated T-cells, cytoplasmic, calcineurin-dependent 1, dimeric binding site	Antibody-Producing Cells Blood Cells Bone Marrow Cells Bone and Bones Cardiovascular System Cartilage Connective Tissue Eye Germ Cells Heart Hematopoietic System Immune System Kidney Leukocytes Lymphocytes Monocytes Muscle, Smooth Muscles Myeloid Cells Myocardium Neurons Phagocytes Skeleton Thymus Gland Urogenital System	0.78	84	102	93	+	0.777	0.79	0.01	ttctccAGGGaagaatact
Bos_taurus_cathepsin-Z_promoter	Bos_taurus_cathepsin-Z_promoter			V$ZF03	C2H2 zinc finger transcription factors 3	V$ZNF217.01	Zinc finger protein 217		0.9	96	108	102	+	1	0.96	0.06	GAATactggagtg
Bos_taurus_cathepsin-Z_promoter	Bos_taurus_cathepsin-Z_promoter			V$P53F	p53 tumor suppressor	V$P53.02	Tumor suppressor p53 (5' half site)	ubiquitous	0.91	100	124	112	+	1	0.94	0.03	actggagtgggttgcCATGccctcc
Bos_taurus_cathepsin-Z_promoter	Bos_taurus_cathepsin-Z_promoter			V$XBBF	X-box binding factors	V$RFX4.01	Regulatory factor X, 4	Antibody-Producing Cells Blood Cells Brain Central Nervous System Digestive System Endocrine System Germ Cells Immune System Islets of Langerhans Leukocytes Lymphocytes Nervous System Pancreas Testis Urogenital System	0.83	107	125	116	-	1	0.918	0.088	aggagggcatggCAACcca
Bos_taurus_cathepsin-Z_promoter	Bos_taurus_cathepsin-Z_promoter			V$AHRR	AHR-arnt heterodimers and AHR-related factors	V$AHRARNT.02	Aryl hydrocarbon / Arnt heterodimers, fixed core	Brain Breast Central Nervous System Digestive System Embryonic Structures Endocrine System Integumentary System Liver Lung Lymphocytes Nervous System Neurons Ovary Respiratory System Thymus Gland Urogenital System	0.77	105	129	117	-	0.75	0.783	0.013	atggaggaggGCATggcaacccact
Bos_taurus_cathepsin-Z_promoter	Bos_taurus_cathepsin-Z_promoter			V$XBBF	X-box binding factors	V$RFX2.01	Regulatory factor X 2	Antibody-Producing Cells Blood Cells Brain Central Nervous System Digestive System Endocrine System Germ Cells Immune System Islets of Langerhans Leukocytes Lymphocytes Nervous System Pancreas Testis Urogenital System	0.75	108	126	117	+	1	0.824	0.074	gggttgCCATgccctcctc
Bos_taurus_cathepsin-Z_promoter	Bos_taurus_cathepsin-Z_promoter			V$ZF07	C2H2 zinc finger transcription factors 7	V$ZNF263.01	Zinc finger protein 263, ZKSCAN12 (zinc finger protein with KRAB and SCAN domains 12)		0.92	114	130	122	+	1	0.947	0.027	ccatgccCTCCtccatc
Bos_taurus_cathepsin-Z_promoter	Bos_taurus_cathepsin-Z_promoter			V$ZF07	C2H2 zinc finger transcription factors 7	V$ZNF263.02	Zinc finger protein 263, ZKSCAN12 (zinc finger protein with KRAB and SCAN domains 12)		0.91	116	132	124	+	1	0.913	0.003	atgccctcCTCCatcag
Bos_taurus_cathepsin-Z_promoter	Bos_taurus_cathepsin-Z_promoter			V$HOXC	HOX - PBX complexes	V$HOXB4.02	Homeobox B4	Adipose Tissue Adrenal Glands Antibody-Producing Cells Bone Marrow Cells Bone and Bones Brain Breast Cartilage Central Nervous System Connective Tissue Ear Embryonic Structures Erythrocytes Granulocytes Hematopoietic System Kidney Lung Muscle, Skeletal Myeloid Cells Nervous System Neurons Ovary Pancreas Parathyroid Glands Prostate Respiratory System Skeleton Spinal Cord Thymus Gland Urogenital Sy…	0.84	119	135	127	-	1	0.877	0.037	ttccTGATggaggaggg
Bos_taurus_cathepsin-Z_promoter	Bos_taurus_cathepsin-Z_promoter			V$PCBE	PREB core-binding element	V$PREB.01	Prolactin regulatory element-binding protein	Endocrine System Pituitary Gland	0.86	124	138	131	+	1	0.862	0.002	ctccaTCAGgaagct
Bos_taurus_cathepsin-Z_promoter	Bos_taurus_cathepsin-Z_promoter			V$ETSF	Human and murine ETS1 factors	V$ETV1.02	Ets variant 1	Antibody-Producing Cells Antigen-Presenting Cells Blood Cells Blood Platelets Bone Marrow Cells Brain Breast Cardiovascular System Cartilage Central Nervous System Digestive System Embryonic Structures Endocrine System Erythrocytes Germ Cells Granulocytes Hematopoietic System Immune System Integumentary System Kidney Leukocytes Lung Lymphocytes Monocytes Muscle, Skeletal Muscle, Smooth Muscles My…	0.96	124	144	134	+	1	0.986	0.026	ctccatcaGGAAgctagaata
Bos_taurus_cathepsin-Z_promoter	Bos_taurus_cathepsin-Z_promoter			V$RXRF	RXR heterodimer binding sites	V$RXRA.01	Retinoid X receptor alpha homodimer, DR1 sites	Adipose Tissue Adrenal Glands Bone Marrow Cells Bone and Bones Brain Breast Central Nervous System Connective Tissue Digestive System Ear Embryonic Structures Endocrine System Eye Gallbladder Granulocytes Heart Hematopoietic System Immune System Integumentary System Kidney Leydig Cells Liver Lung Lymphocytes Monocytes Muscles Myeloid Cells Myocardium Nervous System Neuroglia Neurons Ovary Parathy…	0.83	155	179	167	-	1	0.844	0.014	atgatgggcaggGGTCtctctgcag
Bos_taurus_cathepsin-Z_promoter	Bos_taurus_cathepsin-Z_promoter			V$NR2F	Nuclear receptor subfamily 2 factors	V$ARP1.01	Apolipoprotein AI regulatory protein 1, NR2F2, DR1 sites	Adrenal Glands Brain Breast Central Nervous System Digestive System Embryonic Structures Endocrine System Eye Islets of Langerhans Leydig Cells Liver Nervous System Neurons Pancreas Testis Urogenital System	0.82	157	181	169	-	1	0.822	0.002	ggatgatgggcaggGGTCtctctgc
Bos_taurus_cathepsin-Z_promoter	Bos_taurus_cathepsin-Z_promoter			V$PERO	Peroxisome proliferator-activated receptor	V$PPAR_RXR.01	PPAR/RXR heterodimers, DR1 sites	Adipose Tissue Bone Marrow Cells Cardiovascular System Connective Tissue Digestive System Embryonic Structures Endocrine System Heart Hematopoietic System Liver Monocytes Muscle, Skeletal Muscle, Smooth Muscles Myeloid Cells Myocardium Nervous System Phagocytes	0.76	160	182	171	-	0.769	0.775	0.015	gggatgatgggcagGGGTctctc
Bos_taurus_cathepsin-Z_promoter	Bos_taurus_cathepsin-Z_promoter			V$PBXC	PBX - MEIS complexes	V$PBX1_MEIS1.02	Binding site for a Pbx1/Meis1 heterodimer	Bone Marrow Cells Brain Central Nervous System Embryonic Structures Erythrocytes Hematopoietic System Nervous System Pancreas	0.77	166	182	174	-	1	0.784	0.014	gggaTGATgggcagggg
Bos_taurus_cathepsin-Z_promoter	Bos_taurus_cathepsin-Z_promoter			V$STAF	Selenocysteine tRNA activating factor	V$ZNF76_143.01	ZNF143 is the human ortholog of Xenopus Staf, ZNF76 is a DNA binding protein related to ZNF143 and Staf		0.76	159	189	174	+	1	0.862	0.102	agagagacccctgCCCAtcatccctggaggc
Bos_taurus_cathepsin-Z_promoter	Bos_taurus_cathepsin-Z_promoter			V$NOLF	Neuron-specific olfactory factor	V$OLF1.02	Olfactory neuron-specific factor	Adipose Tissue Antibody-Producing Cells Blood Cells Bone Marrow Cells Brain Central Nervous System Connective Tissue Hematopoietic System Immune System Leukocytes Lymphocytes Nervous System Neurons Nose	0.88	173	195	184	+	1	0.926	0.046	ccatcaTCCCtggaggctggacc
Bos_taurus_cathepsin-Z_promoter	Bos_taurus_cathepsin-Z_promoter			V$SMAD	Vertebrate SMAD family of transcription factors	V$GC_SBE.01	GC-rich Smad1/5 binding element	Bone and Bones Cardiovascular System Cartilage Connective Tissue Digestive System Embryonic Structures Endocrine System Eye Germ Cells Heart Integumentary System Kidney Lung Luteal Cells Muscle, Smooth Muscles Myocardium Ovary Pancreas Respiratory System Skeleton Urogenital System	0.94	182	192	187	-	1	0.942	0.002	ccagcCTCCag
Bos_taurus_cathepsin-Z_promoter	Bos_taurus_cathepsin-Z_promoter			V$CP2F	CP2-erythrocyte Factor related to drosophila Elf1	V$CP2.01	CP2	Embryonic Structures Erythrocytes	0.9	182	200	191	-	1	0.933	0.033	gcCTGGgtccagcctccag
Bos_taurus_cathepsin-Z_promoter	Bos_taurus_cathepsin-Z_promoter			V$E2FF	E2F-myc activator/cell cycle regulator	V$E2F1.01	E2F transcription factor 1	ubiquitous	0.97	194	210	202	+	1	0.981	0.011	cccaGGCGggatgcggg
Bos_taurus_cathepsin-Z_promoter	Bos_taurus_cathepsin-Z_promoter			V$GCMF	Chorion-specific transcription factors with a GCM DNA binding domain	V$GCM1.02	Glial cells missing homolog 1	Embryonic Structures Endocrine System Neuroglia Parathyroid Glands Thymus Gland	0.85	201	215	208	-	1	0.934	0.084	ggatcCCCGcatccc
Bos_taurus_cathepsin-Z_promoter	Bos_taurus_cathepsin-Z_promoter			V$STAF	Selenocysteine tRNA activating factor	V$ZNF76_143.01	ZNF143 is the human ortholog of Xenopus Staf, ZNF76 is a DNA binding protein related to ZNF143 and Staf		0.76	194	224	209	-	0.81	0.761	0.001	agatgccccggatCCCCgcatcccgcctggg
Bos_taurus_cathepsin-Z_promoter	Bos_taurus_cathepsin-Z_promoter			V$MZF1	Myeloid zinc finger 1 factors	V$MZF1.01	Myeloid zinc finger protein MZF1	Bone Marrow Cells Hematopoietic System Myeloid Cells	0.99	206	216	211	+	1	0.992	0.002	gcGGGGatccg
Bos_taurus_cathepsin-Z_promoter	Bos_taurus_cathepsin-Z_promoter			V$DMTF	Cyclin D binding myb-like transcription factor	V$DMP1.01	Cyclin D-interacting myb-like protein, DMTF1 - cyclin D binding myb-like transcription factor 1		0.82	206	220	213	-	1	0.832	0.012	gccccGGATccccgc
Bos_taurus_cathepsin-Z_promoter	Bos_taurus_cathepsin-Z_promoter			V$ETSF	Human and murine ETS1 factors	V$SPDEF.01	SAM pointed domain containing ets transcription factor	Antibody-Producing Cells Antigen-Presenting Cells Blood Cells Blood Platelets Bone Marrow Cells Brain Breast Cardiovascular System Cartilage Central Nervous System Digestive System Embryonic Structures Endocrine System Erythrocytes Germ Cells Granulocytes Hematopoietic System Immune System Integumentary System Kidney Leukocytes Lung Lymphocytes Monocytes Muscle, Skeletal Muscle, Smooth Muscles My…	0.85	203	223	213	-	1	0.875	0.025	gatgcccCGGAtccccgcatc
Bos_taurus_cathepsin-Z_promoter	Bos_taurus_cathepsin-Z_promoter			V$LTSM	Localized tandem sequence motif	V$LTSM.02	LTSM elements with 6 bp spacer		0.93	210	224	217	+	1	0.98	0.05	ggatccggggCATCt
Bos_taurus_cathepsin-Z_promoter	Bos_taurus_cathepsin-Z_promoter			V$LEFF	LEF1/TCF	V$LEF1.01	TCF/LEF-1, involved in the Wnt signal transduction pathway	Adipose Tissue Blood Cells Bone Marrow Cells Bone and Bones Breast Cartilage Connective Tissue Digestive System Embryonic Structures Endocrine System Hematopoietic System Immune System Integumentary System Islets of Langerhans Leukocytes Lymphocytes Pancreas Skeleton Thymus Gland	0.86	226	242	234	+	1	0.877	0.017	tccggacCAAAgggtcc
Bos_taurus_cathepsin-Z_promoter	Bos_taurus_cathepsin-Z_promoter			V$KLFS	Krueppel like transcription factors	V$GKLF.02	Gut-enriched Krueppel-like factor	Adipose Tissue Antibody-Producing Cells Blood Cells Bone Marrow Cells Cardiovascular System Connective Tissue Digestive System Embryonic Structures Erythrocytes Eye Germ Cells Heart Hematopoietic System Immune System Integumentary System Kidney Leukocytes Liver Lymphocytes Monocytes Muscle, Skeletal Muscle, Smooth Muscles Myocardium Nervous System Neurons Spinal Cord Thymus Gland Urogenital System	0.96	226	244	235	+	1	0.961	0.001	tccggaccAAAGggtccca
Bos_taurus_cathepsin-Z_promoter	Bos_taurus_cathepsin-Z_promoter			V$OAZF	Olfactory associated zinc finger protein	V$ROAZ.01	Rat C2H2 Zn finger protein involved in olfactory neuronal differentiation	Adipose Tissue Connective Tissue Embryonic Structures	0.75	227	243	235	+	0.75	0.765	0.015	ccGGACcaaagggtccc
Bos_taurus_cathepsin-Z_promoter	Bos_taurus_cathepsin-Z_promoter			V$NR2F	Nuclear receptor subfamily 2 factors	V$HNF4.02	Hepatic nuclear factor 4, DR2 sites	Adrenal Glands Brain Breast Central Nervous System Digestive System Embryonic Structures Endocrine System Eye Islets of Langerhans Leydig Cells Liver Nervous System Neurons Pancreas Testis Urogenital System	0.76	224	248	236	+	0.75	0.762	0.002	tctccggaccaAAGGgtcccaagac
Bos_taurus_cathepsin-Z_promoter	Bos_taurus_cathepsin-Z_promoter			V$CREB	cAMP-responsive element binding proteins	V$ATF.02	Activating transcription factor	Adrenal Glands Antibody-Producing Cells Antigen-Presenting Cells Blood Cells Bone Marrow Cells Bone and Bones Brain Cartilage Central Nervous System Connective Tissue Digestive System Endocrine System Eye Germ Cells Heart Hematopoietic System Immune System Integumentary System Islets of Langerhans Leukocytes Leydig Cells Liver Lung Luteal Cells Lymphocytes Monocytes Muscle, Skeletal Muscle, Smoot…	0.83	238	258	248	-	0.75	0.838	0.008	cagcctTGGCgtcttgggacc
Bos_taurus_cathepsin-Z_promoter	Bos_taurus_cathepsin-Z_promoter			V$WHNF	Winged helix binding sites	V$WHN.01	Winged helix protein, involved in hair keratinization and thymus epithelium differentiation	Blood Cells Bone Marrow Cells Embryonic Structures Eye Immune System Integumentary System Leukocytes Lymphocytes Nervous System Neurons Spinal Cord Thymus Gland	0.95	244	254	249	+	1	0.957	0.007	aagACGCcaag
Bos_taurus_cathepsin-Z_promoter	Bos_taurus_cathepsin-Z_promoter			V$ZF02	C2H2 zinc finger transcription factors 2	V$ZNF219.01	Kruppel-like zinc finger protein 219	Blood Cells Erythrocytes Immune System Leukocytes Lymphocytes Thymus Gland	0.91	245	267	256	-	1	0.931	0.021	ccccaCCCCcagccttggcgtct
Bos_taurus_cathepsin-Z_promoter	Bos_taurus_cathepsin-Z_promoter			V$ZICF	Members of ZIC-family, zinc finger protein of the cerebellum	V$ZIC1.02	Zic family member 1, Zinc finger protein of the cerebellum 1	Adipose Tissue Brain Central Nervous System Embryonic Structures Eye Heart Nervous System Neurons	0.76	248	266	257	+	1	0.799	0.039	cgccaaggctgGGGGtggg
Bos_taurus_cathepsin-Z_promoter	Bos_taurus_cathepsin-Z_promoter			V$BEDF	BED subclass of zinc-finger proteins	V$ZBED4.02	Zinc finger, BED-type containing 4; polyG binding sites	Eye	0.92	251	265	258	+	1	0.94	0.02	caaggctGGGGgtgg
Bos_taurus_cathepsin-Z_promoter	Bos_taurus_cathepsin-Z_promoter			V$ZF02	C2H2 zinc finger transcription factors 2	V$ZBP89.01	Zinc finger transcription factor ZBP-89	Blood Cells Erythrocytes Immune System Leukocytes Lymphocytes Thymus Gland	0.93	248	270	259	-	1	0.969	0.039	gccccccaCCCCcagccttggcg
Bos_taurus_cathepsin-Z_promoter	Bos_taurus_cathepsin-Z_promoter			V$RREB	Ras-responsive element binding protein	V$RREB1.01	Ras-responsive element binding protein 1		0.8	253	267	260	-	1	0.81	0.01	cCCCAcccccagcct
Bos_taurus_cathepsin-Z_promoter	Bos_taurus_cathepsin-Z_promoter			V$ZF02	C2H2 zinc finger transcription factors 2	V$ZKSCAN3.01	Zinc finger with KRAB and SCAN domains 3	Blood Cells Erythrocytes Immune System Leukocytes Lymphocytes Thymus Gland	1	250	272	261	-	1	1	0	gggccCCCCacccccagccttgg
Bos_taurus_cathepsin-Z_promoter	Bos_taurus_cathepsin-Z_promoter			V$KLFS	Krueppel like transcription factors	V$GKLF.03	Gut-enriched Krueppel-like factor / KLF4	Adipose Tissue Antibody-Producing Cells Blood Cells Bone Marrow Cells Cardiovascular System Connective Tissue Digestive System Embryonic Structures Erythrocytes Eye Germ Cells Heart Hematopoietic System Immune System Integumentary System Kidney Leukocytes Liver Lymphocytes Monocytes Muscle, Skeletal Muscle, Smooth Muscles Myocardium Nervous System Neurons Spinal Cord Thymus Gland Urogenital System	0.98	253	271	262	+	1	0.981	0.001	aggctggggGTGGggggcc
Bos_taurus_cathepsin-Z_promoter	Bos_taurus_cathepsin-Z_promoter			V$SAL2	Spalt-like transcription factor 2	V$SALL2.01	Zinc finger protein Spalt-2, sal-like 2, p150(sal2)		0.91	258	268	263	+	1	0.972	0.062	ggggGTGGggg
Bos_taurus_cathepsin-Z_promoter	Bos_taurus_cathepsin-Z_promoter			V$SP1F	GC-Box factors SP1/GC	V$GC.01	GC box elements	ubiquitous	0.88	255	271	263	+	0.872	0.897	0.017	gctgggGGTGgggggcc
Bos_taurus_cathepsin-Z_promoter	Bos_taurus_cathepsin-Z_promoter			V$BEDF	BED subclass of zinc-finger proteins	V$ZBED4.02	Zinc finger, BED-type containing 4; polyG binding sites	Eye	0.92	257	271	264	+	1	0.931	0.011	tgggggtGGGGggcc
Bos_taurus_cathepsin-Z_promoter	Bos_taurus_cathepsin-Z_promoter			V$KLFS	Krueppel like transcription factors	V$KLF2.01	Krueppel-like factor 2 (lung) (LKLF)	Adipose Tissue Antibody-Producing Cells Blood Cells Bone Marrow Cells Cardiovascular System Connective Tissue Digestive System Embryonic Structures Erythrocytes Eye Germ Cells Heart Hematopoietic System Immune System Integumentary System Kidney Leukocytes Liver Lymphocytes Monocytes Muscle, Skeletal Muscle, Smooth Muscles Myocardium Nervous System Neurons Spinal Cord Thymus Gland Urogenital System	0.98	255	273	264	+	1	0.991	0.011	gctggGGGTggggggccct
Bos_taurus_cathepsin-Z_promoter	Bos_taurus_cathepsin-Z_promoter			V$PLAG	Pleomorphic adenoma gene	V$PLAGL1.01	Pleiomorphic adenoma gene-like 1	Bone Marrow Cells Digestive System Embryonic Structures Endocrine System Germ Cells Hematopoietic System Respiratory System	0.87	253	275	264	-	0.904	0.93	0.06	ttaggGCCCcccacccccagcct
Bos_taurus_cathepsin-Z_promoter	Bos_taurus_cathepsin-Z_promoter			V$ZF07	C2H2 zinc finger transcription factors 7	V$ZNF444.01	Zinc finger protein 444, endothelial zinc finger protein 2, ZSCAN17		0.78	256	272	264	-	1	0.863	0.083	gggcCCCCcacccccag
Bos_taurus_cathepsin-Z_promoter	Bos_taurus_cathepsin-Z_promoter			V$EGRF	EGR/nerve growth factor induced protein C & related factors	V$NGFIC.01	Nerve growth factor-induced protein C	Antigen-Presenting Cells Brain Central Nervous System Embryonic Structures Endocrine System Erythrocytes Kidney Leukocytes Leydig Cells Lymphocytes Muscle, Skeletal Muscle, Smooth Nervous System Neuroglia Neurons Ovary Pituitary Gland Testis Urogenital System	0.8	256	274	265	+	0.755	0.814	0.014	ctggGGGTggggggcccta
Bos_taurus_cathepsin-Z_promoter	Bos_taurus_cathepsin-Z_promoter			V$GLIF	GLI zinc finger family	V$GLIS3.01	GLIS family zinc finger 3, Gli-similar 3	Adipose Tissue Bone and Bones Brain Cartilage Central Nervous System Connective Tissue Digestive System Embryonic Structures Endocrine System Eye Heart Integumentary System Islets of Langerhans Kidney Nervous System Neurons Pancreas Pituitary Gland Prostate Skeleton Spinal Cord	0.88	257	273	265	-	1	0.936	0.056	agggCCCCccaccccca
Bos_taurus_cathepsin-Z_promoter	Bos_taurus_cathepsin-Z_promoter			V$NDPK	Nucleoside diphosphate kinase	V$NM23.01	NME/NM23 nucleoside diphosphate kinase1 and 2		0.89	257	273	265	+	1	0.916	0.026	tgGGGGtggggggccct
Bos_taurus_cathepsin-Z_promoter	Bos_taurus_cathepsin-Z_promoter			V$EGRF	EGR/nerve growth factor induced protein C & related factors	V$WT1.01	Wilms Tumor Suppressor	Antigen-Presenting Cells Brain Central Nervous System Embryonic Structures Endocrine System Erythrocytes Kidney Leukocytes Leydig Cells Lymphocytes Muscle, Skeletal Muscle, Smooth Nervous System Neuroglia Neurons Ovary Pituitary Gland Testis Urogenital System	0.92	258	276	267	+	1	0.99	0.07	gggggTGGGgggccctaag
Bos_taurus_cathepsin-Z_promoter	Bos_taurus_cathepsin-Z_promoter			V$MAZF	Myc associated zinc fingers	V$MAZR.01	MYC-associated zinc finger protein related transcription factor	Cartilage Skeleton	0.88	256	286	271	+	1	0.901	0.021	ctgggggtGGGGggccctaagaatgaatgag
Bos_taurus_cathepsin-Z_promoter	Bos_taurus_cathepsin-Z_promoter			V$ZF10	C2H2 zinc finger transcription factors 10	V$PRDM14.01	PR domain zinc finger protein 14	Embryonic Structures Germ Cells Urogenital System	0.85	264	278	271	-	1	0.876	0.026	ttcTTAGggcccccc
Bos_taurus_cathepsin-Z_promoter	Bos_taurus_cathepsin-Z_promoter			V$MAZF	Myc associated zinc fingers	V$MAZR.01	MYC-associated zinc finger protein related transcription factor	Cartilage Skeleton	0.88	258	288	273	+	1	0.901	0.021	gggggtggGGGGccctaagaatgaatgaggt
Bos_taurus_cathepsin-Z_promoter	Bos_taurus_cathepsin-Z_promoter			V$PLAG	Pleomorphic adenoma gene	V$PLAGL1.01	Pleiomorphic adenoma gene-like 1	Bone Marrow Cells Digestive System Embryonic Structures Endocrine System Germ Cells Hematopoietic System Respiratory System	0.87	262	284	273	+	0.904	0.932	0.062	gtgggGGGCcctaagaatgaatg
Bos_taurus_cathepsin-Z_promoter	Bos_taurus_cathepsin-Z_promoter			V$BRNF	Brn POU domain factors	V$BRN3.01	Brn-3, POU-IV protein class	Brain Central Nervous System Ear Embryonic Structures Endocrine System Eye Islets of Langerhans Nervous System Neuroglia Neurons Pancreas Spinal Cord	0.78	270	288	279	-	0.75	0.802	0.022	acctcattcATTCttaggg
Bos_taurus_cathepsin-Z_promoter	Bos_taurus_cathepsin-Z_promoter			V$SORY	SOX/SRY-sex/testis determining and related HMG box factors	V$HBP1.01	HMG box-containing protein 1	Adipose Tissue Antibody-Producing Cells Blastomeres Blood Cells Bone Marrow Cells Bone and Bones Brain Cardiovascular System Cartilage Central Nervous System Connective Tissue Digestive System Ear Embryonic Structures Endocrine System Erythrocytes Eye Gallbladder Germ Cells Hematopoietic System Immune System Integumentary System Islets of Langerhans Leukocytes Leydig Cells Liver Lymphocytes Muscl…	0.86	269	291	280	+	1	0.881	0.021	gccctaagAATGaatgaggtctg
Bos_taurus_cathepsin-Z_promoter	Bos_taurus_cathepsin-Z_promoter			V$PIT1	GHF-1 pituitary specific pou domain transcription factor	V$PIT1.04	GHF-1 pituitary specific pou domain transcription factor	Brain Central Nervous System Endocrine System Nervous System Pituitary Gland	0.83	272	290	281	-	1	0.86	0.03	agacctcatTCATtcttag
Bos_taurus_cathepsin-Z_promoter	Bos_taurus_cathepsin-Z_promoter			V$BRNF	Brn POU domain factors	V$BRN3.03	POU class 4 homeobox 3 (POU4F3), BRN3C	Brain Central Nervous System Ear Embryonic Structures Endocrine System Eye Islets of Langerhans Nervous System Neuroglia Neurons Pancreas Spinal Cord	0.83	273	291	282	+	0.751	0.841	0.011	taagaatGAATgaggtctg
Bos_taurus_cathepsin-Z_promoter	Bos_taurus_cathepsin-Z_promoter			V$BRN5	Brn-5 POU domain factors	V$BRN5.04	POU class 6 homeobox 1 (POU6F1)	Brain Central Nervous System Eye Nervous System	0.83	272	294	283	-	0.751	0.839	0.009	tatcagacctcATTCattcttag
Bos_taurus_cathepsin-Z_promoter	Bos_taurus_cathepsin-Z_promoter			V$HOXF	Paralog hox genes 1-8 from the four hox clusters A, B, C, D	V$NANOG.01	Homeobox transcription factor Nanog	Adipose Tissue Antibody-Producing Cells Blastomeres Bone Marrow Cells Bone and Bones Brain Breast Cartilage Central Nervous System Connective Tissue Ear Embryonic Structures Erythrocytes Germ Cells Granulocytes Hematopoietic System Integumentary System Kidney Lung Myeloid Cells Nervous System Neurons Ovary Parathyroid Glands Prostate Respiratory System Skeleton Spinal Cord Testis Thymus Gland Uro…	0.94	274	292	283	+	1	0.952	0.012	aagaatgAATGaggtctga
Bos_taurus_cathepsin-Z_promoter	Bos_taurus_cathepsin-Z_promoter			V$SORY	SOX/SRY-sex/testis determining and related HMG box factors	V$HBP1.01	HMG box-containing protein 1	Adipose Tissue Antibody-Producing Cells Blastomeres Blood Cells Bone Marrow Cells Bone and Bones Brain Cardiovascular System Cartilage Central Nervous System Connective Tissue Digestive System Ear Embryonic Structures Endocrine System Erythrocytes Eye Gallbladder Germ Cells Hematopoietic System Immune System Integumentary System Islets of Langerhans Leukocytes Leydig Cells Liver Lymphocytes Muscl…	0.86	273	295	284	+	1	0.984	0.124	taagaatgAATGaggtctgatag
Bos_taurus_cathepsin-Z_promoter	Bos_taurus_cathepsin-Z_promoter			V$CREB	cAMP-responsive element binding proteins	V$CREB1.02	cAMP-responsive element binding protein 1	Adrenal Glands Antibody-Producing Cells Antigen-Presenting Cells Blood Cells Bone Marrow Cells Bone and Bones Brain Cartilage Central Nervous System Connective Tissue Digestive System Endocrine System Eye Germ Cells Heart Hematopoietic System Immune System Integumentary System Islets of Langerhans Leukocytes Leydig Cells Liver Lung Luteal Cells Lymphocytes Monocytes Muscle, Skeletal Muscle, Smoot…	0.92	277	297	287	+	1	0.922	0.002	aatgaATGAggtctgatagat
Bos_taurus_cathepsin-Z_promoter	Bos_taurus_cathepsin-Z_promoter			V$PCBE	PREB core-binding element	V$PREB.01	Prolactin regulatory element-binding protein	Endocrine System Pituitary Gland	0.86	283	297	290	-	1	0.862	0.002	atctaTCAGacctca
Bos_taurus_cathepsin-Z_promoter	Bos_taurus_cathepsin-Z_promoter			V$CLOX	CLOX and CLOX homology (CDP) factors	V$CLOX.01	Cut-like homeodomain protein	Brain Central Nervous System Embryonic Structures Nervous System Neurons	0.81	280	302	291	-	0.807	0.851	0.041	ctctgATCTatcagacctcattc
Bos_taurus_cathepsin-Z_promoter	Bos_taurus_cathepsin-Z_promoter			V$GATA	GATA binding factors	V$GATA.01	GATA binding factor	Adrenal Glands Antigen-Presenting Cells Blood Cells Blood Platelets Bone Marrow Cells Bone and Bones Breast Cardiovascular System Connective Tissue Ear Embryonic Structures Endocrine System Erythrocytes Germ Cells Granulocytes Heart Hematopoietic System Immune System Integumentary System Leukocytes Leydig Cells Lung Lymphocytes Monocytes Muscle, Smooth Muscles Myeloid Cells Myocardium Nose Ovary …	0.93	287	299	293	+	1	0.934	0.004	gtctGATAgatca
Bos_taurus_cathepsin-Z_promoter	Bos_taurus_cathepsin-Z_promoter			V$HOXC	HOX - PBX complexes	V$HOXB4.02	Homeobox B4	Adipose Tissue Adrenal Glands Antibody-Producing Cells Bone Marrow Cells Bone and Bones Brain Breast Cartilage Central Nervous System Connective Tissue Ear Embryonic Structures Erythrocytes Granulocytes Hematopoietic System Kidney Lung Muscle, Skeletal Myeloid Cells Nervous System Neurons Ovary Pancreas Parathyroid Glands Prostate Respiratory System Skeleton Spinal Cord Thymus Gland Urogenital Sy…	0.84	286	302	294	+	1	0.89	0.05	ggtcTGATagatcagag
Bos_taurus_cathepsin-Z_promoter	Bos_taurus_cathepsin-Z_promoter			V$HOXC	HOX - PBX complexes	V$PBX_HOXA9.01	PBX - HOXA9 binding site	Adipose Tissue Adrenal Glands Antibody-Producing Cells Bone Marrow Cells Bone and Bones Brain Breast Cartilage Central Nervous System Connective Tissue Ear Embryonic Structures Erythrocytes Granulocytes Hematopoietic System Kidney Lung Muscle, Skeletal Myeloid Cells Nervous System Neurons Ovary Pancreas Parathyroid Glands Prostate Respiratory System Skeleton Spinal Cord Thymus Gland Urogenital Sy…	0.79	287	303	295	-	1	0.794	0.004	cctcTGATctatcagac
Bos_taurus_cathepsin-Z_promoter	Bos_taurus_cathepsin-Z_promoter			V$GATA	GATA binding factors	V$GATA3.02	GATA-binding factor 3	Adrenal Glands Antigen-Presenting Cells Blood Cells Blood Platelets Bone Marrow Cells Bone and Bones Breast Cardiovascular System Connective Tissue Ear Embryonic Structures Endocrine System Erythrocytes Germ Cells Granulocytes Heart Hematopoietic System Immune System Integumentary System Leukocytes Leydig Cells Lung Lymphocytes Monocytes Muscle, Smooth Muscles Myeloid Cells Myocardium Nose Ovary …	0.91	291	303	297	+	1	0.95	0.04	gatAGATcagagg
Bos_taurus_cathepsin-Z_promoter	Bos_taurus_cathepsin-Z_promoter			V$CLOX	CLOX and CLOX homology (CDP) factors	V$CDPCR3HD.01	Cut-like homeodomain protein (Cut Repeat III / homeodomain)	Brain Central Nervous System Embryonic Structures Nervous System Neurons	0.94	287	309	298	+	1	0.96	0.02	gtctgataGATCagaggcaagag
Bos_taurus_cathepsin-Z_promoter	Bos_taurus_cathepsin-Z_promoter			V$PERO	Peroxisome proliferator-activated receptor	V$PPARG.02	Peroxisome proliferator-activated receptor gamma	Adipose Tissue Bone Marrow Cells Cardiovascular System Connective Tissue Digestive System Embryonic Structures Endocrine System Heart Hematopoietic System Liver Monocytes Muscle, Skeletal Muscle, Smooth Muscles Myeloid Cells Myocardium Nervous System Phagocytes	0.88	294	316	305	+	0.892	0.884	0.004	agatcagaggcaAGAGgcaagtg
Bos_taurus_cathepsin-Z_promoter	Bos_taurus_cathepsin-Z_promoter			V$NR2F	Nuclear receptor subfamily 2 factors	V$TR4.02	TR4 homodimer, DR1 site	Adrenal Glands Brain Breast Central Nervous System Digestive System Embryonic Structures Endocrine System Eye Islets of Langerhans Leydig Cells Liver Nervous System Neurons Pancreas Testis Urogenital System	0.75	295	319	307	+	0.778	0.765	0.015	gatcagAGGCaagaggcaagtggcg
Bos_taurus_cathepsin-Z_promoter	Bos_taurus_cathepsin-Z_promoter			V$PEG3	Imprinted transcription factor PEG3	V$PEG3.01	Paternally expressed 3	Embryonic Structures Germ Cells Muscle, Skeletal Urogenital System	0.83	305	319	312	+	1	0.832	0.002	aagaggcaagTGGCg
Bos_taurus_cathepsin-Z_promoter	Bos_taurus_cathepsin-Z_promoter			V$HOMF	Homeodomain transcription factors	V$HMX3.01	H6 homeodomain HMX3/Nkx5.1 transcription factor	Bone Marrow Cells Bone and Bones Brain Cardiovascular System Cartilage Central Nervous System Connective Tissue Digestive System Ear Embryonic Structures Endocrine System Erythrocytes Eye Germ Cells Heart Hematopoietic System Immune System Islets of Langerhans Liver Muscle, Skeletal Muscle, Smooth Muscles Myocardium Nervous System Neurons Ovary Pancreas Skeleton Spinal Cord Testis Thyroid Gland U…	0.89	304	322	313	+	1	0.933	0.043	caagaggcAAGTggcgggg
Bos_taurus_cathepsin-Z_promoter	Bos_taurus_cathepsin-Z_promoter			V$MYOD	Myoblast determining factors	V$MYOD.01	Myogenic regulatory factor MyoD (myf3)	Adipose Tissue Antibody-Producing Cells Antigen-Presenting Cells Blood Cells Bone Marrow Cells Bone and Bones Cardiovascular System Embryonic Structures Endocrine System Germ Cells Heart Hematopoietic System Immune System Kidney Leukocytes Lymphocytes Muscle, Skeletal Muscles Ovary Testis Thymus Gland Urogenital System	0.88	305	321	313	+	1	0.911	0.031	aagaGGCAagtggcggg
Bos_taurus_cathepsin-Z_promoter	Bos_taurus_cathepsin-Z_promoter			V$HAND	Twist subfamily of class B bHLH transcription factors	V$SCX.01	Tendon-specific bHLH transcription factor scleraxis	Adipose Tissue Antibody-Producing Cells Antigen-Presenting Cells Blood Cells Bone Marrow Cells Bone and Bones Brain Breast Cardiovascular System Cartilage Central Nervous System Connective Tissue Embryonic Structures Erythrocytes Germ Cells Heart Hematopoietic System Immune System Integumentary System Leukocytes Lymphocytes Muscle, Skeletal Muscles Myocardium Nervous System Neurons Skeleton Thymu…	0.91	304	324	314	+	1	0.937	0.027	caagaggcaagTGGCggggtc
Bos_taurus_cathepsin-Z_promoter	Bos_taurus_cathepsin-Z_promoter			V$PLAG	Pleomorphic adenoma gene	V$PLAG1.01	Pleomorphic adenoma gene (PLAG) 1, a developmentally regulated C2H2 zinc finger protein	Bone Marrow Cells Digestive System Embryonic Structures Endocrine System Germ Cells Hematopoietic System Respiratory System	0.88	305	327	316	+	1	0.909	0.029	aaGAGGcaagtggcggggtcggg
Bos_taurus_cathepsin-Z_promoter	Bos_taurus_cathepsin-Z_promoter			V$GCF2	Transcriptional repressor GC-binding factor 2	V$LRRFIP1.01	Leucine rich repeat (in FLII) interacting protein 1		0.82	308	326	317	-	0.842	0.834	0.014	ccgACCCcgccacttgcct
Bos_taurus_cathepsin-Z_promoter	Bos_taurus_cathepsin-Z_promoter			V$GLIF	GLI zinc finger family	V$GLIS2.01	GLIS family zinc finger 2	Adipose Tissue Bone and Bones Brain Cartilage Central Nervous System Connective Tissue Digestive System Embryonic Structures Endocrine System Eye Heart Integumentary System Islets of Langerhans Kidney Nervous System Neurons Pancreas Pituitary Gland Prostate Skeleton Spinal Cord	0.86	310	326	318	-	1	0.89	0.03	ccgaCCCCgccacttgc
Bos_taurus_cathepsin-Z_promoter	Bos_taurus_cathepsin-Z_promoter			V$SP1F	GC-Box factors SP1/GC	V$SP1.02	Stimulating protein 1, ubiquitous zinc finger transcription factor	ubiquitous	0.85	310	326	318	+	0.75	0.854	0.004	gcaagTGGCggggtcgg
Bos_taurus_cathepsin-Z_promoter	Bos_taurus_cathepsin-Z_promoter			V$E2FF	E2F-myc activator/cell cycle regulator	V$E2F1.01	E2F transcription factor 1	ubiquitous	0.97	312	328	320	+	1	0.971	0.001	aagtGGCGgggtcgggg
Bos_taurus_cathepsin-Z_promoter	Bos_taurus_cathepsin-Z_promoter			V$CTCF	CTCF and BORIS gene family, transcriptional regulators with 11 highly conserved zinc finger domains	V$CTCF.01	CCCTC-binding factor	Antibody-Producing Cells Bone Marrow Cells Embryonic Structures Endocrine System Erythrocytes Germ Cells Lymphocytes Testis Urogenital System	0.8	310	336	323	+	0.842	0.802	0.002	gcaagtggcggggtCGGGgcggggtcc
Bos_taurus_cathepsin-Z_promoter	Bos_taurus_cathepsin-Z_promoter			V$GCF2	Transcriptional repressor GC-binding factor 2	V$LRRFIP1.01	Leucine rich repeat (in FLII) interacting protein 1		0.82	314	332	323	-	0.789	0.888	0.068	cccGCCCcgaccccgccac
Bos_taurus_cathepsin-Z_promoter	Bos_taurus_cathepsin-Z_promoter			V$RORA	v-ERB and RAR-related orphan receptor alpha	V$RORA.02	RAR-related orphan receptor alpha, homodimer DR5 binding site	Adipose Tissue Antigen-Presenting Cells Blood Cells Brain Central Nervous System Connective Tissue Digestive System Endocrine System Eye Immune System Leukocytes Liver Lymphocytes Muscle, Skeletal Muscles Nervous System Neurons Pineal Gland Thymus Gland	0.75	312	336	324	+	1	0.795	0.045	aagtggcggGGTCggggcggggtcc
Bos_taurus_cathepsin-Z_promoter	Bos_taurus_cathepsin-Z_promoter			V$ZTRE	Zinc transcriptional regulatory element	V$ZTRE.03	5' half site of ZTRE motif		0.95	316	332	324	-	0.863	0.953	0.003	ccCGCCccgaccccgcc
Bos_taurus_cathepsin-Z_promoter	Bos_taurus_cathepsin-Z_promoter			V$KLFS	Krueppel like transcription factors	V$KKLF.01	Kidney-enriched kruppel-like factor, KLF15	Adipose Tissue Antibody-Producing Cells Blood Cells Bone Marrow Cells Cardiovascular System Connective Tissue Digestive System Embryonic Structures Erythrocytes Eye Germ Cells Heart Hematopoietic System Immune System Integumentary System Kidney Leukocytes Liver Lymphocytes Monocytes Muscle, Skeletal Muscle, Smooth Muscles Myocardium Nervous System Neurons Spinal Cord Thymus Gland Urogenital System	0.91	316	334	325	+	1	0.937	0.027	ggcggggtcGGGGcggggt
Bos_taurus_cathepsin-Z_promoter	Bos_taurus_cathepsin-Z_promoter			V$EGRF	EGR/nerve growth factor induced protein C & related factors	V$EGR1.02	EGR1, early growth response 1	Antigen-Presenting Cells Brain Central Nervous System Embryonic Structures Endocrine System Erythrocytes Kidney Leukocytes Leydig Cells Lymphocytes Muscle, Skeletal Muscle, Smooth Nervous System Neuroglia Neurons Ovary Pituitary Gland Testis Urogenital System	0.88	318	336	327	+	1	0.924	0.044	cggggtcgGGGCggggtcc
Bos_taurus_cathepsin-Z_promoter	Bos_taurus_cathepsin-Z_promoter			V$ZF02	C2H2 zinc finger transcription factors 2	V$ZBTB7.03	Zinc finger and BTB domain containing 7A, pokemon	Blood Cells Erythrocytes Immune System Leukocytes Lymphocytes Thymus Gland	0.88	316	338	327	-	1	0.936	0.056	gcggaCCCCgccccgaccccgcc
Bos_taurus_cathepsin-Z_promoter	Bos_taurus_cathepsin-Z_promoter			V$GCF2	Transcriptional repressor GC-binding factor 2	V$LRRFIP1.01	Leucine rich repeat (in FLII) interacting protein 1		0.82	319	337	328	-	0.842	0.923	0.103	cggACCCcgccccgacccc
Bos_taurus_cathepsin-Z_promoter	Bos_taurus_cathepsin-Z_promoter			V$KLFS	Krueppel like transcription factors	V$KLF6.01	Core promoter-binding protein (CPBP) with 3 Krueppel-type zinc fingers (KLF6, ZF9)	Adipose Tissue Antibody-Producing Cells Blood Cells Bone Marrow Cells Cardiovascular System Connective Tissue Digestive System Embryonic Structures Erythrocytes Eye Germ Cells Heart Hematopoietic System Immune System Integumentary System Kidney Leukocytes Liver Lymphocytes Monocytes Muscle, Skeletal Muscle, Smooth Muscles Myocardium Nervous System Neurons Spinal Cord Thymus Gland Urogenital System	0.89	319	337	328	+	1	0.892	0.002	ggggtcGGGGcggggtccg
Bos_taurus_cathepsin-Z_promoter	Bos_taurus_cathepsin-Z_promoter			V$RXRF	RXR heterodimer binding sites	V$VDR_RXR.05	Bipartite binding site of VDR/RXR heterodimers, DR4 sites	Adipose Tissue Adrenal Glands Bone Marrow Cells Bone and Bones Brain Breast Central Nervous System Connective Tissue Digestive System Ear Embryonic Structures Endocrine System Eye Gallbladder Granulocytes Heart Hematopoietic System Immune System Integumentary System Kidney Leydig Cells Liver Lung Lymphocytes Monocytes Muscles Myeloid Cells Myocardium Nervous System Neuroglia Neurons Ovary Parathy…	0.79	316	340	328	+	0.905	0.802	0.012	ggcGGGGtcggggcggggtccgccg
Bos_taurus_cathepsin-Z_promoter	Bos_taurus_cathepsin-Z_promoter			V$GLIF	GLI zinc finger family	V$GLIS2.01	GLIS family zinc finger 2	Adipose Tissue Bone and Bones Brain Cartilage Central Nervous System Connective Tissue Digestive System Embryonic Structures Endocrine System Eye Heart Integumentary System Islets of Langerhans Kidney Nervous System Neurons Pancreas Pituitary Gland Prostate Skeleton Spinal Cord	0.86	321	337	329	-	1	0.895	0.035	cggaCCCCgccccgacc
Bos_taurus_cathepsin-Z_promoter	Bos_taurus_cathepsin-Z_promoter			V$SP1F	GC-Box factors SP1/GC	V$SP1.01	Stimulating protein 1, ubiquitous zinc finger transcription factor	ubiquitous	0.88	321	337	329	+	1	0.998	0.118	ggtcgGGGCggggtccg
Bos_taurus_cathepsin-Z_promoter	Bos_taurus_cathepsin-Z_promoter			V$BEDF	BED subclass of zinc-finger proteins	V$ZBED4.01	Zinc finger, BED-type containing 4; GC-box binding sites	Eye	0.93	323	337	330	+	1	0.951	0.021	tcgGGGCggggtccg
Bos_taurus_cathepsin-Z_promoter	Bos_taurus_cathepsin-Z_promoter			V$KLFS	Krueppel like transcription factors	V$KLF7.01	Kruppel-like factor 7 (ubiquitous, UKLF)	Adipose Tissue Antibody-Producing Cells Blood Cells Bone Marrow Cells Cardiovascular System Connective Tissue Digestive System Embryonic Structures Erythrocytes Eye Germ Cells Heart Hematopoietic System Immune System Integumentary System Kidney Leukocytes Liver Lymphocytes Monocytes Muscle, Skeletal Muscle, Smooth Muscles Myocardium Nervous System Neurons Spinal Cord Thymus Gland Urogenital System	0.92	321	339	330	+	1	0.984	0.064	ggtcggGGCGgggtccgcc
Bos_taurus_cathepsin-Z_promoter	Bos_taurus_cathepsin-Z_promoter			O$XCPE	Activator-, mediator- and TBP-dependent core promoter element for RNA polymerase II transcription from TATA-less promoters	O$XCPE1.01	X gene core promoter element 1		0.8	326	336	331	+	1	0.83	0.03	ggGCGGggtcc
Bos_taurus_cathepsin-Z_promoter	Bos_taurus_cathepsin-Z_promoter			V$E2FF	E2F-myc activator/cell cycle regulator	V$E2F4.01	E2F transcription factor 4, p107/p130-binding protein	ubiquitous	0.96	323	339	331	+	1	0.979	0.019	tcgggGCGGggtccgcc
Bos_taurus_cathepsin-Z_promoter	Bos_taurus_cathepsin-Z_promoter			V$NDPK	Nucleoside diphosphate kinase	V$NM23.01	NME/NM23 nucleoside diphosphate kinase1 and 2		0.89	323	339	331	+	1	0.901	0.011	tcGGGGcggggtccgcc
Bos_taurus_cathepsin-Z_promoter	Bos_taurus_cathepsin-Z_promoter			V$ZTRE	Zinc transcriptional regulatory element	V$ZTRE.04	3' half site of ZTRE motif		0.94	324	340	332	+	0.855	0.947	0.007	cggGGCGgggtccgccg
Bos_taurus_cathepsin-Z_promoter	Bos_taurus_cathepsin-Z_promoter			V$MAZF	Myc associated zinc fingers	V$MAZR.01	MYC-associated zinc finger protein related transcription factor	Cartilage Skeleton	0.88	322	352	337	+	1	0.913	0.033	gtcggggcGGGGtccgccgaggcctggcgcg
Bos_taurus_cathepsin-Z_promoter	Bos_taurus_cathepsin-Z_promoter			V$ZFXY	Zfx and Zfy - transcription factors implicated in mammalian sex determination	V$ZFX.01	X-linked zinc finger protein	Blastomeres Embryonic Structures Endocrine System Germ Cells Ovary Testis Urogenital System	0.97	340	350	345	+	1	0.994	0.024	gaGGCCtggcg
Bos_taurus_cathepsin-Z_promoter	Bos_taurus_cathepsin-Z_promoter			V$CHRE	Carbohydrate response elements, consist of two E box motifs separated by 5 bp	V$CHREBP_MLX.01	Carbohydrate response element binding protein (CHREBP) and Max-like protein X (Mlx) bind as heterodimers to glucose-responsive promoters	Adipose Tissue Connective Tissue Digestive System Endocrine System Islets of Langerhans Liver Muscle, Skeletal Muscles Pancreas	0.82	338	354	346	-	1	0.825	0.005	CACGcgccaggcctcgg
Bos_taurus_cathepsin-Z_promoter	Bos_taurus_cathepsin-Z_promoter			V$ZF5F	ZF5 POZ domain zinc finger	V$ZF5.03	ZF5 POZ domain zinc finger, zinc finger protein 161 (secondary DNA binding preference)		0.84	341	355	348	-	1	0.865	0.025	tcaCGCGccaggcct
Bos_taurus_cathepsin-Z_promoter	Bos_taurus_cathepsin-Z_promoter			V$BTBF	BTB/POZ (broad complex, TramTrack, Bric-a-brac/pox viruses and zinc fingers) transcription factor	V$KAISO.02	Transcription factor Kaiso, ZBTB33		0.81	343	357	350	-	1	0.815	0.005	ggtcaCGCGccaggc
Bos_taurus_cathepsin-Z_promoter	Bos_taurus_cathepsin-Z_promoter			V$E2FF	E2F-myc activator/cell cycle regulator	V$E2F4_DP1.01	E2F-4/DP-1 heterodimeric complex	ubiquitous	0.84	342	358	350	-	1	0.94	0.1	gggtcaCGCGccaggcc
Bos_taurus_cathepsin-Z_promoter	Bos_taurus_cathepsin-Z_promoter			V$E2FF	E2F-myc activator/cell cycle regulator	V$E2F4_DP1.01	E2F-4/DP-1 heterodimeric complex	ubiquitous	0.84	343	359	351	+	1	0.943	0.103	gcctggCGCGtgacccg
Bos_taurus_cathepsin-Z_promoter	Bos_taurus_cathepsin-Z_promoter			V$EBOX	E-box binding factors	V$MYCMAX.03	MYC-MAX binding sites	ubiquitous	0.91	343	359	351	-	1	0.921	0.011	cgggtcaCGCGccaggc
Bos_taurus_cathepsin-Z_promoter	Bos_taurus_cathepsin-Z_promoter			V$HESF	Vertebrate homologues of enhancer of split complex	V$HELT.01	Hey-like bHLH-transcriptional repressor	Blood Platelets Bone Marrow Cells Bone and Bones Brain Cardiovascular System Central Nervous System Ear Embryonic Structures Endocrine System Germ Cells Heart Hematopoietic System Muscle, Skeletal Muscle, Smooth Muscles Myocardium Nervous System Neuroglia Neurons Ovary Pancreas Skeleton Testis Thymus Gland Urogenital System	0.91	344	358	351	-	1	0.948	0.038	gggtCACGcgccagg
Bos_taurus_cathepsin-Z_promoter	Bos_taurus_cathepsin-Z_promoter			V$AHRR	AHR-arnt heterodimers and AHR-related factors	V$AHRARNT.01	Aryl hydrocarbon receptor / Arnt heterodimers	Brain Breast Central Nervous System Digestive System Embryonic Structures Endocrine System Integumentary System Liver Lung Lymphocytes Nervous System Neurons Ovary Respiratory System Thymus Gland Urogenital System	0.92	340	364	352	+	1	0.932	0.012	gaggcctggcgCGTGacccgagtcc
Bos_taurus_cathepsin-Z_promoter	Bos_taurus_cathepsin-Z_promoter			V$EBOX	E-box binding factors	V$USF.03	Upstream stimulating factor	ubiquitous	0.89	344	360	352	+	1	0.92	0.03	cctggcgCGTGacccga
Bos_taurus_cathepsin-Z_promoter	Bos_taurus_cathepsin-Z_promoter			V$HIFF	Hypoxia inducible factor, bHLH/PAS protein family	V$CLOCK_BMAL1.01	Binding site of Clock/BMAL1 heterodimer, NPAS2/BMAL1 heterodimer	Adipose Tissue Adrenal Glands Bone and Bones Brain Cardiovascular System Cartilage Central Nervous System Connective Tissue Digestive System Embryonic Structures Endocrine System Eye Heart Kidney Liver Lung Muscle, Skeletal Muscles Myocardium Nervous System Neurons Ovary Pineal Gland Pituitary Gland Respiratory System Skeleton Urogenital System	0.84	344	360	352	-	1	0.844	0.004	tcgggtCACGcgccagg
Bos_taurus_cathepsin-Z_promoter	Bos_taurus_cathepsin-Z_promoter			V$NF1F	Nuclear factor 1	V$NFIB.01	Nuclear factor I/B	Brain Central Nervous System Embryonic Structures Liver Lung Nervous System Neuroglia Neurons Respiratory System Spinal Cord	0.9	342	362	352	-	1	0.908	0.008	actcgggtcacgcGCCAggcc
Bos_taurus_cathepsin-Z_promoter	Bos_taurus_cathepsin-Z_promoter			V$RXRF	RXR heterodimer binding sites	V$RXRA.01	Retinoid X receptor alpha homodimer, DR1 sites	Adipose Tissue Adrenal Glands Bone Marrow Cells Bone and Bones Brain Breast Central Nervous System Connective Tissue Digestive System Ear Embryonic Structures Endocrine System Eye Gallbladder Granulocytes Heart Hematopoietic System Immune System Integumentary System Kidney Leydig Cells Liver Lung Lymphocytes Monocytes Muscles Myeloid Cells Myocardium Nervous System Neuroglia Neurons Ovary Parathy…	0.83	345	369	357	-	1	0.833	0.003	cgtccggactcgGGTCacgcgccag
Bos_taurus_cathepsin-Z_promoter	Bos_taurus_cathepsin-Z_promoter			V$RXRF	RXR heterodimer binding sites	V$THRB.02	Thyroid hormone receptor, beta (ER5 - everted repeat, spacer 5)	Adipose Tissue Adrenal Glands Bone Marrow Cells Bone and Bones Brain Breast Central Nervous System Connective Tissue Digestive System Ear Embryonic Structures Endocrine System Eye Gallbladder Granulocytes Heart Hematopoietic System Immune System Integumentary System Kidney Leydig Cells Liver Lung Lymphocytes Monocytes Muscles Myeloid Cells Myocardium Nervous System Neuroglia Neurons Ovary Parathy…	0.75	349	373	361	+	0.81	0.789	0.039	cgcgtgacccgagtccGGACgggcc
Bos_taurus_cathepsin-Z_promoter	Bos_taurus_cathepsin-Z_promoter			V$RXRF	RXR heterodimer binding sites	V$THRB.02	Thyroid hormone receptor, beta (ER5 - everted repeat, spacer 5)	Adipose Tissue Adrenal Glands Bone Marrow Cells Bone and Bones Brain Breast Central Nervous System Connective Tissue Digestive System Ear Embryonic Structures Endocrine System Eye Gallbladder Granulocytes Heart Hematopoietic System Immune System Integumentary System Kidney Leydig Cells Liver Lung Lymphocytes Monocytes Muscles Myeloid Cells Myocardium Nervous System Neuroglia Neurons Ovary Parathy…	0.75	349	373	361	-	1	0.783	0.033	ggcccgtccggactcgGGTCacgcg
Bos_taurus_cathepsin-Z_promoter	Bos_taurus_cathepsin-Z_promoter			V$HDBP	Huntington's disease gene regulatory region binding proteins	V$HDBP1_2.01	Huntington's disease gene regulatory region-binding protein 1 and 2 (SLC2A4 regulator and papillomavirus binding factor)	Muscle, Skeletal Muscles	0.84	371	389	380	-	1	0.875	0.035	ccccgcCCGGctgcccggc
Bos_taurus_cathepsin-Z_promoter	Bos_taurus_cathepsin-Z_promoter			V$ZF02	C2H2 zinc finger transcription factors 2	V$ZBTB7.03	Zinc finger and BTB domain containing 7A, pokemon	Blood Cells Erythrocytes Immune System Leukocytes Lymphocytes Thymus Gland	0.88	372	394	383	-	1	0.898	0.018	ccccgCCCCgcccggctgcccgg
Bos_taurus_cathepsin-Z_promoter	Bos_taurus_cathepsin-Z_promoter			V$ZF22	C2H2 zinc finger transcription factors 22	V$ZNF704.01	Zinc finger protein 704		0.84	377	389	383	-	0.757	0.852	0.012	ccCCGCccggctg
Bos_taurus_cathepsin-Z_promoter	Bos_taurus_cathepsin-Z_promoter			V$ZF22	C2H2 zinc finger transcription factors 22	V$ZNF704.01	Zinc finger protein 704		0.84	378	390	384	+	1	0.852	0.012	agCCGGgcggggc
Bos_taurus_cathepsin-Z_promoter	Bos_taurus_cathepsin-Z_promoter			V$CTCF	CTCF and BORIS gene family, transcriptional regulators with 11 highly conserved zinc finger domains	V$CTCF.01	CCCTC-binding factor	Antibody-Producing Cells Bone Marrow Cells Embryonic Structures Endocrine System Erythrocytes Germ Cells Lymphocytes Testis Urogenital System	0.8	372	398	385	+	1	0.858	0.058	ccgggcagccgggcGGGGcggggccgg
Bos_taurus_cathepsin-Z_promoter	Bos_taurus_cathepsin-Z_promoter			V$SP1F	GC-Box factors SP1/GC	V$SP1.03	Stimulating protein 1, ubiquitous zinc finger transcription factor	ubiquitous	0.91	377	393	385	+	1	0.961	0.051	cagccGGGCggggcggg
Bos_taurus_cathepsin-Z_promoter	Bos_taurus_cathepsin-Z_promoter			V$ZTRE	Zinc transcriptional regulatory element	V$ZTRE.03	5' half site of ZTRE motif		0.95	377	393	385	-	0.863	0.953	0.003	ccCGCCccgcccggctg
Bos_taurus_cathepsin-Z_promoter	Bos_taurus_cathepsin-Z_promoter			O$MTEN	Core promoter motif ten elements	O$HMTE.01	Human motif ten element		0.88	376	396	386	+	0.961	0.988	0.108	gcAGCCgggcggggcggggcc
Bos_taurus_cathepsin-Z_promoter	Bos_taurus_cathepsin-Z_promoter			V$BEDF	BED subclass of zinc-finger proteins	V$ZBED4.01	Zinc finger, BED-type containing 4; GC-box binding sites	Eye	0.93	379	393	386	+	1	0.942	0.012	gccGGGCggggcggg
Bos_taurus_cathepsin-Z_promoter	Bos_taurus_cathepsin-Z_promoter			V$KLFS	Krueppel like transcription factors	V$IKLF.01	Kruppel-like factor 5 (intestinal)	Adipose Tissue Antibody-Producing Cells Blood Cells Bone Marrow Cells Cardiovascular System Connective Tissue Digestive System Embryonic Structures Erythrocytes Eye Germ Cells Heart Hematopoietic System Immune System Integumentary System Kidney Leukocytes Liver Lymphocytes Monocytes Muscle, Skeletal Muscle, Smooth Muscles Myocardium Nervous System Neurons Spinal Cord Thymus Gland Urogenital System	0.91	377	395	386	+	0.94	0.978	0.068	cagccGGGCggggcggggc
Bos_taurus_cathepsin-Z_promoter	Bos_taurus_cathepsin-Z_promoter			V$E2FF	E2F-myc activator/cell cycle regulator	V$E2F1.01	E2F transcription factor 1	ubiquitous	0.97	379	395	387	+	1	0.983	0.013	gccgGGCGgggcggggc
Bos_taurus_cathepsin-Z_promoter	Bos_taurus_cathepsin-Z_promoter			V$NDPK	Nucleoside diphosphate kinase	V$NM23.01	NME/NM23 nucleoside diphosphate kinase1 and 2		0.89	379	395	387	+	0.846	0.931	0.041	gcCGGGcggggcggggc
Bos_taurus_cathepsin-Z_promoter	Bos_taurus_cathepsin-Z_promoter			V$EGRF	EGR/nerve growth factor induced protein C & related factors	V$EGR1.02	EGR1, early growth response 1	Antigen-Presenting Cells Brain Central Nervous System Embryonic Structures Endocrine System Erythrocytes Kidney Leukocytes Leydig Cells Lymphocytes Muscle, Skeletal Muscle, Smooth Nervous System Neuroglia Neurons Ovary Pituitary Gland Testis Urogenital System	0.88	379	397	388	+	1	0.922	0.042	gccgggcgGGGCggggccg
Bos_taurus_cathepsin-Z_promoter	Bos_taurus_cathepsin-Z_promoter			V$ZF02	C2H2 zinc finger transcription factors 2	V$ZBTB7.03	Zinc finger and BTB domain containing 7A, pokemon	Blood Cells Erythrocytes Immune System Leukocytes Lymphocytes Thymus Gland	0.88	377	399	388	-	1	0.946	0.066	cccggCCCCgccccgcccggctg
Bos_taurus_cathepsin-Z_promoter	Bos_taurus_cathepsin-Z_promoter			V$ZTRE	Zinc transcriptional regulatory element	V$ZTRE.04	3' half site of ZTRE motif		0.94	380	396	388	+	0.855	0.946	0.006	ccgGGCGgggcggggcc
Bos_taurus_cathepsin-Z_promoter	Bos_taurus_cathepsin-Z_promoter			V$GCF2	Transcriptional repressor GC-binding factor 2	V$LRRFIP1.01	Leucine rich repeat (in FLII) interacting protein 1		0.82	380	398	389	-	0.789	0.883	0.063	ccgGCCCcgccccgcccgg
Bos_taurus_cathepsin-Z_promoter	Bos_taurus_cathepsin-Z_promoter			V$KLFS	Krueppel like transcription factors	V$KLF6.01	Core promoter-binding protein (CPBP) with 3 Krueppel-type zinc fingers (KLF6, ZF9)	Adipose Tissue Antibody-Producing Cells Blood Cells Bone Marrow Cells Cardiovascular System Connective Tissue Digestive System Embryonic Structures Erythrocytes Eye Germ Cells Heart Hematopoietic System Immune System Integumentary System Kidney Leukocytes Liver Lymphocytes Monocytes Muscle, Skeletal Muscle, Smooth Muscles Myocardium Nervous System Neurons Spinal Cord Thymus Gland Urogenital System	0.89	380	398	389	+	1	0.897	0.007	ccgggcGGGGcggggccgg
Bos_taurus_cathepsin-Z_promoter	Bos_taurus_cathepsin-Z_promoter			V$CTCF	CTCF and BORIS gene family, transcriptional regulators with 11 highly conserved zinc finger domains	V$CTCF.01	CCCTC-binding factor	Antibody-Producing Cells Bone Marrow Cells Embryonic Structures Endocrine System Erythrocytes Germ Cells Lymphocytes Testis Urogenital System	0.8	377	403	390	+	1	0.878	0.078	cagccgggcggggcGGGGccgggtcac
Bos_taurus_cathepsin-Z_promoter	Bos_taurus_cathepsin-Z_promoter			V$SP1F	GC-Box factors SP1/GC	V$SP1.01	Stimulating protein 1, ubiquitous zinc finger transcription factor	ubiquitous	0.88	382	398	390	+	1	1	0.12	gggcgGGGCggggccgg
Bos_taurus_cathepsin-Z_promoter	Bos_taurus_cathepsin-Z_promoter			V$BEDF	BED subclass of zinc-finger proteins	V$ZBED4.01	Zinc finger, BED-type containing 4; GC-box binding sites	Eye	0.93	384	398	391	+	1	0.96	0.03	gcgGGGCggggccgg
Bos_taurus_cathepsin-Z_promoter	Bos_taurus_cathepsin-Z_promoter			V$KLFS	Krueppel like transcription factors	V$IKLF.01	Kruppel-like factor 5 (intestinal)	Adipose Tissue Antibody-Producing Cells Blood Cells Bone Marrow Cells Cardiovascular System Connective Tissue Digestive System Embryonic Structures Erythrocytes Eye Germ Cells Heart Hematopoietic System Immune System Integumentary System Kidney Leukocytes Liver Lymphocytes Monocytes Muscle, Skeletal Muscle, Smooth Muscles Myocardium Nervous System Neurons Spinal Cord Thymus Gland Urogenital System	0.91	382	400	391	+	0.94	0.989	0.079	gggcgGGGCggggccgggt
Bos_taurus_cathepsin-Z_promoter	Bos_taurus_cathepsin-Z_promoter			O$XCPE	Activator-, mediator- and TBP-dependent core promoter element for RNA polymerase II transcription from TATA-less promoters	O$XCPE1.01	X gene core promoter element 1		0.8	387	397	392	+	1	0.877	0.077	ggGCGGggccg
Bos_taurus_cathepsin-Z_promoter	Bos_taurus_cathepsin-Z_promoter			V$E2FF	E2F-myc activator/cell cycle regulator	V$E2F4.01	E2F transcription factor 4, p107/p130-binding protein	ubiquitous	0.96	384	400	392	+	1	0.989	0.029	gcgggGCGGggccgggt
Bos_taurus_cathepsin-Z_promoter	Bos_taurus_cathepsin-Z_promoter			V$NDPK	Nucleoside diphosphate kinase	V$NM23.01	NME/NM23 nucleoside diphosphate kinase1 and 2		0.89	384	400	392	+	1	0.949	0.059	gcGGGGcggggccgggt
Bos_taurus_cathepsin-Z_promoter	Bos_taurus_cathepsin-Z_promoter			V$MAZF	Myc associated zinc fingers	V$MAZR.01	MYC-associated zinc finger protein related transcription factor	Cartilage Skeleton	0.88	378	408	393	+	1	0.899	0.019	agccgggcGGGGcggggccgggtcaccgggg
Bos_taurus_cathepsin-Z_promoter	Bos_taurus_cathepsin-Z_promoter			V$ZTRE	Zinc transcriptional regulatory element	V$ZTRE.04	3' half site of ZTRE motif		0.94	385	401	393	+	0.855	0.947	0.007	cggGGCGgggccgggtc
Bos_taurus_cathepsin-Z_promoter	Bos_taurus_cathepsin-Z_promoter			V$GCF2	Transcriptional repressor GC-binding factor 2	V$LRRFIP1.01	Leucine rich repeat (in FLII) interacting protein 1		0.82	385	403	394	-	0.842	0.829	0.009	gtgACCCggccccgccccg
Bos_taurus_cathepsin-Z_promoter	Bos_taurus_cathepsin-Z_promoter			V$SP1F	GC-Box factors SP1/GC	V$SP1.03	Stimulating protein 1, ubiquitous zinc finger transcription factor	ubiquitous	0.91	387	403	395	+	1	0.912	0.002	gggcgGGGCcgggtcac
Bos_taurus_cathepsin-Z_promoter	Bos_taurus_cathepsin-Z_promoter			V$MAZF	Myc associated zinc fingers	V$MAZR.01	MYC-associated zinc finger protein related transcription factor	Cartilage Skeleton	0.88	383	413	398	+	1	0.927	0.047	ggcggggcGGGGccgggtcaccgggggcagc
Bos_taurus_cathepsin-Z_promoter	Bos_taurus_cathepsin-Z_promoter			V$HOMF	Homeodomain transcription factors	V$TLX1.01	T-cell leukemia homeobox 1	Bone Marrow Cells Bone and Bones Brain Cardiovascular System Cartilage Central Nervous System Connective Tissue Digestive System Ear Embryonic Structures Endocrine System Erythrocytes Eye Germ Cells Heart Hematopoietic System Immune System Islets of Langerhans Liver Muscle, Skeletal Muscle, Smooth Muscles Myocardium Nervous System Neurons Ovary Pancreas Skeleton Spinal Cord Testis Thyroid Gland U…	0.84	394	412	403	-	1	0.844	0.004	ctgccccCGGTgacccggc
Bos_taurus_cathepsin-Z_promoter	Bos_taurus_cathepsin-Z_promoter			V$RXRF	RXR heterodimer binding sites	V$VDR_RXR.04	Bipartite binding site of VDR/RXR heterodimers, DR3 sites	Adipose Tissue Adrenal Glands Bone Marrow Cells Bone and Bones Brain Breast Central Nervous System Connective Tissue Digestive System Ear Embryonic Structures Endocrine System Eye Gallbladder Granulocytes Heart Hematopoietic System Immune System Integumentary System Kidney Leydig Cells Liver Lung Lymphocytes Monocytes Muscles Myeloid Cells Myocardium Nervous System Neuroglia Neurons Ovary Parathy…	0.79	391	415	403	+	1	0.9	0.11	ggggccgGGTCaccgggggcagcag
Bos_taurus_cathepsin-Z_promoter	Bos_taurus_cathepsin-Z_promoter			V$CTCF	CTCF and BORIS gene family, transcriptional regulators with 11 highly conserved zinc finger domains	V$CTCF.01	CCCTC-binding factor	Antibody-Producing Cells Bone Marrow Cells Embryonic Structures Endocrine System Erythrocytes Germ Cells Lymphocytes Testis Urogenital System	0.8	392	418	405	+	1	0.826	0.026	gggccgggtcaccgGGGGcagcagcgc
Bos_taurus_cathepsin-Z_promoter	Bos_taurus_cathepsin-Z_promoter			V$RXRF	RXR heterodimer binding sites	V$VDR_RXR.01	VDR/RXR Vitamin D receptor RXR heterodimer, DR3 sites	Adipose Tissue Adrenal Glands Bone Marrow Cells Bone and Bones Brain Breast Central Nervous System Connective Tissue Digestive System Ear Embryonic Structures Endocrine System Eye Gallbladder Granulocytes Heart Hematopoietic System Immune System Integumentary System Kidney Leydig Cells Liver Lung Lymphocytes Monocytes Muscles Myeloid Cells Myocardium Nervous System Neuroglia Neurons Ovary Parathy…	0.85	393	417	405	+	0.786	0.874	0.024	ggccgggtcaccGGGGgcagcagcg
Bos_taurus_cathepsin-Z_promoter	Bos_taurus_cathepsin-Z_promoter			V$XBBF	X-box binding factors	V$XBOX.01	Motif bound by regulatory factor X (RFX) proteins	Antibody-Producing Cells Blood Cells Brain Central Nervous System Digestive System Endocrine System Germ Cells Immune System Islets of Langerhans Leukocytes Lymphocytes Nervous System Pancreas Testis Urogenital System	0.9	397	415	406	+	0.875	0.902	0.002	gggtcaccgGGGGcagcag
Bos_taurus_cathepsin-Z_promoter	Bos_taurus_cathepsin-Z_promoter			V$MAZF	Myc associated zinc fingers	V$MAZR.01	MYC-associated zinc finger protein related transcription factor	Cartilage Skeleton	0.88	401	431	416	-	1	0.915	0.035	cccggggcGGGGcgcgctgctgcccccggtg
Bos_taurus_cathepsin-Z_promoter	Bos_taurus_cathepsin-Z_promoter			V$E2FF	E2F-myc activator/cell cycle regulator	V$E2F2.01	E2F transcription factor 2	ubiquitous	0.85	409	425	417	-	1	0.914	0.064	gcgggGCGCgctgctgc
Bos_taurus_cathepsin-Z_promoter	Bos_taurus_cathepsin-Z_promoter			V$ZF5F	ZF5 POZ domain zinc finger	V$ZF5.01	Zinc finger / POZ domain transcription factor		0.95	410	424	417	-	1	0.96	0.01	cggggcGCGCtgctg
Bos_taurus_cathepsin-Z_promoter	Bos_taurus_cathepsin-Z_promoter			V$E2FF	E2F-myc activator/cell cycle regulator	V$E2F2.01	E2F transcription factor 2	ubiquitous	0.85	410	426	418	+	1	0.885	0.035	cagcaGCGCgccccgcc
Bos_taurus_cathepsin-Z_promoter	Bos_taurus_cathepsin-Z_promoter			V$ZF5F	ZF5 POZ domain zinc finger	V$ZF5.02	ZF5 POZ domain zinc finger, zinc finger protein 161		0.83	411	425	418	+	1	0.9	0.07	agcagCGCGccccgc
Bos_taurus_cathepsin-Z_promoter	Bos_taurus_cathepsin-Z_promoter			V$E2FF	E2F-myc activator/cell cycle regulator	V$E2F2.01	E2F transcription factor 2	ubiquitous	0.85	412	428	420	+	1	0.851	0.001	gcagcGCGCcccgcccc
Bos_taurus_cathepsin-Z_promoter	Bos_taurus_cathepsin-Z_promoter			V$ZF5F	ZF5 POZ domain zinc finger	V$ZF5.03	ZF5 POZ domain zinc finger, zinc finger protein 161 (secondary DNA binding preference)		0.84	413	427	420	+	1	0.855	0.015	cagCGCGccccgccc
Bos_taurus_cathepsin-Z_promoter	Bos_taurus_cathepsin-Z_promoter			V$ZTRE	Zinc transcriptional regulatory element	V$ZTRE.04	3' half site of ZTRE motif		0.94	413	429	421	-	0.855	0.947	0.007	cggGGCGgggcgcgctg
Bos_taurus_cathepsin-Z_promoter	Bos_taurus_cathepsin-Z_promoter			V$E2FF	E2F-myc activator/cell cycle regulator	V$E2F4.01	E2F transcription factor 4, p107/p130-binding protein	ubiquitous	0.96	414	430	422	-	1	0.988	0.028	ccgggGCGGggcgcgct
Bos_taurus_cathepsin-Z_promoter	Bos_taurus_cathepsin-Z_promoter			V$NDPK	Nucleoside diphosphate kinase	V$NM23.01	NME/NM23 nucleoside diphosphate kinase1 and 2		0.89	414	430	422	-	1	0.903	0.013	ccGGGGcggggcgcgct
Bos_taurus_cathepsin-Z_promoter	Bos_taurus_cathepsin-Z_promoter			V$BEDF	BED subclass of zinc-finger proteins	V$ZBED4.01	Zinc finger, BED-type containing 4; GC-box binding sites	Eye	0.93	416	430	423	-	1	0.942	0.012	ccgGGGCggggcgcg
Bos_taurus_cathepsin-Z_promoter	Bos_taurus_cathepsin-Z_promoter			V$KLFS	Krueppel like transcription factors	V$IKLF.01	Kruppel-like factor 5 (intestinal)	Adipose Tissue Antibody-Producing Cells Blood Cells Bone Marrow Cells Cardiovascular System Connective Tissue Digestive System Embryonic Structures Erythrocytes Eye Germ Cells Heart Hematopoietic System Immune System Integumentary System Kidney Leukocytes Liver Lymphocytes Monocytes Muscle, Skeletal Muscle, Smooth Muscles Myocardium Nervous System Neurons Spinal Cord Thymus Gland Urogenital System	0.91	414	432	423	-	0.94	0.982	0.072	ccccgGGGCggggcgcgct
Bos_taurus_cathepsin-Z_promoter	Bos_taurus_cathepsin-Z_promoter			V$SP1F	GC-Box factors SP1/GC	V$SP1.01	Stimulating protein 1, ubiquitous zinc finger transcription factor	ubiquitous	0.88	416	432	424	-	1	1	0.12	ccccgGGGCggggcgcg
Bos_taurus_cathepsin-Z_promoter	Bos_taurus_cathepsin-Z_promoter			V$GCF2	Transcriptional repressor GC-binding factor 2	V$LRRFIP1.01	Leucine rich repeat (in FLII) interacting protein 1		0.82	416	434	425	+	0.789	0.841	0.021	cgcGCCCcgccccggggga
Bos_taurus_cathepsin-Z_promoter	Bos_taurus_cathepsin-Z_promoter			V$ZF02	C2H2 zinc finger transcription factors 2	V$ZBTB7.03	Zinc finger and BTB domain containing 7A, pokemon	Blood Cells Erythrocytes Immune System Leukocytes Lymphocytes Thymus Gland	0.88	415	437	426	+	1	0.941	0.061	gcgcgCCCCgccccgggggagtg
Bos_taurus_cathepsin-Z_promoter	Bos_taurus_cathepsin-Z_promoter			V$GCF2	Transcriptional repressor GC-binding factor 2	V$LRRFIP1.01	Leucine rich repeat (in FLII) interacting protein 1		0.82	418	436	427	-	1	0.863	0.043	actCCCCcggggcggggcg
Bos_taurus_cathepsin-Z_promoter	Bos_taurus_cathepsin-Z_promoter			V$ZF02	C2H2 zinc finger transcription factors 2	V$ZNF219.01	Kruppel-like zinc finger protein 219	Blood Cells Erythrocytes Immune System Leukocytes Lymphocytes Thymus Gland	0.91	416	438	427	-	1	0.927	0.017	acactCCCCcggggcggggcgcg
Bos_taurus_cathepsin-Z_promoter	Bos_taurus_cathepsin-Z_promoter			V$ZTRE	Zinc transcriptional regulatory element	V$ZTRE.01	ZTRE motifs (1 bp spacer), ZNF658 binding site		0.75	419	435	427	-	0.879	0.927	0.177	ctcccccgGGGCggggc
Bos_taurus_cathepsin-Z_promoter	Bos_taurus_cathepsin-Z_promoter			V$AP2F	Activator protein 2	V$TCFAP2A.01	Transcription factor AP-2, alpha	ubiquitous	0.93	421	435	428	+	0.938	0.94	0.01	cccgccccGGGGgag
Bos_taurus_cathepsin-Z_promoter	Bos_taurus_cathepsin-Z_promoter			V$AP2F	Activator protein 2	V$TCFAP2A.01	Transcription factor AP-2, alpha	ubiquitous	0.93	421	435	428	-	0.925	0.931	0.001	ctcccccgGGGCggg
Bos_taurus_cathepsin-Z_promoter	Bos_taurus_cathepsin-Z_promoter			V$NOLF	Neuron-specific olfactory factor	V$EBF1.01	Early B-cell factor 1	Adipose Tissue Antibody-Producing Cells Blood Cells Bone Marrow Cells Brain Central Nervous System Connective Tissue Hematopoietic System Immune System Leukocytes Lymphocytes Nervous System Neurons Nose	0.88	418	440	429	-	1	0.971	0.091	ggacacTCCCccggggcggggcg
Bos_taurus_cathepsin-Z_promoter	Bos_taurus_cathepsin-Z_promoter			V$ZTRE	Zinc transcriptional regulatory element	V$ZTRE.03	5' half site of ZTRE motif		0.95	421	437	429	+	0.863	0.953	0.003	ccCGCCccgggggagtg
Bos_taurus_cathepsin-Z_promoter	Bos_taurus_cathepsin-Z_promoter			V$ZTRE	Zinc transcriptional regulatory element	V$ZTRE.03	5' half site of ZTRE motif		0.95	421	437	429	-	1	0.974	0.024	caCTCCcccggggcggg
Bos_taurus_cathepsin-Z_promoter	Bos_taurus_cathepsin-Z_promoter			V$ZTRE	Zinc transcriptional regulatory element	V$ZTRE.01	ZTRE motifs (1 bp spacer), ZNF658 binding site		0.75	423	439	431	+	1	0.835	0.085	cgccccggGGGAgtgtc
Bos_taurus_cathepsin-Z_promoter	Bos_taurus_cathepsin-Z_promoter			V$SP1F	GC-Box factors SP1/GC	V$TIEG.01	TGFbeta-inducible early gene (TIEG) / Early growth response gene alpha (EGRalpha)	ubiquitous	0.83	426	442	434	+	1	0.916	0.086	cccgGGGGagtgtcccg
Bos_taurus_cathepsin-Z_promoter	Bos_taurus_cathepsin-Z_promoter			V$NFKB	Nuclear factor kappa B/c-rel	V$NFKAPPAB.01	NF-kappaB	Antibody-Producing Cells Antigen-Presenting Cells Blood Cells Bone Marrow Cells Bone and Bones Brain Cardiovascular System Cartilage Granulocytes Hematopoietic System Hemocytes Immune System Leukocytes Lung Lymphocytes Monocytes Muscle, Smooth Myeloid Cells Neuroglia Phagocytes Respiratory System Skeleton Thymus Gland	0.89	429	443	436	+	1	0.922	0.032	ggGGGAgtgtcccgc
Bos_taurus_cathepsin-Z_promoter	Bos_taurus_cathepsin-Z_promoter			V$NFKB	Nuclear factor kappa B/c-rel	V$NFKAPPAB.01	NF-kappaB	Antibody-Producing Cells Antigen-Presenting Cells Blood Cells Bone Marrow Cells Bone and Bones Brain Cardiovascular System Cartilage Granulocytes Hematopoietic System Hemocytes Immune System Leukocytes Lung Lymphocytes Monocytes Muscle, Smooth Myeloid Cells Neuroglia Phagocytes Respiratory System Skeleton Thymus Gland	0.89	429	443	436	-	1	0.911	0.021	gcGGGAcactccccc
Bos_taurus_cathepsin-Z_promoter	Bos_taurus_cathepsin-Z_promoter			V$ZTRE	Zinc transcriptional regulatory element	V$ZTRE.04	3' half site of ZTRE motif		0.94	429	445	437	+	1	0.962	0.022	gggGGAGtgtcccgccg
Bos_taurus_cathepsin-Z_promoter	Bos_taurus_cathepsin-Z_promoter			V$E2FF	E2F-myc activator/cell cycle regulator	V$E2F1.01	E2F transcription factor 1	ubiquitous	0.97	432	448	440	-	1	0.98	0.01	gcccGGCGggacactcc
Bos_taurus_cathepsin-Z_promoter	Bos_taurus_cathepsin-Z_promoter			V$ZICF	Members of ZIC-family, zinc finger protein of the cerebellum	V$ZIC3.03	Zinc finger protein of the cerebellum (Zic3)	Adipose Tissue Brain Central Nervous System Embryonic Structures Eye Heart Nervous System Neurons	0.91	432	450	441	-	0.789	0.913	0.003	gcgccCGGCgggacactcc
Bos_taurus_cathepsin-Z_promoter	Bos_taurus_cathepsin-Z_promoter			V$SP1F	GC-Box factors SP1/GC	V$SP2.01	Sp2, member of the Sp/XKLF transcription factors with three C2H2 zinc fingers in a conserved carboxyl-terminal domain	ubiquitous	0.8	434	450	442	-	1	0.86	0.06	gcgcccggcgGGACact
Bos_taurus_cathepsin-Z_promoter	Bos_taurus_cathepsin-Z_promoter			V$HDBP	Huntington's disease gene regulatory region binding proteins	V$HDBP1_2.01	Huntington's disease gene regulatory region-binding protein 1 and 2 (SLC2A4 regulator and papillomavirus binding factor)	Muscle, Skeletal Muscles	0.84	434	452	443	-	1	0.872	0.032	ctgcgcCCGGcgggacact
Bos_taurus_cathepsin-Z_promoter	Bos_taurus_cathepsin-Z_promoter			V$HESF	Vertebrate homologues of enhancer of split complex	V$HES1.01	Drosophila hairy and enhancer of split homologue 1 (HES-1)	Blood Platelets Bone Marrow Cells Bone and Bones Brain Cardiovascular System Central Nervous System Ear Embryonic Structures Endocrine System Germ Cells Heart Hematopoietic System Muscle, Skeletal Muscle, Smooth Muscles Myocardium Nervous System Neuroglia Neurons Ovary Pancreas Skeleton Testis Thymus Gland Urogenital System	0.92	440	454	447	+	0.944	0.97	0.05	ccgccggGCGCagac
Bos_taurus_cathepsin-Z_promoter	Bos_taurus_cathepsin-Z_promoter			V$MTF1	Metal induced transcription factor	V$MTF-1.01	Metal transcription factor 1, MRE	Digestive System Embryonic Structures Liver	0.88	440	454	447	-	0.949	0.901	0.021	gtctGCGCccggcgg
Bos_taurus_cathepsin-Z_promoter	Bos_taurus_cathepsin-Z_promoter			V$NRF1	Nuclear respiratory factor 1	V$NRF1.02	Nuclear respiratory factor 1 (NRF1)	Adipose Tissue Connective Tissue Heart Muscle, Skeletal Muscles Myocardium	0.79	443	459	451	+	1	0.791	0.001	ccgggCGCAgacacctt
Bos_taurus_cathepsin-Z_promoter	Bos_taurus_cathepsin-Z_promoter			V$BRAC	Brachyury gene, mesoderm developmental factor	V$EOMES.02	Eomesodermin, TBR-2 (secondary DNA binding preference)	Adipose Tissue Adrenal Glands Antibody-Producing Cells Antigen-Presenting Cells Blastomeres Blood Cells Bone and Bones Brain Breast Cardiovascular System Cartilage Central Nervous System Connective Tissue Digestive System Ear Embryonic Structures Endocrine System Germ Cells Heart Immune System Leukocytes Lung Lymphocytes Muscle, Smooth Muscles Myocardium Nervous System Neurons Parathyroid Glands …	0.88	439	467	453	-	1	0.908	0.028	aggcccttaaGGTGtctgcgcccggcggg
Bos_taurus_cathepsin-Z_promoter	Bos_taurus_cathepsin-Z_promoter			V$PROX	Prospero-related homeobox	V$PROX1.01	Prospero homeobox protein 1, dimeric binding site	Ear Embryonic Structures Eye Immune System Neurons	0.78	449	461	455	+	0.751	0.793	0.013	gcaGACAccttaa
Bos_taurus_cathepsin-Z_promoter	Bos_taurus_cathepsin-Z_promoter			V$HOMF	Homeodomain transcription factors	V$HMX2.01	Hmx2/Nkx5-2 homeodomain transcription factor	Bone Marrow Cells Bone and Bones Brain Cardiovascular System Cartilage Central Nervous System Connective Tissue Digestive System Ear Embryonic Structures Endocrine System Erythrocytes Eye Germ Cells Heart Hematopoietic System Immune System Islets of Langerhans Liver Muscle, Skeletal Muscle, Smooth Muscles Myocardium Nervous System Neurons Ovary Pancreas Skeleton Spinal Cord Testis Thyroid Gland U…	0.83	448	466	457	+	1	0.957	0.127	cgcagacacCTTAagggcc
Bos_taurus_cathepsin-Z_promoter	Bos_taurus_cathepsin-Z_promoter			V$HOXH	HOX - MEIS1 heterodimers	V$MEIS1B_HOXA9.01	Meis1b and Hoxa9 form heterodimeric binding complexes on target DNA	Adipose Tissue Bone Marrow Cells Bone and Bones Brain Cartilage Central Nervous System Connective Tissue Embryonic Structures Erythrocytes Hematopoietic System Integumentary System Kidney Muscle, Skeletal Myeloid Cells Nervous System Ovary Prostate Skeleton Spinal Cord Urogenital System	0.78	451	465	458	+	0.75	0.812	0.032	AGACaccttaagggc
Bos_taurus_cathepsin-Z_promoter	Bos_taurus_cathepsin-Z_promoter			V$HOMF	Homeodomain transcription factors	V$HMX2.01	Hmx2/Nkx5-2 homeodomain transcription factor	Bone Marrow Cells Bone and Bones Brain Cardiovascular System Cartilage Central Nervous System Connective Tissue Digestive System Ear Embryonic Structures Endocrine System Erythrocytes Eye Germ Cells Heart Hematopoietic System Immune System Islets of Langerhans Liver Muscle, Skeletal Muscle, Smooth Muscles Myocardium Nervous System Neurons Ovary Pancreas Skeleton Spinal Cord Testis Thyroid Gland U…	0.83	453	471	462	-	1	0.948	0.118	ccgcaggccCTTAaggtgt
Bos_taurus_cathepsin-Z_promoter	Bos_taurus_cathepsin-Z_promoter			V$NRF1	Nuclear respiratory factor 1	V$NRF1.02	Nuclear respiratory factor 1 (NRF1)	Adipose Tissue Connective Tissue Heart Muscle, Skeletal Muscles Myocardium	0.79	459	475	467	-	1	0.804	0.014	cggccCGCAggccctta
Bos_taurus_cathepsin-Z_promoter	Bos_taurus_cathepsin-Z_promoter			V$AP2F	Activator protein 2	V$TCFAP2A.02	Transcription factor AP-2, alpha	ubiquitous	0.94	461	475	468	+	1	0.943	0.003	agggCCTGcgggccg
Bos_taurus_cathepsin-Z_promoter	Bos_taurus_cathepsin-Z_promoter			V$AP2F	Activator protein 2	V$TCFAP2B.01	Transcription factor AP-2, beta	ubiquitous	0.86	462	476	469	-	1	0.864	0.004	ccgGCCCgcaggccc
Bos_taurus_cathepsin-Z_promoter	Bos_taurus_cathepsin-Z_promoter			V$GCMF	Chorion-specific transcription factors with a GCM DNA binding domain	V$GCM1.02	Glial cells missing homolog 1	Embryonic Structures Endocrine System Neuroglia Parathyroid Glands Thymus Gland	0.85	463	477	470	-	1	0.865	0.015	cccggCCCGcaggcc
Bos_taurus_cathepsin-Z_promoter	Bos_taurus_cathepsin-Z_promoter			V$ZF22	C2H2 zinc finger transcription factors 22	V$ZNF704.01	Zinc finger protein 704		0.84	466	478	472	-	1	0.849	0.009	ccCCGGcccgcag
Bos_taurus_cathepsin-Z_promoter	Bos_taurus_cathepsin-Z_promoter			V$GCF2	Transcriptional repressor GC-binding factor 2	V$LRRFIP1.01	Leucine rich repeat (in FLII) interacting protein 1		0.82	464	482	473	-	0.789	0.825	0.005	tccTCCCcggcccgcaggc
Bos_taurus_cathepsin-Z_promoter	Bos_taurus_cathepsin-Z_promoter			V$ZF22	C2H2 zinc finger transcription factors 22	V$ZNF704.01	Zinc finger protein 704		0.84	467	479	473	+	0.75	0.848	0.008	tgCGGGccgggga
Bos_taurus_cathepsin-Z_promoter	Bos_taurus_cathepsin-Z_promoter			V$KLFS	Krueppel like transcription factors	V$KKLF.01	Kidney-enriched kruppel-like factor, KLF15	Adipose Tissue Antibody-Producing Cells Blood Cells Bone Marrow Cells Cardiovascular System Connective Tissue Digestive System Embryonic Structures Erythrocytes Eye Germ Cells Heart Hematopoietic System Immune System Integumentary System Kidney Leukocytes Liver Lymphocytes Monocytes Muscle, Skeletal Muscle, Smooth Muscles Myocardium Nervous System Neurons Spinal Cord Thymus Gland Urogenital System	0.91	466	484	475	+	1	0.931	0.021	ctgcgggccGGGGaggaag
Bos_taurus_cathepsin-Z_promoter	Bos_taurus_cathepsin-Z_promoter			V$ZF07	C2H2 zinc finger transcription factors 7	V$ZNF263.02	Zinc finger protein 263, ZKSCAN12 (zinc finger protein with KRAB and SCAN domains 12)		0.91	472	488	480	-	1	0.931	0.021	caggcttcCTCCccggc
Bos_taurus_cathepsin-Z_promoter	Bos_taurus_cathepsin-Z_promoter			O$XCPE	Activator-, mediator- and TBP-dependent core promoter element for RNA polymerase II transcription from TATA-less promoters	O$XCPE1.01	X gene core promoter element 1		0.8	476	486	481	+	0.761	0.806	0.006	ggGAGGaagcc
Bos_taurus_cathepsin-Z_promoter	Bos_taurus_cathepsin-Z_promoter			V$ETSF	Human and murine ETS1 factors	V$ETV1.02	Ets variant 1	Antibody-Producing Cells Antigen-Presenting Cells Blood Cells Blood Platelets Bone Marrow Cells Brain Breast Cardiovascular System Cartilage Central Nervous System Digestive System Embryonic Structures Endocrine System Erythrocytes Germ Cells Granulocytes Hematopoietic System Immune System Integumentary System Kidney Leukocytes Lung Lymphocytes Monocytes Muscle, Skeletal Muscle, Smooth Muscles My…	0.96	472	492	482	+	1	0.968	0.008	gccggggaGGAAgcctgcgga
Mus_musculus_cathepsin-F-transcript-variant-X1_promoter_576-1076	Mus_musculus_cathepsin-F-transcript-variant-X1_promoter_576-1076			V$SF1F	Vertebrate steroidogenic factor	V$FTF.01	Alpha (1)-fetoprotein transcription factor (FTF), liver receptor homologue-1 (LRH-1)	Adrenal Glands Brain Digestive System Embryonic Structures Endocrine System Germ Cells Leydig Cells Liver Luteal Cells Ovary Pituitary Gland Urogenital System	0.94	1	15	8	-	1	0.971	0.031	attgCAAGgtggctc
Mus_musculus_cathepsin-F-transcript-variant-X1_promoter_576-1076	Mus_musculus_cathepsin-F-transcript-variant-X1_promoter_576-1076			V$PEG3	Imprinted transcription factor PEG3	V$PEG3.01	Paternally expressed 3	Embryonic Structures Germ Cells Muscle, Skeletal Urogenital System	0.83	2	16	9	-	1	0.839	0.009	cattgcaaggTGGCt
Mus_musculus_cathepsin-F-transcript-variant-X1_promoter_576-1076	Mus_musculus_cathepsin-F-transcript-variant-X1_promoter_576-1076			V$SIXF	Sine oculis (SIX) homeodomain factors	V$SIX1.01	Sine oculis homeobox homolog 1	Brain Central Nervous System Ear Embryonic Structures Eye Kidney Muscle, Skeletal Muscles Nervous System Neurons Nose Parathyroid Glands Pituitary Gland Urogenital System	0.84	12	26	19	-	0.77	0.847	0.007	accagggGATCattg
Mus_musculus_cathepsin-F-transcript-variant-X1_promoter_576-1076	Mus_musculus_cathepsin-F-transcript-variant-X1_promoter_576-1076			V$GLIF	GLI zinc finger family	V$ZIC3.02	Zic family member 3 (odd-paired Drosophila homolog)	Adipose Tissue Bone and Bones Brain Cartilage Central Nervous System Connective Tissue Digestive System Embryonic Structures Endocrine System Eye Heart Integumentary System Islets of Langerhans Kidney Nervous System Neurons Pancreas Pituitary Gland Prostate Skeleton Spinal Cord	0.77	14	30	22	+	1	0.809	0.039	atgatCCCCtggtgtgc
Mus_musculus_cathepsin-F-transcript-variant-X1_promoter_576-1076	Mus_musculus_cathepsin-F-transcript-variant-X1_promoter_576-1076			V$NOLF	Neuron-specific olfactory factor	V$EBF1.01	Early B-cell factor 1	Adipose Tissue Antibody-Producing Cells Blood Cells Bone Marrow Cells Brain Central Nervous System Connective Tissue Hematopoietic System Immune System Leukocytes Lymphocytes Nervous System Neurons Nose	0.88	12	34	23	+	1	0.891	0.011	caatgaTCCCctggtgtgcccac
Mus_musculus_cathepsin-F-transcript-variant-X1_promoter_576-1076	Mus_musculus_cathepsin-F-transcript-variant-X1_promoter_576-1076			V$ZICF	Members of ZIC-family, zinc finger protein of the cerebellum	V$ZIC5.01	Zic family member 5	Adipose Tissue Brain Central Nervous System Embryonic Structures Eye Heart Nervous System Neurons	0.75	14	32	23	-	1	0.831	0.081	gggcacaccaGGGGatcat
Mus_musculus_cathepsin-F-transcript-variant-X1_promoter_576-1076	Mus_musculus_cathepsin-F-transcript-variant-X1_promoter_576-1076			V$HICF	Krueppel-like C2H2 zinc finger factors hypermethylated in cancer	V$HIC1.02	Hypermethylated in cancer 1 (secondary DNA binding preference)	Digestive System	0.95	25	37	31	+	1	0.956	0.006	gtgTGCCcactgc
Mus_musculus_cathepsin-F-transcript-variant-X1_promoter_576-1076	Mus_musculus_cathepsin-F-transcript-variant-X1_promoter_576-1076			V$KLFS	Krueppel like transcription factors	V$KLF12.01	Krueppel-like factor 12 (AP-2rep)	Adipose Tissue Antibody-Producing Cells Blood Cells Bone Marrow Cells Cardiovascular System Connective Tissue Digestive System Embryonic Structures Erythrocytes Eye Germ Cells Heart Hematopoietic System Immune System Integumentary System Kidney Leukocytes Liver Lymphocytes Monocytes Muscle, Skeletal Muscle, Smooth Muscles Myocardium Nervous System Neurons Spinal Cord Thymus Gland Urogenital System	0.91	23	41	32	-	1	0.993	0.083	tcaggcaGTGGgcacacca
Mus_musculus_cathepsin-F-transcript-variant-X1_promoter_576-1076	Mus_musculus_cathepsin-F-transcript-variant-X1_promoter_576-1076			V$MTF1	Metal induced transcription factor	V$MTF-1.01	Metal transcription factor 1, MRE	Digestive System Embryonic Structures Liver	0.88	25	39	32	+	0.835	0.896	0.016	gtgtGCCCactgcct
Mus_musculus_cathepsin-F-transcript-variant-X1_promoter_576-1076	Mus_musculus_cathepsin-F-transcript-variant-X1_promoter_576-1076			V$CTCF	CTCF and BORIS gene family, transcriptional regulators with 11 highly conserved zinc finger domains	V$CTCF.03	Insulator protein CTCF (CCCTC-binding factor)	Antibody-Producing Cells Bone Marrow Cells Embryonic Structures Endocrine System Erythrocytes Germ Cells Lymphocytes Testis Urogenital System	0.76	22	48	35	-	1	0.806	0.046	cttcgtctcaggcagtGGGCacaccag
Mus_musculus_cathepsin-F-transcript-variant-X1_promoter_576-1076	Mus_musculus_cathepsin-F-transcript-variant-X1_promoter_576-1076			V$FKHD	Fork head domain factors	V$FOXP1_ES.01	Alternative splicing variant of FOXP1, activated in ESCs	Adipose Tissue Antibody-Producing Cells Antigen-Presenting Cells Blood Cells Bone and Bones Brain Breast Cardiovascular System Cartilage Central Nervous System Connective Tissue Digestive System Ear Embryonic Structures Endocrine System Eye Germ Cells Heart Immune System Integumentary System Islets of Langerhans Kidney Leukocytes Leydig Cells Liver Lung Lymphocytes Muscle, Skeletal Muscles Myocar…	1	44	60	52	+	1	1	0	cgaagaaAACAgtggtg
Mus_musculus_cathepsin-F-transcript-variant-X1_promoter_576-1076	Mus_musculus_cathepsin-F-transcript-variant-X1_promoter_576-1076			V$KLFS	Krueppel like transcription factors	V$KLF12.01	Krueppel-like factor 12 (AP-2rep)	Adipose Tissue Antibody-Producing Cells Blood Cells Bone Marrow Cells Cardiovascular System Connective Tissue Digestive System Embryonic Structures Erythrocytes Eye Germ Cells Heart Hematopoietic System Immune System Integumentary System Kidney Leukocytes Liver Lymphocytes Monocytes Muscle, Skeletal Muscle, Smooth Muscles Myocardium Nervous System Neurons Spinal Cord Thymus Gland Urogenital System	0.91	48	66	57	+	1	0.916	0.006	gaaaacaGTGGtgagtgaa
Mus_musculus_cathepsin-F-transcript-variant-X1_promoter_576-1076	Mus_musculus_cathepsin-F-transcript-variant-X1_promoter_576-1076			V$PAX6	PAX-4/PAX-6 paired domain binding sites	V$PAX6.03	Pax-6 paired domain binding site	Brain Central Nervous System Digestive System Embryonic Structures Endocrine System Eye Islets of Langerhans Nervous System Neuroglia Neurons Pancreas Spinal Cord	0.76	50	68	59	-	0.839	0.811	0.051	tcttcACTCaccactgttt
Mus_musculus_cathepsin-F-transcript-variant-X1_promoter_576-1076	Mus_musculus_cathepsin-F-transcript-variant-X1_promoter_576-1076			V$ZF20	C2H2 zinc finger transcription factors 20	V$ZNF771.01	Zinc finger protein 771, mesenchymal stem cell protein DSC43		0.78	56	66	61	-	1	0.789	0.009	ttcactcACCA
Mus_musculus_cathepsin-F-transcript-variant-X1_promoter_576-1076	Mus_musculus_cathepsin-F-transcript-variant-X1_promoter_576-1076			V$AP1F	AP1, Activating protein 1	V$AP1.02	Activator protein 1	Adrenal Glands Antibody-Producing Cells Antigen-Presenting Cells Blood Cells Bone Marrow Cells Brain Central Nervous System Endocrine System Heart Hematopoietic System Immune System Integumentary System Leukocytes Lung Lymphocytes Monocytes Muscle, Smooth Myeloid Cells Nervous System Neuroglia Neurons Phagocytes Pineal Gland Respiratory System Spinal Cord Thyroid Gland	0.87	56	68	62	+	1	0.901	0.031	tggtGAGTgaaga
Mus_musculus_cathepsin-F-transcript-variant-X1_promoter_576-1076	Mus_musculus_cathepsin-F-transcript-variant-X1_promoter_576-1076			V$NKXH	NKX homeodomain factors	V$NKX25.05	Homeodomain factor Nkx-2.5/Csx	Antibody-Producing Cells Bone and Bones Brain Cardiovascular System Cartilage Central Nervous System Connective Tissue Digestive System Embryonic Structures Endocrine System Heart Islets of Langerhans Lung Muscles Myocardium Nervous System Neuroglia Neurons Pancreas Pituitary Gland Prostate Respiratory System Skeleton Spinal Cord Thyroid Gland Urogenital System	0.97	54	72	63	+	1	0.973	0.003	agtggTGAGtgaagaggtc
Mus_musculus_cathepsin-F-transcript-variant-X1_promoter_576-1076	Mus_musculus_cathepsin-F-transcript-variant-X1_promoter_576-1076			V$PERO	Peroxisome proliferator-activated receptor	V$PPARG.03	Peroxisome proliferator-activated receptor gamma, DR1 sites	Adipose Tissue Bone Marrow Cells Cardiovascular System Connective Tissue Digestive System Embryonic Structures Endocrine System Heart Hematopoietic System Liver Monocytes Muscle, Skeletal Muscle, Smooth Muscles Myeloid Cells Myocardium Nervous System Phagocytes	0.83	54	76	65	+	0.81	0.849	0.019	agtggtgagtgaAGAGgtcagct
Mus_musculus_cathepsin-F-transcript-variant-X1_promoter_576-1076	Mus_musculus_cathepsin-F-transcript-variant-X1_promoter_576-1076			V$DICE	Downstream Immunoglobulin Control Element, critical for B cell activity and specificity	V$DICE.01	Downstream Immunoglobulin Control Element, interacting factor: BEN (also termed Mus-TRD1 and WBSCR11)	Antibody-Producing Cells Embryonic Structures Lymphocytes Muscle, Skeletal Muscles	0.8	59	73	66	-	1	0.839	0.039	tgacCTCTtcactca
Mus_musculus_cathepsin-F-transcript-variant-X1_promoter_576-1076	Mus_musculus_cathepsin-F-transcript-variant-X1_promoter_576-1076			V$ESRR	Estrogen-related receptors	V$ESRRA.02	Estrogen-related receptor alpha (secondary DNA binding preference)	Adipose Tissue Bone and Bones Connective Tissue Embryonic Structures Germ Cells Heart Leydig Cells Muscle, Skeletal Muscles Myocardium Skeleton	0.9	55	77	66	+	1	0.935	0.035	gtggtgagtgaagaGGTCagcta
Mus_musculus_cathepsin-F-transcript-variant-X1_promoter_576-1076	Mus_musculus_cathepsin-F-transcript-variant-X1_promoter_576-1076			V$HOXH	HOX - MEIS1 heterodimers	V$MEIS1B_HOXA9.01	Meis1b and Hoxa9 form heterodimeric binding complexes on target DNA	Adipose Tissue Bone Marrow Cells Bone and Bones Brain Cartilage Central Nervous System Connective Tissue Embryonic Structures Erythrocytes Hematopoietic System Integumentary System Kidney Muscle, Skeletal Myeloid Cells Nervous System Ovary Prostate Skeleton Spinal Cord Urogenital System	0.78	59	73	66	-	1	0.792	0.012	TGACctcttcactca
Mus_musculus_cathepsin-F-transcript-variant-X1_promoter_576-1076	Mus_musculus_cathepsin-F-transcript-variant-X1_promoter_576-1076			V$NR2F	Nuclear receptor subfamily 2 factors	V$ARP1.01	Apolipoprotein AI regulatory protein 1, NR2F2, DR1 sites	Adrenal Glands Brain Breast Central Nervous System Digestive System Embryonic Structures Endocrine System Eye Islets of Langerhans Leydig Cells Liver Nervous System Neurons Pancreas Testis Urogenital System	0.82	55	79	67	+	1	0.882	0.062	gtggtgagtgaagaGGTCagctatt
Mus_musculus_cathepsin-F-transcript-variant-X1_promoter_576-1076	Mus_musculus_cathepsin-F-transcript-variant-X1_promoter_576-1076			V$RXRF	RXR heterodimer binding sites	V$RXRA.01	Retinoid X receptor alpha homodimer, DR1 sites	Adipose Tissue Adrenal Glands Bone Marrow Cells Bone and Bones Brain Breast Central Nervous System Connective Tissue Digestive System Ear Embryonic Structures Endocrine System Eye Gallbladder Granulocytes Heart Hematopoietic System Immune System Integumentary System Kidney Leydig Cells Liver Lung Lymphocytes Monocytes Muscles Myeloid Cells Myocardium Nervous System Neuroglia Neurons Ovary Parathy…	0.83	57	81	69	+	1	0.908	0.078	ggtgagtgaagaGGTCagctattgt
Mus_musculus_cathepsin-F-transcript-variant-X1_promoter_576-1076	Mus_musculus_cathepsin-F-transcript-variant-X1_promoter_576-1076			V$SORY	SOX/SRY-sex/testis determining and related HMG box factors	V$SOX5.01	Sox-5	Adipose Tissue Antibody-Producing Cells Blastomeres Blood Cells Bone Marrow Cells Bone and Bones Brain Cardiovascular System Cartilage Central Nervous System Connective Tissue Digestive System Ear Embryonic Structures Endocrine System Erythrocytes Eye Gallbladder Germ Cells Hematopoietic System Immune System Integumentary System Islets of Langerhans Leukocytes Leydig Cells Liver Lymphocytes Muscl…	0.87	64	86	75	-	1	0.993	0.123	ggccaaCAATagctgacctcttc
Mus_musculus_cathepsin-F-transcript-variant-X1_promoter_576-1076	Mus_musculus_cathepsin-F-transcript-variant-X1_promoter_576-1076			V$FKHD	Fork head domain factors	V$FHXB.01	Fork head homologous X binds DNA with a dual sequence specificity (FHXA and FHXB)	Adipose Tissue Antibody-Producing Cells Antigen-Presenting Cells Blood Cells Bone and Bones Brain Breast Cardiovascular System Cartilage Central Nervous System Connective Tissue Digestive System Ear Embryonic Structures Endocrine System Eye Germ Cells Heart Immune System Integumentary System Islets of Langerhans Kidney Leukocytes Leydig Cells Liver Lung Lymphocytes Muscle, Skeletal Muscles Myocar…	0.83	71	87	79	-	0.909	0.841	0.011	gggccaACAAtagctga
Mus_musculus_cathepsin-F-transcript-variant-X1_promoter_576-1076	Mus_musculus_cathepsin-F-transcript-variant-X1_promoter_576-1076			V$SRFF	Serum response element binding factor	V$SRF.03	Serum response factor	Cardiovascular System Embryonic Structures Heart Muscle, Skeletal Muscle, Smooth Muscles Myocardium	0.79	81	99	90	+	0.803	0.793	0.003	ttggccctagCTGGcaaac
Mus_musculus_cathepsin-F-transcript-variant-X1_promoter_576-1076	Mus_musculus_cathepsin-F-transcript-variant-X1_promoter_576-1076			V$TALE	TALE homeodomain class recognizing TG motifs	V$MEIS1.02	Meis homeobox 1	Bone Marrow Cells Brain Central Nervous System Embryonic Structures Endocrine System Erythrocytes Hematopoietic System Nervous System Testis Urogenital System	0.84	84	100	92	+	0.754	0.862	0.022	gccctagctGGCAaaca
Mus_musculus_cathepsin-F-transcript-variant-X1_promoter_576-1076	Mus_musculus_cathepsin-F-transcript-variant-X1_promoter_576-1076			V$PBXC	PBX - MEIS complexes	V$PBX1_MEIS1.02	Binding site for a Pbx1/Meis1 heterodimer	Bone Marrow Cells Brain Central Nervous System Embryonic Structures Erythrocytes Hematopoietic System Nervous System Pancreas	0.77	88	104	96	-	0.75	0.778	0.008	caatTGTTtgccagcta
Mus_musculus_cathepsin-F-transcript-variant-X1_promoter_576-1076	Mus_musculus_cathepsin-F-transcript-variant-X1_promoter_576-1076			V$FKHD	Fork head domain factors	V$HNF3.01	Hepatocyte nuclear factor 3 (alpha, beta) (FOXA1, FOXA2)	Adipose Tissue Antibody-Producing Cells Antigen-Presenting Cells Blood Cells Bone and Bones Brain Breast Cardiovascular System Cartilage Central Nervous System Connective Tissue Digestive System Ear Embryonic Structures Endocrine System Eye Germ Cells Heart Immune System Integumentary System Islets of Langerhans Kidney Leukocytes Leydig Cells Liver Lung Lymphocytes Muscle, Skeletal Muscles Myocar…	0.98	89	105	97	+	1	0.999	0.019	agctggcAAACaattgg
Mus_musculus_cathepsin-F-transcript-variant-X1_promoter_576-1076	Mus_musculus_cathepsin-F-transcript-variant-X1_promoter_576-1076			V$NF1F	Nuclear factor 1	V$NF1.03	Non-palindromic nuclear factor I binding sites	Brain Central Nervous System Embryonic Structures Liver Lung Nervous System Neuroglia Neurons Respiratory System Spinal Cord	0.92	88	108	98	-	1	0.952	0.032	attccaattgtttGCCAgcta
Mus_musculus_cathepsin-F-transcript-variant-X1_promoter_576-1076	Mus_musculus_cathepsin-F-transcript-variant-X1_promoter_576-1076			V$CART	Cart-1 (cartilage homeoprotein 1)	V$ISX.01	Intestine-specific homeobox	Adrenal Glands Bone and Bones Brain Cardiovascular System Cartilage Central Nervous System Connective Tissue Digestive System Ear Embryonic Structures Endocrine System Eye Heart Islets of Langerhans Muscle, Skeletal Myeloid Cells Myocardium Nervous System Neuroglia Neurons Nose Pancreas Phagocytes Pituitary Gland Respiratory System Skeleton Spinal Cord Testis	0.85	89	109	99	-	1	0.857	0.007	cattccAATTgtttgccagct
Mus_musculus_cathepsin-F-transcript-variant-X1_promoter_576-1076	Mus_musculus_cathepsin-F-transcript-variant-X1_promoter_576-1076			V$BRNF	Brn POU domain factors	V$BRN2.01	Brn-2, POU-III protein class	Brain Central Nervous System Ear Embryonic Structures Endocrine System Eye Islets of Langerhans Nervous System Neuroglia Neurons Pancreas Spinal Cord	0.86	93	111	102	-	1	0.875	0.015	acCATTccaattgtttgcc
Mus_musculus_cathepsin-F-transcript-variant-X1_promoter_576-1076	Mus_musculus_cathepsin-F-transcript-variant-X1_promoter_576-1076			V$SORY	SOX/SRY-sex/testis determining and related HMG box factors	V$SOX7.02	SRY-related HMG-box gene 7, dimeric binding sites	Adipose Tissue Antibody-Producing Cells Blastomeres Blood Cells Bone Marrow Cells Bone and Bones Brain Cardiovascular System Cartilage Central Nervous System Connective Tissue Digestive System Ear Embryonic Structures Endocrine System Erythrocytes Eye Gallbladder Germ Cells Hematopoietic System Immune System Integumentary System Islets of Langerhans Leukocytes Leydig Cells Liver Lymphocytes Muscl…	0.75	91	113	102	-	0.75	0.8	0.05	ccACCAttccaattgtttgccag
Mus_musculus_cathepsin-F-transcript-variant-X1_promoter_576-1076	Mus_musculus_cathepsin-F-transcript-variant-X1_promoter_576-1076			V$SORY	SOX/SRY-sex/testis determining and related HMG box factors	V$SOX5.01	Sox-5	Adipose Tissue Antibody-Producing Cells Blastomeres Blood Cells Bone Marrow Cells Bone and Bones Brain Cardiovascular System Cartilage Central Nervous System Connective Tissue Digestive System Ear Embryonic Structures Endocrine System Erythrocytes Eye Gallbladder Germ Cells Hematopoietic System Immune System Integumentary System Islets of Langerhans Leukocytes Leydig Cells Liver Lymphocytes Muscl…	0.87	93	115	104	+	1	0.988	0.118	ggcaaaCAATtggaatggtgggt
Mus_musculus_cathepsin-F-transcript-variant-X1_promoter_576-1076	Mus_musculus_cathepsin-F-transcript-variant-X1_promoter_576-1076			V$TEAF	TEA/ATTS DNA binding domain factors	V$TEAD4.01	TEA domain family member 4, TEF-3	Blastomeres Cardiovascular System Embryonic Structures Heart Muscle, Skeletal Muscles Myocardium	0.93	100	112	106	-	1	0.936	0.006	caccATTCcaatt
Mus_musculus_cathepsin-F-transcript-variant-X1_promoter_576-1076	Mus_musculus_cathepsin-F-transcript-variant-X1_promoter_576-1076			V$BRNF	Brn POU domain factors	V$BRN2.01	Brn-2, POU-III protein class	Brain Central Nervous System Ear Embryonic Structures Endocrine System Eye Islets of Langerhans Nervous System Neuroglia Neurons Pancreas Spinal Cord	0.86	98	116	107	+	0.933	0.882	0.022	acAATTggaatggtgggtc
Mus_musculus_cathepsin-F-transcript-variant-X1_promoter_576-1076	Mus_musculus_cathepsin-F-transcript-variant-X1_promoter_576-1076			V$CAAT	CCAAT binding factors	V$ACAAT.01	Avian C-type LTR CCAAT box	ubiquitous	0.83	100	114	107	-	0.75	0.875	0.045	cccaCCATtccaatt
Mus_musculus_cathepsin-F-transcript-variant-X1_promoter_576-1076	Mus_musculus_cathepsin-F-transcript-variant-X1_promoter_576-1076			V$SORY	SOX/SRY-sex/testis determining and related HMG box factors	V$SOX7.03	SRY-related HMG-box gene 7, dimeric binding sites	Adipose Tissue Antibody-Producing Cells Blastomeres Blood Cells Bone Marrow Cells Bone and Bones Brain Cardiovascular System Cartilage Central Nervous System Connective Tissue Digestive System Ear Embryonic Structures Endocrine System Erythrocytes Eye Gallbladder Germ Cells Hematopoietic System Immune System Integumentary System Islets of Langerhans Leukocytes Leydig Cells Liver Lymphocytes Muscl…	0.75	96	118	107	+	1	0.862	0.112	aAACAattggaatggtgggtcct
Mus_musculus_cathepsin-F-transcript-variant-X1_promoter_576-1076	Mus_musculus_cathepsin-F-transcript-variant-X1_promoter_576-1076			V$HOXF	Paralog hox genes 1-8 from the four hox clusters A, B, C, D	V$NANOG.01	Homeobox transcription factor Nanog	Adipose Tissue Antibody-Producing Cells Blastomeres Bone Marrow Cells Bone and Bones Brain Breast Cartilage Central Nervous System Connective Tissue Ear Embryonic Structures Erythrocytes Germ Cells Granulocytes Hematopoietic System Integumentary System Kidney Lung Myeloid Cells Nervous System Neurons Ovary Parathyroid Glands Prostate Respiratory System Skeleton Spinal Cord Testis Thymus Gland Uro…	0.94	99	117	108	+	1	0.942	0.002	caattggAATGgtgggtcc
Mus_musculus_cathepsin-F-transcript-variant-X1_promoter_576-1076	Mus_musculus_cathepsin-F-transcript-variant-X1_promoter_576-1076			V$ZF03	C2H2 zinc finger transcription factors 3	V$ZNF217.01	Zinc finger protein 217		0.9	105	117	111	+	1	0.925	0.025	GAATggtgggtcc
Mus_musculus_cathepsin-F-transcript-variant-X1_promoter_576-1076	Mus_musculus_cathepsin-F-transcript-variant-X1_promoter_576-1076			V$STAF	Selenocysteine tRNA activating factor	V$STAF.01	Se-Cys tRNA gene transcription activating factor		0.77	97	127	112	-	1	0.786	0.016	tgcctcgacaggaCCCAccattccaattgtt
Mus_musculus_cathepsin-F-transcript-variant-X1_promoter_576-1076	Mus_musculus_cathepsin-F-transcript-variant-X1_promoter_576-1076			V$BCL6	POZ domain zinc finger expressed in B-Cells	V$BCL6.03	B-cell CLL/lymphoma 6, member B (BCL6B)	Antibody-Producing Cells Blood Cells Germ Cells Immune System Leukocytes Lymphocytes Testis Urogenital System	0.8	114	130	122	-	1	0.82	0.02	caatgccTCGAcaggac
Mus_musculus_cathepsin-F-transcript-variant-X1_promoter_576-1076	Mus_musculus_cathepsin-F-transcript-variant-X1_promoter_576-1076			V$P53F	p53 tumor suppressor	V$P53.05	Tumor suppressor p53	ubiquitous	0.78	110	134	122	-	0.76	0.798	0.018	taacCAATgcctcgacaggacccac
Mus_musculus_cathepsin-F-transcript-variant-X1_promoter_576-1076	Mus_musculus_cathepsin-F-transcript-variant-X1_promoter_576-1076			V$ZBED	Zinc finger BED domain-containing protein	V$ZBED1.02	Zinc finger, BED-type containing 1		0.76	116	128	122	-	0.75	0.787	0.027	aTGCCtcgacagg
Mus_musculus_cathepsin-F-transcript-variant-X1_promoter_576-1076	Mus_musculus_cathepsin-F-transcript-variant-X1_promoter_576-1076			V$ZBED	Zinc finger BED domain-containing protein	V$ZBED1.02	Zinc finger, BED-type containing 1		0.76	117	129	123	+	1	0.828	0.068	cTGTCgaggcatt
Mus_musculus_cathepsin-F-transcript-variant-X1_promoter_576-1076	Mus_musculus_cathepsin-F-transcript-variant-X1_promoter_576-1076			V$PEG3	Imprinted transcription factor PEG3	V$PEG3.01	Paternally expressed 3	Embryonic Structures Germ Cells Muscle, Skeletal Urogenital System	0.83	123	137	130	-	0.833	0.861	0.031	gagtaaccaaTGCCt
Mus_musculus_cathepsin-F-transcript-variant-X1_promoter_576-1076	Mus_musculus_cathepsin-F-transcript-variant-X1_promoter_576-1076			V$FKHD	Fork head domain factors	V$FREAC4.01	Fork head related activator-4 (FOXD1)	Adipose Tissue Antibody-Producing Cells Antigen-Presenting Cells Blood Cells Bone and Bones Brain Breast Cardiovascular System Cartilage Central Nervous System Connective Tissue Digestive System Ear Embryonic Structures Endocrine System Eye Germ Cells Heart Immune System Integumentary System Islets of Langerhans Kidney Leukocytes Leydig Cells Liver Lung Lymphocytes Muscle, Skeletal Muscles Myocar…	0.78	124	140	132	-	0.75	0.784	0.004	caggagtaACCAatgcc
Mus_musculus_cathepsin-F-transcript-variant-X1_promoter_576-1076	Mus_musculus_cathepsin-F-transcript-variant-X1_promoter_576-1076			V$HNF1	Hepatic Nuclear Factor 1	V$HNF1.03	Hepatic nuclear factor 1	Digestive System Embryonic Structures Endocrine System Islets of Langerhans Kidney Liver Pancreas Urogenital System	0.8	130	146	138	+	1	0.81	0.01	gGTTActcctgagatac
Mus_musculus_cathepsin-F-transcript-variant-X1_promoter_576-1076	Mus_musculus_cathepsin-F-transcript-variant-X1_promoter_576-1076			V$PAX6	PAX-4/PAX-6 paired domain binding sites	V$PAX6.03	Pax-6 paired domain binding site	Brain Central Nervous System Digestive System Embryonic Structures Endocrine System Eye Islets of Langerhans Nervous System Neuroglia Neurons Pancreas Spinal Cord	0.76	129	147	138	+	0.839	0.77	0.01	tggttACTCctgagatacc
Mus_musculus_cathepsin-F-transcript-variant-X1_promoter_576-1076	Mus_musculus_cathepsin-F-transcript-variant-X1_promoter_576-1076			V$GATA	GATA binding factors	V$GATA2.02	GATA-binding factor 2	Adrenal Glands Antigen-Presenting Cells Blood Cells Blood Platelets Bone Marrow Cells Bone and Bones Breast Cardiovascular System Connective Tissue Ear Embryonic Structures Endocrine System Erythrocytes Germ Cells Granulocytes Heart Hematopoietic System Immune System Integumentary System Leukocytes Leydig Cells Lung Lymphocytes Monocytes Muscle, Smooth Muscles Myeloid Cells Myocardium Nose Ovary …	0.9	138	150	144	+	1	0.92	0.02	ctgaGATAccaag
Mus_musculus_cathepsin-F-transcript-variant-X1_promoter_576-1076	Mus_musculus_cathepsin-F-transcript-variant-X1_promoter_576-1076			V$HMTB	Human muscle-specific Mt binding site	V$MTBF.01	Muscle-specific Mt binding site		0.9	140	148	144	-	0.885	0.913	0.013	tggtATCTc
Mus_musculus_cathepsin-F-transcript-variant-X1_promoter_576-1076	Mus_musculus_cathepsin-F-transcript-variant-X1_promoter_576-1076			V$ZF10	C2H2 zinc finger transcription factors 10	V$PRDM14.01	PR domain zinc finger protein 14	Embryonic Structures Germ Cells Urogenital System	0.85	148	162	155	+	1	0.986	0.136	aagTTAGagaccaag
Mus_musculus_cathepsin-F-transcript-variant-X1_promoter_576-1076	Mus_musculus_cathepsin-F-transcript-variant-X1_promoter_576-1076			V$KLFS	Krueppel like transcription factors	V$EKLF.01	Erythroid krueppel like factor (EKLF)	Adipose Tissue Antibody-Producing Cells Blood Cells Bone Marrow Cells Cardiovascular System Connective Tissue Digestive System Embryonic Structures Erythrocytes Eye Germ Cells Heart Hematopoietic System Immune System Integumentary System Kidney Leukocytes Liver Lymphocytes Monocytes Muscle, Skeletal Muscle, Smooth Muscles Myocardium Nervous System Neurons Spinal Cord Thymus Gland Urogenital System	0.89	163	181	172	+	1	0.926	0.036	atgctctgaaaGGGTgggt
Mus_musculus_cathepsin-F-transcript-variant-X1_promoter_576-1076	Mus_musculus_cathepsin-F-transcript-variant-X1_promoter_576-1076			V$SAL2	Spalt-like transcription factor 2	V$SALL2.01	Zinc finger protein Spalt-2, sal-like 2, p150(sal2)		0.91	172	182	177	+	1	0.961	0.051	aaggGTGGgtg
Mus_musculus_cathepsin-F-transcript-variant-X1_promoter_576-1076	Mus_musculus_cathepsin-F-transcript-variant-X1_promoter_576-1076			V$KLFS	Krueppel like transcription factors	V$KLF2.01	Krueppel-like factor 2 (lung) (LKLF)	Adipose Tissue Antibody-Producing Cells Blood Cells Bone Marrow Cells Cardiovascular System Connective Tissue Digestive System Embryonic Structures Erythrocytes Eye Germ Cells Heart Hematopoietic System Immune System Integumentary System Kidney Leukocytes Liver Lymphocytes Monocytes Muscle, Skeletal Muscle, Smooth Muscles Myocardium Nervous System Neurons Spinal Cord Thymus Gland Urogenital System	0.98	169	187	178	+	1	0.996	0.016	tgaaaGGGTgggtgttggg
Mus_musculus_cathepsin-F-transcript-variant-X1_promoter_576-1076	Mus_musculus_cathepsin-F-transcript-variant-X1_promoter_576-1076			V$EGRF	EGR/nerve growth factor induced protein C & related factors	V$NGFIC.01	Nerve growth factor-induced protein C	Antigen-Presenting Cells Brain Central Nervous System Embryonic Structures Endocrine System Erythrocytes Kidney Leukocytes Leydig Cells Lymphocytes Muscle, Skeletal Muscle, Smooth Nervous System Neuroglia Neurons Ovary Pituitary Gland Testis Urogenital System	0.8	170	188	179	+	0.755	0.825	0.025	gaaaGGGTgggtgttgggg
Mus_musculus_cathepsin-F-transcript-variant-X1_promoter_576-1076	Mus_musculus_cathepsin-F-transcript-variant-X1_promoter_576-1076			V$EGRF	EGR/nerve growth factor induced protein C & related factors	V$WT1.01	Wilms Tumor Suppressor	Antigen-Presenting Cells Brain Central Nervous System Embryonic Structures Endocrine System Erythrocytes Kidney Leukocytes Leydig Cells Lymphocytes Muscle, Skeletal Muscle, Smooth Nervous System Neuroglia Neurons Ovary Pituitary Gland Testis Urogenital System	0.92	172	190	181	+	1	0.925	0.005	aagggTGGGtgttggggtg
Mus_musculus_cathepsin-F-transcript-variant-X1_promoter_576-1076	Mus_musculus_cathepsin-F-transcript-variant-X1_promoter_576-1076			V$RREB	Ras-responsive element binding protein	V$RREB1.01	Ras-responsive element binding protein 1		0.8	174	188	181	-	1	0.856	0.056	cCCCAacacccaccc
Mus_musculus_cathepsin-F-transcript-variant-X1_promoter_576-1076	Mus_musculus_cathepsin-F-transcript-variant-X1_promoter_576-1076			V$KLFS	Krueppel like transcription factors	V$KKLF.01	Kidney-enriched kruppel-like factor, KLF15	Adipose Tissue Antibody-Producing Cells Blood Cells Bone Marrow Cells Cardiovascular System Connective Tissue Digestive System Embryonic Structures Erythrocytes Eye Germ Cells Heart Hematopoietic System Immune System Integumentary System Kidney Leukocytes Liver Lymphocytes Monocytes Muscle, Skeletal Muscle, Smooth Muscles Myocardium Nervous System Neurons Spinal Cord Thymus Gland Urogenital System	0.91	176	194	185	+	1	0.915	0.005	gtgggtgttGGGGtgctgg
Mus_musculus_cathepsin-F-transcript-variant-X1_promoter_576-1076	Mus_musculus_cathepsin-F-transcript-variant-X1_promoter_576-1076			V$MAZF	Myc associated zinc fingers	V$MAZ.02	Myc associated zinc finger protein (MAZ)	Cartilage Skeleton	0.84	170	200	185	+	0.798	0.858	0.018	gaaagGGTGggtgttggggtgctgggtgtct
Mus_musculus_cathepsin-F-transcript-variant-X1_promoter_576-1076	Mus_musculus_cathepsin-F-transcript-variant-X1_promoter_576-1076			V$GLIF	GLI zinc finger family	V$ZIC2.01	Zinc finger transcription factor, Zic family member 2 (odd-paired homolog, Drosophila)	Adipose Tissue Bone and Bones Brain Cartilage Central Nervous System Connective Tissue Digestive System Embryonic Structures Endocrine System Eye Heart Integumentary System Islets of Langerhans Kidney Nervous System Neurons Pancreas Pituitary Gland Prostate Skeleton Spinal Cord	0.89	179	195	187	-	1	0.914	0.024	cccagcaCCCCaacacc
Mus_musculus_cathepsin-F-transcript-variant-X1_promoter_576-1076	Mus_musculus_cathepsin-F-transcript-variant-X1_promoter_576-1076			V$PTF1	Pancreas transcription factor 1, heterotrimeric transcription factor	V$PTF1.02	Binding sites are bipartite with an E-box and a TC-box (RBP-J/L) spaced one helical turn apart	Antibody-Producing Cells Digestive System Embryonic Structures Endocrine System Eye Immune System Islets of Langerhans Lymphocytes Muscle, Smooth Nervous System Neurons Pancreas Spinal Cord Thymus Gland	0.75	192	218	205	+	1	0.78	0.03	tgggtgtctgctgctggccTCCCtctt
Mus_musculus_cathepsin-F-transcript-variant-X1_promoter_576-1076	Mus_musculus_cathepsin-F-transcript-variant-X1_promoter_576-1076			V$XBBF	X-box binding factors	V$RFX5.01	Regulatory factor X, 5 (influences HLA class II expression)	Antibody-Producing Cells Blood Cells Brain Central Nervous System Digestive System Endocrine System Germ Cells Immune System Islets of Langerhans Leukocytes Lymphocytes Nervous System Pancreas Testis Urogenital System	0.91	198	216	207	-	1	0.912	0.002	gagggaggccAGCAgcaga
Mus_musculus_cathepsin-F-transcript-variant-X1_promoter_576-1076	Mus_musculus_cathepsin-F-transcript-variant-X1_promoter_576-1076			V$CARE	Calcium-response elements	V$CARF.01	Calcium-reponse factor	Brain Central Nervous System Nervous System	0.91	207	217	212	-	1	0.976	0.066	agaggGAGGcc
Mus_musculus_cathepsin-F-transcript-variant-X1_promoter_576-1076	Mus_musculus_cathepsin-F-transcript-variant-X1_promoter_576-1076			V$PRDF	Positive regulatory domain I binding factor	V$BLIMP1.01	Transcriptional repressor B lymphocyte-induced maturation protein-1 (Blimp-1, prdm1)	Antibody-Producing Cells Antigen-Presenting Cells Blood Cells Embryonic Structures Germ Cells Immune System Leukocytes Lymphocytes	0.81	209	227	218	-	1	0.827	0.017	acttggtGAAAgagggagg
Mus_musculus_cathepsin-F-transcript-variant-X1_promoter_576-1076	Mus_musculus_cathepsin-F-transcript-variant-X1_promoter_576-1076			V$SORY	SOX/SRY-sex/testis determining and related HMG box factors	V$SOX9.09	SRY (sex-determining region Y) box 9, dimeric binding sites	Adipose Tissue Antibody-Producing Cells Blastomeres Blood Cells Bone Marrow Cells Bone and Bones Brain Cardiovascular System Cartilage Central Nervous System Connective Tissue Digestive System Ear Embryonic Structures Endocrine System Erythrocytes Eye Gallbladder Germ Cells Hematopoietic System Immune System Integumentary System Islets of Langerhans Leukocytes Leydig Cells Liver Lymphocytes Muscl…	0.75	222	244	233	-	1	0.816	0.066	catggaaggcaGTCAtaacttgg
Mus_musculus_cathepsin-F-transcript-variant-X1_promoter_576-1076	Mus_musculus_cathepsin-F-transcript-variant-X1_promoter_576-1076			V$SORY	SOX/SRY-sex/testis determining and related HMG box factors	V$SOX17.02	SRY (sex determining region Y)-box 17, dimeric binding sites	Adipose Tissue Antibody-Producing Cells Blastomeres Blood Cells Bone Marrow Cells Bone and Bones Brain Cardiovascular System Cartilage Central Nervous System Connective Tissue Digestive System Ear Embryonic Structures Endocrine System Erythrocytes Eye Gallbladder Germ Cells Hematopoietic System Immune System Integumentary System Islets of Langerhans Leukocytes Leydig Cells Liver Lymphocytes Muscl…	0.75	228	250	239	+	0.808	0.76	0.01	tatGACTgccttccatgtggctc
Mus_musculus_cathepsin-F-transcript-variant-X1_promoter_576-1076	Mus_musculus_cathepsin-F-transcript-variant-X1_promoter_576-1076			V$EBOX	E-box binding factors	V$USF.04	Upstream stimulating factor 1/2	ubiquitous	0.9	235	251	243	-	0.915	0.949	0.049	agagcCACAtggaaggc
Mus_musculus_cathepsin-F-transcript-variant-X1_promoter_576-1076	Mus_musculus_cathepsin-F-transcript-variant-X1_promoter_576-1076			V$RUSH	SWI/SNF related nucleophosphoproteins with a RING finger DNA binding motif	V$SMARCA3.01	SWI/SNF related, matrix associated, actin dependent regulator of chromatin, subfamily a, member 3		0.96	238	248	243	+	1	0.969	0.009	ttCCATgtggc
Mus_musculus_cathepsin-F-transcript-variant-X1_promoter_576-1076	Mus_musculus_cathepsin-F-transcript-variant-X1_promoter_576-1076			V$HAND	Twist subfamily of class B bHLH transcription factors	V$TWIST.01	TWIST homolog of drosophila	Adipose Tissue Antibody-Producing Cells Antigen-Presenting Cells Blood Cells Bone Marrow Cells Bone and Bones Brain Breast Cardiovascular System Cartilage Central Nervous System Connective Tissue Embryonic Structures Erythrocytes Germ Cells Heart Hematopoietic System Immune System Integumentary System Leukocytes Lymphocytes Muscle, Skeletal Muscles Myocardium Nervous System Neurons Skeleton Thymu…	0.94	234	254	244	+	0.952	0.944	0.004	tgccttcCATGtggctctcct
Mus_musculus_cathepsin-F-transcript-variant-X1_promoter_576-1076	Mus_musculus_cathepsin-F-transcript-variant-X1_promoter_576-1076			V$KLFS	Krueppel like transcription factors	V$GKLF.02	Gut-enriched Krueppel-like factor	Adipose Tissue Antibody-Producing Cells Blood Cells Bone Marrow Cells Cardiovascular System Connective Tissue Digestive System Embryonic Structures Erythrocytes Eye Germ Cells Heart Hematopoietic System Immune System Integumentary System Kidney Leukocytes Liver Lymphocytes Monocytes Muscle, Skeletal Muscle, Smooth Muscles Myocardium Nervous System Neurons Spinal Cord Thymus Gland Urogenital System	0.96	246	264	255	-	1	0.991	0.031	agttcctcAAAGgagagcc
Mus_musculus_cathepsin-F-transcript-variant-X1_promoter_576-1076	Mus_musculus_cathepsin-F-transcript-variant-X1_promoter_576-1076			V$LEFF	LEF1/TCF	V$LEF1.02	TCF/LEF-1, involved in the Wnt signal transduction pathway	Adipose Tissue Blood Cells Bone Marrow Cells Bone and Bones Breast Cartilage Connective Tissue Digestive System Embryonic Structures Endocrine System Hematopoietic System Immune System Integumentary System Islets of Langerhans Leukocytes Lymphocytes Pancreas Skeleton Thymus Gland	0.94	248	264	256	-	1	0.943	0.003	agttcctCAAAggagag
Mus_musculus_cathepsin-F-transcript-variant-X1_promoter_576-1076	Mus_musculus_cathepsin-F-transcript-variant-X1_promoter_576-1076			V$BCL6	POZ domain zinc finger expressed in B-Cells	V$BCL6.03	B-cell CLL/lymphoma 6, member B (BCL6B)	Antibody-Producing Cells Blood Cells Germ Cells Immune System Leukocytes Lymphocytes Testis Urogenital System	0.8	249	265	257	-	0.752	0.823	0.023	aagttccTCAAaggaga
Mus_musculus_cathepsin-F-transcript-variant-X1_promoter_576-1076	Mus_musculus_cathepsin-F-transcript-variant-X1_promoter_576-1076			V$CEBP	Ccaat/Enhancer Binding Protein	V$CEBPA.01	CCAAT/enhancer binding protein alpha	Adipose Tissue Blood Cells Bone Marrow Cells Breast Connective Tissue Digestive System Embryonic Structures Erythrocytes Granulocytes Hematopoietic System Immune System Leukocytes Liver Lung Monocytes Myeloid Cells Neuroglia Phagocytes	0.94	251	265	258	+	0.898	0.94	0	tcctttgaGGAActt
Mus_musculus_cathepsin-F-transcript-variant-X1_promoter_576-1076	Mus_musculus_cathepsin-F-transcript-variant-X1_promoter_576-1076			V$STAT	Signal transducer and activator of transcription	V$STAT.01	Signal transducers and activators of transcription	Antibody-Producing Cells Antigen-Presenting Cells Blood Cells Bone Marrow Cells Breast Digestive System Erythrocytes Granulocytes Heart Hematopoietic System Immune System Leukocytes Liver Lung Lymphocytes Monocytes Myeloid Cells Myocardium Neuroglia Phagocytes Respiratory System Thymus Gland	0.87	250	268	259	+	1	0.882	0.012	ctcctttgaGGAActtcta
Mus_musculus_cathepsin-F-transcript-variant-X1_promoter_576-1076	Mus_musculus_cathepsin-F-transcript-variant-X1_promoter_576-1076			V$ETSF	Human and murine ETS1 factors	V$SPI1.02	SPI-1 proto-oncogene; hematopoietic transcription factor PU.1	Antibody-Producing Cells Antigen-Presenting Cells Blood Cells Blood Platelets Bone Marrow Cells Brain Breast Cardiovascular System Cartilage Central Nervous System Digestive System Embryonic Structures Endocrine System Erythrocytes Germ Cells Granulocytes Hematopoietic System Immune System Integumentary System Kidney Leukocytes Lung Lymphocytes Monocytes Muscle, Skeletal Muscle, Smooth Muscles My…	0.96	251	271	261	+	1	0.971	0.011	tcctttgaGGAActtctagct
Mus_musculus_cathepsin-F-transcript-variant-X1_promoter_576-1076	Mus_musculus_cathepsin-F-transcript-variant-X1_promoter_576-1076			V$P53F	p53 tumor suppressor	V$P53.05	Tumor suppressor p53	ubiquitous	0.78	269	293	281	-	1	0.852	0.072	gaaaCAAGgtcctggcaagagcagc
Mus_musculus_cathepsin-F-transcript-variant-X1_promoter_576-1076	Mus_musculus_cathepsin-F-transcript-variant-X1_promoter_576-1076			V$GCNR	Germ cell nuclear receptors	V$RTR.02	Retinoid receptor-related testis-associated receptor (GCNF/RTR), DR0 sites	Bone and Bones Embryonic Structures Endocrine System Germ Cells Ovary Testis Urogenital System	0.89	273	291	282	-	1	0.901	0.011	aacAAGGtcctggcaagag
Mus_musculus_cathepsin-F-transcript-variant-X1_promoter_576-1076	Mus_musculus_cathepsin-F-transcript-variant-X1_promoter_576-1076			V$MOKF	Mouse Krueppel like factor	V$MOK2.02	Ribonucleoprotein associated zinc finger protein MOK-2 (human)		0.98	272	292	282	+	1	0.989	0.009	gctcttgccaggaCCTTgttt
Mus_musculus_cathepsin-F-transcript-variant-X1_promoter_576-1076	Mus_musculus_cathepsin-F-transcript-variant-X1_promoter_576-1076			V$NR2F	Nuclear receptor subfamily 2 factors	V$HNF4A.03	Hepatic nuclear factor 4alpha homodimer, DR1 sites (specific for HNF4A - H4-SBM)	Adrenal Glands Brain Breast Central Nervous System Digestive System Embryonic Structures Endocrine System Eye Islets of Langerhans Leydig Cells Liver Nervous System Neurons Pancreas Testis Urogenital System	0.83	275	299	287	-	1	0.879	0.049	cagtttgaaacaagGTCCtggcaag
Mus_musculus_cathepsin-F-transcript-variant-X1_promoter_576-1076	Mus_musculus_cathepsin-F-transcript-variant-X1_promoter_576-1076			V$ESRR	Estrogen-related receptors	V$ESRRA.01	Estrogen-related receptor alpha	Adipose Tissue Bone and Bones Connective Tissue Embryonic Structures Germ Cells Heart Leydig Cells Muscle, Skeletal Muscles Myocardium Skeleton	0.87	278	300	289	-	1	0.896	0.026	acagtttgaaacAAGGtcctggc
Mus_musculus_cathepsin-F-transcript-variant-X1_promoter_576-1076	Mus_musculus_cathepsin-F-transcript-variant-X1_promoter_576-1076			V$CHRF	Cell cycle regulators: Cell cycle homology element	V$CHR.01	Cell cycle gene homology region (CDE/CHR tandem elements regulate cell cycle dependent repression)		0.92	287	299	293	-	1	0.953	0.033	cagtTTGAaacaa
Mus_musculus_cathepsin-F-transcript-variant-X1_promoter_576-1076	Mus_musculus_cathepsin-F-transcript-variant-X1_promoter_576-1076			V$HOXH	HOX - MEIS1 heterodimers	V$MEIS1B_HOXA9.01	Meis1b and Hoxa9 form heterodimeric binding complexes on target DNA	Adipose Tissue Bone Marrow Cells Bone and Bones Brain Cartilage Central Nervous System Connective Tissue Embryonic Structures Erythrocytes Hematopoietic System Integumentary System Kidney Muscle, Skeletal Myeloid Cells Nervous System Ovary Prostate Skeleton Spinal Cord Urogenital System	0.78	288	302	295	-	0.75	0.788	0.008	GGACagtttgaaaca
Mus_musculus_cathepsin-F-transcript-variant-X1_promoter_576-1076	Mus_musculus_cathepsin-F-transcript-variant-X1_promoter_576-1076			V$MYBL	Cellular and viral myb-like transcriptional regulators	V$MYBL1.02	V-myb avian myeloblastosis viral oncogene homolog-like 1 (AMYB) (secondary DNA binding preference)	Antibody-Producing Cells Blood Cells Bone Marrow Cells Embryonic Structures Erythrocytes Granulocytes Hematopoietic System Immune System Leukocytes Lymphocytes Monocytes Muscle, Smooth Myeloid Cells Testis Thymus Gland Urogenital System	0.83	285	305	295	+	1	0.865	0.035	ccttgtttcaAACTgtcccaa
Mus_musculus_cathepsin-F-transcript-variant-X1_promoter_576-1076	Mus_musculus_cathepsin-F-transcript-variant-X1_promoter_576-1076			V$MYT1	MYT1 C2HC zinc finger protein	V$MYT1L.01	Myelin transcription factor 1-like, neuronal C2HC zinc finger factor 1	Brain Central Nervous System Nervous System Neuroglia Neurons	0.92	290	302	296	-	1	0.931	0.011	ggacAGTTtgaaa
Mus_musculus_cathepsin-F-transcript-variant-X1_promoter_576-1076	Mus_musculus_cathepsin-F-transcript-variant-X1_promoter_576-1076			V$BARB	Barbiturate-inducible element box from pro+eukaryotic genes	V$BARBIE.01	Barbiturate-inducible element		0.88	308	322	315	-	1	0.924	0.044	atagAAAGaagacgg
Mus_musculus_cathepsin-F-transcript-variant-X1_promoter_576-1076	Mus_musculus_cathepsin-F-transcript-variant-X1_promoter_576-1076			V$PRDM	PR (PRDI-BF1-RIZ1 homologous) domain transcription factor	V$PRDM4.01	PR domain zinc finger protein 4 (PFM1)	Embryonic Structures Eye	0.75	310	340	325	+	1	0.766	0.016	gtcttcTTTCtatgcctccagctctgcagtt
Mus_musculus_cathepsin-F-transcript-variant-X1_promoter_576-1076	Mus_musculus_cathepsin-F-transcript-variant-X1_promoter_576-1076			V$SMAD	Vertebrate SMAD family of transcription factors	V$GC_SBE.01	GC-rich Smad1/5 binding element	Bone and Bones Cardiovascular System Cartilage Connective Tissue Digestive System Embryonic Structures Endocrine System Eye Germ Cells Heart Integumentary System Kidney Lung Luteal Cells Muscle, Smooth Muscles Myocardium Ovary Pancreas Respiratory System Skeleton Urogenital System	0.94	320	330	325	+	1	0.942	0.002	tatgcCTCCag
Mus_musculus_cathepsin-F-transcript-variant-X1_promoter_576-1076	Mus_musculus_cathepsin-F-transcript-variant-X1_promoter_576-1076			V$ZF16	C2H2 zinc finger transcription factors 16	V$PRDM15.01	PR/SET domain 15		0.79	326	340	333	-	1	0.802	0.012	aactgcagagcTGGA
Mus_musculus_cathepsin-F-transcript-variant-X1_promoter_576-1076	Mus_musculus_cathepsin-F-transcript-variant-X1_promoter_576-1076			V$NKXH	NKX homeodomain factors	V$NKX29.01	NK2 homeobox 9, NKX2H	Antibody-Producing Cells Bone and Bones Brain Cardiovascular System Cartilage Central Nervous System Connective Tissue Digestive System Embryonic Structures Endocrine System Heart Islets of Langerhans Lung Muscles Myocardium Nervous System Neuroglia Neurons Pancreas Pituitary Gland Prostate Respiratory System Skeleton Spinal Cord Thyroid Gland Urogenital System	0.81	338	356	347	+	0.778	0.833	0.023	gttttgaaGTCCtggaaga
Mus_musculus_cathepsin-F-transcript-variant-X1_promoter_576-1076	Mus_musculus_cathepsin-F-transcript-variant-X1_promoter_576-1076			V$STAT	Signal transducer and activator of transcription	V$STAT3.02	Signal transducer and activator of transcription 3	Antibody-Producing Cells Antigen-Presenting Cells Blood Cells Bone Marrow Cells Breast Digestive System Erythrocytes Granulocytes Heart Hematopoietic System Immune System Leukocytes Liver Lung Lymphocytes Monocytes Myeloid Cells Myocardium Neuroglia Phagocytes Respiratory System Thymus Gland	0.94	340	358	349	-	1	0.978	0.038	gctcTTCCaggacttcaaa
Mus_musculus_cathepsin-F-transcript-variant-X1_promoter_576-1076	Mus_musculus_cathepsin-F-transcript-variant-X1_promoter_576-1076			V$STAT	Signal transducer and activator of transcription	V$STAT1.01	Signal transducer and activator of transcription 1	Antibody-Producing Cells Antigen-Presenting Cells Blood Cells Bone Marrow Cells Breast Digestive System Erythrocytes Granulocytes Heart Hematopoietic System Immune System Leukocytes Liver Lung Lymphocytes Monocytes Myeloid Cells Myocardium Neuroglia Phagocytes Respiratory System Thymus Gland	0.77	342	360	351	+	1	0.796	0.026	tgaagtcctGGAAgagcta
Mus_musculus_cathepsin-F-transcript-variant-X1_promoter_576-1076	Mus_musculus_cathepsin-F-transcript-variant-X1_promoter_576-1076			V$ETSF	Human and murine ETS1 factors	V$GABPA.02	GA binding protein transcription factor, alpha	Antibody-Producing Cells Antigen-Presenting Cells Blood Cells Blood Platelets Bone Marrow Cells Brain Breast Cardiovascular System Cartilage Central Nervous System Digestive System Embryonic Structures Endocrine System Erythrocytes Germ Cells Granulocytes Hematopoietic System Immune System Integumentary System Kidney Leukocytes Lung Lymphocytes Monocytes Muscle, Skeletal Muscle, Smooth Muscles My…	0.89	343	363	353	+	1	0.912	0.022	gaagtcctGGAAgagctaaaa
Mus_musculus_cathepsin-F-transcript-variant-X1_promoter_576-1076	Mus_musculus_cathepsin-F-transcript-variant-X1_promoter_576-1076			V$ZF12	C2H2 zinc finger transcription factors 12	V$ZFP652.01	Zinc finger protein 652 (ZNF652)		0.76	349	363	356	+	0.772	0.769	0.009	ctggaagagCTAAaa
Mus_musculus_cathepsin-F-transcript-variant-X1_promoter_576-1076	Mus_musculus_cathepsin-F-transcript-variant-X1_promoter_576-1076			V$MYT1	MYT1 C2HC zinc finger protein	V$MYT1.01	MyT1 zinc finger transcription factor involved in primary neurogenesis	Brain Central Nervous System Nervous System Neuroglia Neurons	0.75	359	371	365	+	0.75	0.756	0.006	taaAAGAacactt
Mus_musculus_cathepsin-F-transcript-variant-X1_promoter_576-1076	Mus_musculus_cathepsin-F-transcript-variant-X1_promoter_576-1076			V$GREF	Glucocorticoid responsive and related elements	V$PRE.01	Progesterone receptor binding site, IR3 sites	Adipose Tissue Adrenal Glands Brain Breast Cardiovascular System Central Nervous System Embryonic Structures Endocrine System Germ Cells Heart Integumentary System Kidney Leydig Cells Liver Lung Luteal Cells Muscle, Skeletal Muscle, Smooth Muscles Myocardium Nervous System Ovary Pituitary Gland Prostate Respiratory System Spinal Cord Testis Thymus Gland Urogenital System	0.84	361	379	370	-	1	0.912	0.072	tcagcagcaagTGTTcttt
Mus_musculus_cathepsin-F-transcript-variant-X1_promoter_576-1076	Mus_musculus_cathepsin-F-transcript-variant-X1_promoter_576-1076			V$HAND	Twist subfamily of class B bHLH transcription factors	V$PARAXIS.01	Paraxis (TCF15), member of the Twist subfamily of Class B bHLH factors, forms heterodimers with E12	Adipose Tissue Antibody-Producing Cells Antigen-Presenting Cells Blood Cells Bone Marrow Cells Bone and Bones Brain Breast Cardiovascular System Cartilage Central Nervous System Connective Tissue Embryonic Structures Erythrocytes Germ Cells Heart Hematopoietic System Immune System Integumentary System Leukocytes Lymphocytes Muscle, Skeletal Muscles Myocardium Nervous System Neurons Skeleton Thymu…	0.86	360	380	370	+	1	0.884	0.024	aaaagAACActtgctgctgag
Mus_musculus_cathepsin-F-transcript-variant-X1_promoter_576-1076	Mus_musculus_cathepsin-F-transcript-variant-X1_promoter_576-1076			V$AP1R	MAF and AP1 related factors	V$NRL.02	Neural retinal basic leucine zipper factor (bZIP)	Antibody-Producing Cells Blood Cells Blood Platelets Bone Marrow Cells Brain Central Nervous System Connective Tissue Digestive System Ear Embryonic Structures Endocrine System Erythrocytes Eye Heart Hematopoietic System Immune System Integumentary System Islets of Langerhans Kidney Leukocytes Liver Lung Lymphocytes Monocytes Myeloid Cells Myocardium Nervous System Neuroglia Neurons Pancreas Phag…	0.97	363	387	375	-	1	0.993	0.023	gtccctcctcAGCAgcaagtgttct
Mus_musculus_cathepsin-F-transcript-variant-X1_promoter_576-1076	Mus_musculus_cathepsin-F-transcript-variant-X1_promoter_576-1076			V$AP1R	MAF and AP1 related factors	V$MAFF.01	Transcription factor MafF	Antibody-Producing Cells Blood Cells Blood Platelets Bone Marrow Cells Brain Central Nervous System Connective Tissue Digestive System Ear Embryonic Structures Endocrine System Erythrocytes Eye Heart Hematopoietic System Immune System Integumentary System Islets of Langerhans Kidney Leukocytes Liver Lung Lymphocytes Monocytes Myeloid Cells Myocardium Nervous System Neuroglia Neurons Pancreas Phag…	0.83	369	393	381	+	1	0.842	0.012	cttgctGCTGaggagggactgtagc
Mus_musculus_cathepsin-F-transcript-variant-X1_promoter_576-1076	Mus_musculus_cathepsin-F-transcript-variant-X1_promoter_576-1076			V$SP1F	GC-Box factors SP1/GC	V$SP2.01	Sp2, member of the Sp/XKLF transcription factors with three C2H2 zinc fingers in a conserved carboxyl-terminal domain	ubiquitous	0.8	374	390	382	+	1	0.837	0.037	tgctgaggagGGACtgt
Mus_musculus_cathepsin-F-transcript-variant-X1_promoter_576-1076	Mus_musculus_cathepsin-F-transcript-variant-X1_promoter_576-1076			V$ZF07	C2H2 zinc finger transcription factors 7	V$ZNF263.01	Zinc finger protein 263, ZKSCAN12 (zinc finger protein with KRAB and SCAN domains 12)		0.92	374	390	382	-	1	0.938	0.018	acagtccCTCCtcagca
Mus_musculus_cathepsin-F-transcript-variant-X1_promoter_576-1076	Mus_musculus_cathepsin-F-transcript-variant-X1_promoter_576-1076			V$PBXC	PBX - MEIS complexes	V$PBX3.01	Pre-B-cell leukemia homeobox 3	Bone Marrow Cells Brain Central Nervous System Embryonic Structures Erythrocytes Hematopoietic System Nervous System Pancreas	0.93	376	392	384	+	0.849	0.941	0.011	ctgaggagGGACtgtag
Mus_musculus_cathepsin-F-transcript-variant-X1_promoter_576-1076	Mus_musculus_cathepsin-F-transcript-variant-X1_promoter_576-1076			V$SPZ1	Testis-specific bHLH-Zip transcription factors	V$SPZ1.01	Spermatogenic Zip 1 transcription factor	Endocrine System Germ Cells Testis Urogenital System	0.94	379	389	384	+	1	0.948	0.008	aGGAGggactg
Mus_musculus_cathepsin-F-transcript-variant-X1_promoter_576-1076	Mus_musculus_cathepsin-F-transcript-variant-X1_promoter_576-1076			V$OSRF	Odd-skipped related factors	V$OSR2.01	Odd-skipped related 2	Bone and Bones Embryonic Structures Kidney Skeleton Urogenital System	0.87	384	396	390	+	1	0.925	0.055	ggactGTAGccca
Mus_musculus_cathepsin-F-transcript-variant-X1_promoter_576-1076	Mus_musculus_cathepsin-F-transcript-variant-X1_promoter_576-1076			V$HOXF	Paralog hox genes 1-8 from the four hox clusters A, B, C, D	V$NANOG.01	Homeobox transcription factor Nanog	Adipose Tissue Antibody-Producing Cells Blastomeres Bone Marrow Cells Bone and Bones Brain Breast Cartilage Central Nervous System Connective Tissue Ear Embryonic Structures Erythrocytes Germ Cells Granulocytes Hematopoietic System Integumentary System Kidney Lung Myeloid Cells Nervous System Neurons Ovary Parathyroid Glands Prostate Respiratory System Skeleton Spinal Cord Testis Thymus Gland Uro…	0.94	393	411	402	+	1	0.943	0.003	cccagtgAATGccaaggtc
Mus_musculus_cathepsin-F-transcript-variant-X1_promoter_576-1076	Mus_musculus_cathepsin-F-transcript-variant-X1_promoter_576-1076			V$ESRR	Estrogen-related receptors	V$ESRRA.03	Estrogen-related receptor alpha	Adipose Tissue Bone and Bones Connective Tissue Embryonic Structures Germ Cells Heart Leydig Cells Muscle, Skeletal Muscles Myocardium Skeleton	0.91	394	416	405	+	1	0.999	0.089	ccagtgaatgccAAGGtcacagg
Mus_musculus_cathepsin-F-transcript-variant-X1_promoter_576-1076	Mus_musculus_cathepsin-F-transcript-variant-X1_promoter_576-1076			V$NR2F	Nuclear receptor subfamily 2 factors	V$COUPTFII.01	Chicken ovalbumin upstream promoter transcription factor 2, NR2F2 homodimer, DR1 sites	Adrenal Glands Brain Breast Central Nervous System Digestive System Embryonic Structures Endocrine System Eye Islets of Langerhans Leydig Cells Liver Nervous System Neurons Pancreas Testis Urogenital System	0.8	394	418	406	+	1	0.864	0.064	ccagtgaatgccaaGGTCacaggtg
Mus_musculus_cathepsin-F-transcript-variant-X1_promoter_576-1076	Mus_musculus_cathepsin-F-transcript-variant-X1_promoter_576-1076			V$RXRF	RXR heterodimer binding sites	V$RXRA.01	Retinoid X receptor alpha homodimer, DR1 sites	Adipose Tissue Adrenal Glands Bone Marrow Cells Bone and Bones Brain Breast Central Nervous System Connective Tissue Digestive System Ear Embryonic Structures Endocrine System Eye Gallbladder Granulocytes Heart Hematopoietic System Immune System Integumentary System Kidney Leydig Cells Liver Lung Lymphocytes Monocytes Muscles Myeloid Cells Myocardium Nervous System Neuroglia Neurons Ovary Parathy…	0.83	396	420	408	+	1	0.835	0.005	agtgaatgccaaGGTCacaggtgct
Mus_musculus_cathepsin-F-transcript-variant-X1_promoter_576-1076	Mus_musculus_cathepsin-F-transcript-variant-X1_promoter_576-1076			V$SF1F	Vertebrate steroidogenic factor	V$SF1.01	SF1 steroidogenic factor 1	Adrenal Glands Brain Digestive System Embryonic Structures Endocrine System Germ Cells Leydig Cells Liver Luteal Cells Ovary Pituitary Gland Urogenital System	0.95	401	415	408	+	1	0.993	0.043	atgcCAAGgtcacag
Mus_musculus_cathepsin-F-transcript-variant-X1_promoter_576-1076	Mus_musculus_cathepsin-F-transcript-variant-X1_promoter_576-1076			V$NBRE	NGFI-B response elements, nur subfamily of nuclear receptors	V$NBRE.01	Monomers of the nur subfamily of nuclear receptors (nur77, nurr1, nor-1)	Adrenal Glands Brain Cardiovascular System Central Nervous System Embryonic Structures Endocrine System Leydig Cells Lymphocytes Muscle, Skeletal Muscle, Smooth Muscles Nervous System Neuroglia Neurons Ovary Pituitary Gland Testis Thymus Gland Urogenital System	0.86	402	416	409	+	1	0.939	0.079	tgccAAGGtcacagg
Mus_musculus_cathepsin-F-transcript-variant-X1_promoter_576-1076	Mus_musculus_cathepsin-F-transcript-variant-X1_promoter_576-1076			V$PERO	Peroxisome proliferator-activated receptor	V$PPARG.02	Peroxisome proliferator-activated receptor gamma	Adipose Tissue Bone Marrow Cells Cardiovascular System Connective Tissue Digestive System Embryonic Structures Endocrine System Heart Hematopoietic System Liver Monocytes Muscle, Skeletal Muscle, Smooth Muscles Myeloid Cells Myocardium Nervous System Phagocytes	0.88	400	422	411	+	0.847	0.9	0.02	aatgccaaggtcACAGgtgctgg
Mus_musculus_cathepsin-F-transcript-variant-X1_promoter_576-1076	Mus_musculus_cathepsin-F-transcript-variant-X1_promoter_576-1076			V$RORA	v-ERB and RAR-related orphan receptor alpha	V$RORA.01	RAR-related orphan receptor alpha	Adipose Tissue Antigen-Presenting Cells Blood Cells Brain Central Nervous System Connective Tissue Digestive System Endocrine System Eye Immune System Leukocytes Liver Lymphocytes Muscle, Skeletal Muscles Nervous System Neurons Pineal Gland Thymus Gland	0.85	399	423	411	+	1	0.852	0.002	gaatgccaagGTCAcaggtgctggg
Mus_musculus_cathepsin-F-transcript-variant-X1_promoter_576-1076	Mus_musculus_cathepsin-F-transcript-variant-X1_promoter_576-1076			V$GCNR	Germ cell nuclear receptors	V$RTR.02	Retinoid receptor-related testis-associated receptor (GCNF/RTR), DR0 sites	Bone and Bones Embryonic Structures Endocrine System Germ Cells Ovary Testis Urogenital System	0.89	403	421	412	+	1	0.939	0.049	gccAAGGtcacaggtgctg
Mus_musculus_cathepsin-F-transcript-variant-X1_promoter_576-1076	Mus_musculus_cathepsin-F-transcript-variant-X1_promoter_576-1076			V$NR2F	Nuclear receptor subfamily 2 factors	V$COUP.01	Chicken ovalbumin upstream promoter 1 (COUP-TFI) and chicken ovalbumin upstream promoter 2 (COUP-TFII), DR1 sites	Adrenal Glands Brain Breast Central Nervous System Digestive System Embryonic Structures Endocrine System Eye Islets of Langerhans Leydig Cells Liver Nervous System Neurons Pancreas Testis Urogenital System	0.82	401	425	413	+	1	0.847	0.027	atgccaaggtcacAGGTgctgggat
Mus_musculus_cathepsin-F-transcript-variant-X1_promoter_576-1076	Mus_musculus_cathepsin-F-transcript-variant-X1_promoter_576-1076			V$EREF	Estrogen response elements	V$ESR2.01	Estrogen receptor 2 (ER beta)	Bone and Bones Brain Breast Central Nervous System Connective Tissue Endocrine System Germ Cells Leydig Cells Muscle, Smooth Nervous System Neurons Ovary Pituitary Gland Prostate Skeleton Testis Urogenital System	0.9	405	423	414	+	1	0.901	0.001	caagGTCAcaggtgctggg
Mus_musculus_cathepsin-F-transcript-variant-X1_promoter_576-1076	Mus_musculus_cathepsin-F-transcript-variant-X1_promoter_576-1076			V$SNAI	Snail family of zinc finger transcription factors binding to E-box motifs	V$SNAI2.01	Snail family transcriptional repressor 2	Breast Embryonic Structures Eye Nervous System Thymus Gland Urogenital System	0.99	409	419	414	+	1	0.99	0	gtcaCAGGtgc
Mus_musculus_cathepsin-F-transcript-variant-X1_promoter_576-1076	Mus_musculus_cathepsin-F-transcript-variant-X1_promoter_576-1076			V$MYOD	Myoblast determining factors	V$TCFE2A.01	Transcription factor E2a (E12/E47)	Adipose Tissue Antibody-Producing Cells Antigen-Presenting Cells Blood Cells Bone Marrow Cells Bone and Bones Cardiovascular System Embryonic Structures Endocrine System Germ Cells Heart Hematopoietic System Immune System Kidney Leukocytes Lymphocytes Muscle, Skeletal Muscles Ovary Testis Thymus Gland Urogenital System	0.97	407	423	415	+	1	0.977	0.007	aggtcacaGGTGctggg
Mus_musculus_cathepsin-F-transcript-variant-X1_promoter_576-1076	Mus_musculus_cathepsin-F-transcript-variant-X1_promoter_576-1076			V$RXRF	RXR heterodimer binding sites	V$RAR_RXR.01	Retinoic acid receptor / retinoid X receptor heterodimer, DR1 sites	Adipose Tissue Adrenal Glands Bone Marrow Cells Bone and Bones Brain Breast Central Nervous System Connective Tissue Digestive System Ear Embryonic Structures Endocrine System Eye Gallbladder Granulocytes Heart Hematopoietic System Immune System Integumentary System Kidney Leydig Cells Liver Lung Lymphocytes Monocytes Muscles Myeloid Cells Myocardium Nervous System Neuroglia Neurons Ovary Parathy…	0.78	403	427	415	+	1	0.818	0.038	gccaaggtcacAGGTgctgggattg
Mus_musculus_cathepsin-F-transcript-variant-X1_promoter_576-1076	Mus_musculus_cathepsin-F-transcript-variant-X1_promoter_576-1076			V$HAND	Twist subfamily of class B bHLH transcription factors	V$TAL1_E2A.01	Complex of Lmo2 bound to Tal-1, E2A proteins, and GATA-1, half-site 1	Adipose Tissue Antibody-Producing Cells Antigen-Presenting Cells Blood Cells Bone Marrow Cells Bone and Bones Brain Breast Cardiovascular System Cartilage Central Nervous System Connective Tissue Embryonic Structures Erythrocytes Germ Cells Heart Hematopoietic System Immune System Integumentary System Leukocytes Lymphocytes Muscle, Skeletal Muscles Myocardium Nervous System Neurons Skeleton Thymu…	0.98	406	426	416	+	1	0.991	0.011	aaggtcaCAGGtgctgggatt
Mus_musculus_cathepsin-F-transcript-variant-X1_promoter_576-1076	Mus_musculus_cathepsin-F-transcript-variant-X1_promoter_576-1076			V$ZFHX	Two-handed zinc finger homeodomain transcription factors	V$AREB6.03	AREB6 (Atp1a1 regulatory element binding factor 6)	Breast Embryonic Structures Eye Kidney	0.96	410	422	416	-	1	0.978	0.018	ccagCACCtgtga
Mus_musculus_cathepsin-F-transcript-variant-X1_promoter_576-1076	Mus_musculus_cathepsin-F-transcript-variant-X1_promoter_576-1076			V$ZF05	C2H2 zinc finger transcription factors 5	V$ZFP410.01	Zinc finger protein 410, APA-1		0.84	415	429	422	+	1	0.846	0.006	ggtgctgGGATtgct
Mus_musculus_cathepsin-F-transcript-variant-X1_promoter_576-1076	Mus_musculus_cathepsin-F-transcript-variant-X1_promoter_576-1076			V$CEBP	Ccaat/Enhancer Binding Protein	V$CEBPG.01	CCAAT/enhancer binding protein (C/EBP), gamma	Adipose Tissue Blood Cells Bone Marrow Cells Breast Connective Tissue Digestive System Embryonic Structures Erythrocytes Granulocytes Hematopoietic System Immune System Leukocytes Liver Lung Monocytes Myeloid Cells Neuroglia Phagocytes	0.84	421	435	428	+	1	0.86	0.02	gggaTTGCtcaagga
Mus_musculus_cathepsin-F-transcript-variant-X1_promoter_576-1076	Mus_musculus_cathepsin-F-transcript-variant-X1_promoter_576-1076			V$CEBP	Ccaat/Enhancer Binding Protein	V$CEBPA.01	CCAAT/enhancer binding protein alpha	Adipose Tissue Blood Cells Bone Marrow Cells Breast Connective Tissue Digestive System Embryonic Structures Erythrocytes Granulocytes Hematopoietic System Immune System Leukocytes Liver Lung Monocytes Myeloid Cells Neuroglia Phagocytes	0.94	422	436	429	-	1	0.968	0.028	ctccttgaGCAAtcc
Mus_musculus_cathepsin-F-transcript-variant-X1_promoter_576-1076	Mus_musculus_cathepsin-F-transcript-variant-X1_promoter_576-1076			V$NGRE	"Negative" glucocoticoid response elements	V$IR1_NGRE.01	Repressive binding sites for glucocorticoid receptor (IR1)		0.81	425	439	432	+	1	0.89	0.08	ttgctcaaGGAGact
Mus_musculus_cathepsin-F-transcript-variant-X1_promoter_576-1076	Mus_musculus_cathepsin-F-transcript-variant-X1_promoter_576-1076			V$NFKB	Nuclear factor kappa B/c-rel	V$NFKAPPAB.01	NF-kappaB	Antibody-Producing Cells Antigen-Presenting Cells Blood Cells Bone Marrow Cells Bone and Bones Brain Cardiovascular System Cartilage Granulocytes Hematopoietic System Hemocytes Immune System Leukocytes Lung Lymphocytes Monocytes Muscle, Smooth Myeloid Cells Neuroglia Phagocytes Respiratory System Skeleton Thymus Gland	0.89	438	452	445	+	1	0.892	0.002	ctGGGAgagcccaga
Mus_musculus_cathepsin-F-transcript-variant-X1_promoter_576-1076	Mus_musculus_cathepsin-F-transcript-variant-X1_promoter_576-1076			V$SMAD	Vertebrate SMAD family of transcription factors	V$SMAD3.01	Smad3 transcription factor involved in TGF-beta signaling	Bone and Bones Cardiovascular System Cartilage Connective Tissue Digestive System Embryonic Structures Endocrine System Eye Germ Cells Heart Integumentary System Kidney Lung Luteal Cells Muscle, Smooth Muscles Myocardium Ovary Pancreas Respiratory System Skeleton Urogenital System	0.99	446	456	451	-	1	0.994	0.004	atgGTCTgggc
Mus_musculus_cathepsin-F-transcript-variant-X1_promoter_576-1076	Mus_musculus_cathepsin-F-transcript-variant-X1_promoter_576-1076			V$P53F	p53 tumor suppressor	V$TP63.02	Tumor protein p63	ubiquitous	0.86	443	467	455	+	1	0.862	0.002	agagcccagaccataCTTGagtcag
Mus_musculus_cathepsin-F-transcript-variant-X1_promoter_576-1076	Mus_musculus_cathepsin-F-transcript-variant-X1_promoter_576-1076			V$RXRF	RXR heterodimer binding sites	V$THRB.02	Thyroid hormone receptor, beta (ER5 - everted repeat, spacer 5)	Adipose Tissue Adrenal Glands Bone Marrow Cells Bone and Bones Brain Breast Central Nervous System Connective Tissue Digestive System Ear Embryonic Structures Endocrine System Eye Gallbladder Granulocytes Heart Hematopoietic System Immune System Integumentary System Kidney Leydig Cells Liver Lung Lymphocytes Monocytes Muscles Myeloid Cells Myocardium Nervous System Neuroglia Neurons Ovary Parathy…	0.75	446	470	458	-	1	0.758	0.008	attctgactcaagtatGGTCtgggc
Mus_musculus_cathepsin-F-transcript-variant-X1_promoter_576-1076	Mus_musculus_cathepsin-F-transcript-variant-X1_promoter_576-1076			V$AP1R	MAF and AP1 related factors	V$NFE2.01	NF-E2 p45	Antibody-Producing Cells Blood Cells Blood Platelets Bone Marrow Cells Brain Central Nervous System Connective Tissue Digestive System Ear Embryonic Structures Endocrine System Erythrocytes Eye Heart Hematopoietic System Immune System Integumentary System Islets of Langerhans Kidney Leukocytes Liver Lung Lymphocytes Monocytes Myeloid Cells Myocardium Nervous System Neuroglia Neurons Pancreas Phag…	0.85	450	474	462	-	1	0.865	0.015	ctggattCTGActcaagtatggtct
Mus_musculus_cathepsin-F-transcript-variant-X1_promoter_576-1076	Mus_musculus_cathepsin-F-transcript-variant-X1_promoter_576-1076			V$AP1F	AP1, Activating protein 1	V$BATF.01	Basic leucine zipper transcription factor, ATF-like	Adrenal Glands Antibody-Producing Cells Antigen-Presenting Cells Blood Cells Bone Marrow Cells Brain Central Nervous System Endocrine System Heart Hematopoietic System Immune System Integumentary System Leukocytes Lung Lymphocytes Monocytes Muscle, Smooth Myeloid Cells Nervous System Neuroglia Neurons Phagocytes Pineal Gland Respiratory System Spinal Cord Thyroid Gland	0.92	457	469	463	-	1	0.981	0.061	ttctgaCTCAagt
Mus_musculus_cathepsin-F-transcript-variant-X1_promoter_576-1076	Mus_musculus_cathepsin-F-transcript-variant-X1_promoter_576-1076			V$AP1F	AP1, Activating protein 1	V$JUNB.01	Transcription factor Jun-B	Adrenal Glands Antibody-Producing Cells Antigen-Presenting Cells Blood Cells Bone Marrow Cells Brain Central Nervous System Endocrine System Heart Hematopoietic System Immune System Integumentary System Leukocytes Lung Lymphocytes Monocytes Muscle, Smooth Myeloid Cells Nervous System Neuroglia Neurons Phagocytes Pineal Gland Respiratory System Spinal Cord Thyroid Gland	0.87	457	469	463	+	1	0.981	0.111	acttgaGTCAgaa
Mus_musculus_cathepsin-F-transcript-variant-X1_promoter_576-1076	Mus_musculus_cathepsin-F-transcript-variant-X1_promoter_576-1076			V$AP1R	MAF and AP1 related factors	V$BACH2.01	Bach2 bound TRE	Antibody-Producing Cells Blood Cells Blood Platelets Bone Marrow Cells Brain Central Nervous System Connective Tissue Digestive System Ear Embryonic Structures Endocrine System Erythrocytes Eye Heart Hematopoietic System Immune System Integumentary System Islets of Langerhans Kidney Leukocytes Liver Lung Lymphocytes Monocytes Myeloid Cells Myocardium Nervous System Neuroglia Neurons Pancreas Phag…	0.89	452	476	464	+	1	0.954	0.064	accatactTGAGtcagaatccagcc
Mus_musculus_cathepsin-F-transcript-variant-X1_promoter_576-1076	Mus_musculus_cathepsin-F-transcript-variant-X1_promoter_576-1076			V$ARID	AT rich interactive domain factor	V$BRIGHT.01	Bright, B cell regulator of IgH transcription	Antibody-Producing Cells Blood Cells Bone Marrow Cells Embryonic Structures Heart Immune System Leukocytes Lymphocytes Myocardium	0.92	466	486	476	-	1	0.927	0.007	aagtaATTAaggctggattct
Mus_musculus_cathepsin-F-transcript-variant-X1_promoter_576-1076	Mus_musculus_cathepsin-F-transcript-variant-X1_promoter_576-1076			V$HOMF	Homeodomain transcription factors	V$HHEX.01	Hematopoietically expressed homeobox, proline-rich homeodomain protein	Bone Marrow Cells Bone and Bones Brain Cardiovascular System Cartilage Central Nervous System Connective Tissue Digestive System Ear Embryonic Structures Endocrine System Erythrocytes Eye Germ Cells Heart Hematopoietic System Immune System Islets of Langerhans Liver Muscle, Skeletal Muscle, Smooth Muscles Myocardium Nervous System Neurons Ovary Pancreas Skeleton Spinal Cord Testis Thyroid Gland U…	0.95	467	485	476	+	1	0.955	0.005	gaatccagcctTAATtact
Mus_musculus_cathepsin-F-transcript-variant-X1_promoter_576-1076	Mus_musculus_cathepsin-F-transcript-variant-X1_promoter_576-1076			V$LHXF	Lim homeodomain factors	V$LMX1B.01	LIM-homeodomain transcription factor	Adipose Tissue Bone and Bones Brain Cardiovascular System Central Nervous System Digestive System Ear Embryonic Structures Endocrine System Eye Germ Cells Heart Integumentary System Islets of Langerhans Kidney Leydig Cells Muscles Myocardium Nervous System Neurons Nose Ovary Pancreas Pituitary Gland Skeleton Spinal Cord Testis Urogenital System	0.91	465	487	476	+	1	0.913	0.003	cagaatccagcctTAATtacttc
Mus_musculus_cathepsin-F-transcript-variant-X1_promoter_576-1076	Mus_musculus_cathepsin-F-transcript-variant-X1_promoter_576-1076			V$LTSM	Localized tandem sequence motif	V$LTSM.03	LTSM elements with 8 bp spacer		0.84	469	483	476	+	1	0.841	0.001	ATCCagccttaatta
Mus_musculus_cathepsin-F-transcript-variant-X1_promoter_576-1076	Mus_musculus_cathepsin-F-transcript-variant-X1_promoter_576-1076			O$VTBP	Vertebrate TATA binding protein factor	O$ATATA.01	Avian C-type LTR TATA box		0.78	470	486	478	-	1	0.869	0.089	aagtaatTAAGgctgga
Mus_musculus_cathepsin-F-transcript-variant-X1_promoter_576-1076	Mus_musculus_cathepsin-F-transcript-variant-X1_promoter_576-1076			V$CART	Cart-1 (cartilage homeoprotein 1)	V$S8.01	Binding site for S8 type homeodomains	Adrenal Glands Bone and Bones Brain Cardiovascular System Cartilage Central Nervous System Connective Tissue Digestive System Ear Embryonic Structures Endocrine System Eye Heart Islets of Langerhans Muscle, Skeletal Myeloid Cells Myocardium Nervous System Neuroglia Neurons Nose Pancreas Phagocytes Pituitary Gland Respiratory System Skeleton Spinal Cord Testis	0.97	468	488	478	-	1	0.997	0.027	agaagTAATtaaggctggatt
Mus_musculus_cathepsin-F-transcript-variant-X1_promoter_576-1076	Mus_musculus_cathepsin-F-transcript-variant-X1_promoter_576-1076			V$DLXF	Distal-less homeodomain transcription factors	V$DLX1.02	Distal-less homeobox 1	Bone and Bones Brain Cartilage Central Nervous System Connective Tissue Ear Embryonic Structures Erythrocytes Integumentary System Islets of Langerhans Nervous System Neuroglia Neurons Nose Pancreas Skeleton	0.88	469	487	478	+	1	0.973	0.093	atccagccttAATTacttc
Mus_musculus_cathepsin-F-transcript-variant-X1_promoter_576-1076	Mus_musculus_cathepsin-F-transcript-variant-X1_promoter_576-1076			V$PDX1	Pancreatic and intestinal homeodomain transcription factor	V$IPF1.01	Insulin promoter factor 1, pancreatic and duodenal homeobox 1 (Pdx1)	Digestive System Embryonic Structures Endocrine System Islets of Langerhans Pancreas	0.84	469	487	478	+	1	0.939	0.099	atccagcctTAATtacttc
Mus_musculus_cathepsin-F-transcript-variant-X1_promoter_576-1076	Mus_musculus_cathepsin-F-transcript-variant-X1_promoter_576-1076			V$HOXF	Paralog hox genes 1-8 from the four hox clusters A, B, C, D	V$HOXC6.01	Homeobox C6 / Hox-3C	Adipose Tissue Antibody-Producing Cells Blastomeres Bone Marrow Cells Bone and Bones Brain Breast Cartilage Central Nervous System Connective Tissue Ear Embryonic Structures Erythrocytes Germ Cells Granulocytes Hematopoietic System Integumentary System Kidney Lung Myeloid Cells Nervous System Neurons Ovary Parathyroid Glands Prostate Respiratory System Skeleton Spinal Cord Testis Thymus Gland Uro…	0.85	470	488	479	-	1	0.979	0.129	agaagtAATTaaggctgga
Mus_musculus_cathepsin-F-transcript-variant-X1_promoter_576-1076	Mus_musculus_cathepsin-F-transcript-variant-X1_promoter_576-1076			V$OCT1	Octamer binding protein	V$OCT1.03	Octamer-binding transcription factor-1, POU class 2 homeobox 1 (POU2F1)	Antibody-Producing Cells Blood Cells Brain Central Nervous System Immune System Integumentary System Leukocytes Lymphocytes Nervous System Neurons Nose Respiratory System	0.85	472	486	479	+	1	0.928	0.078	cagccttaATTActt
Mus_musculus_cathepsin-F-transcript-variant-X1_promoter_576-1076	Mus_musculus_cathepsin-F-transcript-variant-X1_promoter_576-1076			V$ABDB	Abdominal-B type homeodomain transcription factors	V$HOXC9.01	Homeobox C9 / Hox-3beta	Adipose Tissue Bone Marrow Cells Bone and Bones Cartilage Connective Tissue Embryonic Structures Erythrocytes Hematopoietic System Integumentary System Kidney Monocytes Muscle, Skeletal Myeloid Cells Ovary Prostate Skeleton Spinal Cord Urogenital System	0.83	472	488	480	-	1	0.908	0.078	agaagtaaTTAAggctg
Mus_musculus_cathepsin-F-transcript-variant-X1_promoter_576-1076	Mus_musculus_cathepsin-F-transcript-variant-X1_promoter_576-1076			V$BRNF	Brn POU domain factors	V$BRN3.02	Brn-3, POU-IV protein class	Brain Central Nervous System Ear Embryonic Structures Endocrine System Eye Islets of Langerhans Nervous System Neuroglia Neurons Pancreas Spinal Cord	0.89	471	489	480	+	1	0.911	0.021	ccagcctTAATtacttctc
Mus_musculus_cathepsin-F-transcript-variant-X1_promoter_576-1076	Mus_musculus_cathepsin-F-transcript-variant-X1_promoter_576-1076			V$HBOX	Homeobox transcription factors	V$EN1.02	Engrailed homeobox 1	Bone and Bones Brain Cardiovascular System Central Nervous System Digestive System Ear Embryonic Structures Eye Islets of Langerhans Muscle, Skeletal Muscle, Smooth Muscles Nervous System Neurons Pancreas Skeleton Spinal Cord	0.86	471	489	480	-	1	0.977	0.117	gagaagtAATTaaggctgg
Mus_musculus_cathepsin-F-transcript-variant-X1_promoter_576-1076	Mus_musculus_cathepsin-F-transcript-variant-X1_promoter_576-1076			V$HOMF	Homeodomain transcription factors	V$NOBOX.01	Homeobox containing germ cell-specific transcription factor NOBOX	Bone Marrow Cells Bone and Bones Brain Cardiovascular System Cartilage Central Nervous System Connective Tissue Digestive System Ear Embryonic Structures Endocrine System Erythrocytes Eye Germ Cells Heart Hematopoietic System Immune System Islets of Langerhans Liver Muscle, Skeletal Muscle, Smooth Muscles Myocardium Nervous System Neurons Ovary Pancreas Skeleton Spinal Cord Testis Thyroid Gland U…	0.92	471	489	480	+	1	0.957	0.037	ccagcctTAATtacttctc
Mus_musculus_cathepsin-F-transcript-variant-X1_promoter_576-1076	Mus_musculus_cathepsin-F-transcript-variant-X1_promoter_576-1076			V$LHXF	Lim homeodomain factors	V$LMX1A.02	LIM homeobox transcription factor 1, alpha	Adipose Tissue Bone and Bones Brain Cardiovascular System Central Nervous System Digestive System Ear Embryonic Structures Endocrine System Eye Germ Cells Heart Integumentary System Islets of Langerhans Kidney Leydig Cells Muscles Myocardium Nervous System Neurons Nose Ovary Pancreas Pituitary Gland Skeleton Spinal Cord Testis Urogenital System	0.93	469	491	480	+	1	1	0.07	atccagccTTAAttacttctctg
Mus_musculus_cathepsin-F-transcript-variant-X1_promoter_576-1076	Mus_musculus_cathepsin-F-transcript-variant-X1_promoter_576-1076			V$NKX1	NK1 homeobox transcription factors	V$NKX12.01	NK1 homeobox 2, Sax1-like		0.87	472	488	480	-	1	0.924	0.054	agaagtAATTaaggctg
Mus_musculus_cathepsin-F-transcript-variant-X1_promoter_576-1076	Mus_musculus_cathepsin-F-transcript-variant-X1_promoter_576-1076			V$NKX6	NK6 homeobox transcription factors	V$NKX61.01	NK6 homeobox 1	Brain Central Nervous System Digestive System Embryonic Structures Endocrine System Islets of Langerhans Nervous System Neuroglia Neurons Pancreas Spinal Cord	0.91	473	487	480	+	1	1	0.09	agccTTAAttacttc
Mus_musculus_cathepsin-F-transcript-variant-X1_promoter_576-1076	Mus_musculus_cathepsin-F-transcript-variant-X1_promoter_576-1076			V$PAXH	PAX homeodomain binding sites	V$PAX4.02	Paired box 4, homeodomain binding site	Brain Central Nervous System Digestive System Embryonic Structures Endocrine System Eye Islets of Langerhans Nervous System Neuroglia Neurons Nose Pancreas Spinal Cord	0.84	473	487	480	-	1	0.911	0.071	gaagtAATTaaggct
Mus_musculus_cathepsin-F-transcript-variant-X1_promoter_576-1076	Mus_musculus_cathepsin-F-transcript-variant-X1_promoter_576-1076			V$PIT1	GHF-1 pituitary specific pou domain transcription factor	V$PIT1.02	POU domain, class 1, transcription factor 1 (POU1F1) / Pituitary transcription factor-1	Brain Central Nervous System Endocrine System Nervous System Pituitary Gland	0.81	471	489	480	-	0.754	0.848	0.038	gagaaGTAAttaaggctgg
Mus_musculus_cathepsin-F-transcript-variant-X1_promoter_576-1076	Mus_musculus_cathepsin-F-transcript-variant-X1_promoter_576-1076			V$BRNF	Brn POU domain factors	V$BRN2.04	POU class 3 homeobox 2 (POU3F2), OTF7	Brain Central Nervous System Ear Embryonic Structures Endocrine System Eye Islets of Langerhans Nervous System Neuroglia Neurons Pancreas Spinal Cord	0.82	472	490	481	-	1	0.921	0.101	agagaagTAATtaaggctg
Mus_musculus_cathepsin-F-transcript-variant-X1_promoter_576-1076	Mus_musculus_cathepsin-F-transcript-variant-X1_promoter_576-1076			V$HBOX	Homeobox transcription factors	V$HLXB9.01	Motor neuron and pancreas homeobox 1 (Mnx1)	Bone and Bones Brain Cardiovascular System Central Nervous System Digestive System Ear Embryonic Structures Eye Islets of Langerhans Muscle, Skeletal Muscle, Smooth Muscles Nervous System Neurons Pancreas Skeleton Spinal Cord	0.83	472	490	481	+	1	0.938	0.108	cagccttAATTacttctct
Mus_musculus_cathepsin-F-transcript-variant-X1_promoter_576-1076	Mus_musculus_cathepsin-F-transcript-variant-X1_promoter_576-1076			V$HOMF	Homeodomain transcription factors	V$MSX1.01	Muscle-segment homeobox 1, msh homeobox 1	Bone Marrow Cells Bone and Bones Brain Cardiovascular System Cartilage Central Nervous System Connective Tissue Digestive System Ear Embryonic Structures Endocrine System Erythrocytes Eye Germ Cells Heart Hematopoietic System Immune System Islets of Langerhans Liver Muscle, Skeletal Muscle, Smooth Muscles Myocardium Nervous System Neurons Ovary Pancreas Skeleton Spinal Cord Testis Thyroid Gland U…	0.89	472	490	481	-	1	0.961	0.071	agagaagtAATTaaggctg
Mus_musculus_cathepsin-F-transcript-variant-X1_promoter_576-1076	Mus_musculus_cathepsin-F-transcript-variant-X1_promoter_576-1076			V$LHXF	Lim homeodomain factors	V$ISL2.01	ISL LIM homeobox 2	Adipose Tissue Bone and Bones Brain Cardiovascular System Central Nervous System Digestive System Ear Embryonic Structures Endocrine System Eye Germ Cells Heart Integumentary System Islets of Langerhans Kidney Leydig Cells Muscles Myocardium Nervous System Neurons Nose Ovary Pancreas Pituitary Gland Skeleton Spinal Cord Testis Urogenital System	0.87	470	492	481	-	1	0.93	0.06	acagagaagtaATTAaggctgga
Mus_musculus_cathepsin-F-transcript-variant-X1_promoter_576-1076	Mus_musculus_cathepsin-F-transcript-variant-X1_promoter_576-1076			V$NKX1	NK1 homeobox transcription factors	V$NKX12.01	NK1 homeobox 2, Sax1-like		0.87	473	489	481	+	1	0.927	0.057	agccttAATTacttctc
Mus_musculus_cathepsin-F-transcript-variant-X1_promoter_576-1076	Mus_musculus_cathepsin-F-transcript-variant-X1_promoter_576-1076			V$NKX6	NK6 homeobox transcription factors	V$NKX61.03	NK6 homeobox 1, NKX6 ALPHA	Brain Central Nervous System Digestive System Embryonic Structures Endocrine System Islets of Langerhans Nervous System Neuroglia Neurons Pancreas Spinal Cord	0.84	474	488	481	-	1	0.9	0.06	agaagTAATtaaggc
Mus_musculus_cathepsin-F-transcript-variant-X1_promoter_576-1076	Mus_musculus_cathepsin-F-transcript-variant-X1_promoter_576-1076			V$PAXH	PAX homeodomain binding sites	V$PAX4.02	Paired box 4, homeodomain binding site	Brain Central Nervous System Digestive System Embryonic Structures Endocrine System Eye Islets of Langerhans Nervous System Neuroglia Neurons Nose Pancreas Spinal Cord	0.84	474	488	481	+	1	0.909	0.069	gccttAATTacttct
Mus_musculus_cathepsin-F-transcript-variant-X1_promoter_576-1076	Mus_musculus_cathepsin-F-transcript-variant-X1_promoter_576-1076			V$HOXF	Paralog hox genes 1-8 from the four hox clusters A, B, C, D	V$HOXC8.01	Homeobox C8 / Hox-3alpha	Adipose Tissue Antibody-Producing Cells Blastomeres Bone Marrow Cells Bone and Bones Brain Breast Cartilage Central Nervous System Connective Tissue Ear Embryonic Structures Erythrocytes Germ Cells Granulocytes Hematopoietic System Integumentary System Kidney Lung Myeloid Cells Nervous System Neurons Ovary Parathyroid Glands Prostate Respiratory System Skeleton Spinal Cord Testis Thymus Gland Uro…	0.85	473	491	482	+	1	0.989	0.139	agccttaATTActtctctg
Mus_musculus_cathepsin-F-transcript-variant-X1_promoter_576-1076	Mus_musculus_cathepsin-F-transcript-variant-X1_promoter_576-1076			V$NKXH	NKX homeodomain factors	V$NKX25.02	Homeo domain factor Nkx-2.5/Csx, tinman homolog low affinity sites	Antibody-Producing Cells Bone and Bones Brain Cardiovascular System Cartilage Central Nervous System Connective Tissue Digestive System Embryonic Structures Endocrine System Heart Islets of Langerhans Lung Muscles Myocardium Nervous System Neuroglia Neurons Pancreas Pituitary Gland Prostate Respiratory System Skeleton Spinal Cord Thyroid Gland Urogenital System	0.88	473	491	482	+	1	0.971	0.091	agcctTAATtacttctctg
Mus_musculus_cathepsin-F-transcript-variant-X1_promoter_576-1076	Mus_musculus_cathepsin-F-transcript-variant-X1_promoter_576-1076			V$OCT1	Octamer binding protein	V$OCT1.03	Octamer-binding transcription factor-1, POU class 2 homeobox 1 (POU2F1)	Antibody-Producing Cells Blood Cells Brain Central Nervous System Immune System Integumentary System Leukocytes Lymphocytes Nervous System Neurons Nose Respiratory System	0.85	475	489	482	-	1	0.925	0.075	gagaagtaATTAagg
Mus_musculus_cathepsin-F-transcript-variant-X1_promoter_576-1076	Mus_musculus_cathepsin-F-transcript-variant-X1_promoter_576-1076			V$CART	Cart-1 (cartilage homeoprotein 1)	V$S8.01	Binding site for S8 type homeodomains	Adrenal Glands Bone and Bones Brain Cardiovascular System Cartilage Central Nervous System Connective Tissue Digestive System Ear Embryonic Structures Endocrine System Eye Heart Islets of Langerhans Muscle, Skeletal Myeloid Cells Myocardium Nervous System Neuroglia Neurons Nose Pancreas Phagocytes Pituitary Gland Respiratory System Skeleton Spinal Cord Testis	0.97	473	493	483	+	1	0.992	0.022	agcctTAATtacttctctgtt
Mus_musculus_cathepsin-F-transcript-variant-X1_promoter_576-1076	Mus_musculus_cathepsin-F-transcript-variant-X1_promoter_576-1076			V$DLXF	Distal-less homeodomain transcription factors	V$DLX1.02	Distal-less homeobox 1	Bone and Bones Brain Cartilage Central Nervous System Connective Tissue Ear Embryonic Structures Erythrocytes Integumentary System Islets of Langerhans Nervous System Neuroglia Neurons Nose Pancreas Skeleton	0.88	474	492	483	-	1	0.982	0.102	acagagaagtAATTaaggc
Mus_musculus_cathepsin-F-transcript-variant-X1_promoter_576-1076	Mus_musculus_cathepsin-F-transcript-variant-X1_promoter_576-1076			V$PDX1	Pancreatic and intestinal homeodomain transcription factor	V$IPF1.01	Insulin promoter factor 1, pancreatic and duodenal homeobox 1 (Pdx1)	Digestive System Embryonic Structures Endocrine System Islets of Langerhans Pancreas	0.84	474	492	483	-	1	0.936	0.096	acagagaagTAATtaaggc
Mus_musculus_cathepsin-F-transcript-variant-X1_promoter_576-1076	Mus_musculus_cathepsin-F-transcript-variant-X1_promoter_576-1076			V$BRNF	Brn POU domain factors	V$BRN4.02	POU class 3 homeobox 4 (POU3F4)	Brain Central Nervous System Ear Embryonic Structures Endocrine System Eye Islets of Langerhans Nervous System Neuroglia Neurons Pancreas Spinal Cord	0.8	475	493	484	+	0.756	0.802	0.002	ccttaaTTACttctctgtt
Mus_musculus_cathepsin-F-transcript-variant-X1_promoter_576-1076	Mus_musculus_cathepsin-F-transcript-variant-X1_promoter_576-1076			V$HBOX	Homeobox transcription factors	V$GSH1.01	Homeobox transcription factor Gsh-1	Bone and Bones Brain Cardiovascular System Central Nervous System Digestive System Ear Embryonic Structures Eye Islets of Langerhans Muscle, Skeletal Muscle, Smooth Muscles Nervous System Neurons Pancreas Skeleton Spinal Cord	0.85	475	493	484	-	1	0.89	0.04	aacagagaagTAATtaagg
Mus_musculus_cathepsin-F-transcript-variant-X1_promoter_576-1076	Mus_musculus_cathepsin-F-transcript-variant-X1_promoter_576-1076			V$LHXF	Lim homeodomain factors	V$LMX1B.01	LIM-homeodomain transcription factor	Adipose Tissue Bone and Bones Brain Cardiovascular System Central Nervous System Digestive System Ear Embryonic Structures Endocrine System Eye Germ Cells Heart Integumentary System Islets of Langerhans Kidney Leydig Cells Muscles Myocardium Nervous System Neurons Nose Ovary Pancreas Pituitary Gland Skeleton Spinal Cord Testis Urogenital System	0.91	474	496	485	-	1	0.926	0.016	cggaacagagaagTAATtaaggc
