# Supplementary material for: Motif and conserved module analysis in DNA (promoters, enhancers) and RNA (lncRNA, mRNA) using AlModules
Source: Sci Rep. 2022 Oct 20;12:17588. doi: 10.1038/s41598-022-21732-0 (PMC9584888; doi:10.1038/s41598-022-21732-0)
Supplement: Supplementary file 1 — Supplementary Information 1. [file 41598_2022_21732_MOESM1_ESM.zip › contrav3_vs_aimodules_vs_softberry.xls]

## Sheet: contraV3
Species	Matrix	Position	Strand	Core_Score	Matrix_Score	Seq
AJ223836	MA0006.1	862	(+)	1000	990	aGCGTG
AJ223836	MA0006.1	987	(-)	1000	988	CACGCc
AJ223836	MA0123.1	220	(+)	958	918	CGCCGctacg
AJ223836	MA0165.1	485	(-)	1000	915	ggATAAA
AJ223836	MA0165.1	1312	(-)	1000	957	caATAAA
AJ223836	MA0206.1	742	(-)	1000	895	aAATTAa
AJ223836	MA0207.1	318	(+)	1000	953	TGACAt
AJ223836	MA0207.1	363	(+)	1000	942	TGACAc
AJ223836	MA0207.1	903	(-)	1000	1000	cTGTCA
AJ223836	MA0207.1	1208	(+)	1000	942	TGACAc
AJ223836	MA0210.1	74	(-)	966	966	TGTTG
AJ223836	MA0210.1	212	(-)	977	977	TGTTC
AJ223836	MA0210.1	235	(-)	998	998	TGTTT
AJ223836	MA0210.1	684	(+)	966	966	CAACA
AJ223836	MA0210.1	689	(-)	966	966	TGTTG
AJ223836	MA0210.1	704	(-)	966	966	TGTTG
AJ223836	MA0210.1	770	(-)	966	966	TGTTG
AJ223836	MA0210.1	782	(+)	977	977	GAACA
AJ223836	MA0210.1	1045	(+)	966	966	CAACA
AJ223836	MA0210.1	1051	(+)	966	966	CAACA
AJ223836	MA0210.1	1202	(-)	998	998	TGTTT
AJ223836	MA0266.1	1263	(+)	1000	924	cgCTAGA
AJ223836	MA0267.1	263	(-)	1000	988	gGCTGGg
AJ223836	MA0267.1	509	(-)	1000	995	tGCTGGg
AJ223836	MA0267.1	773	(-)	1000	995	tGCTGGg
AJ223836	MA0267.1	968	(+)	1000	988	tCCAGCa
AJ223836	MA0268.1	239	(+)	968	966	tCCCCGc
AJ223836	MA0268.1	265	(-)	1000	971	cTGGGGc
AJ223836	MA0268.1	328	(-)	1000	988	tTGGGGa
AJ223836	MA0268.1	334	(+)	968	944	aCCCCGg
AJ223836	MA0268.1	511	(-)	1000	973	cTGGGGg
AJ223836	MA0268.1	512	(-)	958	950	tGGGGGt
AJ223836	MA0268.1	671	(+)	968	946	aCCCCGt
AJ223836	MA0268.1	821	(+)	968	943	tCCCCGt
AJ223836	MA0268.1	894	(+)	1000	997	tCCCCAc
AJ223836	MA0268.1	1178	(+)	958	932	gCCCCCt
AJ223836	MA0268.1	1179	(+)	961	935	cCCCCTg
AJ223836	MA0270.1	121	(-)	1000	952	aGGGTGcc
AJ223836	MA0270.1	385	(-)	1000	950	tGGGTGcc
AJ223836	MA0270.1	875	(-)	1000	997	aGGGTGtg
AJ223836	MA0564.1	96	(-)	1000	888	gaCATGCag
AJ223836	MA0634.1	740	(+)	1000	951	ggaAATTAaa
AJ223836	MA0931.1	450	(+)	1000	912	atcCACGTct
AJ223836	MA0933.1	743	(+)	1000	1000	aATTAAat
AJ223836	MA0934.1	743	(+)	1000	967	AATTAaat
AJ223836	MA0941.1	448	(+)	1000	904	aaatcCACGTctt
AJ223836	MA1054.1	329	(+)	1000	891	tggGGACCcc
AJ223836	MA1097.1	139	(+)	1000	8703	gtgCCCAC
AJ223836	MA1097.1	355	(-)	959	6900	GTGGTctt
AJ223836	MA1097.1	384	(-)	1000	8154	GTGGGtgc
AJ223836	MA1097.1	865	(-)	959	6625	GTGGTggt
AJ223836	MA1097.1	868	(-)	959	8154	GTGGTgca
AJ223836	MA1097.1	893	(+)	1000	8428	gtcCCCAC
AJ223836	MA1097.1	988	(+)	1000	7174	acgCCCAC
AJ223836	MA1097.1	1067	(-)	1000	6625	GTGGGaag
Selected matrices:

## Sheet: Common TFBS for AIModules - contraV3
Sequence Name	Matrix Title	Matrix Length	Hit No.	Hit Sense	Hit Start	Hit Stop	Hit Score (La)	Hit Max log likelihood ratio score (Lm) or matrix possible	Difference (Ld) (maxscore(Lm) - score(La))	Hit Oligo
AJ223836.1 Chionodraco hamatus mRNA for cathepsin	MA0006.1 Ahr::Arnt	6	1	N	862	867	8.654605	10.446018	1.791413	AGCGTG
			2	R	987	992	8.124090	10.446018	2.321928	CACGCC
	MA0123.1 abi4	10	1	N	220	229	7.163116	14.089347	6.926231	CGCCGCTACG
	MA0165.1 Abd-B	7	1	N	1284	1290	7.255141	11.374576	4.119435	TTAACGA
			2	R	742	748	7.083173	11.374576	4.291403	AAATTAA
			3	R	1312	1318	9.405101	11.374576	1.969475	CAATAAA
	MA0207.1 achi	6	1	N	318	323	8.707556	11.152341	2.444785	TGACAT
			2	R	903	908	11.152341	11.152341	0.000000	CTGTCA
	MA0210.1 ara	5	1	R	235	239	8.019730	8.117577	0.097847	TGTTT
			2	R	1202	1206	8.019730	8.117577	0.097847	TGTTT
	MA0266.1 ABF2	7	1	N	1263	1269	7.006332	12.162837	5.156504	CGCTAGA
	MA0267.1 ACE2	7	1	N	968	974	8.386951	11.494480	3.107528	TCCAGCA
			2	R	77	83	7.610859	11.494480	3.883621	TGCTGCT
			3	R	80	86	7.610859	11.494480	3.883621	TGCTGCT
			4	R	263	269	9.532611	11.494480	1.961869	GGCTGGG
			5	R	509	515	10.814813	11.494480	0.679667	TGCTGGG
			6	R	773	779	10.814813	11.494480	0.679667	TGCTGGG
	MA0268.1 ADR1	7	1	N	239	245	8.243586	10.799950	2.556363	TCCCCGC
			2	N	894	900	9.909361	10.799950	0.890589	TCCCCAC
			3	R	193	199	7.426470	10.799950	3.373479	GTGGAGA
			4	R	328	334	9.327913	10.799950	1.472037	TTGGGGA
	MA0270.1 AFT2	8	1	R	121	128	10.082394	13.021107	2.938713	AGGGTGCC
			2	R	385	392	8.882456	13.021107	4.138651	TGGGTGCC
			3	R	875	882	12.029619	13.021107	0.991489	AGGGTGTG
	MA0564.1 ABI3	9	1	N	294	302	7.224851	14.598373	7.373521	CTTCATGGA
			2	R	96	104	7.651378	14.598373	6.946994	GACATGCAG
	MA0634.1 ALX3	10	1	R	740	749	8.087295	12.449627	4.362331	GGAAATTAAA
	MA0931.1 ABI5	10	1	N	450	459	7.746850	14.777345	7.030495	ATCCACGTCT
			2	R	452	461	7.541836	14.777345	7.235509	CCACGTCTTT
	MA0933.1 AHL20	8	1	N	444	451	8.087430	13.168263	5.080833	GTTTAAAT
			2	N	743	750	13.168263	13.168263	0.000000	AATTAAAT
			3	N	1313	1320	10.664791	13.168263	2.503471	AATAAATT
			4	R	743	750	10.546597	13.168263	2.621666	AATTAAAT
			5	R	744	751	7.794638	13.168263	5.373625	ATTAAATG
			6	R	1313	1320	10.398713	13.168263	2.769550	AATAAATT
	MA0934.1 AHL25	8	1	N	444	451	7.282087	12.747303	5.465216	GTTTAAAT
			2	N	743	750	12.031639	12.747303	0.715664	AATTAAAT
			3	N	1313	1320	10.973503	12.747303	1.773800	AATAAATT
			4	R	444	451	7.282087	12.747303	5.465216	GTTTAAAT
			5	R	743	750	12.031639	12.747303	0.715664	AATTAAAT
			6	R	1313	1320	10.973503	12.747303	1.773800	AATAAATT
	MA0941.1 ABF2	13	1	N	448	460	7.254079	15.004049	7.749970	AAATCCACGTCTT
			2	N	500	512	7.006837	15.004049	7.997212	CAGGACACCTGCT
	MA1054.1 ARALYDRAFT_897773	10	1	N	941	950	9.290069	16.486210	7.196142	CTGGACCCAC
	MA1097.1 ARALYDRAFT_493022	8	1	N	943	950	7.044366	14.712979	7.668612	GGACCCAC

## Sheet: Softberry NSite
Program Nsite | Version 6.2014
Search for motifs of 8030 Transcription Factor Binding Sites (TFBS)
SET of TFBSs: ooTFD: 8030 non-redundant Human/Animal Transcription Regulatory Elements (real or consensus sites) [Ghosh,D. Nucleic Acids Res, 2000, 28, 308-310]
Search PARAMETRS:
Expected Mean Number : 0.0100000
Statistical Siginicance Level : 0.9500000
Level of homology between known TFBS and motif: 80%
Variation of Distance between TFBS Blocks : 20%
NOTE: TFBS - Transcription Factor Binding Site/Consensus | AC - Accession No of TFBS in a given DB
OS - Organism/Species | BF - Binding Factor or One of them
Mism. - Mismatches | Mean. Exp. Number - Mean Expected Number | Up.Conf.Int. - Upper Confidence Interval
____________________________________________________________
QUERY: AJ223836.1 Chionodraco hamatus mRNA for cathepsin
Length of Query Sequence: 1332 bp | Nucleotide Frequencies: A - 0.22 G - 0.28 T - 0.22 C - 0.27
TFBS 14. SiteID: S00014 | SiteName: CACA | FactorName: unknown | Org/Species/Gene: Z mays Oleosin KD18 | Ref: J Biol Chem 265: 2238-43 (1990)
Motifs on "+" Strand: Mean Exp. Number 0.00109 Up.Conf.Int. 1 Found 4
29 CACACACACA 38 (Mism.= 0)
31 CACACACACA 40 (Mism.= 0)
33 CACACACACA 42 (Mism.= 0)
45 CACACACACA 54 (Mism.= 0)
TFBS 317. SiteID: S00329 | SiteName: SP1-SV/2 | FactorName: Sp1 | Org/Species/Gene: SV40 early | COMMENT: SV40 box II; MED-AFFINITY SITE | Ref: Trends Biochem Sci 11: 20
Motifs on "+" Strand: Mean Exp. Number 0.00200 Up.Conf.Int. 1 Found 1
776 TGGGCGGAAC 785 (Mism.= 0)
TFBS 969. SiteID: S01120 | SiteName: CACA-pseudobeta-2 | FactorName: unknown | Org/Species/Gene: unknown | COMMENT: present in pseudobeta-2 region of human globin gene cluster | Ref: Nucleic Acids Res 10
Motifs on "+" Strand: Mean Exp. Number 0.00000 Up.Conf.Int. 1 Found 10
24 AgAgACACACACACACACAgACAC 47 (Mism.= 3)
26 AgACACACACACACACAgACACAC 49 (Mism.= 2)
28 ACACACACACACACAgACACACAC 51 (Mism.= 1)
30 ACACACACACACAgACACACACAC 53 (Mism.= 1)
32 ACACACACACAgACACACACACAC 55 (Mism.= 1)
34 ACACACACAgACACACACACACtC 57 (Mism.= 2)
36 ACACACAgACACACACACACtCAC 59 (Mism.= 2)
38 ACACAgACACACACACACtCACAg 61 (Mism.= 3)
40 ACAgACACACACACACtCACAgAC 63 (Mism.= 3)
42 AgACACACACACACtCACAgACAt 65 (Mism.= 4)
TFBS 1324. SiteID: S01522 | SiteName: CRP-ara-4 | FactorName: CAP/CRP | Org/Species/Gene: ara | Ref: Proc Natl Acad Sci U S A 76: 5090- (1979) ||Identical REs AC: S01523
Motifs on "+" Strand: Mean Exp. Number 0.00929 Up.Conf.Int. 1 Found 1
429 AAAGCGCTtCA 439 (Mism.= 1)
TFBS 1402. SiteID: S01603 | SiteName: RAP1-HMRE | FactorName: RAP1 | Org/Species/Gene: unknown | COMMENT: this the "E" element of the HMR silencer | Ref: Cell 51: 721-32 (1987)
Motifs on "-" Strand: Mean Exp. Number 0.00297 Up.Conf.Int. 1 Found 1
631 AAAcgCCATCAAAC 618 (Mism.= 2)
TFBS 2462. SiteID: S02705 | SiteName: HS-40_(6) | FactorName: GATA-1 | Org/Species/Gene: H sapiens zeta 2-globin | Ref: Mol Cell Biol 11: 4679-4689 (1991)
Motifs on "+" Strand: Mean Exp. Number 0.00732 Up.Conf.Int. 1 Found 1
85 CTGTgTATCTG 95 (Mism.= 1)
TFBS 3572. SiteID: S03829 | SiteName: E1A-enhancer-site A_(1) | FactorName: EF-1A | Org/Species/Gene: Adenovirus E1A | Ref: Mol Cell Biol 9: 5143-5153 (1989)
Motifs on "+" Strand: Mean Exp. Number 0.00462 Up.Conf.Int. 1 Found 1
1124 ACAGGAAGT 1132 (Mism.= 0)
TFBS 3746. SiteID: S04004 | SiteName: WT1-selected genomic sequence3 | FactorName: WT1 | Org/Species/Gene: unknown | Ref: Science 257: 235-237 (1992)
Motifs on "-" Strand: Mean Exp. Number 0.00000 Up.Conf.Int. 1 Found 5
64 TGTcTGTGaGTGTGTGTGTGTcTGTGTGTGTGtgTg 29 (Mism.= 6)
62 TcTGTGaGTGTGTGTGTGTcTGTGTGTGTGTGtgTc 27 (Mism.= 6)
60 TGTGaGTGTGTGTGTGTcTGTGTGTGTGTGTGtcTc 25 (Mism.= 5)
58 TGaGTGTGTGTGTGTcTGTGTGTGTGTGTGTctcTc 23 (Mism.= 6)
54 TGTGTGTGTGTcTGTGTGTGTGTGTGTcTcTcCgTc 19 (Mism.= 6)
TFBS 3747. SiteID: S04005 | SiteName: WT1-selected genomic sequence4 | FactorName: WT1 | Org/Species/Gene: unknown | Ref: Science 257: 235-237 (1992)
Motifs on "-" Strand: Mean Exp. Number 0.00000 Up.Conf.Int. 1 Found 7
68 ctcATGTcTGTGaGTGTGTGTGTGTcTGTGTGTGTGTGTGTcTcT 24 (Mism.= 8)
64 TGTcTGTGaGTGTGTGTGTGTcTGTGTGTGTGTGTGTcTcTccGT 20 (Mism.= 7)
62 TcTgTGaGTGTGTGTGTGTcTGTGTGTGTGTGTGTcTcTccGTcT 18 (Mism.= 9)
60 TGTgaGTGTGTGTGTGTcTGTGTGTGTGTGTGTcTcTccGTcTGT 16 (Mism.= 8)
58 TGagTGTGTGTGTGTcTGTGTGTGTGTGTGTcTcTccGTcTGTcT 14 (Mism.= 9)
56 aGTgTGTGTGTGTcTGTGTGTGTGTGTGTcTcTccGTcTGTcTGT 12 (Mism.= 9)
54 TGTgTGTGTGTcTGTGTGTGTGTGTGTcTcTccGTcTGTcTGTcT 10 (Mism.= 9)
TFBS 3793. SiteID: S04051 | SiteName: Ftz-ftz_(12) | FactorName: Ftz | Org/Species/Gene: unknown | Ref: Genes Dev 4: 1224-1239 (1990)
Motifs on "-" Strand: Mean Exp. Number 0.00887 Up.Conf.Int. 1 Found 1
632 AAAAcGCCATCAA 620 (Mism.= 1)
TFBS 3833. SiteID: S04091 | SiteName: TCR-beta-site-2 | FactorName: unknown | Org/Species/Gene: H sapiens T cell receptor beta | Ref: Proc Natl Acad Sci U S A 89: 9934-9938 (1992)
Motifs on "-" Strand: Mean Exp. Number 0.00434 Up.Conf.Int. 1 Found 1
173 cCTTCAGAGcGGAG 160 (Mism.= 2)
TFBS 3892. SiteID: S04151 | SiteName: Ubx-artificial sequence-4 | FactorName: Ubx | Org/Species/Gene: unknown | Ref: EMBO J 10: 1179-1186 (1991)
Motifs on "-" Strand: Mean Exp. Number 0.00996 Up.Conf.Int. 1 Found 1
306 AGcGTCCATgAAGtT 292 (Mism.= 3)
TFBS 4495. SiteID: S04754 | SiteName: Sry-beta-genomic-5 | FactorName: Sry-beta | Org/Species/Gene: D melanogaster genome | Ref: EMBO J 10: 2533-2541 (1991)
Motifs on "-" Strand: Mean Exp. Number 0.00094 Up.Conf.Int. 1 Found 1
944 CCAGTGATGAGaG 932 (Mism.= 1)
TFBS 4925. SiteID: S05193 | SiteName: CREB-LDH | FactorName: CREB | Org/Species/Gene: unknown | Ref: Mol Cell Biol 15: 6139-49 (1995)
Motifs on "+" Strand: Mean Exp. Number 0.00202 Up.Conf.Int. 1 Found 1
1080 CACTCTGACGTCcGacC 1096 (Mism.= 3)
TFBS 5027. SiteID: S05302 | SiteName: NF-Y-NakATPsea-3 | FactorName: NF-Y | Org/Species/Gene: unknown | COMMENT: secondary source db: NF-Y resource | Ref: Biochim Biophys Acta 1352: 311-24 (1997)
Motifs on "+" Strand: Mean Exp. Number 0.00571 Up.Conf.Int. 1 Found 1
92 TCTGGaCAtgCAGGAG 107 (Mism.= 3)
TFBS 5978. SiteID: S06361 | SiteName: ECI-6/IkappaB-alpha-BS3 | FactorName: NF-kappa-B | Org/Species/Gene: M musculus ECI-6/IkappaB-alpha | Ref: J Biol Chem 269: 13551-7 (1994)
Motifs on "+" Strand: Mean Exp. Number 0.00184 Up.Conf.Int. 1 Found 1
666 GGGAAACCCC 675 (Mism.= 0)
TFBS 6312. SiteID: S06701 | SiteName: RAP1-mdscan-motif | FactorName: RAP1 | Org/Species/Gene: unknown | Ref: Nat Biotechnol 20: 835-9 (2002)
Motifs on "+" Strand: Mean Exp. Number 0.00072 Up.Conf.Int. 1 Found 11
27 gACACACACACAC 39 (Mism.= 1)
29 CACACACACACAC 41 (Mism.= 0)
31 CACACACACACAg 43 (Mism.= 1)
33 CACACACACAgAC 45 (Mism.= 1)
35 CACACACAgACAC 47 (Mism.= 1)
37 CACACAgACACAC 49 (Mism.= 1)
39 CACAgACACACAC 51 (Mism.= 1)
41 CAgACACACACAC 53 (Mism.= 1)
43 gACACACACACAC 55 (Mism.= 1)
45 CACACACACACtC 57 (Mism.= 1)
47 CACACACACtCAC 59 (Mism.= 1)
TFBS 6581. SiteID: S06983 | SiteName: Xag1-region-2 | FactorName: Ets factors | Org/Species/Gene: X laevis Xag1 | Ref: Development 129: 4387-97 (2002)
Motifs on "+" Strand: Mean Exp. Number 0.00406 Up.Conf.Int. 1 Found 1
182 AGGACtTCCTGGTg 195 (Mism.= 2)
TFBS 6648. SiteID: S07054 | SiteName: SOCS-3-STAT-element | FactorName: STAT3/STAT1 | Org/Species/Gene: M musculus SOCS-3 | Ref: Proc Natl Acad Sci U S A 96: 6964-9 (1999)
Motifs on "+" Strand: Mean Exp. Number 0.00190 Up.Conf.Int. 1 Found 1
567 GgAGTTCCgGGAgTCGG 583 (Mism.= 3)
TFBS 6655. SiteID: S07062 | SiteName: CD86-GAS3 | FactorName: STAT1 | Org/Species/Gene: H sapiens CD86 | Ref: Hum Immunol 61: 486-98 (2000)
Motifs on "+" Strand: Mean Exp. Number 0.00074 Up.Conf.Int. 1 Found 1
478 CAgTTTGGgaTAAACTA 494 (Mism.= 3)
TFBS 6667. SiteID: S07075 | SiteName: MCP-1-GAS | FactorName: STAT1 | Org/Species/Gene: H sapiens MCP-1 | Ref: J Immunol 161: 3719-28 (1998)
Motifs on "+" Strand: Mean Exp. Number 0.00119 Up.Conf.Int. 1 Found 1
954 CgACaTCCTGGAcATCC 970 (Mism.= 3)
TFBS 6738. SiteID: S07148 | SiteName: MHR3-MRE | FactorName: undefined | Org/Species/Gene: M sexta MHR3 | Ref: Mol Cell Biol 19: 4897-906 (1999)
Motifs on "-" Strand: Mean Exp. Number 0.00219 Up.Conf.Int. 1 Found 1
373 aTCCGGtGTCAAaGACC 357 (Mism.= 3)
TFBS 7203. SiteID: S07620 | SiteName: s-GC-box | FactorName: Sp1 | Org/Species/Gene: unknown | Ref: Nucleic Acids Res 29: 4920-9 (2001) ||Identical REs AC: S07622
Motifs on "-" Strand: Mean Exp. Number 0.00154 Up.Conf.Int. 1 Found 1
997 tGGTGGGCGTGGC 985 (Mism.= 1)
TFBS 7591. SiteID: S08016 | SiteName: Emu-site-C2 | FactorName: Cux/CDP | Org/Species/Gene: unknown | Ref: Mol Cell Biol 19: 284-95 (1999)
Motifs on "+" Strand: Mean Exp. Number 0.00425 Up.Conf.Int. 1 Found 1
1285 TAACgATAATA 1295 (Mism.= 1)
TFBS 7731. SiteID: S08157 | SiteName: YY1-rpl30 | FactorName: YY1 | Org/Species/Gene: rpl30 | Ref: Proc Natl Acad Sci USA 88: 9799-803 (1991)
Motifs on "+" Strand: Mean Exp. Number 0.00485 Up.Conf.Int. 1 Found 1
714 GCCCATCTT 722 (Mism.= 0)
TFBS 7966. SiteID: S08394 | SiteName: slowpoke-C0-block-9-hyd | FactorName: undefined | Org/Species/Gene: D hydei slowpoke | Ref: J Exp Biol 203: 693-704 (2000)
Motifs on "+" Strand: Mean Exp. Number 0.00588 Up.Conf.Int. 1 Found 1
73 GTGTTGCTGCtGcTgT 88 (Mism.= 3)
Totally 58 motifs of 26 different TFBSs have been found
____________________________________________________________
© 1999 - 2022 www.softberry.com

## Sheet: Common TFBS for AIModules - Softberry NSite
Sequence Name	Matrix Title	Matrix Length	Hit No.	Hit Sense	Hit Start	Hit Stop	Hit Score (La)	Hit Max log likelihood ratio score (Lm) or matrix possible	Difference (Ld) (maxscore(Lm) - score(La))	Hit Oligo
AJ223836.1 Chionodraco hamatus mRNA for cathepsin	MA0079.4 SP1	15	1	N	982	996	16.990374	23.008084	6.017710	GGAGCCACGCCCACC
	MA0084.1 SRY	9	1	N	1321	1329	9.257193	12.711812	3.454619	CTACACAAT
	MA0018.4 CREB1	13	1	N	948	960	9.896347	16.570223	6.673876	CACTGACGACATC
			2	R	316	328	8.822667	16.570223	7.747556	GGTGACATCGCGT
	MA0144.2 STAT3	11	1	N	661	671	9.178442	16.778350	7.599908	ATCCTGGGAAA

## Sheet: AIModules
Sequence Name	Sequence Length	Matrix Title	Matrix Length	Hit No.	Hit Sense	Hit Start	Hit Stop	Hit Score (La)	Hit Max log likelihood ratio score (Lm) or matrix possible	Difference (Ld) (maxscore(Lm) - score(La))	Hit Oligo
AJ223836.1 Chionodraco hamatus mRNA for cathepsin	1332	MA0266.1 ABF2	7	1	N	1263	1269	7.006332	12.162837	5.156504	CGCTAGA
		MA0267.1 ACE2	7	1	N	968	974	8.386951	11.494480	3.107528	TCCAGCA
				2	R	77	83	7.610859	11.494480	3.883621	TGCTGCT
				3	R	80	86	7.610859	11.494480	3.883621	TGCTGCT
				4	R	263	269	9.532611	11.494480	1.961869	GGCTGGG
				5	R	509	515	10.814813	11.494480	0.679667	TGCTGGG
				6	R	773	779	10.814813	11.494480	0.679667	TGCTGGG
		MA0268.1 ADR1	7	1	N	239	245	8.243586	10.799950	2.556363	TCCCCGC
				2	N	894	900	9.909361	10.799950	0.890589	TCCCCAC
				3	R	193	199	7.426470	10.799950	3.373479	GTGGAGA
				4	R	328	334	9.327913	10.799950	1.472037	TTGGGGA
		MA0270.1 AFT2	8	1	R	121	128	10.082394	13.021107	2.938713	AGGGTGCC
				2	R	385	392	8.882456	13.021107	4.138651	TGGGTGCC
				3	R	875	882	12.029619	13.021107	0.991489	AGGGTGTG
		MA0271.1 ARG80	6	1	N	26	31	8.915843	9.756576	0.840733	AGACAC
				2	N	42	47	8.915843	9.756576	0.840733	AGACAC
				3	N	363	368	8.549804	9.756576	1.206772	TGACAC
				4	N	1208	1213	8.549804	9.756576	1.206772	TGACAC
				5	R	404	409	9.390538	9.756576	0.366038	GCGTCA
		MA0274.1 ARR1	8	1	N	743	750	8.976295	11.748400	2.772105	AATTAAAT
		MA0275.1 ASG1	6	1	N	245	250	8.017205	10.169762	2.152558	CCGGGA
				2	N	368	373	9.997295	10.169762	0.172467	CCGGAT
				3	N	573	578	8.017205	10.169762	2.152558	CCGGGA
				4	N	593	598	7.486690	10.169762	2.683073	CCGGCA
				5	N	1245	1250	7.844737	10.169762	2.325025	CCGGGT
				6	R	571	576	10.169762	10.169762	0.000000	TTCCGG
				7	R	644	649	7.844737	10.169762	2.325025	ACCCGG
		MA0276.1 ASH1	10	1	N	323	332	8.254158	15.153090	6.898932	TCGCGTTGGG
				2	R	507	516	7.245485	15.153090	7.907605	CCTGCTGGGG
		MA0280.1 CAT8	6	1	N	245	250	8.061183	9.701641	1.640458	CCGGGA
				2	N	337	342	9.510592	9.701641	0.191048	CCGGAG
				3	N	368	373	9.166147	9.701641	0.535494	CCGGAT
				4	N	573	578	8.061183	9.701641	1.640458	CCGGGA
				5	N	593	598	7.379713	9.701641	2.321928	CCGGCA
				6	N	1245	1250	7.525689	9.701641	2.175951	CCGGGT
				7	R	243	248	7.188664	9.701641	2.512976	CGCCGG
				8	R	335	340	7.870135	9.701641	1.831506	CCCCGG
				9	R	571	576	9.701641	9.701641	0.000000	TTCCGG
				10	R	591	596	7.239780	9.701641	2.461860	GCCCGG
				11	R	644	649	7.525689	9.701641	2.175951	ACCCGG
		MA0282.1 CEP3	8	1	N	1000	1007	8.102909	13.563818	5.460909	TTCGGAGA
				2	R	1169	1176	7.111420	13.563818	6.452398	CCTCCGAA
		MA0283.1 CHA4	8	1	N	778	785	9.433713	13.445550	4.011837	GGCGGAAC
				2	R	159	166	9.593621	13.445550	3.851929	GCTCCGCT
				3	R	239	246	12.110911	13.445550	1.334639	TCCCCGCC
		MA1432.1 cre-1	8	1	N	160	167	7.488618	9.418569	1.929952	CTCCGCTC
				2	N	240	247	8.894328	9.418569	0.524241	CCCCGCCG
				3	N	335	342	8.621450	9.418569	0.797119	CCCCGGAG
				4	N	672	679	7.523948	9.418569	1.894622	CCCCGTTT
				5	N	822	829	8.372279	9.418569	1.046291	CCCCGTGA
				6	N	895	902	9.008676	9.418569	0.409893	CCCCACGG
				7	R	191	198	7.366665	9.418569	2.051904	TGGTGGAG
				8	R	263	270	8.537773	9.418569	0.880797	GGCTGGGG
				9	R	326	333	7.489505	9.418569	1.929065	CGTTGGGG
				10	R	509	516	8.447965	9.418569	0.970604	TGCTGGGG
		MA0285.1 CRZ1	9	1	N	981	989	9.846114	11.492252	1.646138	CGGAGCCAC
				2	R	261	269	9.664964	11.492252	1.827288	GAGGCTGGG
				3	R	267	275	7.870035	11.492252	3.622217	GGGGCGCTC
				4	R	632	640	7.080058	11.492252	4.412194	TGGGCTTGG
				5	R	1142	1150	9.186917	11.492252	2.305335	GTGGCTTCC
		MA0286.1 CST6	9	1	N	317	325	7.697010	14.300553	6.603543	GTGACATCG
				2	N	1084	1092	9.852005	14.300553	4.448548	CTGACGTCC
		MA0288.1 CUP9	9	1	R	1204	1212	7.117589	14.239581	7.121993	TTTCTGACA
		MA0289.1 DAL80	7	1	N	1267	1273	8.236989	12.783432	4.546442	AGATAAC
				2	N	1288	1294	8.250252	12.783432	4.533180	CGATAAT
		MA0291.1 DAL82	9	1	R	694	702	8.449848	13.063248	4.613400	GCGCAGAAC
		MA0292.1 ECM22	7	1	N	335	341	8.157974	11.454811	3.296837	CCCCGGA
				2	N	366	372	9.132883	11.454811	2.321928	CACCGGA
				3	N	571	577	7.410030	11.454811	4.044781	TTCCGGG
				4	R	336	342	7.769760	11.454811	3.685051	CCCGGAG
				5	R	493	499	8.497519	11.454811	2.957293	TACGGAT
				6	R	572	578	7.798244	11.454811	3.656567	TCCGGGA
		MA0293.1 ECM23	11	1	N	282	292	10.923008	11.702649	0.779641	GAAGATCTACA
				2	N	657	667	8.654414	11.702649	3.048235	AGAGATCCTGG
				3	N	846	856	8.624118	11.702649	3.078532	GCAGATCAAGA
				4	R	281	291	9.493486	11.702649	2.209164	AGAAGATCTAC
				5	R	375	385	8.689669	11.702649	3.012981	GTCCGATCTGT
				6	R	656	666	7.010428	11.702649	4.692221	CAGAGATCCTG
		MA0294.1 EDS1	9	1	N	484	492	9.407481	14.356404	4.948923	GGGATAAAC
		MA0420.1 ERT1	8	1	N	778	785	9.102894	13.225027	4.122133	GGCGGAAC
				2	R	570	577	10.903099	13.225027	2.321928	GTTCCGGG
		MA0295.1 FHL1	8	1	N	301	308	9.757341	13.667922	3.910581	GACGCTCA
				2	R	401	408	10.408125	13.667922	3.259798	ACTGCGTC
		MA0300.1 GAT1	8	1	N	1266	1273	7.947931	13.236831	5.288900	TAGATAAC
		MA0301.1 GAT3	9	1	N	284	292	11.872557	11.872557	0.000000	AGATCTACA
				2	N	659	667	7.345250	11.872557	4.527307	AGATCCTGG
				3	N	848	856	7.887528	11.872557	3.985029	AGATCAAGA
				4	R	281	289	9.205951	11.872557	2.666607	AGAAGATCT
				5	R	656	664	7.223213	11.872557	4.649344	CAGAGATCC
		MA0302.1 GAT4	11	1	N	282	292	12.274309	12.960239	0.685930	GAAGATCTACA
				2	N	657	667	8.849529	12.960239	4.110709	AGAGATCCTGG
				3	N	846	856	8.234376	12.960239	4.725862	GCAGATCAAGA
				4	R	281	291	10.154486	12.960239	2.805752	AGAAGATCTAC
				5	R	375	385	7.156387	12.960239	5.803851	GTCCGATCTGT
				6	R	656	666	7.496597	12.960239	5.463642	CAGAGATCCTG
		MA0304.1 GCR1	8	1	N	750	757	14.102959	14.102959	0.000000	TGGAAGCC
				2	N	1126	1133	8.367123	14.102959	5.735836	AGGAAGTT
				3	R	184	191	9.936121	14.102959	4.166838	GACTTCCT
				4	R	955	962	7.062042	14.102959	7.040917	GACATCCT
				5	R	964	971	8.403198	14.102959	5.699761	GACATCCA
				6	R	1144	1151	14.102959	14.102959	0.000000	GGCTTCCA
		MA0305.1 GCR2	7	1	N	185	191	9.496037	11.662342	2.166305	ACTTCCT
				2	N	1145	1151	11.593355	11.662342	0.068987	GCTTCCA
				3	R	133	139	9.496037	11.662342	2.166305	AGGAAGG
				4	R	750	756	11.593355	11.662342	0.068987	TGGAAGC
				5	R	1069	1075	9.197772	11.662342	2.464570	GGGAAGG
				6	R	1105	1111	9.496037	11.662342	2.166305	AGGAAGG
				7	R	1126	1132	9.496037	11.662342	2.166305	AGGAAGT
		MA0306.1 GIS1	9	1	N	1179	1187	8.448016	12.614520	4.166503	CCCCCTGTG
		MA0307.1 GLN3	5	1	N	486	490	8.802275	8.802275	0.000000	GATAA
				2	N	855	859	7.633821	8.802275	1.168454	GATAG
				3	N	1268	1272	8.802275	8.802275	0.000000	GATAA
				4	N	1289	1293	8.802275	8.802275	0.000000	GATAA
		MA1436.1 nuc-1	8	1	N	822	829	9.295853	13.896447	4.600595	CCCCGTGA
				2	R	920	927	7.165103	13.896447	6.731344	ACACGGGA
		MA0348.1 OAF1	9	1	N	4	12	8.562430	13.898795	5.336365	ACGGAGAGA
				2	N	20	28	8.562430	13.898795	5.336365	ACGGAGAGA
				3	N	337	345	7.051419	13.898795	6.847377	CCGGAGCAA
				4	N	1001	1009	8.621067	13.898795	5.277728	TCGGAGAGT
				5	R	237	245	9.158186	13.898795	4.740609	TTTCCCCGC
				6	R	669	677	8.064677	13.898795	5.834118	AAACCCCGT
				7	R	1167	1175	7.571573	13.898795	6.327222	TTCCTCCGA
		MA0309.1 GZF3	8	1	N	1267	1274	9.141722	12.054371	2.912649	AGATAACC
		MA0310.1 HAC1	8	1	N	451	458	9.089176	13.230247	4.141071	TCCACGTC
		MA0311.1 HAL9	5	1	N	5	9	8.531868	9.272702	0.740833	CGGAG
				2	N	21	25	8.531868	9.272702	0.740833	CGGAG
				3	N	338	342	8.531868	9.272702	0.740833	CGGAG
				4	N	780	784	9.272702	9.272702	0.000000	CGGAA
				5	N	981	985	8.531868	9.272702	0.740833	CGGAG
				6	N	1002	1006	8.531868	9.272702	0.740833	CGGAG
				7	R	160	164	8.531868	9.272702	0.740833	CTCCG
				8	R	571	575	9.272702	9.272702	0.000000	TTCCG
				9	R	1170	1174	8.531868	9.272702	0.740833	CTCCG
		MA0312.1 HAP1	8	1	N	5	12	8.497320	12.873382	4.376062	CGGAGAGA
				2	N	21	28	8.497320	12.873382	4.376062	CGGAGAGA
				3	N	1002	1009	7.067507	12.873382	5.805874	CGGAGAGT
				4	R	669	676	8.142484	12.873382	4.730898	AAACCCCG
		MA0313.1 HAP2	5	1	N	691	695	8.573611	8.763664	0.190053	TTGGC
				2	N	706	710	7.311779	8.763664	1.451885	TTGGA
				3	R	426	430	8.573611	8.763664	0.190053	GCCAA
				4	R	807	811	8.763664	8.763664	0.000000	ACCAA
				5	R	994	998	8.763664	8.763664	0.000000	ACCAA
				6	R	1033	1037	7.311779	8.763664	1.451885	TCCAA
		MA0316.1 HAP5	15	1	R	807	821	13.675799	20.059822	6.384023	ACCAATCAACTGGCT
		MA0317.1 HCM1	8	1	N	487	494	7.068503	12.472225	5.403722	ATAAACTA
				2	N	682	689	7.215954	12.472225	5.256271	GACAACAT
				3	N	1043	1050	7.748564	12.472225	4.723661	CTCAACAT
				4	N	1049	1056	9.405676	12.472225	3.066549	ATCAACAT
		MA0327.1 HMRA1	7	1	N	1323	1329	12.964559	12.964559	0.000000	ACACAAT
		MA0319.1 HSF1	8	1	N	749	756	9.452936	13.100534	3.647599	ATGGAAGC
				2	R	1145	1152	7.067114	13.100534	6.033420	GCTTCCAG
		MA0321.1 INO2	9	1	R	94	102	10.309532	16.245624	5.936092	TGGACATGC
		MA0322.1 INO4	9	1	N	1181	1189	8.504062	16.246135	7.742073	CCCTGTGGA
		MA0329.1 MBP1	7	1	N	323	329	7.142841	9.687677	2.544836	TCGCGTT
				2	R	322	328	8.667150	9.687677	1.020527	ATCGCGT
		MA0330.1 MBP1::SWI6	7	1	N	323	329	10.924386	12.063270	1.138885	TCGCGTT
				2	R	322	328	7.363002	12.063270	4.700268	ATCGCGT
		MA0332.1 MET28	6	1	N	353	358	11.968117	11.968117	0.000000	CTGTGG
				2	N	382	387	11.968117	11.968117	0.000000	CTGTGG
				3	N	1183	1188	11.968117	11.968117	0.000000	CTGTGG
		MA0333.1 MET31	9	1	N	538	546	8.472786	13.406067	4.933281	ATGGTGGCA
				2	N	1139	1147	8.251828	13.406067	5.154239	TCAGTGGCT
				3	R	984	992	9.677162	13.406067	3.728905	AGCCACGCC
		MA0334.1 MET32	7	1	N	984	990	8.861916	11.686180	2.824264	AGCCACG
				2	R	383	389	7.373685	11.686180	4.312495	TGTGGGT
				3	R	540	546	7.437463	11.686180	4.248717	GGTGGCA
				4	R	1141	1147	8.456659	11.686180	3.229521	AGTGGCT
				5	R	1184	1190	7.839348	11.686180	3.846831	TGTGGAT
		MA0337.1 MIG1	7	1	N	239	245	9.632957	10.582683	0.949727	TCCCCGC
				2	N	334	340	9.534019	10.582683	1.048665	ACCCCGG
				3	N	671	677	7.473136	10.582683	3.109547	ACCCCGT
				4	N	894	900	9.513286	10.582683	1.069397	TCCCCAC
				5	R	265	271	8.333859	10.582683	2.248825	CTGGGGC
				6	R	511	517	9.542673	10.582683	1.040011	CTGGGGG
		MA0338.1 MIG2	7	1	N	240	246	10.502486	11.082482	0.579996	CCCCGCC
				2	N	335	341	8.538940	11.082482	2.543543	CCCCGGA
				3	N	895	901	9.975036	11.082482	1.107446	CCCCACG
				4	R	264	270	7.431493	11.082482	3.650989	GCTGGGG
				5	R	510	516	7.431493	11.082482	3.650989	GCTGGGG
		MA0339.1 MIG3	7	1	N	240	246	10.241762	11.132351	0.890589	CCCCGCC
				2	N	335	341	9.127133	11.132351	2.005218	CCCCGGA
				3	N	822	828	7.400899	11.132351	3.731452	CCCCGTG
				4	N	895	901	9.883607	11.132351	1.248744	CCCCACG
				5	R	264	270	7.814964	11.132351	3.317387	GCTGGGG
				6	R	510	516	7.814964	11.132351	3.317387	GCTGGGG
		MA0340.1 MOT3	6	1	N	545	550	9.388438	9.388438	0.000000	CAGGTA
				2	R	389	394	9.388438	9.388438	0.000000	TGCCTT
				3	R	532	537	9.388438	9.388438	0.000000	TACCTG
				4	R	730	735	9.388438	9.388438	0.000000	TACCTG
		MA1433.1 msn-1	8	1	N	1179	1186	11.332470	12.388236	1.055767	CCCCCTGT
		MA0341.1 MSN2	5	1	N	513	517	8.324359	9.226021	0.901662	GGGGG
				2	R	1179	1183	8.324359	9.226021	0.901662	CCCCC
				3	R	1180	1184	9.226021	9.226021	0.000000	CCCCT
		MA0342.1 MSN4	5	1	N	513	517	7.320712	9.677723	2.357011	GGGGG
				2	R	1179	1183	7.320712	9.677723	2.357011	CCCCC
				3	R	1180	1184	9.677723	9.677723	0.000000	CCCCT
		MA0344.1 NHP10	8	1	R	239	246	10.965063	14.210688	3.245625	TCCCCGCC
				2	R	334	341	8.606987	14.210688	5.603700	ACCCCGGA
				3	R	821	828	8.409725	14.210688	5.800962	TCCCCGTG
		MA0421.1 NSI1	10	1	N	641	650	15.681996	18.091681	2.409685	GTTACCCGGC
		MA0352.1 PDR1	8	1	R	334	341	7.029167	13.363905	6.334738	ACCCCGGA
				2	R	1153	1160	7.729134	13.363905	5.634771	GCCGTGGA
		MA0354.1 PDR8	8	1	N	4	11	10.286614	13.876377	3.589763	ACGGAGAG
				2	N	20	27	10.286614	13.876377	3.589763	ACGGAGAG
				3	N	1001	1008	8.073620	13.876377	5.802757	TCGGAGAG
		MA0355.1 PHD1	10	1	N	97	106	10.233405	11.406988	1.173583	ACATGCAGGA
				2	N	176	185	9.351750	11.406988	2.055238	TGCTGCAGGA
				3	N	869	878	7.213046	11.406988	4.193943	TGGTGCAGGG
				4	R	97	106	8.665440	11.406988	2.741548	ACATGCAGGA
				5	R	176	185	10.416904	11.406988	0.990085	TGCTGCAGGA
				6	R	869	878	10.291088	11.406988	1.115900	TGGTGCAGGG
		MA0356.1 PHO2	6	1	N	1290	1295	8.923097	8.923097	0.000000	ATAATA
				2	R	743	748	7.818235	8.923097	1.104862	AATTAA
		MA0358.1 PUT3	8	1	N	244	251	8.450657	13.219591	4.768933	GCCGGGAC
				2	N	572	579	8.831261	13.219591	4.388329	TCCGGGAG
				3	N	921	928	7.893661	13.219591	5.325930	CACGGGAA
				4	R	334	341	7.940376	13.219591	5.279215	ACCCCGGA
				5	R	590	597	7.604327	13.219591	5.615264	AGCCCGGC
				6	R	643	650	8.477497	13.219591	4.742094	TACCCGGC
		MA0360.1 RDR1	8	1	N	778	785	11.457935	13.727633	2.269698	GGCGGAAC
				2	R	147	154	10.026731	13.727633	3.700902	GATCCGCT
		MA0361.1 RDS1	7	1	N	202	208	8.490629	11.478557	2.987927	CGGCCCG
				2	N	242	248	8.490629	11.478557	2.987927	CCGCCGG
				3	R	241	247	7.297227	11.478557	4.181330	CCCGCCG
				4	R	521	527	8.490629	11.478557	2.987927	TGGGCCG
		MA0362.1 RDS2	7	1	N	979	985	8.829663	11.841994	3.012331	ATCGGAG
				2	R	204	210	7.460753	11.841994	4.381242	GCCCGAC
		MA0363.1 REB1	9	1	N	641	649	15.312691	15.312691	0.000000	GTTACCCGG
		MA0364.1 REI1	7	1	N	1180	1186	10.783757	12.869618	2.085861	CCCCTGT
		MA0365.1 RFX1	8	1	N	74	81	7.384590	12.894745	5.510154	TGTTGCTG
				2	N	422	429	12.262050	12.894745	0.632695	CGTTGCCA
				3	N	640	647	7.370725	12.894745	5.524019	GGTTACCC
				4	N	770	777	7.384590	12.894745	5.510154	TGTTGCTG
		MA0366.1 RGM1	5	1	R	1180	1184	9.570239	9.570239	-0.000000	CCCCT
		MA0367.1 RGT1	11	1	N	235	245	7.232942	13.736897	6.503955	TGTTTCCCCGC
				2	N	370	380	7.126717	13.736897	6.610180	GGATCGTCCGA
				3	N	1165	1175	10.232326	13.736897	3.504571	ATTTCCTCCGA
				4	R	337	347	9.529022	13.736897	4.207875	CCGGAGCAAAA
		MA0370.1 RME1	10	1	N	557	566	8.153525	14.616106	6.462580	TTAAGAGGCA
				2	R	125	134	9.449801	14.616106	5.166304	TGCCTCTGAG
		MA0373.1 RPN4	7	1	N	266	272	7.267955	12.978779	5.710824	TGGGGCG
				2	N	540	546	10.259616	12.978779	2.719163	GGTGGCA
		MA0374.1 RSC3	7	1	N	324	330	7.117237	9.951568	2.834331	CGCGTTG
		MA1431.1 rst2	10	1	N	158	167	8.068647	13.127501	5.058854	AGCTCCGCTC
				2	N	238	247	10.011991	13.127501	3.115510	TTCCCCGCCG
				3	N	670	679	7.413961	13.127501	5.713540	AACCCCGTTT
		MA0380.1 SIP4	7	1	N	335	341	9.517911	10.944484	1.426573	CCCCGGA
				2	N	571	577	9.182262	10.944484	1.762222	TTCCGGG
				3	N	1170	1176	9.500649	10.944484	1.443835	CTCCGAA
				4	R	244	250	7.119846	10.944484	3.824638	GCCGGGA
				5	R	336	342	9.763492	10.944484	1.180992	CCCGGAG
				6	R	572	578	8.936682	10.944484	2.007802	TCCGGGA
				7	R	1000	1006	9.500649	10.944484	1.443835	TTCGGAG
		MA0381.1 SKN7	6	1	N	203	208	7.140769	9.023132	1.882363	GGCCCG
				2	N	523	528	8.018412	9.023132	1.004720	GGCCGA
				3	N	648	653	7.331817	9.023132	1.691314	GGCCCT
				4	N	909	914	9.023132	9.023132	0.000000	GGCCAT
				5	N	1152	1157	8.620248	9.023132	0.402883	GGCCGT
				6	R	201	206	8.018412	9.023132	1.004720	TCGGCC
				7	R	394	399	8.018412	9.023132	1.004720	TCGGCC
				8	R	646	651	8.429200	9.023132	0.593932	CCGGCC
		MA0385.1 SOK2	11	1	N	97	107	12.302542	13.069215	0.766673	ACATGCAGGAG
				2	N	176	186	9.437551	13.069215	3.631664	TGCTGCAGGAC
				3	R	96	106	9.919289	13.069215	3.149926	GACATGCAGGA
				4	R	175	185	9.571810	13.069215	3.497405	CTGCTGCAGGA
		MA0387.1 SPT2	10	1	R	1040	1049	8.713716	13.643355	4.929639	TTCCTCAACA
		MA0388.1 SPT23	8	1	N	741	748	11.082680	12.662434	1.579754	GAAATTAA
				2	N	1316	1323	7.072761	12.662434	5.589673	AAATTCTA
				3	R	600	607	7.859932	12.662434	4.802502	TGCGTTTT
		MA0389.1 SRD1	8	1	N	284	291	12.091196	12.091196	0.000000	AGATCTAC
				2	R	282	289	10.051668	12.091196	2.039528	GAAGATCT
				3	R	567	574	7.009909	12.091196	5.081288	GGAGTTCC
				4	R	657	664	8.317105	12.091196	3.774092	AGAGATCC
		MA0392.1 STB5	8	1	N	315	322	7.705968	11.576983	3.871015	CGGTGACA
				2	N	981	988	7.625324	11.576983	3.951658	CGGAGCCA
				3	R	363	370	8.939027	11.576983	2.637956	TGACACCG
				4	R	588	595	7.618962	11.576983	3.958021	TGAGCCCG
		MA0394.1 STP1	8	1	N	898	905	9.308304	12.232988	2.924684	CACGGCTG
		MA0396.1 STP3	9	1	R	221	229	7.216368	13.797982	6.581614	GCCGCTACG
		MA0397.1 STP4	9	1	R	221	229	7.444558	14.414536	6.969978	GCCGCTACG
		MA0398.1 SUM1	9	1	R	1314	1322	9.529881	13.309305	3.779424	ATAAATTCT
		MA0399.1 SUT1	7	1	N	243	249	9.483260	11.103128	1.619868	CGCCGGG
				2	N	921	927	7.218350	11.103128	3.884778	CACGGGA
				3	R	240	246	9.130752	11.103128	1.972376	CCCCGCC
				4	R	592	598	7.201340	11.103128	3.901788	CCCGGCA
				5	R	645	651	7.510884	11.103128	3.592244	CCCGGCC
				6	R	822	828	9.162256	11.103128	1.940873	CCCCGTG
				7	R	1117	1123	7.864521	11.103128	3.238608	CTCGGCG
		MA0402.1 SWI5	8	1	N	263	270	8.622282	13.276211	4.653930	GGCTGGGG
				2	N	509	516	10.043125	13.276211	3.233087	TGCTGGGG
				3	N	773	780	11.343784	13.276211	1.932427	TGCTGGGC
				4	R	967	974	9.335768	13.276211	3.940443	ATCCAGCA
		MA0404.1 TBS1	8	1	N	981	988	8.437888	13.633902	5.196015	CGGAGCCA
				2	R	495	502	8.838487	13.633902	4.795415	CGGATCAG
		MA0431.1 TDA9	9	1	N	239	247	8.841580	12.097468	3.255888	TCCCCGCCG
		MA0405.1 TEA1	8	1	N	694	701	7.428290	11.978994	4.550704	GCGCAGAA
				2	R	238	245	8.010262	11.978994	3.968731	TTCCCCGC
				3	R	1087	1094	7.120774	11.978994	4.858220	ACGTCCGA
		MA0408.1 TOS8	8	1	N	903	910	8.051402	12.919360	4.867958	CTGTCAGG
				2	R	316	323	7.309338	12.919360	5.610021	GGTGACAT
				3	R	361	368	11.696967	12.919360	1.222392	TTTGACAC
				4	R	466	473	7.329578	12.919360	5.589781	CATGACGG
				5	R	1206	1213	8.549324	12.919360	4.370036	TCTGACAC
		MA0410.1 UGA3	8	1	N	777	784	7.687583	13.330822	5.643238	GGGCGGAA
				2	R	240	247	8.087119	13.330822	5.243703	CCCCGCCG
		MA0411.1 UPC2	7	1	N	797	803	9.811049	10.879614	1.068564	TGTACGA
				2	N	1284	1290	7.497710	10.879614	3.381904	TTAACGA
				3	N	1292	1298	9.571064	10.879614	1.308549	AATACGA
		MA1437.1 wc-1	8	1	N	283	290	9.110943	13.530014	4.419071	AAGATCTA
				2	N	377	384	8.564444	13.530014	4.965570	CCGATCTG
				3	R	377	384	8.626568	13.530014	4.903446	CCGATCTG
		MA0414.1 XBP1	7	1	N	1276	1282	7.122963	10.264597	3.141634	GTCGAAG
				2	R	678	684	7.122963	10.264597	3.141634	TTTCGAC
				3	R	1227	1233	7.122963	10.264597	3.141634	TTTCGAC
		MA0416.1 YAP3	8	1	N	311	318	7.436218	14.208979	6.772761	ATTACGGT
		MA0417.1 YAP5	6	1	N	60	65	8.460678	10.005977	1.545300	AGACAT
				2	R	1134	1139	10.005977	10.005977	0.000000	ATGCTT
		MA0423.1 YER130C	9	1	N	1179	1187	7.653072	13.546654	5.893582	CCCCCTGTG
		MA0424.1 YER184C	8	1	N	335	342	8.957451	11.995967	3.038516	CCCCGGAG
				2	N	999	1006	7.776676	11.995967	4.219292	CTTCGGAG
				3	R	243	250	7.410504	11.995967	4.585464	CGCCGGGA
				4	R	571	578	9.550684	11.995967	2.445283	TTCCGGGA
				5	R	1170	1177	7.776676	11.995967	4.219292	CTCCGAAG
		MA0425.1 YGR067C	14	1	N	239	252	8.859224	12.229274	3.370050	TCCCCGCCGGGACG
				2	N	894	907	9.026172	12.229274	3.203102	TCCCCACGGCTGTC
		MA0428.1 YKL222C	9	1	N	3	11	9.443633	14.101297	4.657663	GACGGAGAG
				2	N	19	27	9.443633	14.101297	4.657663	GACGGAGAG
				3	R	158	166	8.630538	14.101297	5.470759	AGCTCCGCT
				4	R	670	678	8.889713	14.101297	5.211584	AACCCCGTT
		MA0429.1 YLL054C	7	1	N	395	401	7.639677	11.518822	3.879146	CGGCCTA
				2	N	475	481	7.274037	11.518822	4.244785	CGGCAGT
				3	N	900	906	7.274037	11.518822	4.244785	CGGCTGT
				4	R	373	379	9.922589	11.518822	1.596234	TCGTCCG
				5	R	521	527	7.639677	11.518822	3.879146	TGGGCCG
				6	R	1087	1093	8.518199	11.518822	3.000624	ACGTCCG
				7	R	1168	1174	7.895108	11.518822	3.623714	TCCTCCG
		MA0430.1 YLR278C	8	1	N	1001	1008	7.538958	13.159996	5.621039	TCGGAGAG
				2	R	1168	1175	7.767983	13.159996	5.392013	TCCTCCGA
		MA0432.1 YNR063W	8	1	N	1001	1008	9.883045	14.165599	4.282554	TCGGAGAG
		MA0433.1 YOX1	8	1	R	741	748	10.173257	13.757499	3.584242	GAAATTAA
		MA0434.1 YPR013C	9	1	N	113	121	9.159092	13.150306	3.991214	CGCTGATCA
				2	N	281	289	7.385999	13.150306	5.764306	AGAAGATCT
				3	N	845	853	9.962176	13.150306	3.188130	GGCAGATCA
				4	R	284	292	12.078921	13.150306	1.071385	AGATCTACA
		MA0436.1 YPR022C	7	1	N	895	901	11.749265	11.749265	0.000000	CCCCACG
				2	N	945	951	8.721946	11.749265	3.027319	ACCCACT
				3	R	383	389	9.071280	11.749265	2.677984	TGTGGGT
				4	R	1066	1072	9.655480	11.749265	2.093785	GGTGGGA
		MA0437.1 YPR196W	9	1	N	236	244	11.588716	13.421933	1.833217	GTTTCCCCG
				2	N	1166	1174	7.186936	13.421933	6.234997	TTTCCTCCG
		MA0438.1 YRM1	8	1	N	4	11	7.567447	13.623171	6.055724	ACGGAGAG
				2	N	20	27	7.567447	13.623171	6.055724	ACGGAGAG
				3	R	1165	1172	7.094354	13.623171	6.528817	ATTTCCTC
		MA0439.1 YRR1	11	1	N	155	165	7.980248	14.990996	7.010749	CTCAGCTCCGC
		MA0441.1 ZMS1	9	1	N	238	246	11.518087	13.811587	2.293500	TTCCCCGCC
				2	N	333	341	7.367514	13.811587	6.444073	GACCCCGGA
				3	N	893	901	8.166157	13.811587	5.645430	GTCCCCACG
		MA0165.1 Abd-B	7	1	N	1284	1290	7.255141	11.374576	4.119435	TTAACGA
				2	R	742	748	7.083173	11.374576	4.291403	AAATTAA
				3	R	1312	1318	9.405101	11.374576	1.969475	CAATAAA
		MA0207.1 achi	6	1	N	318	323	8.707556	11.152341	2.444785	TGACAT
				2	R	903	908	11.152341	11.152341	0.000000	CTGTCA
		MA0210.1 ara	5	1	R	235	239	8.019730	8.117577	0.097847	TGTTT
				2	R	1202	1206	8.019730	8.117577	0.097847	TGTTT
		MA0167.1 Awh	7	1	R	742	748	8.063120	11.991227	3.928107	AAATTAA
		MA0168.1 B-H1	7	1	N	745	751	10.852237	11.535763	0.683526	TTAAATG
				2	R	443	449	9.982297	11.535763	1.553466	CGTTTAA
		MA0169.1 B-H2	7	1	N	745	751	10.359307	11.989357	1.630050	TTAAATG
		MA0211.1 bap	7	1	N	557	563	8.881927	13.035732	4.153805	TTAAGAG
		MA0212.1 bcd	6	1	R	485	490	8.274535	11.444460	3.169925	GGATAA
		MA0529.2 BEAF-32	12	1	N	1283	1294	9.271525	16.516362	7.244837	TTTAACGATAAT
				2	R	1283	1294	9.271525	16.516362	7.244837	TTTAACGATAAT
		MA0242.1 Bgb::run	9	1	N	1306	1314	8.480975	15.617181	7.136206	AAACTGCAA
		MA0443.1 btd	10	1	R	249	258	8.794667	15.488136	6.693469	GACGCCCTCT
				2	R	987	996	11.812314	15.488136	3.675823	CACGCCCACC
		MA0215.1 btn	7	1	N	1284	1290	7.706686	11.860491	4.153805	TTAACGA
				2	R	742	748	7.029290	11.860491	4.831202	AAATTAA
		MA0216.2 cad	11	1	N	1310	1320	11.155389	17.117616	5.962227	TGCAATAAATT
		MA0176.1 CG15696-RA	7	1	R	809	815	9.664880	11.430415	1.765535	CAATCAA
				2	R	1312	1318	9.413341	11.430415	2.017074	CAATAAA
		MA0179.1 CG32532	7	1	R	742	748	8.521137	11.813919	3.292782	AAATTAA
		MA0444.1 CG34031	7	1	N	745	751	9.182420	12.551654	3.369234	TTAAATG
				2	R	1312	1318	9.776360	12.551654	2.775294	CAATAAA
		MA0182.1 CG4328-RA	7	1	R	1312	1318	10.001181	10.001181	0.000000	CAATAAA
		MA0445.1 D	11	1	R	1322	1332	8.581953	16.324545	7.742592	TACACAATGAC
		MA0187.1 Dll	7	1	R	741	747	9.745744	11.015833	1.270089	GAAATTA
		MA0221.1 eve	7	1	N	1284	1290	7.675680	10.920640	3.244960	TTAACGA
		MA0917.1 gcm2	8	1	N	511	518	8.137406	13.354191	5.216785	CTGGGGGT
				2	N	538	545	8.258599	13.354191	5.095593	ATGGTGGC
				3	N	550	557	7.184784	13.354191	6.169408	ATGATGGT
				4	R	1094	1101	7.413986	13.354191	5.940206	ACCAGTAC
		MA0448.1 H2.0	7	1	R	1312	1318	8.425012	10.356422	1.931410	CAATAAA
		MA0450.1 hkb	9	1	R	986	994	11.743202	15.871161	4.127959	CCACGCCCA
		MA1458.1 Hsf	12	1	R	1188	1199	8.822095	16.118003	7.295908	GATTCTGGGAGA
		MA0231.1 lbe	6	1	N	1270	1275	8.302485	9.267719	0.965235	TAACCA
				2	N	1285	1290	7.610607	9.267719	1.657112	TAACGA
				3	R	554	559	8.302485	9.267719	0.965235	TGGTTA
		MA0232.1 lbl	6	1	N	1285	1290	7.466524	10.020760	2.554236	TAACGA
		MA0535.1 Mad	15	1	N	216	230	10.447183	18.338771	7.891588	CAGTCGCCGCTACGC
		MA0233.1 mirr	5	1	R	235	239	8.347594	8.347594	0.000000	TGTTT
				2	R	1202	1206	8.347594	8.347594	0.000000	TGTTT
		MA0196.1 NK7.1	7	1	N	557	563	7.256730	11.410535	4.153805	TTAAGAG
				2	N	745	751	8.783753	11.410535	2.626783	TTAAATG
				3	R	809	815	7.525178	11.410535	3.885357	CAATCAA
		MA0198.1 OdsH	7	1	R	742	748	7.893643	11.933507	4.039864	AAATTAA
		MA0199.1 Optix	5	1	N	1288	1292	7.374341	9.457757	2.083416	CGATA
		MA0126.1 ovo	9	1	N	780	788	7.773715	12.567034	4.793319	CGGAACAGA
				2	R	768	776	8.738949	12.567034	3.828085	GCTGTTGCT
		MA1460.1 pho	11	1	N	296	306	8.083674	14.477386	6.393711	TCATGGACGCT
				2	R	906	916	7.631185	14.477386	6.846200	TCAGGCCATCG
		MA0200.1 Pph13	7	1	R	742	748	7.170783	11.533707	4.362924	AAATTAA
		MA0239.1 prd	9	1	N	780	788	7.773715	12.567034	4.793319	CGGAACAGA
				2	R	768	776	8.738949	12.567034	3.828085	GCTGTTGCT
		MA0458.1 slp1	11	1	R	1046	1056	9.086729	15.351066	6.264337	AACATCAACAT
		MA0086.2 sna	13	1	R	502	514	10.971464	17.171895	6.200431	GGACACCTGCTGG
		MA0460.1 ttk	9	1	N	1286	1294	8.794264	15.269997	6.475733	AACGATAAT
				2	R	1131	1139	7.458661	15.269997	7.811336	GTTATGCTT
		MA0249.2 twi	11	1	R	1196	1206	8.544531	15.137131	6.592600	GAGATGTGTTT
		MA0016.1 usp	10	1	N	514	523	14.527098	16.792992	2.265894	GGGGTCATGG
		MA1462.1 vfl	12	1	N	542	553	11.073005	14.242464	3.169459	TGGCAGGTATGA
				2	R	529	540	12.356143	14.242464	1.886321	GACTACCTGATG
				3	R	727	738	12.586872	14.242464	1.655592	TTCTACCTGAGC
		MA0252.1 vis	6	1	N	318	323	8.843320	10.717789	1.874469	TGACAT
				2	N	363	368	9.760857	10.717789	0.956931	TGACAC
				3	N	1208	1213	9.760857	10.717789	0.956931	TGACAC
				4	R	903	908	10.717789	10.717789	0.000000	CTGTCA
		MA0181.1 Vsx1	7	1	R	742	748	8.283162	11.891972	3.608809	AAATTAA
		MA0255.1 z	10	1	N	788	797	7.961104	13.198603	5.237499	ACGAGAGGTT
				2	R	50	59	9.099500	13.198603	4.099103	ACACACTCAC
				3	R	929	938	7.147758	13.198603	6.050845	CTTCTCTCAT
		MA1438.1 atf-7	10	1	N	316	325	8.573083	15.384675	6.811592	GGTGACATCG
				2	N	1083	1092	9.127620	15.384675	6.257055	TCTGACGTCC
				3	R	951	960	9.080874	15.384675	6.303801	TGACGACATC
		MA0260.1 che-1	6	1	N	412	417	10.293179	10.370141	0.076962	GAAGCC
				2	N	668	673	10.370141	10.370141	0.000000	GAAACC
				3	N	752	757	10.293179	10.370141	0.076962	GAAGCC
				4	R	433	438	9.070787	10.370141	1.299354	CGCTTC
				5	R	1144	1149	10.293179	10.370141	0.076962	GGCTTC
				6	R	1252	1257	10.293179	10.370141	0.076962	GGCTTC
		MA0538.1 daf-12	15	1	R	27	41	20.144157	20.895011	0.750854	GACACACACACACAC
				2	R	29	43	18.039792	20.895011	2.855218	CACACACACACACAG
				3	R	37	51	18.259533	20.895011	2.635477	CACACAGACACACAC
				4	R	39	53	13.576111	20.895011	7.318900	CACAGACACACACAC
				5	R	43	57	20.124049	20.895011	0.770962	GACACACACACACTC
				6	R	45	59	18.828849	20.895011	2.066162	CACACACACACTCAC
		MA1446.1 daf-16	12	1	R	232	243	8.482909	15.814300	7.331392	CAGTGTTTCCCC
		MA1014.1 GATA11	8	1	N	283	290	8.763762	14.637662	5.873900	AAGATCTA
				2	R	283	290	12.232448	14.637662	2.405214	AAGATCTA
				3	R	658	665	7.118573	14.637662	7.519089	GAGATCCT
		MA1439.1 elt-6	8	1	N	115	122	7.753795	11.932298	4.178503	CTGATCAG
				2	R	115	122	7.753795	11.932298	4.178503	CTGATCAG
		MA0543.1 eor-1	15	1	N	4	18	14.556761	21.572585	7.015824	ACGGAGAGACAGACA
				2	N	6	20	15.049654	21.572585	6.522931	GGAGAGACAGACAGA
				3	N	22	36	14.460980	21.572585	7.111605	GGAGAGACACACACA
		MA0920.1 fkh-2	8	1	N	1049	1056	9.731792	13.375369	3.643577	ATCAACAT
		MA1440.1 fkh-9	8	1	N	682	689	7.899636	12.936866	5.037230	GACAACAT
		MA0545.1 hlh-1	11	1	N	970	980	12.973589	16.919591	3.946002	CAGCAGCTGAT
				2	R	503	513	10.396939	16.919591	6.522652	GACACCTGCTG
		MA0923.1 lim-4	9	1	N	740	748	7.516062	12.858787	5.342724	GGAAATTAA
				2	N	807	815	8.422692	12.858787	4.436095	ACCAATCAA
		MA1441.1 lim-7	11	1	R	740	750	9.099458	13.447930	4.348472	GGAAATTAAAT
				2	R	1310	1320	7.382394	13.447930	6.065536	TGCAATAAATT
		MA0261.1 lin-14	6	1	N	782	787	8.605044	10.131284	1.526240	GAACAG
				2	R	211	216	9.029300	10.131284	1.101984	ATGTTC
				3	R	568	573	7.349389	10.131284	2.781895	GAGTTC
				4	R	1006	1011	7.349389	10.131284	2.781895	GAGTTC
		MA1442.1 mab-5	8	1	N	744	751	7.698091	14.445091	6.747000	ATTAAATG
		MA0924.1 pal-1	8	1	N	1311	1318	12.949224	14.114331	1.165107	GCAATAAA
		MA0925.1 sma-4	11	1	R	10	20	9.513123	14.658494	5.145371	AGACAGACAGA
				2	R	38	48	9.989727	14.658494	4.668766	ACACAGACACA
				3	R	56	66	9.853785	14.658494	4.804709	TCACAGACATG
				4	R	854	864	7.645984	14.658494	7.012510	AGATAGACAGC
		MA0918.1 unc-62	12	1	N	900	911	9.517011	15.038131	5.521120	CGGCTGTCAGGC
				2	R	315	326	9.022190	15.038131	6.015941	CGGTGACATCGC
				3	R	855	866	7.121100	15.038131	7.917031	GATAGACAGCGT
		MA0941.1 ABF2	13	1	N	448	460	7.254079	15.004049	7.749970	AAATCCACGTCTT
				2	N	500	512	7.006837	15.004049	7.997212	CAGGACACCTGCT
		MA1659.1 ABF4	12	1	N	450	461	13.313777	15.094159	1.780383	ATCCACGTCTTT
		MA0564.1 ABI3	9	1	N	294	302	7.224851	14.598373	7.373521	CTTCATGGA
				2	R	96	104	7.651378	14.598373	6.946994	GACATGCAG
		MA0123.1 abi4	10	1	N	220	229	7.163116	14.089347	6.926231	CGCCGCTACG
		MA0931.1 ABI5	10	1	N	450	459	7.746850	14.777345	7.030495	ATCCACGTCT
				2	R	452	461	7.541836	14.777345	7.235509	CCACGTCTTT
		MA1201.1 AGL42	7	1	R	537	543	9.373224	12.827293	3.454068	GATGGTG
				2	R	549	555	10.741060	12.827293	2.086232	TATGATG
		MA1202.1 AGL55	6	1	N	992	997	7.824825	11.776803	3.951978	CCACCA
				2	R	191	196	7.824825	11.776803	3.951978	TGGTGG
				3	R	539	544	7.824825	11.776803	3.951978	TGGTGG
				4	R	866	871	7.824825	11.776803	3.951978	TGGTGG
				5	R	869	874	7.519970	11.776803	4.256833	TGGTGC
		MA0932.1 AHL12	8	1	N	743	750	8.432752	11.534183	3.101431	AATTAAAT
				2	N	1313	1320	10.543439	11.534183	0.990743	AATAAATT
				3	R	743	750	8.432752	11.534183	3.101431	AATTAAAT
				4	R	1313	1320	10.543439	11.534183	0.990743	AATAAATT
		MA0933.1 AHL20	8	1	N	444	451	8.087430	13.168263	5.080833	GTTTAAAT
				2	N	743	750	13.168263	13.168263	0.000000	AATTAAAT
				3	N	1313	1320	10.664791	13.168263	2.503471	AATAAATT
				4	R	743	750	10.546597	13.168263	2.621666	AATTAAAT
				5	R	744	751	7.794638	13.168263	5.373625	ATTAAATG
				6	R	1313	1320	10.398713	13.168263	2.769550	AATAAATT
		MA0934.1 AHL25	8	1	N	444	451	7.282087	12.747303	5.465216	GTTTAAAT
				2	N	743	750	12.031639	12.747303	0.715664	AATTAAAT
				3	N	1313	1320	10.973503	12.747303	1.773800	AATAAATT
				4	R	444	451	7.282087	12.747303	5.465216	GTTTAAAT
				5	R	743	750	12.031639	12.747303	0.715664	AATTAAAT
				6	R	1313	1320	10.973503	12.747303	1.773800	AATAAATT
		MA1375.1 ANL2	11	1	R	1311	1321	11.737519	17.996398	6.258879	GCAATAAATTC
		MA1097.1 ARALYDRAFT_493022	8	1	N	943	950	7.044366	14.712979	7.668612	GGACCCAC
		MA1054.1 ARALYDRAFT_897773	10	1	N	941	950	9.290069	16.486210	7.196142	CTGGACCCAC
		MA1206.1 ARF2	10	1	N	7	16	7.154064	12.742079	5.588015	GAGAGACAGA
				2	N	11	20	8.106493	12.742079	4.635586	GACAGACAGA
				3	N	39	48	8.119558	12.742079	4.622520	CACAGACACA
				4	N	57	66	9.331007	12.742079	3.411072	CACAGACATG
				5	N	204	213	7.757061	12.742079	4.985018	GCCCGACATG
				6	N	1119	1128	9.576670	12.742079	3.165408	CGGCGACAGG
				7	R	687	696	8.506836	12.742079	4.235242	CATGTTGGCG
				8	R	702	711	8.255870	12.742079	4.486209	CTTGTTGGAC
		MA1691.1 ARF27	13	1	N	9	21	8.788186	16.453944	7.665758	GAGACAGACAGAC
				2	N	55	67	11.566815	16.453944	4.887130	CTCACAGACATGA
				3	N	202	214	8.876469	16.453944	7.577476	CGGCCCGACATGT
				4	R	169	181	8.544667	16.453944	7.909278	GAAGGTCTGCTGC
		MA1009.1 ARF3	8	1	N	472	479	8.353744	14.238397	5.884653	GGTCGGCA
				2	R	204	211	10.101573	14.238397	4.136824	GCCCGACA
				3	R	1089	1096	8.074291	14.238397	6.164106	GTCCGACC
		MA1693.1 ARF34	13	1	N	11	23	11.930313	16.364693	4.434380	GACAGACAGACGG
				2	N	57	69	8.988090	16.364693	7.376603	CACAGACATGAGG
				3	N	855	867	8.929284	16.364693	7.435409	GATAGACAGCGTG
				4	R	899	911	9.405217	16.364693	6.959475	ACGGCTGTCAGGC
		MA1694.1 ARF35	14	1	N	202	215	11.959736	16.662399	4.702663	CGGCCCGACATGTT
		MA1697.1 ARF4	12	1	N	204	215	8.388873	15.494978	7.106105	GCCCGACATGTT
				2	N	915	926	8.024096	15.494978	7.470882	CGTCGACACGGG
		MA0943.1 ARF5	8	1	N	12	19	8.186757	13.218817	5.032060	ACAGACAG
				2	N	40	47	7.035305	13.218817	6.183513	ACAGACAC
				3	N	58	65	8.011244	13.218817	5.207573	ACAGACAT
				4	N	205	212	10.298407	13.218817	2.920410	CCCGACAT
				5	N	1090	1097	8.423132	13.218817	4.795685	TCCGACCA
				6	R	67	74	9.432764	13.218817	3.786053	AGGTCGGT
				7	R	471	478	10.262514	13.218817	2.956303	CGGTCGGC
				8	R	1247	1254	9.111062	13.218817	4.107755	GGGTCGGC
		MA0944.1 ARF8	9	1	N	470	478	7.787700	11.895606	4.107906	ACGGTCGGC
				2	N	687	695	7.308685	11.895606	4.586921	CATGTTGGC
				3	N	702	710	7.610457	11.895606	4.285148	CTTGTTGGA
				4	R	12	20	7.807559	11.895606	4.088047	ACAGACAGA
				5	R	58	66	7.274488	11.895606	4.621118	ACAGACATG
				6	R	205	213	10.065913	11.895606	1.829693	CCCGACATG
				7	R	679	687	8.385381	11.895606	3.510225	TTCGACAAC
				8	R	916	924	7.191085	11.895606	4.704521	GTCGACACG
				9	R	952	960	7.641547	11.895606	4.254059	GACGACATC
				10	R	1090	1098	7.674238	11.895606	4.221368	TCCGACCAG
				11	R	1120	1128	8.667261	11.895606	3.228345	GGCGACAGG
				12	R	1228	1236	8.245016	11.895606	3.650590	TTCGACAGA
		MA0945.1 ARR1	10	1	N	86	95	7.029254	11.598207	4.568953	TGTGTATCTG
				2	N	281	290	8.686739	11.598207	2.911468	AGAAGATCTA
				3	N	367	376	7.779697	11.598207	3.818510	ACCGGATCGT
				4	R	145	154	8.011754	11.598207	3.586453	ACGATCCGCT
				5	R	658	667	7.629271	11.598207	3.968936	GAGATCCTGG
		MA0947.1 ARR14	8	1	R	87	94	7.165433	13.715148	6.549714	GTGTATCT
		MA0948.1 ARR18	13	1	N	850	862	7.917196	14.872960	6.955764	ATCAAGATAGACA
				2	R	86	98	10.372215	14.872960	4.500745	TGTGTATCTGGAC
		MA0949.1 ARR2	10	1	N	282	291	7.726849	14.508291	6.781442	GAAGATCTAC
				2	R	657	666	8.809346	14.508291	5.698945	AGAGATCCTG
		MA1263.1 AT1G36060	14	1	N	66	79	11.444509	18.461700	7.017191	GAGGTCGGTGTTGC
		MA1253.1 AT3G16280	14	1	N	65	78	10.554127	17.886945	7.332818	TGAGGTCGGTGTTG
		MA0950.1 ATHB-12	8	1	N	1161	1168	8.582253	13.299127	4.716873	CATGATTT
				2	R	809	816	9.347407	13.299127	3.951719	CAATCAAC
				3	R	1312	1319	9.359681	13.299127	3.939446	CAATAAAT
		MA0952.1 ATHB-51	8	1	R	1312	1319	7.095465	14.181830	7.086365	CAATAAAT
		MA0953.1 ATHB-6	9	1	N	1311	1319	8.421215	11.137496	2.716281	GCAATAAAT
				2	R	1161	1169	8.577598	11.137496	2.559898	CATGATTTC
		MA1327.2 ATHB23	10	1	N	741	750	11.378660	15.961371	4.582710	GAAATTAAAT
		MA0964.1 BIM1	10	1	N	822	831	8.203860	11.115476	2.911616	CCCCGTGACT
				2	R	918	927	7.305275	11.115476	3.810200	CGACACGGGA
		MA1013.1 GATA10	8	1	N	283	290	8.944453	14.480866	5.536413	AAGATCTA
				2	R	283	290	10.168166	14.480866	4.312700	AAGATCTA
				3	R	377	384	7.845976	14.480866	6.634890	CCGATCTG
		MA1407.1 bZIP14	10	1	N	1083	1092	11.475860	14.771531	3.295671	TCTGACGTCC
		MA1343.1 bZIP52	14	1	N	1022	1035	12.764744	17.749993	4.985249	GTGCCAGGTTGTCC
				2	R	896	909	9.800691	17.749993	7.949301	CCCACGGCTGTCAG
		MA0967.1 BZIP60	8	1	N	318	325	8.201353	14.187881	5.986528	TGACATCG
				2	N	951	958	10.008629	14.187881	4.179252	TGACGACA
				3	N	1085	1092	8.984874	14.187881	5.203007	TGACGTCC
				4	R	318	325	8.201353	14.187881	5.986528	TGACATCG
				5	R	951	958	10.008629	14.187881	4.179252	TGACGACA
				6	R	1085	1092	8.984874	14.187881	5.203007	TGACGTCC
		MA0096.1 bZIP910	7	1	N	1084	1090	12.578570	12.578570	0.000000	CTGACGT
		MA1224.1 CBF1	12	1	R	66	77	10.432736	16.365254	5.932518	GAGGTCGGTGTT
		MA1217.1 CBF2	15	1	R	65	79	10.291515	17.873744	7.582228	TGAGGTCGGTGTTGC
		MA1218.1 CBF4	13	1	N	65	77	11.843644	17.046108	5.202464	TGAGGTCGGTGTT
		MA0579.1 CDC5	11	1	N	106	116	14.699713	16.557717	1.858004	AGCTCAGCGCT
		MA0969.1 CMTA2	9	1	N	320	328	7.292297	11.351983	4.059686	ACATCGCGT
				2	R	920	928	7.795029	11.351983	3.556954	ACACGGGAA
		MA0970.1 CMTA3	9	1	R	917	925	9.124571	10.807008	1.682437	TCGACACGG
		MA0975.1 CRF2	8	1	N	219	226	9.069258	13.993273	4.924014	TCGCCGCT
		MA1376.1 DEAR3	17	1	N	65	81	13.096126	19.431381	6.335255	TGAGGTCGGTGTTGCTG
		MA1251.1 DEAR5	19	1	R	66	84	13.448539	20.087083	6.638544	GAGGTCGGTGTTGCTGCTG
		MA0020.1 Dof2	6	1	N	429	434	8.414304	9.571845	1.157541	AAAGCG
				2	R	358	363	7.225270	9.571845	2.346575	GTCTTT
				3	R	456	461	7.225270	9.571845	2.346575	GTCTTT
		MA0021.1 Dof3	6	1	N	429	434	9.447979	9.447979	0.000000	AAAGCG
		MA0983.1 DOF5.6	8	1	R	601	608	7.275238	8.963322	1.688085	GCGTTTTT
				2	R	626	633	7.292161	8.963322	1.671162	GCGTTTTG
				3	R	674	681	7.106508	8.963322	1.856815	CCGTTTTC
		MA0984.1 DOF5.7	8	1	N	557	564	7.482567	9.868425	2.385858	TTAAGAGG
				2	R	455	462	7.602272	9.868425	2.266154	CGTCTTTC
		MA0985.1 DRE1C	8	1	R	205	212	8.326144	14.885840	6.559696	CCCGACAT
		MA1243.1 DREB19	17	1	R	65	81	12.126575	20.051636	7.925061	TGAGGTCGGTGTTGCTG
		MA0971.1 DREB1A	10	1	N	67	76	10.545432	14.087115	3.541683	AGGTCGGTGT
				2	N	471	480	9.725546	14.087115	4.361569	CGGTCGGCAG
				3	N	577	586	8.124239	14.087115	5.962876	GAGTCGGTCT
				4	N	1247	1256	7.455423	14.087115	6.631692	GGGTCGGCTT
				5	R	203	212	8.218815	14.087115	5.868300	GGCCCGACAT
				6	R	914	923	7.276134	14.087115	6.810981	TCGTCGACAC
		MA1669.1 DREB1B	14	1	R	64	77	9.968432	17.419942	7.451510	ATGAGGTCGGTGTT
		MA0978.1 DREB1E	8	1	N	688	695	7.394135	15.261232	7.867097	ATGTTGGC
		MA1032.1 DREB1G	10	1	R	471	480	8.830660	15.492650	6.661990	CGGTCGGCAG
		MA0986.1 DREB2C	8	1	N	39	46	7.420512	14.508340	7.087829	CACAGACA
				2	N	57	64	7.420512	14.508340	7.087829	CACAGACA
				3	R	68	75	10.504309	14.508340	4.004032	GGTCGGTG
				4	R	578	585	9.083916	14.508340	5.424424	AGTCGGTC
		MA1414.1 E2FA	10	1	R	690	699	10.051607	14.341416	4.289810	GTTGGCGCAG
		MA0990.1 EDT1	10	1	N	743	752	8.496554	13.958470	5.461916	AATTAAATGG
				2	N	1312	1321	10.572161	13.958470	3.386309	CAATAAATTC
				3	R	742	751	10.071380	13.958470	3.887091	AAATTAAATG
				4	R	1311	1320	9.791821	13.958470	4.166650	GCAATAAATT
		MA0979.1 ERF008	8	1	N	989	996	7.040915	12.041339	5.000424	CGCCCACC
				2	R	68	75	10.410469	12.041339	1.630871	GGTCGGTG
				3	R	472	479	7.075927	12.041339	4.965412	GGTCGGCA
				4	R	1116	1123	7.729118	12.041339	4.312222	GCTCGGCG
				5	R	1248	1255	8.921493	12.041339	3.119846	GGTCGGCT
		MA1234.1 ERF017	14	1	N	66	79	11.846512	18.350040	6.503528	GAGGTCGGTGTTGC
		MA1048.1 ERF018	8	1	N	1090	1097	7.620524	14.159683	6.539159	TCCGACCA
				2	R	67	74	12.163113	14.159683	1.996570	AGGTCGGT
				3	R	471	478	10.276379	14.159683	3.883304	CGGTCGGC
				4	R	1247	1254	7.499504	14.159683	6.660178	GGGTCGGC
		MA1424.1 ERF019	15	1	R	64	78	11.019875	18.787057	7.767182	ATGAGGTCGGTGTTG
		MA0997.1 ERF069	9	1	N	219	227	8.189108	10.030828	1.841720	TCGCCGCTA
				2	N	242	250	7.884548	10.030828	2.146280	CCGCCGGGA
		MA0998.1 ERF096	10	1	N	219	228	7.357120	12.511645	5.154526	TCGCCGCTAC
				2	R	1247	1256	7.671913	12.511645	4.839732	GGGTCGGCTT
		MA0999.1 ERF098	8	1	R	473	480	7.331603	9.608044	2.276442	GTCGGCAG
				2	R	1249	1256	7.290934	9.608044	2.317110	GTCGGCTT
		MA1053.1 ERF109	8	1	R	218	225	7.575715	14.368006	6.792291	GTCGCCGC
		MA1002.1 ERF112	10	1	N	218	227	8.564618	13.745522	5.180905	GTCGCCGCTA
		MA1671.1 ERF118	11	1	N	217	227	10.756059	16.734514	5.978455	AGTCGCCGCTA
		MA1004.1 ERF13	8	1	N	240	247	8.007387	12.987591	4.980204	CCCCGCCG
		MA0567.1 ERF1B	8	1	N	220	227	7.624490	13.920948	6.296457	CGCCGCTA
		MA0993.1 ERF7	10	1	N	220	229	7.914802	11.365499	3.450698	CGCCGCTACG
		MA0994.1 ERF8	10	1	N	220	229	8.626069	12.146154	3.520084	CGCCGCTACG
				2	R	619	628	7.368611	12.146154	4.777542	TTTGATGGCG
		MA1684.1 Foxn1	6	1	N	248	253	10.137259	10.137259	0.000000	GGACGC
				2	N	300	305	10.137259	10.137259	0.000000	GGACGC
				3	N	751	756	9.771014	10.137259	0.366245	GGAAGC
				4	R	404	409	9.060979	10.137259	1.076280	GCGTCA
				5	R	434	439	8.694734	10.137259	1.442525	GCTTCA
				6	R	1136	1141	8.694734	10.137259	1.442525	GCTTCA
				7	R	1145	1150	9.771014	10.137259	0.366245	GCTTCC
		MA0565.2 FUS3	10	1	N	95	104	10.914785	15.609675	4.694890	GGACATGCAG
		MA0034.1 Gam1	10	1	R	552	561	7.177631	13.228528	6.050897	GATGGTTAAG
		MA1015.1 GATA12	8	1	N	283	290	9.763630	10.770251	1.006620	AAGATCTA
				2	N	377	384	7.478722	10.770251	3.291528	CCGATCTG
				3	N	447	454	7.426478	10.770251	3.343773	TAAATCCA
				4	R	283	290	9.763630	10.770251	1.006620	AAGATCTA
				5	R	377	384	7.478722	10.770251	3.291528	CCGATCTG
				6	R	447	454	7.426478	10.770251	3.343773	TAAATCCA
		MA1016.1 GATA15	9	1	N	114	122	8.126992	9.196750	1.069758	GCTGATCAG
				2	N	144	152	7.742984	9.196750	1.453765	CACGATCCG
				3	N	376	384	7.238031	9.196750	1.958719	TCCGATCTG
				4	N	975	983	7.853464	9.196750	1.343286	GCTGATCGG
				5	R	115	123	8.499489	9.196750	0.697261	CTGATCAGG
				6	R	369	377	7.370487	9.196750	1.826262	CGGATCGTC
				7	R	495	503	7.811371	9.196750	1.385379	CGGATCAGG
				8	R	847	855	7.910269	9.196750	1.286481	CAGATCAAG
				9	R	976	984	7.883765	9.196750	1.312984	CTGATCGGA
		MA1323.1 GATA19	11	1	N	145	155	8.260325	15.979307	7.718982	ACGATCCGCTC
				2	N	976	986	10.501969	15.979307	5.477339	CTGATCGGAGC
		MA1324.1 GATA20	8	1	N	367	374	11.389095	14.437458	3.048363	ACCGGATC
				2	N	375	382	8.025784	14.437458	6.411675	GTCCGATC
		MA1396.1 GATA6	13	1	N	283	295	13.842595	19.222989	5.380394	AAGATCTACAACT
		MA1017.1 GATA8	9	1	N	145	153	7.588316	10.281658	2.693343	ACGATCCGC
				2	N	283	291	8.884111	10.281658	1.397547	AAGATCTAC
				3	N	377	385	8.405795	10.281658	1.875863	CCGATCTGT
				4	N	658	666	7.629124	10.281658	2.652535	GAGATCCTG
				5	N	847	855	7.370385	10.281658	2.911274	CAGATCAAG
				6	R	368	376	8.362549	10.281658	1.919110	CCGGATCGT
				7	R	376	384	8.130985	10.281658	2.150673	TCCGATCTG
				8	R	494	502	7.270426	10.281658	3.011232	ACGGATCAG
				9	R	846	854	7.015185	10.281658	3.266473	GCAGATCAA
		MA1018.1 GATA9	11	1	N	281	291	10.504632	15.054744	4.550112	AGAAGATCTAC
				2	R	282	292	11.308091	15.054744	3.746653	GAAGATCTACA
				3	R	657	667	7.438316	15.054744	7.616428	AGAGATCCTGG
		MA1672.1 GBF2	13	1	R	448	460	10.698588	16.421228	5.722640	AAATCCACGTCTT
		MA1019.1 Glyma19g26560.1	9	1	N	138	146	10.072813	14.767818	4.695006	GGTGCCCAC
				2	N	892	900	8.416099	14.767818	6.351720	TGTCCCCAC
				3	N	942	950	11.619325	14.767818	3.148494	TGGACCCAC
				4	R	384	392	7.273627	14.767818	7.494191	GTGGGTGCC
		MA1020.1 GT-1	8	1	R	554	561	12.256482	14.367891	2.111409	TGGTTAAG
		MA1024.1 HAT1	10	1	N	808	817	8.472027	14.956231	6.484203	CCAATCAACT
				2	R	1160	1169	10.111208	14.956231	4.845023	ACATGATTTC
		MA1198.1 HAT2	11	1	N	807	817	9.985946	16.131386	6.145440	ACCAATCAACT
		MA1369.1 HDG1	11	1	N	1311	1321	11.586189	17.639124	6.052935	GCAATAAATTC
		MA1425.1 HYH	12	1	N	1083	1094	7.044817	14.995711	7.950894	TCTGACGTCCGA
				2	R	450	461	11.105145	14.995711	3.890565	ATCCACGTCTTT
		MA0120.1 id1	12	1	R	780	791	7.603153	13.944657	6.341504	CGGAACAGACGA
				2	R	1230	1241	7.677018	13.944657	6.267639	CGACAGAGGACA
		MA1027.1 KAN1	8	1	N	1130	1137	7.501364	10.374299	2.872934	AGTTATGC
				2	N	1314	1321	7.857716	10.374299	2.516582	ATAAATTC
		MA1398.2 KUA1	11	1	N	718	728	9.095036	16.108022	7.012986	ATCTTCTCCTT
				2	R	494	504	8.264046	16.108022	7.843976	ACGGATCAGGA
		MA1673.1 LBD18	12	1	N	735	746	9.427842	16.219474	6.791632	GAGCAGGAAATT
		MA0581.1 LEC2	11	1	N	96	106	8.059093	14.996635	6.937543	GACATGCAGGA
		MA0054.1 myb.Ph3	9	1	R	551	559	8.808769	13.245597	4.436828	TGATGGTTA
		MA1036.1 MYB111	8	1	N	543	550	7.184445	13.508212	6.323767	GGCAGGTA
				2	R	993	1000	8.355346	13.508212	5.152866	CACCAACT
		MA1426.1 MYB124	10	1	N	148	157	7.454791	12.095735	4.640944	ATCCGCTCTC
				2	N	268	277	7.793847	12.095735	4.301889	GGGCGCTCCA
		MA1037.1 MYB24	9	1	N	66	74	8.248857	11.327590	3.078733	GAGGTCGGT
				2	R	994	1002	7.093836	11.327590	4.233754	ACCAACTTC
		MA1039.1 MYB4	8	1	R	993	1000	10.940687	12.884206	1.943520	CACCAACT
		MA1040.1 MYB46	8	1	N	68	75	7.714949	13.850984	6.136034	GGTCGGTG
		MA1174.1 MYB56	15	1	N	1280	1294	12.069785	19.323232	7.253448	AAGTTTAACGATAAT
		MA1177.1 MYB65	13	1	R	551	563	8.806054	15.820042	7.013988	TGATGGTTAAGAG
		MA1394.2 MYB73	12	1	N	1284	1295	8.886984	16.789704	7.902719	TTAACGATAATA
		MA1395.1 MYB77	15	1	N	545	559	10.688134	16.802259	6.114124	CAGGTATGATGGTTA
		MA1175.1 MYB81	11	1	N	1284	1294	7.364905	14.544291	7.179385	TTAACGATAAT
		MA0938.1 NAC058	8	1	R	624	631	7.430959	11.611538	4.180578	TGGCGTTT
		MA1677.1 NAC078	12	1	N	850	861	8.199408	15.525315	7.325907	ATCAAGATAGAC
		MA1031.1 OJ1581_H09.2	10	1	N	329	338	9.757458	13.703639	3.946181	TGGGGACCCC
				2	N	330	339	8.849168	13.703639	4.854471	GGGGACCCCG
				3	N	941	950	9.667925	13.703639	4.035714	CTGGACCCAC
				4	R	329	338	9.757458	13.703639	3.946181	TGGGGACCCC
				5	R	330	339	8.849168	13.703639	4.854471	GGGGACCCCG
				6	R	941	950	9.667925	13.703639	4.035714	CTGGACCCAC
		MA1050.1 OsI_08196	8	1	N	943	950	11.798319	14.790889	2.992570	GGACCCAC
				2	N	982	989	7.576066	14.790889	7.214823	GGAGCCAC
				3	R	330	337	7.387481	14.790889	7.403409	GGGGACCC
				4	R	941	948	7.983731	14.790889	6.807159	CTGGACCC
		MA0987.1 PHYPADRAFT_140773	10	1	R	1035	1044	7.017663	8.631457	1.613794	CAACTTTCCT
		MA1007.1 PHYPADRAFT_173530	8	1	N	68	75	13.287783	14.453642	1.165859	GGTCGGTG
				2	N	472	479	7.807811	14.453642	6.645832	GGTCGGCA
				3	N	1248	1255	9.378432	14.453642	5.075210	GGTCGGCT
		MA1008.1 PHYPADRAFT_182268	10	1	N	67	76	13.418578	15.205849	1.787271	AGGTCGGTGT
				2	N	577	586	8.232713	15.205849	6.973136	GAGTCGGTCT
		MA1023.1 PHYPADRAFT_28324	8	1	N	68	75	13.326079	14.322925	0.996847	GGTCGGTG
				2	N	472	479	8.901511	14.322925	5.421415	GGTCGGCA
				3	N	1248	1255	9.485456	14.322925	4.837469	GGTCGGCT
		MA1010.1 PHYPADRAFT_64121	13	1	N	67	79	7.687393	15.417264	7.729871	AGGTCGGTGTTGC
				2	N	467	479	8.057495	15.417264	7.359769	ATGACGGTCGGCA
		MA0955.1 POPTR_0002s00440g	7	1	N	797	803	8.284368	10.807645	2.523277	TGTACGA
		MA1679.1 RAP2-1	15	1	R	64	78	12.231876	18.543926	6.312049	ATGAGGTCGGTGTTG
		MA1051.1 RAP2-3	8	1	N	219	226	7.728954	13.250418	5.521464	TCGCCGCT
				2	R	218	225	8.802814	13.250418	4.447604	GTCGCCGC
		MA0582.1 RAV1	12	1	N	1119	1130	8.734413	15.030878	6.296464	CGGCGACAGGAA
				2	R	70	81	7.858292	15.030878	7.172586	TCGGTGTTGCTG
				3	R	76	87	7.492456	15.030878	7.538422	TTGCTGCTGCTG
				4	R	350	361	8.120844	15.030878	6.910033	TCTCTGTGGTCT
				5	R	379	390	9.386707	15.030878	5.644170	GATCTGTGGGTG
				6	R	685	696	7.601643	15.030878	7.429235	AACATGTTGGCG
				7	R	766	777	9.362042	15.030878	5.668836	GAGCTGTTGCTG
		MA0583.1 RAV1(var.2)	12	1	N	503	514	7.278855	14.159130	6.880276	GACACCTGCTGG
				2	N	530	541	7.577714	14.159130	6.581416	ACTACCTGATGG
				3	N	728	739	8.734775	14.159130	5.424355	TCTACCTGAGCA
				4	N	811	822	7.410248	14.159130	6.748882	ATCAACTGGCTC
				5	R	541	552	7.033100	14.159130	7.126030	GTGGCAGGTATG
				6	R	561	572	8.561973	14.159130	5.597157	GAGGCAGGAGTT
				7	R	1022	1033	9.692159	14.159130	4.466971	GTGCCAGGTTGT
		MA0553.1 SMZ	8	1	R	523	530	7.704515	14.761566	7.057051	GGCCGAGA
		MA1057.1 SPL12	8	1	N	797	804	9.484436	10.837607	1.353171	TGTACGAC
				2	R	1212	1219	7.673616	10.837607	3.163992	ACAGTACT
		MA1321.1 SPL13	11	1	N	795	805	9.638696	15.832903	6.194208	GTTGTACGACT
		MA1058.1 SPL4	9	1	N	797	805	8.193458	9.478395	1.284937	TGTACGACT
				2	R	794	802	7.026636	9.478395	2.451759	GGTTGTACG
		MA1060.1 SPL7	8	1	N	797	804	8.161441	12.493233	4.331792	TGTACGAC
				2	N	1088	1095	8.311685	12.493233	4.181548	CGTCCGAC
				3	R	372	379	7.444970	12.493233	5.048262	ATCGTCCG
				4	R	795	802	8.528833	12.493233	3.964399	GTTGTACG
				5	R	1086	1093	7.870669	12.493233	4.622564	GACGTCCG
		MA0578.1 SPL8	16	1	R	792	807	9.935576	17.609366	7.673790	GAGGTTGTACGACTTA
		MA1322.1 SPL9	11	1	N	795	805	9.774711	13.994370	4.219659	GTTGTACGACT
				2	R	1094	1104	10.202715	13.994370	3.791655	ACCAGTACATC
		MA1061.1 SPT	9	1	N	451	459	8.878992	13.233175	4.354183	TCCACGTCT
		MA1410.1 StBRC1	10	1	N	330	339	9.071587	14.208645	5.137058	GGGGACCCCG
				2	N	942	951	7.611881	14.208645	6.596764	TGGACCCACT
				3	N	1176	1185	7.480063	14.208645	6.728582	AGGCCCCCTG
				4	R	328	337	7.056472	14.208645	7.152173	TTGGGGACCC
				5	R	329	338	8.496812	14.208645	5.711833	TGGGGACCCC
				6	R	1174	1183	8.668037	14.208645	5.540608	GAAGGCCCCC
		MA1372.1 STZ	11	1	N	29	39	7.040157	13.703314	6.663156	CACACACACAC
				2	N	31	41	7.040157	13.703314	6.663156	CACACACACAC
				3	N	45	55	7.040157	13.703314	6.663156	CACACACACAC
				4	N	47	57	11.243475	13.703314	2.459839	CACACACACTC
				5	N	51	61	7.615015	13.703314	6.088299	CACACTCACAG
				6	N	53	63	7.002203	13.703314	6.701111	CACTCACAGAC
				7	N	1207	1217	7.334866	13.703314	6.368447	CTGACACAGTA
		MA0936.1 T11I18.17	8	1	R	624	631	7.925300	11.366419	3.441119	TGGCGTTT
		MA1430.1 TB1	10	1	R	327	336	9.556035	16.741244	7.185209	GTTGGGGACC
		MA0587.1 TCP16	10	1	R	941	950	8.781334	16.133326	7.351991	CTGGACCCAC
		MA1063.1 TCP19	10	1	N	137	146	9.446821	14.918896	5.472074	AGGTGCCCAC
				2	N	329	338	7.314441	14.918896	7.604455	TGGGGACCCC
				3	N	891	900	8.198104	14.918896	6.720791	CTGTCCCCAC
				4	N	941	950	11.493305	14.918896	3.425591	CTGGACCCAC
				5	N	980	989	7.016710	14.918896	7.902186	TCGGAGCCAC
				6	R	384	393	8.446230	14.918896	6.472666	GTGGGTGCCT
		MA1064.1 TCP2	10	1	N	329	338	7.879061	13.471138	5.592076	TGGGGACCCC
				2	N	941	950	9.186851	13.471138	4.284286	CTGGACCCAC
				3	N	1029	1038	7.226396	13.471138	6.244742	GTTGTCCAAC
				4	R	329	338	7.879061	13.471138	5.592076	TGGGGACCCC
				5	R	941	950	9.186851	13.471138	4.284286	CTGGACCCAC
				6	R	1029	1038	7.226396	13.471138	6.244742	GTTGTCCAAC
		MA1066.1 TCP23	8	1	N	139	146	7.881517	15.426206	7.544689	GTGCCCAC
				2	N	943	950	10.939310	15.426206	4.486896	GGACCCAC
		MA1428.1 TCP8	9	1	N	138	146	10.269392	13.109948	2.840556	GGTGCCCAC
				2	N	892	900	8.698506	13.109948	4.411442	TGTCCCCAC
				3	N	942	950	10.774517	13.109948	2.335431	TGGACCCAC
				4	N	981	989	7.580220	13.109948	5.529728	CGGAGCCAC
				5	R	868	876	7.171701	13.109948	5.938247	GTGGTGCAG
		MA0588.1 TGA1	11	1	N	315	325	8.664534	14.657411	5.992877	CGGTGACATCG
				2	R	402	412	10.204769	14.657411	4.452642	CTGCGTCACCG
		MA1068.1 TGA2	8	1	R	1083	1090	10.715192	14.303707	3.588515	TCTGACGT
		MA1069.1 TGA6	10	1	N	1083	1092	11.665795	15.839100	4.173304	TCTGACGTCC
		MA1070.1 TGA7	10	1	N	316	325	7.831330	14.549721	6.718391	GGTGACATCG
				2	N	949	958	8.216157	14.549721	6.333563	ACTGACGACA
				3	N	1083	1092	9.340630	14.549721	5.209091	TCTGACGTCC
				4	R	402	411	8.902665	14.549721	5.647056	CTGCGTCACC
				5	R	951	960	10.235219	14.549721	4.314501	TGACGACATC
		MA1413.1 UIF1	10	1	N	195	204	8.177750	13.263576	5.085826	GGAGAATCGG
				2	N	657	666	8.533863	13.263576	4.729714	AGAGATCCTG
				3	R	1186	1195	7.145752	13.263576	6.117824	TGGATTCTGG
		MA1079.1 WRKY21	10	1	R	360	369	8.222816	12.439412	4.216595	CTTTGACACC
				2	R	1028	1037	7.604315	12.439412	4.835097	GGTTGTCCAA
		MA1084.1 WRKY38	8	1	N	1014	1021	7.650301	14.204243	6.553942	CGTCGACT
		MA1088.1 WRKY48	10	1	R	360	369	7.520380	9.985246	2.464866	CTTTGACACC
		MA1089.1 WRKY57	10	1	R	360	369	7.752747	13.163644	5.410897	CTTTGACACC
		MA1094.1 WRKY8	9	1	R	360	368	8.015024	11.361119	3.346095	CTTTGACAC
		MA0118.1 Macho-1	9	1	N	328	336	7.030274	10.497355	3.467081	TTGGGGACC
				2	N	511	519	8.910960	10.497355	1.586395	CTGGGGGTC
				3	N	512	520	9.958489	10.497355	0.538866	TGGGGGTCA
				4	R	502	510	7.717673	10.497355	2.779681	GGACACCTG
				5	R	1177	1185	8.642122	10.497355	1.855232	GGCCCCCTG
		MA0006.1 Ahr::Arnt	6	1	N	862	867	8.654605	10.446018	1.791413	AGCGTG
				2	R	987	992	8.124090	10.446018	2.321928	CACGCC
		MA0634.1 ALX3	10	1	R	740	749	8.087295	12.449627	4.362331	GGAAATTAAA
		MA0151.1 Arid3a	6	1	N	744	749	10.676982	10.676982	0.000000	ATTAAA
				2	R	619	624	9.777911	10.676982	0.899071	TTTGAT
		MA0601.1 Arid3b	11	1	N	742	752	8.759655	15.388457	6.628801	AAATTAAATGG
				2	R	741	751	9.355527	15.388457	6.032930	GAAATTAAATG
		MA0259.1 ARNT::HIF1A	8	1	R	452	459	9.583830	11.777327	2.193498	CCACGTCT
				2	R	986	993	8.686837	11.777327	3.090490	CCACGCCC
		MA0603.1 Arntl	10	1	R	822	831	9.385515	14.651341	5.265826	CCCCGTGACT
		MA1100.2 ASCL1	10	1	N	77	86	8.223807	13.919985	5.696179	TGCTGCTGCT
				2	N	503	512	10.620464	13.919985	3.299521	GACACCTGCT
				3	N	971	980	9.252610	13.919985	4.667375	AGCAGCTGAT
				4	R	77	86	7.640756	13.919985	6.279230	TGCTGCTGCT
				5	R	503	512	10.756422	13.919985	3.163563	GACACCTGCT
				6	R	971	980	10.245018	13.919985	3.674967	AGCAGCTGAT
		MA1631.1 ASCL1(var.2)	13	1	N	502	514	12.783773	16.756977	3.973204	GGACACCTGCTGG
				2	R	969	981	8.781862	16.756977	7.975115	CCAGCAGCTGATC
		MA0816.1 Ascl2	10	1	N	503	512	10.515207	16.538884	6.023677	GACACCTGCT
				2	N	971	980	11.494490	16.538884	5.044394	AGCAGCTGAT
				3	R	971	980	9.432452	16.538884	7.106432	AGCAGCTGAT
		MA0604.1 Atf1	8	1	N	1084	1091	8.723852	13.264213	4.540361	CTGACGTC
				2	R	403	410	11.163742	13.264213	2.100471	TGCGTCAC
		MA1467.1 ATOH1(var.2)	10	1	N	971	980	10.515313	17.469110	6.953796	AGCAGCTGAT
		MA1468.1 ATOH7	10	1	R	61	70	8.046588	14.920354	6.873766	GACATGAGGT
				2	R	503	512	7.176164	14.920354	7.744190	GACACCTGCT
		MA0877.2 BARHL1	8	1	N	745	752	8.448082	11.077789	2.629707	TTAAATGG
				2	N	1283	1290	7.241755	11.077789	3.836035	TTTAACGA
				3	R	442	449	9.091460	11.077789	1.986329	GCGTTTAA
		MA0635.1 BARHL2	10	1	N	486	495	7.509712	12.602609	5.092897	GATAAACTAC
				2	N	744	753	9.769930	12.602609	2.832679	ATTAAATGGA
				3	N	1282	1291	9.317342	12.602609	3.285267	GTTTAACGAT
				4	R	441	450	8.855311	12.602609	3.747298	GGCGTTTAAA
		MA0875.1 BARX1	8	1	N	741	748	7.761843	11.219840	3.457997	GAAATTAA
		MA1471.1 BARX2	12	1	R	550	561	9.116588	15.626451	6.509862	ATGATGGTTAAG
				2	R	1284	1295	9.783492	15.626451	5.842959	TTAACGATAATA
		MA0719.1 RHOXF1	8	1	N	447	454	8.152982	10.210271	2.057289	TAAATCCA
				2	N	587	594	9.106297	10.210271	1.103973	ATGAGCCC
				3	R	484	491	8.176877	10.210271	2.033393	GGGATAAA
				4	R	495	502	9.173465	10.210271	1.036805	CGGATCAG
				5	R	847	854	7.183252	10.210271	3.027019	CAGATCAA
		MA1472.1 BHLHA15(var.2)	10	1	N	77	86	7.132312	13.956604	6.824292	TGCTGCTGCT
				2	N	506	515	8.017896	13.956604	5.938708	ACCTGCTGGG
				3	N	533	542	7.129670	13.956604	6.826934	ACCTGATGGT
				4	N	971	980	9.128794	13.956604	4.827810	AGCAGCTGAT
				5	R	503	512	8.482266	13.956604	5.474338	GACACCTGCT
				6	R	968	977	7.334448	13.956604	6.622156	TCCAGCAGCT
				7	R	971	980	9.757171	13.956604	4.199433	AGCAGCTGAT
		MA1635.1 BHLHE22(var.2)	10	1	N	971	980	10.565791	13.883657	3.317866	AGCAGCTGAT
				2	R	971	980	10.566188	13.883657	3.317469	AGCAGCTGAT
		MA0876.1 BSX	8	1	N	741	748	7.224623	11.023989	3.799366	GAAATTAA
		MA0878.2 CDX1	11	1	N	1310	1320	12.351292	18.001186	5.649894	TGCAATAAATT
		MA0465.2 CDX2	12	1	N	1309	1320	14.455536	16.824994	2.369457	CTGCAATAAATT
		MA1473.1 CDX4	11	1	N	1310	1320	13.013120	17.568236	4.555116	TGCAATAAATT
		MA0018.4 CREB1	13	1	N	948	960	9.896347	16.570223	6.673876	CACTGACGACATC
				2	R	316	328	8.822667	16.570223	7.747556	GGTGACATCGCGT
		MA0608.1 Creb3l2	9	1	N	451	459	11.287680	15.438158	4.150478	TCCACGTCT
		MA1102.2 CTCFL	12	1	N	756	767	10.447750	17.656908	7.209159	CCCAGAGGGCGA
				2	R	1176	1187	12.324110	17.656908	5.332798	AGGCCCCCTGTG
		MA0879.1 Dlx1	10	1	N	740	749	7.583912	11.772950	4.189038	GGAAATTAAA
				2	R	740	749	7.248739	11.772950	4.524211	GGAAATTAAA
		MA0885.1 Dlx2	8	1	N	741	748	7.432252	11.201891	3.769639	GAAATTAA
		MA0880.1 Dlx3	8	1	N	741	748	7.472947	10.567048	3.094101	GAAATTAA
		MA0881.1 Dlx4	8	1	N	741	748	7.266269	10.873231	3.606963	GAAATTAA
		MA0882.1 DLX6	8	1	N	741	748	7.151027	11.183171	4.032144	GAAATTAA
		MA1480.1 DPRX	10	1	N	974	983	7.305363	15.202531	7.897168	AGCTGATCGG
				2	N	1288	1297	10.002050	15.202531	5.200481	CGATAATACG
				3	R	484	493	8.234044	15.202531	6.968487	GGGATAAACT
		MA0611.1 Dux	8	1	N	808	815	13.065679	13.065679	0.000000	CCAATCAA
		MA0471.2 E2F6	13	1	N	1063	1075	10.822978	17.293274	6.470296	CTCGGTGGGAAGG
				2	R	237	249	10.125681	17.293274	7.167593	TTTCCCCGCCGGG
		MA0162.4 EGR1	14	1	N	986	999	11.722741	19.524847	7.802106	CCACGCCCACCAAC
		MA0598.3 EHF	15	1	N	182	196	13.182772	19.033699	5.850927	AGGACTTCCTGGTGG
				2	R	734	748	11.422597	19.033699	7.611102	TGAGCAGGAAATTAA
				3	R	1121	1135	13.226429	19.033699	5.807270	GCGACAGGAAGTTAT
		MA0473.3 ELF1	14	1	N	1122	1135	12.642653	18.890141	6.247488	CGACAGGAAGTTAT
				2	R	182	195	13.277639	18.890141	5.612502	AGGACTTCCTGGTG
		MA0640.2 ELF3	14	1	N	181	194	12.862441	18.060894	5.198452	CAGGACTTCCTGGT
				2	R	736	749	11.549380	18.060894	6.511513	AGCAGGAAATTAAA
				3	R	1102	1115	11.375663	18.060894	6.685230	ATCAGGAAGGAGAT
				4	R	1123	1136	12.685724	18.060894	5.375170	GACAGGAAGTTATG
		MA0136.2 ELF5	11	1	N	736	746	11.235311	15.510497	4.275185	AGCAGGAAATT
				2	N	1102	1112	10.325032	15.510497	5.185465	ATCAGGAAGGA
				3	N	1123	1133	10.268328	15.510497	5.242169	GACAGGAAGTT
				4	R	184	194	13.347080	15.510497	2.163417	GACTTCCTGGT
				5	R	568	578	8.332097	15.510497	7.178400	GAGTTCCGGGA
				6	R	955	965	8.308534	15.510497	7.201963	GACATCCTGGA
		MA0759.1 ELK3	10	1	N	1124	1133	11.270941	16.149402	4.878460	ACAGGAAGTT
				2	R	568	577	8.743315	16.149402	7.406087	GAGTTCCGGG
		MA0076.2 ELK4	11	1	N	183	193	10.981333	16.856013	5.874680	GGACTTCCTGG
				2	R	737	747	9.276381	16.856013	7.579632	GCAGGAAATTA
				3	R	1124	1134	11.127248	16.856013	5.728766	ACAGGAAGTTA
		MA0027.2 EN1	8	1	N	808	815	8.384581	12.018872	3.634291	CCAATCAA
		MA0642.1 EN2	10	1	N	807	816	9.547495	12.854892	3.307397	ACCAATCAAC
		MA0800.1 EOMES	13	1	N	875	887	12.543323	18.533683	5.990360	AGGGTGTGAATCC
		MA0760.1 ERF	10	1	N	1124	1133	11.796899	16.871669	5.074771	ACAGGAAGTT
		MA0474.2 ERG	10	1	N	737	746	8.969705	15.690398	6.720693	GCAGGAAATT
				2	N	1124	1133	11.770476	15.690398	3.919921	ACAGGAAGTT
				3	R	184	193	8.154920	15.690398	7.535477	GACTTCCTGG
		MA0644.1 ESX1	10	1	N	807	816	9.064509	12.034896	2.970388	ACCAATCAAC
		MA0098.3 ETS1	10	1	N	737	746	9.247827	15.943284	6.695457	GCAGGAAATT
				2	N	1124	1133	11.834802	15.943284	4.108482	ACAGGAAGTT
				3	R	184	193	8.179089	15.943284	7.764195	GACTTCCTGG
		MA1484.1 ETS2	10	1	N	1123	1132	12.282865	15.992644	3.709779	GACAGGAAGT
		MA0761.2 ETV1	14	1	N	735	748	11.023397	18.032903	7.009506	GAGCAGGAAATTAA
				2	N	1101	1114	10.360903	18.032903	7.672000	CATCAGGAAGGAGA
				3	N	1122	1135	15.148048	18.032903	2.884855	CGACAGGAAGTTAT
				4	R	182	195	12.145958	18.032903	5.886945	AGGACTTCCTGGTG
		MA0762.1 ETV2	11	1	N	1123	1133	10.526889	18.457504	7.930616	GACAGGAAGTT
		MA0763.1 ETV3	10	1	N	1124	1133	9.967918	16.468508	6.500590	ACAGGAAGTT
		MA0764.2 ETV4	10	1	N	131	140	10.173603	14.663546	4.489943	TGAGGAAGGT
				2	N	1103	1112	12.136524	14.663546	2.527021	TCAGGAAGGA
				3	N	1124	1133	13.564482	14.663546	1.099064	ACAGGAAGTT
				4	R	184	193	12.666068	14.663546	1.997478	GACTTCCTGG
		MA0765.2 ETV5	11	1	N	183	193	11.256243	14.699682	3.443439	GGACTTCCTGG
				2	N	567	577	8.712500	14.699682	5.987182	GGAGTTCCGGG
				3	R	572	582	8.440570	14.699682	6.259112	TCCGGGAGTCG
				4	R	1103	1113	7.802329	14.699682	6.897353	TCAGGAAGGAG
				5	R	1124	1134	11.062073	14.699682	3.637609	ACAGGAAGTTA
		MA0645.1 ETV6	10	1	N	1124	1133	11.490906	15.998971	4.508065	ACAGGAAGTT
				2	R	184	193	9.297391	15.998971	6.701580	GACTTCCTGG
		MA0887.1 EVX1	10	1	N	740	749	7.309092	12.272306	4.963214	GGAAATTAAA
		MA0888.1 EVX2	10	1	N	740	749	7.390922	12.356532	4.965610	GGAAATTAAA
		MA0156.2 FEV	10	1	N	737	746	8.209046	15.708399	7.499354	GCAGGAAATT
				2	N	1124	1133	11.557140	15.708399	4.151259	ACAGGAAGTT
				3	R	184	193	7.756568	15.708399	7.951832	GACTTCCTGG
		MA0820.1 FIGLA	10	1	N	503	512	10.213022	14.443067	4.230046	GACACCTGCT
				2	N	971	980	8.142749	14.443067	6.300319	AGCAGCTGAT
				3	R	188	197	7.204365	14.443067	7.238702	TCCTGGTGGA
				4	R	971	980	9.255089	14.443067	5.187978	AGCAGCTGAT
		MA0475.2 FLI1	10	1	N	1124	1133	11.183574	16.617568	5.433994	ACAGGAAGTT
		MA0099.3 FOS::JUN	10	1	N	402	411	9.971454	15.886813	5.915358	CTGCGTCACC
		MA1135.1 FOSB::JUNB	10	1	R	402	411	8.378048	16.080147	7.702100	CTGCGTCACC
		MA1136.1 FOSB::JUNB(var.2)	10	1	N	950	959	9.432910	16.570676	7.137766	CTGACGACAT
		MA1128.1 FOSL1::JUN	13	1	R	400	412	10.191119	16.896757	6.705639	TACTGCGTCACCG
		MA1129.1 FOSL1::JUN(var.2)	10	1	N	950	959	8.733683	16.266035	7.532352	CTGACGACAT
				2	R	950	959	8.842051	16.266035	7.423984	CTGACGACAT
		MA1137.1 FOSL1::JUNB	13	1	R	400	412	9.093764	15.607900	6.514136	TACTGCGTCACCG
		MA1142.1 FOSL1::JUND	10	1	R	402	411	8.850123	13.358292	4.508169	CTGCGTCACC
		MA1143.1 FOSL1::JUND(var.2)	10	1	N	317	326	7.221710	13.907049	6.685339	GTGACATCGC
				2	N	950	959	7.944725	13.907049	5.962324	CTGACGACAT
				3	R	401	410	9.253170	13.907049	4.653880	ACTGCGTCAC
				4	R	1055	1064	7.271927	13.907049	6.635122	ATTTCGTCCT
		MA1130.1 FOSL2::JUN	12	1	N	400	411	9.695749	16.412604	6.716856	TACTGCGTCACC
		MA1131.1 FOSL2::JUN(var.2)	11	1	R	950	960	10.772885	17.943832	7.170947	CTGACGACATC
		MA1144.1 FOSL2::JUND	10	1	R	402	411	8.888068	16.330240	7.442172	CTGCGTCACC
		MA0032.2 FOXC1	11	1	N	1046	1056	10.272831	16.493022	6.220191	AACATCAACAT
		MA0846.1 FOXC2	12	1	N	1046	1057	11.236526	17.139409	5.902882	AACATCAACATT
		MA0041.1 Foxd3	12	1	R	1047	1058	11.099103	17.795125	6.696023	ACATCAACATTT
		MA0479.1 FOXH1	11	1	N	807	817	9.620043	16.265880	6.645837	ACCAATCAACT
				2	R	1184	1194	15.603749	16.265880	0.662131	TGTGGATTCTG
		MA0614.1 Foxj2	8	1	N	1049	1056	9.701548	13.803086	4.101538	ATCAACAT
		MA1103.2 FOXK2	11	1	R	84	94	7.274619	14.544196	7.269576	GCTGTGTATCT
		MA0033.2 FOXL1	7	1	N	1049	1055	9.086842	12.363874	3.277032	ATCAACA
		MA0848.1 FOXO4	7	1	N	1049	1055	9.023202	12.805711	3.782509	ATCAACA
				2	R	235	241	7.358233	12.805711	5.447477	TGTTTCC
		MA0849.1 FOXO6	7	1	N	1049	1055	8.446066	13.341666	4.895600	ATCAACA
		MA0850.1 FOXP3	7	1	N	1269	1275	7.018737	11.697151	4.678413	ATAACCA
		MA0062.3 GABPA	14	1	N	182	195	11.939558	18.339363	6.399805	AGGACTTCCTGGTG
				2	R	735	748	10.598349	18.339363	7.741015	GAGCAGGAAATTAA
				3	R	1122	1135	14.763327	18.339363	3.576037	CGACAGGAAGTTAT
		MA0036.3 GATA2	11	1	R	1265	1275	9.051572	14.528496	5.476924	CTAGATAACCA
		MA0037.3 GATA3	8	1	N	1267	1274	10.514056	12.343674	1.829618	AGATAACC
				2	N	1288	1295	9.069100	12.343674	3.274574	CGATAATA
		MA0766.2 GATA5	10	1	N	1266	1275	11.001585	13.663415	2.661830	TAGATAACCA
		MA0889.1 GBX1	10	1	N	807	816	7.041797	14.124690	7.082893	ACCAATCAAC
		MA0890.1 GBX2	10	1	N	807	816	7.214490	13.168351	5.953861	ACCAATCAAC
		MA0615.1 Gmeb1	17	1	N	244	260	7.572474	14.830134	7.257661	GCCGGGACGCCCTCTCT
				2	N	1081	1097	10.056294	14.830134	4.773841	ACTCTGACGTCCGACCA
				3	R	243	259	7.346277	14.830134	7.483857	CGCCGGGACGCCCTCTC
				4	R	397	413	7.505010	14.830134	7.325124	GCCTACTGCGTCACCGA
				5	R	1080	1096	9.975917	14.830134	4.854217	CACTCTGACGTCCGACC
		MA0862.1 GMEB2	8	1	N	1085	1092	8.411033	13.241252	4.830219	TGACGTCC
				2	R	1085	1092	8.785918	13.241252	4.455335	TGACGTCC
		MA1105.2 GRHL2	12	1	N	683	694	9.261504	17.053706	7.792202	ACAACATGTTGG
				2	R	683	694	9.093813	17.053706	7.959893	ACAACATGTTGG
				3	R	698	709	10.503551	17.053706	6.550155	AGAACTTGTTGG
		MA0648.1 GSC	10	1	R	494	503	7.915154	13.605097	5.689943	ACGGATCAGG
		MA0891.1 GSC2	10	1	N	1289	1298	7.278073	12.806945	5.528872	GATAATACGA
				2	R	483	492	7.694830	12.806945	5.112116	TGGGATAAAC
				3	R	494	503	7.010800	12.806945	5.796145	ACGGATCAGG
		MA0893.2 GSX2	8	1	N	741	748	7.814852	11.523084	3.708232	GAAATTAA
				2	R	1325	1332	7.260209	11.523084	4.262875	ACAATGAC
		MA0092.1 Hand1::Tcf3	10	1	R	843	852	8.450180	13.916042	5.465862	CTGGCAGATC
				2	R	1146	1155	7.927712	13.916042	5.988329	CTTCCAGGCC
		MA1638.1 HAND2	10	1	N	15	24	8.308006	13.453184	5.145178	GACAGACGGA
				2	N	783	792	7.969269	13.453184	5.483916	AACAGACGAG
		MA0649.1 HEY2	10	1	N	503	512	9.453246	15.810170	6.356924	GACACCTGCT
		MA0739.1 Hic1	9	1	N	139	147	9.893851	13.861713	3.967861	GTGCCCACG
				2	N	1022	1030	8.386933	13.861713	5.474779	GTGCCAGGT
				3	R	539	547	7.511749	13.861713	6.349964	TGGTGGCAG
				4	R	689	697	7.134721	13.861713	6.726992	TGTTGGCGC
		MA0738.1 HIC2	9	1	N	139	147	11.312318	12.292786	0.980468	GTGCCCACG
				2	N	893	901	7.524954	12.292786	4.767832	GTCCCCACG
				3	N	1022	1030	8.789152	12.292786	3.503634	GTGCCAGGT
		MA0109.1 HLTF	10	1	N	345	354	7.086129	9.732608	2.646480	AAACTTCTCT
				2	N	1051	1060	7.205814	9.732608	2.526794	CAACATTTCG
				3	R	745	754	7.954742	9.732608	1.777866	TTAAATGGAA
		MA0895.1 HMBOX1	10	1	N	552	561	8.055278	14.160352	6.105074	GATGGTTAAG
				2	N	1264	1273	7.281942	14.160352	6.878410	GCTAGATAAC
				3	R	1268	1277	9.989935	14.160352	4.170417	GATAACCAGT
		MA0114.4 HNF4A	13	1	R	354	366	11.471267	17.758495	6.287228	TGTGGTCTTTGAC
		MA0484.2 HNF4G	13	1	R	354	366	11.147164	17.733617	6.586454	TGTGGTCTTTGAC
		MA0899.1 HOXA10	11	1	N	740	750	7.994786	14.735615	6.740829	GGAAATTAAAT
				2	N	1310	1320	11.067259	14.735615	3.668356	TGCAATAAATT
		MA0911.1 Hoxa11	12	1	R	1281	1292	12.704590	16.967087	4.262497	AGTTTAACGATA
		MA1496.1 HOXA4	8	1	R	1284	1291	8.752298	11.322039	2.569742	TTAACGAT
		MA0158.2 HOXA5	8	1	R	517	524	7.665896	12.489196	4.823300	GTCATGGG
		MA1497.1 HOXA6	10	1	N	1310	1319	8.317542	12.233688	3.916146	TGCAATAAAT
		MA1498.1 HOXA7	8	1	R	517	524	7.442240	11.614442	4.172201	GTCATGGG
		MA0594.2 HOXA9	10	1	R	309	318	8.183047	11.863078	3.680031	GTATTACGGT
				2	R	795	804	7.070736	11.863078	4.792341	GTTGTACGAC
				3	R	1282	1291	10.333120	11.863078	1.529957	GTTTAACGAT
		MA0902.2 HOXB2	8	1	N	1325	1332	7.083730	11.829384	4.745654	ACAATGAC
				2	R	517	524	7.360714	11.829384	4.468669	GTCATGGG
		MA0903.1 HOXB3	10	1	N	740	749	8.364298	11.490556	3.126258	GGAAATTAAA
		MA1499.1 HOXB4	8	1	R	1284	1291	7.047769	12.235985	5.188216	TTAACGAT
		MA1500.1 HOXB6	8	1	R	1311	1318	7.840635	11.326514	3.485879	GCAATAAA
		MA1502.1 HOXB8	8	1	N	1311	1318	7.528169	12.041980	4.513811	GCAATAAA
		MA1503.1 HOXB9	10	1	R	1282	1291	12.386831	16.571501	4.184670	GTTTAACGAT
		MA0905.1 HOXC10	10	1	R	1282	1291	12.048153	14.884118	2.835965	GTTTAACGAT
		MA0651.1 HOXC11	11	1	R	1282	1292	12.398306	16.728936	4.330630	GTTTAACGATA
		MA0906.1 HOXC12	11	1	R	1282	1292	10.560820	18.008377	7.447557	GTTTAACGATA
		MA1504.1 HOXC4	8	1	R	1284	1291	7.301631	11.250875	3.949245	TTAACGAT
				2	R	1325	1332	7.040901	11.250875	4.209975	ACAATGAC
		MA1505.1 HOXC8	8	1	N	1325	1332	7.372062	11.277552	3.905489	ACAATGAC
				2	R	1325	1332	7.220979	11.277552	4.056573	ACAATGAC
		MA0485.2 HOXC9	10	1	R	1282	1291	12.085919	16.821161	4.735241	GTTTAACGAT
		MA0908.1 HOXD11	10	1	R	1282	1291	12.689017	15.956793	3.267776	GTTTAACGAT
		MA0873.1 HOXD12	11	1	R	1282	1292	10.053064	17.760361	7.707297	GTTTAACGATA
		MA1507.1 HOXD4	8	1	R	1284	1291	7.123419	11.453213	4.329794	TTAACGAT
		MA0910.2 HOXD8	8	1	N	1311	1318	7.154817	12.338052	5.183235	GCAATAAA
				2	N	1325	1332	7.409200	12.338052	4.928851	ACAATGAC
		MA0913.2 HOXD9	10	1	N	1311	1320	12.546468	15.897748	3.351280	GCAATAAATT
		MA1508.1 IKZF1	12	1	N	734	745	11.280597	16.850639	5.570042	TGAGCAGGAAAT
				2	N	1100	1111	10.502603	16.850639	6.348036	ACATCAGGAAGG
				3	N	1121	1132	12.969943	16.850639	3.880696	GCGACAGGAAGT
				4	R	185	196	10.796084	16.850639	6.054555	ACTTCCTGGTGG
		MA0914.1 ISL2	8	1	N	808	815	7.189559	12.099371	4.909812	CCAATCAA
				2	R	745	752	7.171708	12.099371	4.927664	TTAAATGG
		MA1132.1 JUN::JUNB	10	1	R	402	411	9.670014	15.037842	5.367828	CTGCGTCACC
		MA1133.1 JUN::JUNB(var.2)	12	1	R	949	960	11.702959	17.482740	5.779781	ACTGACGACATC
		MA0493.1 Klf1	11	1	N	984	994	15.007999	17.477905	2.469906	AGCCACGCCCA
		MA1511.1 KLF10	11	1	N	985	995	16.069488	17.780632	1.711144	GCCACGCCCAC
		MA1512.1 KLF11	11	1	N	985	995	17.657171	17.657171	0.000000	GCCACGCCCAC
		MA0742.1 Klf12	15	1	N	984	998	15.975218	21.439851	5.464633	AGCCACGCCCACCAA
		MA0740.1 KLF14	14	1	N	984	997	17.688839	21.452902	3.764062	AGCCACGCCCACCA
		MA0078.1 Sox17	9	1	R	1324	1332	11.322746	12.639315	1.316570	CACAATGAC
		MA0741.1 KLF16	11	1	N	985	995	16.500238	17.926675	1.426437	GCCACGCCCAC
		MA1515.1 KLF2	11	1	N	984	994	14.368653	15.002229	0.633576	AGCCACGCCCA
				2	R	875	885	7.013127	15.002229	7.989102	AGGGTGTGAAT
		MA1516.1 KLF3	11	1	N	984	994	15.669479	17.875003	2.205524	AGCCACGCCCA
		MA0039.4 KLF4	12	1	N	984	995	10.035331	16.162483	6.127152	AGCCACGCCCAC
				2	R	261	272	10.726282	16.162483	5.436201	GAGGCTGGGGCG
		MA0599.1 KLF5	10	1	N	985	994	13.567709	15.543266	1.975557	GCCACGCCCA
				2	R	776	785	9.325344	15.543266	6.217922	TGGGCGGAAC
				3	R	875	884	9.250558	15.543266	6.292708	AGGGTGTGAA
		MA1517.1 KLF6	11	1	N	246	256	9.185151	15.666329	6.481178	CGGGACGCCCT
				2	N	984	994	15.167711	15.666329	0.498618	AGCCACGCCCA
		MA1107.2 KLF9	16	1	N	25	40	14.686195	21.846945	7.160751	GAGACACACACACACA
				2	N	41	56	15.304460	21.846945	6.542485	CAGACACACACACACT
				3	N	983	998	16.648950	21.846945	5.197995	GAGCCACGCCCACCAA
		MA0699.1 LBX2	10	1	N	807	816	8.259254	12.033149	3.773895	ACCAATCAAC
		MA1518.1 LHX1	8	1	N	808	815	7.655920	10.204396	2.548476	CCAATCAA
		MA0700.2 LHX2	11	1	R	744	754	8.297434	14.546140	6.248706	ATTAAATGGAA
		MA0704.1 Lhx4	8	1	N	741	748	7.142100	12.108308	4.966208	GAAATTAA
				2	N	808	815	7.236532	12.108308	4.871776	CCAATCAA
		MA0658.1 LHX6	10	1	N	114	123	7.646390	14.813952	7.167562	GCTGATCAGG
				2	N	807	816	7.417332	14.813952	7.396620	ACCAATCAAC
				3	R	114	123	7.820948	14.813952	6.993004	GCTGATCAGG
		MA0705.1 Lhx8	8	1	N	115	122	8.988643	11.886349	2.897706	CTGATCAG
				2	N	808	815	8.587568	11.886349	3.298781	CCAATCAA
				3	N	976	983	7.588380	11.886349	4.297970	CTGATCGG
				4	R	115	122	8.988643	11.886349	2.897706	CTGATCAG
				5	R	808	815	7.654153	11.886349	4.232196	CCAATCAA
				6	R	976	983	7.637632	11.886349	4.248717	CTGATCGG
		MA0619.1 LIN54	9	1	N	444	452	11.669217	13.473718	1.804500	GTTTAAATC
				2	R	443	451	10.279489	13.473718	3.194228	CGTTTAAAT
		MA1563.1 SOX18	8	1	N	1324	1331	9.428066	10.733142	1.305076	CACAATGA
				2	R	421	428	7.645292	10.733142	3.087850	GCGTTGCC
				3	R	863	870	7.997062	10.733142	2.736080	GCGTGGTG
				4	R	911	918	8.330458	10.733142	2.402684	CCATCGTC
				5	R	1010	1017	7.619793	10.733142	3.113350	TCATCGTC
		MA0498.2 MEIS1	7	1	N	317	323	8.027012	10.374359	2.347347	GTGACAT
				2	N	362	368	9.362915	10.374359	1.011444	TTGACAC
				3	N	467	473	7.245278	10.374359	3.129080	ATGACGG
				4	N	857	863	7.223989	10.374359	3.150370	TAGACAG
				5	N	1207	1213	8.956060	10.374359	1.418299	CTGACAC
				6	R	903	909	9.967504	10.374359	0.406855	CTGTCAG
		MA0774.1 MEIS2	8	1	N	317	324	7.144542	13.577469	6.432927	GTGACATC
				2	N	362	369	9.795775	13.577469	3.781693	TTGACACC
				3	N	857	864	8.143174	13.577469	5.434295	TAGACAGC
				4	R	902	909	11.223149	13.577469	2.354319	GCTGTCAG
		MA0775.1 MEIS3	8	1	N	317	324	9.292415	12.317869	3.025454	GTGACATC
				2	N	362	369	10.092365	12.317869	2.225504	TTGACACC
				3	N	541	548	7.393013	12.317869	4.924857	GTGGCAGG
				4	N	857	864	8.070630	12.317869	4.247240	TAGACAGC
				5	N	1121	1128	7.144639	12.317869	5.173230	GCGACAGG
		MA0706.1 MEOX2	10	1	N	740	749	7.840396	12.393170	4.552774	GGAAATTAAA
				2	N	807	816	7.418769	12.393170	4.974401	ACCAATCAAC
		MA0801.1 MGA	8	1	N	876	883	12.436729	14.217495	1.780766	GGGTGTGA
		MA0662.1 MIXL1	10	1	N	740	749	7.831953	11.366658	3.534705	GGAAATTAAA
				2	N	807	816	8.136463	11.366658	3.230195	ACCAATCAAC
				3	R	740	749	7.082626	11.366658	4.284032	GGAAATTAAA
		MA0707.1 MNX1	10	1	N	1310	1319	8.372259	12.983976	4.611717	TGCAATAAAT
		MA1523.1 MSANTD3	10	1	N	50	59	10.713223	14.214839	3.501617	ACACACTCAC
				2	N	1077	1086	7.337676	14.214839	6.877163	GTACACTCTG
		MA0665.1 MSC	10	1	N	503	512	10.936203	18.115343	7.179140	GACACCTGCT
		MA0666.1 MSX1	8	1	N	808	815	7.800513	11.849174	4.048661	CCAATCAA
		MA0708.1 MSX2	8	1	N	741	748	7.100552	12.738114	5.637561	GAAATTAA
				2	N	808	815	8.409700	12.738114	4.328413	CCAATCAA
		MA0709.1 Msx3	8	1	N	741	748	7.568677	12.162977	4.594300	GAAATTAA
		MA0100.3 MYB	10	1	N	811	820	11.140111	12.957765	1.817654	ATCAACTGGC
		MA1641.1 MYF5	12	1	N	970	981	9.585877	15.629742	6.043865	CAGCAGCTGATC
				2	R	970	981	9.587224	15.629742	6.042518	CAGCAGCTGATC
		MA0672.1 NKX2-3	10	1	R	556	565	7.782111	14.290214	6.508103	GTTAAGAGGC
		MA0499.2 MYOD1	13	1	R	501	513	9.605306	16.843293	7.237986	AGGACACCTGCTG
		MA0500.2 MYOG	12	1	N	970	981	12.430751	15.295462	2.864711	CAGCAGCTGATC
				2	R	970	981	12.421384	15.295462	2.874077	CAGCAGCTGATC
		MA1109.1 NEUROD1	13	1	N	14	26	9.157283	16.643505	7.486222	AGACAGACGGAGA
				2	R	884	896	9.974614	16.643505	6.668891	ATCCCTTCTGTCC
		MA1642.1 NEUROG2(var.2)	13	1	N	13	25	8.741612	15.517148	6.775536	CAGACAGACGGAG
				2	R	885	897	9.287849	15.517148	6.229300	TCCCTTCTGTCCC
		MA0606.1 NFAT5	10	1	N	676	685	9.190864	14.485085	5.294221	GTTTTCGACA
				2	N	1037	1046	7.123339	14.485085	7.361746	ACTTTCCTCA
				3	N	1225	1234	10.011149	14.485085	4.473936	ATTTTCGACA
		MA0624.1 NFATC1	10	1	N	457	466	7.420745	12.519140	5.098396	TCTTTCCTCC
				2	N	1037	1046	7.716886	12.519140	4.802255	ACTTTCCTCA
		MA0152.1 NFATC2	7	1	N	1165	1171	7.599696	12.341468	4.741772	ATTTCCT
				2	R	194	200	8.063484	12.341468	4.277985	TGGAGAA
				3	R	739	745	7.599696	12.341468	4.741772	AGGAAAT
		MA0625.1 NFATC3	10	1	N	457	466	7.240382	13.675168	6.434786	TCTTTCCTCC
				2	N	1037	1046	7.541997	13.675168	6.133170	ACTTTCCTCA
		MA1525.1 NFATC4	10	1	N	748	757	7.064209	14.392408	7.328199	AATGGAAGCC
				2	N	778	787	7.172490	14.392408	7.219917	GGCGGAACAG
		MA0670.1 NFIA	10	1	N	423	432	11.647304	13.521885	1.874581	GTTGCCAAAG
		MA0161.2 NFIC	11	1	N	649	659	7.707682	14.367872	6.660190	GCCCTGGCAGA
				2	R	423	433	7.255575	14.367872	7.112297	GTTGCCAAAGC
				3	R	829	839	7.439458	14.367872	6.928415	ACTGCTAAGGC
				4	R	1021	1031	8.541107	14.367872	5.826765	TGTGCCAGGTT
		MA0671.1 NFIX	9	1	N	423	431	10.249843	10.843204	0.593360	GTTGCCAAA
				2	N	1021	1029	9.214274	10.843204	1.628930	TGTGCCAGG
				3	R	651	659	8.390840	10.843204	2.452364	CCTGGCAGA
				4	R	690	698	8.810889	10.843204	2.032314	GTTGGCGCA
				5	R	815	823	7.408792	10.843204	3.434412	ACTGGCTCC
				6	R	842	850	7.886288	10.843204	2.956916	ACTGGCAGA
		MA0060.3 NFYA	11	1	N	806	816	11.422626	16.423989	5.001363	TACCAATCAAC
		MA1644.1 NFYC	11	1	N	806	816	11.605115	15.573221	3.968107	TACCAATCAAC
		MA0048.2 NHLH1	10	1	N	971	980	12.145997	17.015398	4.869401	AGCAGCTGAT
				2	R	971	980	11.087610	17.015398	5.927788	AGCAGCTGAT
		MA1645.1 NKX2-2	14	1	N	49	62	8.638251	16.040960	7.402709	CACACACTCACAGA
				2	N	805	818	8.935103	16.040960	7.105857	TTACCAATCAACTG
				3	R	1135	1148	10.515843	16.040960	5.525116	TGCTTCAGTGGCTT
		MA0063.2 NKX2-5	11	1	N	51	61	7.653005	14.164969	6.511964	CACACTCACAG
				2	N	807	817	8.431761	14.164969	5.733208	ACCAATCAACT
				3	R	1136	1146	7.464828	14.164969	6.700141	GCTTCAGTGGC
		MA0124.2 Nkx3-1	9	1	R	557	565	8.047272	14.806001	6.758730	TTAAGAGGC
		MA0675.1 NKX6-2	8	1	N	741	748	7.461696	10.921359	3.459663	GAAATTAA
				2	N	808	815	7.333704	10.921359	3.587655	CCAATCAA
				3	N	1311	1318	7.262144	10.921359	3.659215	GCAATAAA
		MA1530.1 NKX6-3	9	1	R	549	557	7.156406	13.483838	6.327432	TATGATGGT
				2	R	619	627	8.995813	13.483838	4.488025	TTTGATGGC
				3	R	1324	1332	7.515172	13.483838	5.968667	CACAATGAC
		MA0125.1 Nobox	8	1	R	740	747	7.147065	12.256589	5.109524	GGAAATTA
		MA1110.1 NR1H4	11	1	R	514	524	7.999321	15.679612	7.680291	GGGGTCATGGG
		MA1534.1 NR1I3	9	1	N	487	495	8.199203	14.546590	6.347387	ATAAACTAC
				2	R	1005	1013	13.394380	14.546590	1.152210	AGAGTTCAT
				3	R	1279	1287	7.775878	14.546590	6.770712	GAAGTTTAA
		MA1535.1 NR2C1	9	1	N	65	73	8.645607	11.939116	3.293509	TGAGGTCGG
				2	N	513	521	11.237240	11.939116	0.701876	GGGGGTCAT
		MA1536.1 NR2C2(var.2)	8	1	N	66	73	8.306549	10.270356	1.963807	GAGGTCGG
				2	N	514	521	9.984877	10.270356	0.285478	GGGGTCAT
				3	N	1006	1013	8.311036	10.270356	1.959319	GAGTTCAT
		MA0017.2 NR2F1	13	1	N	512	524	11.124161	18.019245	6.895084	TGGGGGTCATGGG
		MA1554.1 RFX7	9	1	N	74	82	10.312202	13.269446	2.957244	TGTTGCTGC
				2	N	422	430	11.205998	13.269446	2.063448	CGTTGCCAA
				3	N	770	778	8.349067	13.269446	4.920378	TGTTGCTGG
		MA1540.1 NR5A1	11	1	N	167	177	7.626353	15.036970	7.410617	CTGAAGGTCTG
		MA1542.1 OSR1	10	1	N	80	89	8.279670	15.473092	7.193422	TGCTGCTGTG
		MA1646.1 OSR2	12	1	N	99	110	8.424480	15.161785	6.737305	ATGCAGGAGCTC
				2	N	407	418	7.863655	15.161785	7.298130	TCACCGAAGCCT
				3	N	967	978	8.652144	15.161785	6.509642	ATCCAGCAGCTG
				4	R	76	87	8.590809	15.161785	6.570976	TTGCTGCTGCTG
				5	R	79	90	11.095168	15.161785	4.066618	CTGCTGCTGTGT
				6	R	124	135	7.487350	15.161785	7.674436	GTGCCTCTGAGG
				7	R	885	896	9.189839	15.161785	5.971946	TCCCTTCTGTCC
				8	R	1134	1145	8.445275	15.161785	6.716511	ATGCTTCAGTGG
		MA0067.1 Pax2	8	1	N	516	523	8.300871	9.882777	1.581906	GGTCATGG
				2	R	465	472	8.766535	9.882777	1.116242	CCATGACG
				3	R	824	831	9.882777	9.882777	-0.000000	CCGTGACT
				4	R	1160	1167	7.267237	9.882777	2.615540	ACATGATT
		MA0014.3 PAX5	12	1	R	982	993	8.541754	16.412951	7.871197	GGAGCCACGCCC
		MA0132.2 PDX1	8	1	N	741	748	7.456787	11.853769	4.396982	GAAATTAA
		MA0714.1 PITX3	9	1	R	484	492	7.314508	12.854504	5.539996	GGGATAAAC
		MA1615.1 Plagl1	13	1	R	890	902	11.343991	17.061221	5.717230	TCTGTCCCCACGG
		MA1548.1 PLAGL2	10	1	N	1175	1184	10.515561	15.433781	4.918220	AAGGCCCCCT
				2	N	1176	1185	9.801247	15.433781	5.632534	AGGCCCCCTG
		MA1549.1 POU6F1(var.2)	10	1	R	932	941	8.102293	14.458934	6.356641	CTCTCATCAC
		MA0508.3 PRDM1	11	1	R	7	17	8.281179	15.873162	7.591983	GAGAGACAGAC
		MA1647.1 PRDM4	11	1	N	232	242	7.405237	14.734772	7.329535	CAGTGTTTCCC
				2	N	767	777	7.461157	14.734772	7.273615	AGCTGTTGCTG
				3	N	1199	1209	9.065165	14.734772	5.669607	ATGTGTTTCTG
				4	R	7	17	10.027138	14.734772	4.707634	GAGAGACAGAC
				5	R	1207	1217	8.538023	14.734772	6.196749	CTGACACAGTA
		MA0716.1 PRRX1	8	1	N	741	748	8.048759	11.539757	3.490998	GAAATTAA
				2	N	808	815	7.964126	11.539757	3.575631	CCAATCAA
		MA1619.1 Ptf1a(var.2)	12	1	N	502	513	8.104605	15.282248	7.177644	GGACACCTGCTG
				2	N	897	908	7.506677	15.282248	7.775571	CCACGGCTGTCA
				3	N	970	981	9.805281	15.282248	5.476967	CAGCAGCTGATC
				4	R	502	513	8.066518	15.282248	7.215730	GGACACCTGCTG
				5	R	897	908	7.527679	15.282248	7.754569	CCACGGCTGTCA
				6	R	970	981	9.791231	15.282248	5.491017	CAGCAGCTGATC
		MA1620.1 Ptf1a(var.3)	12	1	N	502	513	11.995618	15.503908	3.508290	GGACACCTGCTG
		MA0718.1 RAX	10	1	N	740	749	8.748018	13.161730	4.413712	GGAAATTAAA
				2	N	807	816	7.831454	13.161730	5.330277	ACCAATCAAC
		MA0717.1 RAX2	8	1	N	741	748	7.336504	10.966763	3.630259	GAAATTAA
				2	N	808	815	7.767965	10.966763	3.198798	CCAATCAA
		MA1116.1 RBPJ	10	1	N	663	672	13.085128	13.381298	0.296171	CCTGGGAAAC
				2	N	1066	1075	12.428577	13.381298	0.952722	GGTGGGAAGG
		MA1621.1 Rbpjl	14	1	N	501	514	11.204340	15.911069	4.706730	AGGACACCTGCTGG
		MA1117.1 RELB	11	1	N	235	245	8.582102	14.999518	6.417416	TGTTTCCCCGC
		MA0002.2 RUNX1	11	1	N	351	361	13.685759	15.690699	2.004940	CTCTGTGGTCT
				2	N	380	390	10.134711	15.690699	5.555987	ATCTGTGGGTG
				3	N	1138	1148	8.450771	15.690699	7.239928	TTCAGTGGCTT
		MA0511.2 RUNX2	9	1	R	353	361	9.395796	15.029175	5.633379	CTGTGGTCT
		MA0684.2 RUNX3	12	1	N	1044	1055	7.484702	14.947830	7.463128	TCAACATCAACA
				2	R	62	73	8.355382	14.947830	6.592447	ACATGAGGTCGG
				3	R	351	362	8.978982	14.947830	5.968847	CTCTGTGGTCTT
		MA0630.1 SHOX	8	1	R	741	748	8.040526	10.989819	2.949293	GAAATTAA
				2	R	808	815	7.042588	10.989819	3.947230	CCAATCAA
		MA0720.1 Shox2	8	1	N	741	748	7.356727	11.805999	4.449272	GAAATTAA
		MA0513.1 SMAD2::SMAD3::SMAD4	13	1	R	7	19	13.431464	19.679629	6.248165	GAGAGACAGACAG
		MA1558.1 SNAI1	10	1	N	134	143	7.534460	14.154586	6.620126	GGAAGGTGCC
				2	N	543	552	9.029867	14.154586	5.124719	GGCAGGTATG
				3	R	503	512	12.463459	14.154586	1.691127	GACACCTGCT
		MA0745.2 SNAI2	13	1	N	502	514	9.789717	17.235223	7.445506	GGACACCTGCTGG
		MA1559.1 SNAI3	10	1	R	503	512	12.033623	16.530898	4.497276	GACACCTGCT
		MA0442.2 SOX10	11	1	N	1322	1332	7.062810	14.458251	7.395441	TACACAATGAC
		MA1152.1 SOX15	10	1	R	1322	1331	9.595585	13.700368	4.104783	TACACAATGA
		MA0867.2 SOX4	10	1	N	1323	1332	9.073129	14.601566	5.528437	ACACAATGAC
		MA0087.1 Sox5	7	1	N	233	239	7.710760	11.864565	4.153805	AGTGTTT
		MA0868.2 SOX8	10	1	N	1322	1331	7.017991	14.854627	7.836636	TACACAATGA
		MA0077.1 SOX9	9	1	R	1323	1331	7.710743	13.772758	6.062016	ACACAATGA
		MA0079.4 SP1	15	1	N	982	996	16.990374	23.008084	6.017710	GGAGCCACGCCCACC
		MA0746.2 SP3	13	1	N	984	996	18.891794	19.472481	0.580687	AGCCACGCCCACC
		MA0747.1 SP8	12	1	N	985	996	17.344279	17.998864	0.654585	GCCACGCCCACC
		MA1564.1 SP9	12	1	N	985	996	17.459490	17.538368	0.078878	GCCACGCCCACC
		MA0595.1 SREBF1	10	1	N	905	914	10.864246	16.069058	5.204812	GTCAGGCCAT
		MA0596.1 SREBF2	10	1	R	905	914	12.275405	16.402309	4.126905	GTCAGGCCAT
		MA0084.1 SRY	9	1	N	1321	1329	9.257193	12.711812	3.454619	CTACACAAT
		MA0144.2 STAT3	11	1	N	661	671	9.178442	16.778350	7.599908	ATCCTGGGAAA
		MA1624.1 Stat5a	12	1	R	569	580	9.226949	17.203538	7.976589	AGTTCCGGGAGT
				2	R	1188	1199	10.803360	17.203538	6.400178	GATTCTGGGAGA
		MA1625.1 Stat5b	15	1	R	659	673	11.245345	18.220646	6.975301	AGATCCTGGGAAACC
				2	R	1187	1201	11.553218	18.220646	6.667428	GGATTCTGGGAGATG
		MA0802.1 TBR1	10	1	N	876	885	12.137261	17.173482	5.036221	GGGTGTGAAT
		MA0805.1 TBX1	8	1	N	876	883	11.558424	15.124675	3.566251	GGGTGTGA
		MA0803.1 TBX15	8	1	N	876	883	11.379830	15.362658	3.982828	GGGTGTGA
		MA1565.1 TBX18	12	1	N	874	885	11.288390	17.552377	6.263986	CAGGGTGTGAAT
		MA0688.1 TBX2	11	1	N	875	885	12.935560	16.233233	3.297673	AGGGTGTGAAT
		MA0689.1 TBX20	11	1	N	875	885	12.236971	18.320543	6.083572	AGGGTGTGAAT
		MA0690.1 TBX21	10	1	N	875	884	13.945849	17.558735	3.612885	AGGGTGTGAA
		MA1566.1 TBX3	10	1	N	875	884	10.840534	12.555039	1.714505	AGGGTGTGAA
				2	R	362	371	8.033142	12.555039	4.521897	TTGACACCGG
				3	R	501	510	7.408078	12.555039	5.146961	AGGACACCTG
		MA0806.1 TBX4	8	1	N	876	883	10.720771	13.706930	2.986159	GGGTGTGA
		MA0807.1 TBX5	8	1	N	876	883	10.876206	13.016550	2.140345	GGGTGTGA
				2	R	363	370	7.129336	13.016550	5.887215	TGACACCG
		MA1567.1 TBX6	10	1	N	875	884	11.739586	13.884490	2.144904	AGGGTGTGAA
				2	R	362	371	8.163035	13.884490	5.721455	TTGACACCGG
		MA0521.1 Tcf12	11	1	N	971	981	12.268539	15.776101	3.507562	AGCAGCTGATC
				2	R	502	512	9.001673	15.776101	6.774428	GGACACCTGCT
		MA1648.1 TCF12(var.2)	11	1	N	503	513	13.360222	14.001342	0.641119	GACACCTGCTG
				2	R	99	109	7.448386	14.001342	6.552956	ATGCAGGAGCT
				3	R	133	143	7.360495	14.001342	6.640847	AGGAAGGTGCC
				4	R	542	552	7.926735	14.001342	6.074606	TGGCAGGTATG
				5	R	562	572	7.469359	14.001342	6.531983	AGGCAGGAGTT
				6	R	970	980	8.650222	14.001342	5.351119	CAGCAGCTGAT
		MA0522.3 TCF3	11	1	N	503	513	13.334549	14.229689	0.895140	GACACCTGCTG
				2	R	133	143	7.454825	14.229689	6.774864	AGGAAGGTGCC
				3	R	542	552	7.733471	14.229689	6.496218	TGGCAGGTATG
				4	R	970	980	7.668132	14.229689	6.561557	CAGCAGCTGAT
		MA0830.2 TCF4	13	1	N	502	514	12.078644	16.275083	4.196439	GGACACCTGCTGG
				2	R	132	144	8.477523	16.275083	7.797560	GAGGAAGGTGCCC
		MA0769.2 TCF7	11	1	N	358	368	8.885576	14.732493	5.846916	GTCTTTGACAC
		MA0808.1 TEAD3	8	1	R	546	553	7.429545	13.463677	6.034132	AGGTATGA
		MA0810.1 TFAP2A(var.2)	12	1	N	239	250	8.704419	16.066343	7.361924	TCCCCGCCGGGA
				2	N	389	400	10.337070	16.066343	5.729273	TGCCTTCGGCCT
				3	R	389	400	9.145426	16.066343	6.920917	TGCCTTCGGCCT
		MA0872.1 TFAP2A(var.3)	13	1	N	754	766	12.062842	19.157684	7.094842	AGCCCAGAGGGCG
				2	R	754	766	12.251014	19.157684	6.906671	AGCCCAGAGGGCG
		MA0811.1 TFAP2B	12	1	N	389	400	9.773097	16.543019	6.769922	TGCCTTCGGCCT
				2	R	389	400	10.621798	16.543019	5.921221	TGCCTTCGGCCT
		MA0812.1 TFAP2B(var.2)	11	1	R	389	399	9.646301	16.620836	6.974535	TGCCTTCGGCC
		MA0813.1 TFAP2B(var.3)	13	1	N	754	766	11.837919	19.138275	7.300356	AGCCCAGAGGGCG
				2	R	754	766	11.316012	19.138275	7.822263	AGCCCAGAGGGCG
		MA0524.2 TFAP2C	12	1	N	389	400	9.699125	16.484520	6.785395	TGCCTTCGGCCT
				2	R	389	400	10.893235	16.484520	5.591286	TGCCTTCGGCCT
		MA0815.1 TFAP2C(var.3)	13	1	N	754	766	12.100255	19.233185	7.132931	AGCCCAGAGGGCG
				2	R	754	766	11.801459	19.233185	7.431726	AGCCCAGAGGGCG
		MA1569.1 TFAP2E	11	1	N	240	250	9.064346	14.933518	5.869172	CCCCGCCGGGA
				2	N	389	399	9.120181	14.933518	5.813337	TGCCTTCGGCC
				3	N	894	904	8.325597	14.933518	6.607921	TCCCCACGGCT
				4	R	240	250	8.988114	14.933518	5.945404	CCCCGCCGGGA
				5	R	389	399	8.900936	14.933518	6.032583	TGCCTTCGGCC
				6	R	894	904	7.730327	14.933518	7.203192	TCCCCACGGCT
		MA0691.1 TFAP4	10	1	N	971	980	11.918518	17.034831	5.116313	AGCAGCTGAT
				2	R	971	980	12.276659	17.034831	4.758171	AGCAGCTGAT
		MA1122.1 TFDP1	11	1	N	920	930	8.004108	15.446141	7.442033	ACACGGGAACT
				2	N	1065	1075	10.057733	15.446141	5.388408	CGGTGGGAAGG
				3	R	237	247	9.300850	15.446141	6.145291	TTTCCCCGCCG
		MA0831.2 TFE3	8	1	N	823	830	9.379957	13.772275	4.392317	CCCGTGAC
		MA0597.1 THAP1	9	1	R	539	547	7.925225	11.314089	3.388865	TGGTGGCAG
				2	R	759	767	7.044135	11.314089	4.269955	AGAGGGCGA
				3	R	841	849	9.772549	11.314089	1.541541	TACTGGCAG
				4	R	1066	1074	7.142031	11.314089	4.172058	GGTGGGAAG
		MA1577.1 TLX2	8	1	N	741	748	8.385074	12.021165	3.636091	GAAATTAA
		MA0721.1 UNCX	8	1	N	741	748	7.408226	10.974580	3.566353	GAAATTAA
				2	N	808	815	7.492272	10.974580	3.482308	CCAATCAA
		MA0722.1 VAX1	8	1	R	741	748	7.470481	11.354659	3.884178	GAAATTAA
		MA0693.2 VDR	8	1	N	1005	1012	10.986899	12.021375	1.034476	AGAGTTCA
		MA0725.1 VSX1	8	1	R	741	748	7.733837	11.833550	4.099713	GAAATTAA
		MA0726.1 VSX2	8	1	R	741	748	7.304377	12.641374	5.336997	GAAATTAA
		MA0748.2 YY2	11	1	N	536	546	8.800076	15.870725	7.070648	TGATGGTGGCA
				2	N	621	631	8.036278	15.870725	7.834447	TGATGGCGTTT
				3	R	1254	1264	10.535548	15.870725	5.335177	CTTCGCCATCG
		MA1649.1 ZBTB12	11	1	N	286	296	7.059929	14.453619	7.393690	ATCTACAACTT
				2	N	921	931	7.138050	14.453619	7.315569	CACGGGAACTT
				3	R	568	578	8.114127	14.453619	6.339492	GAGTTCCGGGA
				4	R	1020	1030	7.656070	14.453619	6.797549	CTGTGCCAGGT
				5	R	1144	1154	7.404806	14.453619	7.048813	GGCTTCCAGGC
		MA1579.1 ZBTB26	15	1	R	86	100	8.966830	16.257715	7.290885	TGTGTATCTGGACAT
		MA0750.2 ZBTB7A	13	1	R	182	194	11.730012	17.319043	5.589031	AGGACTTCCTGGT
		MA0694.1 ZBTB7B	12	1	N	988	999	12.639348	19.067767	6.428419	ACGCCCACCAAC
		MA0695.1 ZBTB7C	12	1	N	988	999	12.758879	16.840264	4.081385	ACGCCCACCAAC
				2	R	351	362	9.339265	16.840264	7.500999	CTCTGTGGTCTT
		MA0103.3 ZEB1	11	1	N	503	513	12.130549	14.309271	2.178722	GACACCTGCTG
				2	R	542	552	8.102987	14.309271	6.206284	TGGCAGGTATG
		MA0146.2 Zfx	14	1	N	388	401	10.598226	18.119128	7.520903	GTGCCTTCGGCCTA
		MA1628.1 Zic1::Zic2	11	1	R	79	89	8.400094	15.313955	6.913861	CTGCTGCTGTG
				2	R	396	406	9.889555	15.313955	5.424401	GGCCTACTGCG
				3	R	505	515	14.720827	15.313955	0.593128	CACCTGCTGGG
				4	R	837	847	8.724137	15.313955	6.589819	GGCCTACTGGC
		MA1629.1 Zic2	14	1	R	504	517	13.812864	19.253253	5.440389	ACACCTGCTGGGGG
		MA0751.1 ZIC4	15	1	N	1177	1191	13.712681	21.181752	7.469071	GGCCCCCTGTGGATT
		MA1585.1 ZKSCAN1	10	1	R	396	405	10.807235	16.711954	5.904719	GGCCTACTGC
				2	R	837	846	10.450474	16.711954	6.261480	GGCCTACTGG
		MA0528.2 ZNF263	12	1	N	1067	1078	9.412278	16.915819	7.503541	GTGGGAAGGAGT
		MA1655.1 ZNF341	12	1	N	780	791	8.352709	15.902956	7.550248	CGGAACAGACGA
				2	R	765	776	10.255027	15.902956	5.647929	CGAGCTGTTGCT
		MA1656.1 ZNF449	14	1	R	627	640	11.068983	18.972076	7.903093	CGTTTTGGGCTTGG
		MA1601.1 ZNF75D	10	1	N	1065	1074	11.688368	16.187168	4.498800	CGGTGGGAAG
